# Supplementary material for: The Proteome of Dictyostelium discoideum Across Its Entire Life Cycle Reveals Sharp Transitions Between Developmental Stages
Source: Proteomes. 2026 Jan 8;14(1):3. doi: 10.3390/proteomes14010003 (PMC12821622; doi:10.3390/proteomes14010003)
Supplement: Supplementary file 1 [file proteomes-14-00003-s001.zip]

Archive with 9 entries (9 files):
- .DS_Store
- Banu et al Proteomes Supplementary.pdf
- Supplementary spreadsheet S1_Consolidated raw data, duplicate filled and imputed data sets.xlsx
- Supplementary spreadsheet S2_Z scores.xlsx
- Supplementary spreadsheet S3_Pairwise comparisons.xlsx
- Supplementary spreadsheet S4_Comparison of each stage to the rest.xlsx
- Supplementary spreadsheet S5_Hierarchical clusters.xlsx
- Supplementary spreadsheet S6_String analysis.xlsx
- Supplementary spreadsheet S7_Continuous expression and Stable proteomes.xlsx
