# Supplementary material for: The Proteome of Dictyostelium discoideum Across Its Entire Life Cycle Reveals Sharp Transitions Between Developmental Stages
Source: Proteomes. 2026 Jan 8;14(1):3. doi: 10.3390/proteomes14010003 (PMC12821622; doi:10.3390/proteomes14010003)
Supplement: Supplementary file 1 [file proteomes-14-00003-s001.zip › Supplementary spreadsheet S1_Consolidated raw data, duplicate filled and imputed data sets.xlsx]

## Sheet: Consolidated
DDB_GID refers to the Dictyostelium discoideum gene identifier.
Biological duplicates are indicated as F1 and F2.
Accession	Description	UniProt_ID	DDB_GID	Protein_Names	Gene_Names	Abundances_F1_Vegetative	Abundances_F1_Aggregation	Abundances_F1_Mound	Abundances_F1_Culmination	Abundances_F1_Fruitingbody	Abundances_F2_Vegetative	Abundances_F2_Aggregation	Abundances_F2_Mound	Abundances_F2_Culmination	Abundances_F2_Fruitingbody
1208272A	glycoprotein,contact site A	NA	DDB_G0289073	NA	csaA	NA	NA	NA	2.88495e+06	1.28549e+06	NA	NA	NA	2.31464e+06	5.76579e+06
2115201A	Mo15 kinase-related protein	NA	DDB_G0285417	NA	cdk7	NA	2.84945e+06	NA	NA	NA	NA	5.70397e+06	NA	NA	NA
7O9L	B Chain B, DyPA	Q556V8	DDB_G0273789	Dyp-type peroxidase family protein	NA	NA	NA	2.95653e+07	5.99893e+06	2.9767e+07	NA	NA	2.53331e+07	7.34387e+06	2.23618e+07
AAA33195.1	ORF3 [Dictyostelium discoideum]	O96849	DDB_G0267338	Reverse transcriptase domain-containing protein DIRS1 ORF3	NA	NA	NA	2.9474e+06	NA	NA	NA	NA	2.08608e+06	NA	NA
AAA33252.1	spore coat protein [Dictyostelium discoideum]	P15269	DDB_G0276761	Spore coat protein SP70 (Protein Beejin)	cotB	NA	NA	NA	7.02185e+07	4.57988e+08	NA	NA	NA	8.30205e+07	3.72319e+08
AAA33261.1	ubiquitin, partial [Dictyostelium discoideum]	P0CG76	DDB_G0282295	Polyubiquitin-A [Cleaved into: Ubiquitin; Ubiquitin-related 1]	ubqA	NA	NA	NA	NA	964746	NA	NA	NA	NA	510773
AAA52077.1	spore germination-specific protein [Dictyostelium discoideum]	P22699	DDB_G0271134	Endoglucanase (EC 3.2.1.4) (Cellulase) (Endo-1,4-beta-glucanase) (Spore germination protein 270-6)	celA	NA	NA	NA	NA	3.02882e+08	NA	NA	NA	NA	2.87406e+08
AAB41282.1	DdApm1 [Dictyostelium discoideum]	P54672	DDB_G0277139	AP-2 complex subunit mu (Clathrin assembly protein complex 2 mu medium chain) (Clathrin coat assembly protein AP50) (Clathrin coat-associated protein AP50) (Clathrin-adaptor medium chain Apm2) (Mu2-adaptin) (Plasma membrane adaptor AP-2 50 kDa protein)	apm2	NA	2.50546e+06	178645	178237	NA	NA	1.66898e+06	NA	252719	1.17555e+06
AAB72014.1	WacA [Dictyostelium discoideum]	Q54V53	DDB_G0280537	Aquaporin C (Aquaporin-like protein wacA) (Water channel protein A)	wacA	NA	NA	NA	7.87908e+06	1.016e+07	NA	NA	NA	6.87883e+06	5.04846e+06
AAB92559.1	GTPase rab11b [Dictyostelium discoideum]	Q54KM9	DDB_G0287211	Ras-related protein Rab-11B	rab11B	NA	NA	NA	NA	NA	NA	NA	NA	NA	1.63293e+06
AAC19123.1	SP85 [Dictyostelium discoideum]	P54704	DDB_G0276939	Spore coat protein SP85 (Cellulose-binding protein SP85) (Prespore protein 14E6) (Prespore protein B)	pspB	NA	NA	NA	1.996e+07	1.8682e+08	NA	NA	NA	41578804	7.25042e+08
AAC37392.1	Rac1B protein [Dictyostelium discoideum]	P34145	DDB_G0268622	Rho-related protein rac1B	rac1B	NA	NA	NA	2.47185e+06	NA	NA	NA	NA	2.04157e+06	NA
AAC99781.1	p16-Arc [Dictyostelium discoideum]	O96626	DDB_G0288319	Actin-related protein 2/3 complex subunit 5 (Arp2/3 complex 16 kDa subunit) (p16-ARC)	arcE	NA	3.18752e+06	7.3116e+06	NA	74571.5	NA	3.17765e+06	1.91912e+06	NA	539336
AAF65408.1	putative serine-threonine protein kinase MkcB [Dictyostelium discoideum]	Q9NGW9	DDB_G0290723	Probable serine/threonine-protein kinase mkcB (EC 2.7.11.1) (MAP kinase cascade B)	mkcB	NA	2.35731e+06	NA	NA	NA	NA	2.40531e+06	NA	NA	2.4303e+06
AAG34703.1	putative calmodulin-binding protein CamBP64 [Dictyostelium discoideum]	Q9GPK9	DDB_G0281951	Cysteine rich protein (Putative calmodulin-binding protein CamBP64)	cyrA	NA	NA	NA	NA	3.12149e+07	NA	NA	NA	NA	3.77734e+07
AAG45143.1	RacL [Dictyostelium discoideum]	Q9GPQ8	DDB_G0292816	Rho-related protein racL	racL	NA	NA	NA	832983	NA	NA	NA	NA	504094	NA
AAK54095.1	histidine kinase DhkK [Dictyostelium discoideum]	Q86CZ2	DDB_G0277887	Hybrid signal transduction histidine kinase K (EC 2.7.13.3) (Protein sombrero)	dhkK	NA	NA	1.41564e+06	NA	NA	NA	NA	1.43936e+06	NA	NA
AAK69777.1	ABC transporter mdrA2 [Dictyostelium discoideum]	Q8ST66	DDB_G0275687	ABC transporter G family member 18 (ABC transporter ABCG.18) (ABC transporter mdrA2)	abcG18	NA	2.46392e+06	NA	4.10605e+06	3.65437e+07	NA	452859	NA	2.78394e+06	2.59074e+07
AAL93252.1	desmethyl DIF-1 methyltransferase DmtA [Dictyostelium discoideum]	Q8T638	DDB_G0289329	Des-methyl DIF-1 methyltransferase A (EC 2.1.1.-) (O-methyltransferase 8)	dmtA	NA	NA	1.57051e+06	6.08037e+07	NA	NA	NA	4331827	7.5565e+07	2.28547e+06
AAP86339.1	putative FHA-HIT [Dictyostelium discoideum]	Q558W0	DDB_G0272839	HIT domain-containing protein DDB_G0272839	NA	NA	478852	NA	NA	NA	NA	623599	NA	NA	NA
AAQ98870.1	DNA repair protein RAD50 [Dictyostelium discoideum]	Q54GL3	DDB_G0290071	SrfA-induced gene G protein	sigG	NA	NA	NA	NA	NA	NA	NA	NA	NA	2.85534e+06
AAT76981.1	alpha kinase [Dictyostelium discoideum]	Q6B9X6	DDB_G0268144	Alpha-protein kinase vwkA (EC 2.7.11.1) (von Willebrand factor A alpha-kinase) (vWF kinase)	vwkA	NA	276255	NA	NA	NA	NA	1.68851e+06	NA	NA	NA
ACN54216.1	tgrD1 [Dictyostelium discoideum]	Q9U8Q1	DDB_G0286825	Tiger protein D1 (Loose aggregate C2 protein) (Loose aggregate D1 protein) (Transmembrane, IPT, Ig, E-set, Repeat protein D1)	tgrD1	NA	NA	NA	NA	1.20736e+06	NA	NA	NA	NA	3.57135e+06
ACN71253.1	tgrB1 [Dictyostelium discoideum]	C0JMK2	DDB_G0280689	TgrB1	NA	NA	NA	3.34531e+07	3.14748e+07	1.26426e+07	NA	NA	3.74189e+07	18179803	1.38678e+07
ACN71287.1	tgrC1 [Dictyostelium discoideum]	C0JMN6	DDB_G0280531	TgrC1	NA	NA	NA	3.96359e+06	2.99221e+07	1.69186e+07	NA	NA	7.67229e+06	3.13699e+07	NA
B0G102.1	RecName: Full=Cyclin-dependent kinases regulatory subunit	NA	DDB_G0271642	Cyclin-dependent kinases regulatory subunit	cks1 DDB_G0271642	NA	1.7567e+06	2.92839e+06	NA	NA	NA	1.58825e+06	3.52232e+06	NA	NA
BAA78051.1	NADH dehydrogenase subunit 4 (mitochondrion) [Dictyostelium discoideum]	O21047	DDB_G0294048	NADH-ubiquinone oxidoreductase chain 4 (EC 7.1.1.2) (NADH dehydrogenase subunit 4)	nad4	NA	NA	211691	994210	NA	NA	NA	300481	1418020	NA
BAB47241.1	Psi facor [Dictyostelium discoideum]	Q968Z6	DDB_G0291982	Protein psiA (Prespore-cell-inducing factor A)	psiA	NA	NA	NA	NA	1.83818e+07	NA	NA	NA	NA	5.23939e+06
BAB63906.1	calcium binding protein CBP6 [Dictyostelium discoideum]	Q54QT9	DDB_G0283611	Calcium-binding protein F (Calcium-binding protein 6)	cbpF	NA	NA	2.72986e+07	1.04171e+08	NA	NA	NA	37994457	7.05428e+07	NA
BAB63908.1	calcium binding protein CBP9 [Dictyostelium discoideum]	Q966R0	DDB_G0272827	Calcium-binding protein I (Calcium-binding protein 9)	cbpI	NA	NA	9.09905e+06	1.63927e+08	1.58924e+06	NA	NA	15334699	1.20616e+08	139262
BAC16798.1	formin homology protein C [Dictyostelium discoideum]	Q54KF1	DDB_G0287295	Formin-C	forC	NA	NA	NA	2.29696e+06	NA	NA	NA	NA	2.14535e+06	NA
BAC56858.1	DWWA, partial [Dictyostelium discoideum]	Q54T86	DDB_G0281827	WW domain-containing protein A	dwwA	NA	3.04427e+06	NA	NA	NA	NA	3.06384e+06	NA	NA	NA
CAA04130.1	gamma tubulin [Dictyostelium discoideum]	Q55AR3	DDB_G0271738	Tubulin gamma chain (Gamma-tubulin)	tubC	NA	3.15663e+06	NA	NA	4.63008e+06	3.82905e+06	4.02871e+06	NA	NA	5.61015e+06
CAA27050.1	cysteine proteinase 2 [Dictyostelium discoideum]	P04989	DDB_G0279799	Cysteine proteinase 2 (EC 3.4.22.-) (Prestalk cathepsin)	cprB	NA	NA	5.01298e+06	8.29992e+06	NA	NA	NA	4.86481e+06	2.5078e+06	NA
CAA30707.1	DIF inducible [Dictyostelium discoideum]	P08797	DDB_G0294473	Stalk-specific protein A (DIF-inducible protein)	staA	NA	NA	NA	NA	158020480	NA	NA	NA	NA	225567248
CAA34832.1	unnamed protein product [Dictyostelium discoideum]	P15649	DDB_G0275437	HssA/B-like protein 27 (Protein 7E)	hssl27	NA	NA	NA	15651846	1.34991e+07	NA	NA	NA	1.68966e+07	7.29311e+06
CAA38320.1	spiA protein [Dictyostelium discoideum]	Q02465	DDB_G0289075	Prespore protein Dd31	spiA	NA	NA	NA	5.76213e+07	3.05375e+07	NA	NA	NA	15784723	19383541
CAA65935.1	calcineurin A [Dictyostelium discoideum]	Q7YSW8	DDB_G0276883	Serine/threonine-protein phosphatase 2B catalytic subunit (EC 3.1.3.16) (Calcineurin subunit A)	canA	NA	1.65739e+07	2.23043e+07	4.43317e+06	5.00741e+06	NA	1.51119e+07	3.02143e+07	3.52673e+06	9.4325e+06
CAA73552.1	STAB protein [Dictyostelium discoideum]	Q54VL1	DDB_G0294499	Stalk-specific protein B	staB	NA	NA	NA	5.38216e+06	1.39112e+07	NA	NA	NA	3.00393e+06	3.0856e+07
CAC21551.1	1I protein [Dictyostelium discoideum]	Q9GP84	DDB_G0286905	Prespore-specific protein E (Protein 1I)	pspE	NA	NA	NA	9.73411e+06	NA	NA	NA	NA	5.20198e+06	703086
CAD47840.1	putative phagocytic receptor 1b [Dictyostelium discoideum]	Q54ZW0	DDB_G0277273	Putative phagocytic receptor 1b (SrfA-induced gene C protein)	phg1b	NA	NA	2.88009e+06	4.47512e+06	NA	NA	NA	3.75907e+06	4.73887e+06	NA
CBX86008.1	unnamed protein product [Dictyostelium discoideum]	NA	DDB_G0273061	NA	cinD	NA	NA	2.428e+07	NA	NA	NA	NA	25013844	NA	NA
EAL60396.1	hypothetical protein DDB_G0294180, partial [Dictyostelium discoideum AX4]	Q54AV5	DDB_G0294180	Reverse transcriptase domain-containing protein DIRS1 ORF1/ORF3 fusion fragment	NA	NA	NA	NA	NA	348755	NA	NA	NA	NA	NA
EAL60397.1	hypothetical protein DDB_G0294172, partial [Dictyostelium discoideum AX4]	Q54AV9	DDB_G0294172	Uncharacterized protein	NA	NA	838339	NA	NA	383099	NA	NA	NA	NA	1.02239e+06
EAL60461.1	hypothetical protein DDB_G0293924 [Dictyostelium discoideum AX4]	Q54B40	DDB_G0293924	RRM domain-containing protein	NA	NA	NA	NA	4.66915e+06	NA	NA	NA	NA	3.38091e+06	NA
EAL60467.1	exocyst complex subunit 6 [Dictyostelium discoideum AX4]	Q54B27	DDB_G0293936	Exocyst complex component 6 (Exocyst complex component Sec15)	exoc6	NA	NA	NA	1.77941e+06	NA	NA	NA	NA	1.74452e+06	NA
EAL60471.1	hypothetical protein DDB_G0293944 [Dictyostelium discoideum AX4]	Q54B21	DDB_G0293944	Complex 1 LYR protein domain-containing protein	NA	NA	3.22542e+06	1.85671e+06	2.63576e+06	558173	NA	4.78687e+06	1.48264e+06	3.81896e+06	733275
EAL60492.1	peptidase M28E domain containing-protein [Dictyostelium discoideum AX4]	Q54B14	DDB_G0293986	Glutaminyl-peptide cyclotransferase (EC 2.3.2.5) (Glutaminyl cyclase) (QC) (Glutaminyl-tRNA cyclotransferase)	qpct	NA	NA	1.30217e+06	1.99762e+06	1.42609e+06	NA	NA	1.61542e+06	2.94299e+06	2.55687e+06
EAL60514.1	O-methyltransferase family 2 protein [Dictyostelium discoideum AX4]	Q54B60	DDB_G0293886	Probable inactive O-methyltransferase 11 (EC 2.1.1.-)	omt11	NA	NA	NA	1.66002e+06	NA	NA	NA	NA	1.41607e+06	NA
EAL60528.2	PA14 domain-containing protein, partial [Dictyostelium discoideum AX4]	Q54B88	DDB_G0293832	PA14 domain-containing protein	NA	NA	NA	NA	NA	1.88824e+06	NA	NA	NA	NA	NA
EAL60554.1	hypothetical protein DDB_G0293754 [Dictyostelium discoideum AX4]	Q54BC5	DDB_G0293754	Uncharacterized protein	NA	NA	NA	NA	1.67939e+06	2.67677e+06	NA	NA	NA	1.12988e+06	NA
EAL60602.1	dCTP deaminase [Dictyostelium discoideum AX4]	Q54BK9	DDB_G0293580	dCTP deaminase	NA	NA	1.42087e+07	8.47374e+06	8.20686e+06	NA	NA	1.0881e+07	7953770	6.55836e+06	NA
EAL60610.1	hypothetical protein DDB_G0293596 [Dictyostelium discoideum AX4]	Q54BJ4	DDB_G0293596	WW domain-containing protein	NA	NA	3.54555e+06	NA	NA	NA	NA	2.59091e+06	NA	NA	NA
EAL60804.1	saposin B domain-containing protein [Dictyostelium discoideum AX4]	Q54C16	DDB_G0293210	Sphingomyelin phosphodiesterase B (EC 3.1.4.-) (Acid sphingomyelinase B) (aSMase B)	sgmB	NA	1.21541e+06	NA	NA	4.2593e+06	NA	617376	NA	4.63755e+06	NA
EAL60830.1	hypothetical protein DDB_G0293262 [Dictyostelium discoideum AX4]	Q54C54	DDB_G0293262	Uncharacterized protein	NA	NA	NA	NA	4239264	NA	NA	NA	NA	2.14407e+06	NA
EAL60850.1	Ras GTPase [Dictyostelium discoideum AX4]	P03967	DDB_G0292996	Ras-like protein rasD (EC 3.6.5.2) (Transforming protein p23 homolog)	rasD	NA	1.48584e+06	8.67087e+06	6.27936e+06	1.35513e+07	NA	1.80057e+06	14192664	7.13535e+06	9.0894e+06
EAL60882.1	hypothetical protein DDB_G0293060 [Dictyostelium discoideum AX4]	Q54CC1	DDB_G0293060	Uncharacterized protein	NA	NA	NA	NA	NA	1.59296e+07	NA	NA	NA	NA	9.18726e+06
EAL60883.1	hypothetical protein DDB_G0293062 [Dictyostelium discoideum AX4]	Q54CC0	DDB_G0293062	N-acetyltransferase domain-containing protein	NA	NA	NA	NA	4.06612e+06	7.42699e+06	NA	NA	NA	3.58041e+06	7.2199e+06
EAL60885.1	hypothetical protein DDB_G0293066 [Dictyostelium discoideum AX4]	Q54CB7	DDB_G0293066	Transmembrane protein	NA	NA	8.42929e+06	9.17778e+06	NA	NA	NA	1.20461e+07	5.70929e+06	NA	2.62228e+06
EAL60910.1	hypothetical protein DDB_G0293116 [Dictyostelium discoideum AX4]	Q54C82	DDB_G0293116	Uncharacterized protein	NA	NA	883488	697052	NA	NA	NA	763700	898772	NA	NA
EAL60916.1	hypothetical protein DDB_G0293128 [Dictyostelium discoideum AX4]	Q54C68	DDB_G0293128	DOP1 N-terminal domain-containing protein	NA	NA	NA	454837	NA	NA	NA	NA	352430	NA	1.96385e+06
EAL60921.1	hypothetical protein DDB_G0293138 [Dictyostelium discoideum AX4]	Q54C61	DDB_G0293138	Man1/Src1-like C-terminal domain-containing protein	NA	NA	NA	NA	6.75576e+06	NA	NA	NA	NA	2.62543e+06	1.75613e+06
EAL60943.1	expansin-like protein [Dictyostelium discoideum AX4]	Q54C80	DDB_G0293182	Expansin-like protein 8 (Ddexpl8)	expl8	NA	NA	NA	4.58637e+07	5.7211e+07	NA	NA	NA	6.50779e+07	4.63102e+07
EAL60945.1	hypothetical protein DDB_G0293186 [Dictyostelium discoideum AX4]	Q54C76	DDB_G0293186	Expansin-like protein DDB_G0293186	NA	NA	NA	NA	NA	987177	NA	NA	NA	NA	1.18981e+06
EAL60955.1	hypothetical protein DDB_G0292812 [Dictyostelium discoideum AX4]	Q54CK5	DDB_G0292812	ComC supersandwich domain-containing protein	mipA	NA	NA	NA	1.23193e+06	NA	NA	NA	NA	1.18237e+06	NA
EAL61029.1	hypothetical protein DDB_G0292960 [Dictyostelium discoideum AX4]	Q54CP1	DDB_G0292960	Ribosomal RNA-processing protein 8 (EC 2.1.1.-)	rrp8	NA	NA	NA	1.68199e+06	NA	NA	NA	NA	2.46432e+06	NA
EAL61033.1	hypothetical protein DDB_G0292968 [Dictyostelium discoideum AX4]	Q54CM9	DDB_G0292968	GH16 domain-containing protein	NA	NA	NA	NA	NA	4.91567e+06	NA	NA	NA	NA	1.57107e+07
EAL61044.1	type A von Willebrand factor domain-containing protein [Dictyostelium discoideum AX4]	Q54CQ8	DDB_G0292740	von Willebrand factor A domain-containing protein DDB_G0292740	NA	NA	NA	NA	NA	NA	NA	1.31867e+06	NA	NA	NA
EAL61080.1	ABC transporter B family protein [Dictyostelium discoideum AX4]	Q8T9W2	DDB_G0292554	ABC transporter B family member 5 (ABC transporter ABCB.5)	abcB5	NA	NA	1.44636e+06	NA	NA	NA	NA	1.23851e+06	3.6894e+06	2.65974e+06
EAL61210.1	hypothetical protein DDB_G0292462 [Dictyostelium discoideum AX4]	Q54D62	DDB_G0292462	Peptidase C1A papain C-terminal domain-containing protein	NA	NA	NA	NA	NA	44947232	NA	NA	NA	NA	3.16314e+07
EAL61217.1	hypothetical protein DDB_G0292476 [Dictyostelium discoideum AX4]	Q54D54	DDB_G0292476	Serine protease K12H4.7	NA	NA	NA	NA	NA	856095	NA	NA	NA	NA	5.19505e+06
EAL61233.1	saposin B domain-containing protein [Dictyostelium discoideum AX4]	Q54D30	DDB_G0292508	Saposin B domain-containing protein	NA	NA	NA	1.49483e+06	NA	NA	NA	NA	1.15353e+06	NA	NA
EAL61314.1	transmembrane protein [Dictyostelium discoideum AX4]	Q54DI6	DDB_G0292208	Transmembrane protein	NA	NA	5.66585e+06	NA	5.27468e+06	232435	NA	3.37979e+06	NA	7388191	6.9331e+06
EAL61319.1	cellulose-binding domain-containing protein [Dictyostelium discoideum AX4]	Q54DJ1	DDB_G0292218	Cellulose-binding domain-containing protein	st15	NA	NA	NA	15163842	1.35449e+06	NA	NA	NA	1.10006e+07	NA
EAL61363.1	PA14 domain-containing protein [Dictyostelium discoideum AX4]	Q54DV5	DDB_G0292014	Protein psiK	psiK	NA	NA	1.81529e+06	1.79775e+07	4.76188e+07	NA	NA	4.26425e+06	22960519	6.10167e+07
EAL61457.1	hypothetical protein DDB_G0292202 [Dictyostelium discoideum AX4]	Q54DT7	DDB_G0292202	Transmembrane protein	NA	NA	NA	NA	6.38125e+06	5.2207e+06	NA	NA	NA	8.13843e+06	4.9344e+06
EAL61535.1	hypothetical protein DDB_G0291828 [Dictyostelium discoideum AX4]	Q54E30	DDB_G0291828	Uncharacterized protein	NA	NA	2.00582e+07	5.5955e+06	1.53589e+07	1.25294e+06	4.79606e+06	2.62675e+07	4.01075e+06	1.13049e+07	581499
EAL61573.1	hypothetical protein DDB_G0291754 [Dictyostelium discoideum AX4]	Q54E84	DDB_G0291754	Uncharacterized protein	NA	NA	NA	NA	NA	NA	NA	NA	NA	NA	514618
EAL61604.1	GlcNAc transferase [Dictyostelium discoideum AX4]	Q54EX6	DDB_G0291241	GlcNAc transferase	gnt2	NA	NA	NA	9.31646e+06	7.80608e+06	NA	NA	NA	15133639	439079
EAL61629.1	cellulose-binding domain-containing protein [Dictyostelium discoideum AX4]	Q54EX0	DDB_G0291291	Cellulose-binding domain-containing protein	ecmF	NA	NA	NA	19439832	103558808	NA	NA	NA	2.1154e+07	1.08739e+08
EAL61722.1	esterase/lipase/thioesterase domain-containing protein [Dictyostelium discoideum AX4]	Q54EK1	DDB_G0291476	Esterase/lipase/thioesterase domain-containing protein	NA	NA	NA	NA	5.68348e+07	2.41036e+06	NA	NA	NA	3.9884e+07	1.414e+06
EAL61771.1	hypothetical protein DDB_G0291574 [Dictyostelium discoideum AX4]	Q54ED0	DDB_G0291574	Niemann-Pick C1 N-terminal domain-containing protein	NA	NA	NA	NA	5.35939e+06	NA	NA	NA	NA	6.5605e+06	NA
EAL61824.1	hypothetical protein DDB_G0291680 [Dictyostelium discoideum AX4]	Q54EE1	DDB_G0291680	Uncharacterized protein	NA	NA	NA	NA	3.76861e+06	NA	NA	NA	NA	3.83944e+06	NA
EAL61825.1	hypothetical protein DDB_G0291682 [Dictyostelium discoideum AX4]	Q54ED8	DDB_G0291682	Uncharacterized protein	NA	NA	NA	NA	NA	2.33758e+06	NA	NA	NA	NA	672942
EAL61867.1	hypothetical protein DDB_G0291167 [Dictyostelium discoideum AX4]	Q54F18	DDB_G0291167	N-acetyltransferase domain-containing protein	NA	NA	1.02636e+06	NA	NA	NA	NA	785034	NA	NA	NA
EAL61869.1	hypothetical protein DDB_G0291171 [Dictyostelium discoideum AX4]	Q54F13	DDB_G0291171	Uncharacterized protein	NA	NA	NA	NA	NA	NA	NA	NA	891265	1.66445e+06	NA
EAL61881.1	hypothetical protein DDB_G0291195 [Dictyostelium discoideum AX4]	Q54F12	DDB_G0291195	Uncharacterized protein	NA	NA	NA	NA	NA	NA	NA	NA	1.75664e+06	NA	NA
EAL61889.1	hypothetical protein DDB_G0291083 [Dictyostelium discoideum AX4]	Q54F65	DDB_G0291083	Protein tirC (TIR domain-containing protein C)	tirC	NA	NA	NA	NA	2960265	NA	NA	NA	NA	1.82201e+06
EAL62006.1	RING zinc finger-containing protein [Dictyostelium discoideum AX4]	Q54FG0	DDB_G0290883	TNF receptor-associated factor family protein DDB_G0290883	NA	NA	NA	4.88727e+06	NA	NA	NA	NA	4.84644e+06	NA	NA
EAL62021.1	hypothetical protein DDB_G0290853 [Dictyostelium discoideum AX4]	Q54FI3	DDB_G0290853	Polyketide synthase 37 (dipks37) [Includes: Highly reducing polyketide synthase StlB (EC 2.3.1.-); Chalcone synthase (EC 2.3.1.74) (Steely2)]	StlB	NA	NA	NA	NA	1.66368e+06	NA	NA	NA	NA	8.14284e+06
EAL62085.1	hypothetical protein DDB_G0290701 [Dictyostelium discoideum AX4]	Q54FQ2	DDB_G0290701	Probable polyketide synthase 30 (dipks30) (EC 2.3.1.-)	pks30	NA	NA	NA	NA	843026	NA	NA	NA	NA	1.12674e+06
EAL62112.1	hypothetical protein DDB_G0290503 [Dictyostelium discoideum AX4]	Q54G05	DDB_G0290503	Putative leucine-rich repeat-containing protein DDB_G0290503	NA	NA	NA	NA	677386	NA	1.12957e+06	NA	NA	335262	NA
EAL62126.1	hypothetical protein DDB_G0290531 [Dictyostelium discoideum AX4]	Q54FY5	DDB_G0290531	Uncharacterized protein	NA	NA	NA	2.89449e+06	15066475	NA	NA	NA	8.44775e+06	1.49914e+07	NA
EAL62185.2	CCCH-type zinc finger-containing protein [Dictyostelium discoideum AX4]	Q54FZ3	DDB_G0290649	CCCH-type zinc finger-containing protein	NA	NA	880774	NA	263939	NA	NA	1.28997e+06	NA	1.93536e+06	NA
EAL62190.1	short-chain dehydrogenase/reductase family protein [Dictyostelium discoideum AX4]	Q54FW2	DDB_G0290659	Short-chain dehydrogenase/reductase family protein	sdrA	NA	NA	1.38576e+08	NA	1.87547e+08	NA	NA	1.3355e+08	NA	9.49521e+07
EAL62257.1	cell surface glycoprotein gp138 [Dictyostelium discoideum AX4]	O96070	DDB_G0290261	Gp138	GP138C	NA	477361	NA	NA	NA	NA	446566	NA	NA	640371
EAL62265.1	hypothetical protein DDB_G0290277 [Dictyostelium discoideum AX4]	Q54GC2	DDB_G0290277	Nudix hydrolase domain-containing protein	NA	NA	624319	NA	NA	NA	4.4934e+06	255658	NA	NA	NA
EAL62439.1	hypothetical protein DDB_G0289987 [Dictyostelium discoideum AX4]	Q54GR0	DDB_G0289987	Uncharacterized protein	NA	NA	769887	2.77943e+06	2.84089e+06	1.97587e+06	8.99593e+06	141847	5.56819e+06	2201225	NA
EAL62454.1	calcium up-regulated protein [Dictyostelium discoideum AX4]	Q7Z1Z9	DDB_G0289883	Calcium up-regulated protein G	cupG	NA	NA	NA	1.0756e+07	NA	NA	NA	NA	7.77096e+06	NA
EAL62455.1	hypothetical protein DDB_G0289885 [Dictyostelium discoideum AX4]	Q6TMK2	DDB_G0289885	SrfA-induced gene F protein	sigF	NA	NA	5.73269e+06	1.17787e+07	1.03402e+08	NA	NA	6.90474e+06	4.34439e+06	1.03378e+08
EAL62463.1	hypothetical protein DDB_G0289901 [Dictyostelium discoideum AX4]	Q54GV8	DDB_G0289901	Uncharacterized transmembrane protein DDB_G0289901	NA	NA	NA	NA	NA	7.69257e+06	NA	NA	NA	NA	3.86026e+07
EAL62472.1	ponticulin-related protein [Dictyostelium discoideum AX4]	Q54GU3	DDB_G0289919	Ponticulin-like protein J	ponJ	NA	NA	NA	5.54911e+07	14640140	NA	NA	NA	2.03728e+07	NA
EAL62479.1	hypothetical protein DDB_G0289933 [Dictyostelium discoideum AX4]	Q54GS9	DDB_G0289933	G-patch domain-containing protein	NA	NA	443287	NA	NA	NA	NA	915078	NA	NA	NA
EAL62531.1	hypothetical protein DDB_G0289861 [Dictyostelium discoideum AX4]	Q54GY2	DDB_G0289861	Uncharacterized protein	NA	NA	NA	NA	NA	2.81413e+06	NA	NA	NA	NA	4.0504e+06
EAL62546.1	hypothetical protein DDB_G0289669 [Dictyostelium discoideum AX4]	Q54H74	DDB_G0289669	TPR-like protein	NA	NA	NA	NA	8.07255e+06	NA	NA	NA	NA	10537205	3.68608e+06
EAL62547.1	hypothetical protein DDB_G0289671 [Dictyostelium discoideum AX4]	Q54H73	DDB_G0289671	AB hydrolase-1 domain-containing protein	NA	NA	1.18266e+07	NA	5.96558e+06	NA	NA	NA	NA	5.4622e+06	NA
EAL62559.1	hypothetical protein DDB_G0289695 [Dictyostelium discoideum AX4]	Q54H56	DDB_G0289695	Uncharacterized protein	NA	NA	NA	NA	1213657	NA	NA	NA	NA	915188	NA
EAL62598.1	hypothetical protein DDB_G0289773 [Dictyostelium discoideum AX4]	Q54H07	DDB_G0289773	BRO1 domain-containing protein	NA	NA	NA	NA	NA	1.32347e+06	NA	NA	NA	NA	1.34603e+06
EAL62645.1	DUF814 family protein [Dictyostelium discoideum AX4]	Q54HA7	DDB_G0289583	DUF814 family protein	NA	NA	NA	NA	NA	NA	2.07122e+06	NA	NA	NA	NA
EAL62689.1	phosphatidylinositol glycan, class S [Dictyostelium discoideum AX4]	Q54HE1	DDB_G0289515	Phosphatidylinositol glycan, class S	pigS	NA	NA	NA	1.58239e+06	NA	NA	NA	NA	2.27021e+06	NA
EAL62693.1	longin domain-containing protein [Dictyostelium discoideum AX4]	Q54HD4	DDB_G0289523	Probable coatomer subunit zeta-A (Zeta-A-coat protein) (Zeta-A COP)	copZa	NA	5.06731e+06	1.87734e+07	22538397	3709823	NA	5.21125e+06	1.49294e+07	1.83904e+07	3.14658e+06
EAL62695.1	hypothetical protein DDB_G0289527 [Dictyostelium discoideum AX4]	Q54HD5	DDB_G0289527	Uncharacterized protein	NA	NA	NA	NA	NA	1.56498e+07	NA	NA	NA	NA	1.33844e+07
EAL62700.1	hypothetical protein DDB_G0289537 [Dictyostelium discoideum AX4]	Q54HD7	DDB_G0289537	Uncharacterized protein	NA	NA	NA	NA	NA	674287	NA	NA	NA	NA	1.06659e+06
EAL62738.1	hypothetical protein DDB_G0289421 [Dictyostelium discoideum AX4]	Q54HI6	DDB_G0289421	Mis18 domain-containing protein	NA	NA	NA	NA	NA	4.66397e+06	217619	NA	NA	NA	3.24645e+06
EAL62764.1	hypothetical protein DDB_G0289355 [Dictyostelium discoideum AX4]	Q54HM4	DDB_G0289355	Ribosomal RNA methyltransferase FtsJ domain-containing protein	NA	NA	NA	NA	450237	NA	NA	NA	NA	584353	NA
EAL62768.1	hypothetical protein DDB_G0289363 [Dictyostelium discoideum AX4]	Q54HL5	DDB_G0289363	Carbohydrate binding domain-containing protein	NA	NA	NA	NA	NA	14029687	NA	NA	NA	NA	1.36567e+07
EAL62776.1	t-SNARE family protein [Dictyostelium discoideum AX4]	Q54HM5	DDB_G0289379	t-SNARE family protein	syn1A	NA	3.38394e+06	NA	1.43071e+07	1.29299e+07	323402	4.6209e+06	NA	2.16499e+07	5.07413e+07
EAL62822.1	myosin IF [Dictyostelium discoideum AX4]	P54695	DDB_G0289177	Myosin IF heavy chain	myoF	NA	NA	NA	NA	533779	NA	NA	NA	NA	227847
EAL62831.1	arginase/agmatinase/formiminoglutamase family protein [Dictyostelium discoideum AX4]	Q54HV8	DDB_G0289195	Arginase/agmatinase/formiminoglutamase family protein	NA	NA	NA	NA	NA	19700989	NA	NA	NA	NA	3.08321e+06
EAL62842.1	hypothetical protein DDB_G0289217 [Dictyostelium discoideum AX4]	Q54HU6	DDB_G0289217	Uncharacterized protein	NA	NA	1.50619e+06	NA	2.03351e+06	NA	NA	1.3376e+06	NA	2.08069e+06	1.22912e+06
EAL62864.1	hypothetical protein DDB_G0289171 [Dictyostelium discoideum AX4]	Q54HW8	DDB_G0289171	Uncharacterized protein DDB_G0289171	NA	NA	8242684	NA	2.90459e+06	NA	NA	2.99349e+06	NA	2.3564e+06	NA
EAL62881.1	hypothetical protein DDB_G0289147 [Dictyostelium discoideum AX4]	Q54HX9	DDB_G0289147	Enoyl-CoA hydratase/isomerase family protein	NA	NA	NA	NA	3.02856e+06	NA	NA	NA	NA	2.64204e+06	NA
EAL62909.1	short-chain dehydrogenase/reductase family protein [Dictyostelium discoideum AX4]	Q54I21	DDB_G0289061	Short-chain dehydrogenase/reductase family protein	NA	NA	NA	NA	NA	955889	NA	NA	NA	NA	657214
EAL62912.1	EVH1 domain-containing protein [Dictyostelium discoideum AX4]	Q54I18	DDB_G0289067	Suppressor of Mek1 (SMEK)	smkA	NA	3.38772e+06	2.31169e+06	NA	1.36302e+06	NA	3.55717e+06	2.27766e+06	NA	528073
EAL62936.2	hypothetical protein DDB_G0289041 [Dictyostelium discoideum AX4]	Q54I30	DDB_G0289041	Putative uncharacterized protein DDB_G0289041	NA	NA	NA	230872	NA	1.30584e+06	NA	NA	NA	NA	2.35867e+06
EAL62981.1	hypothetical protein DDB_G0288915 [Dictyostelium discoideum AX4]	Q54I94	DDB_G0288915	Uncharacterized protein	NA	NA	1.32992e+06	NA	1.88605e+06	NA	NA	802235	NA	1617568	NA
EAL63017.1	biotin--[acetyl-CoA-carboxylase] ligase 1 [Dictyostelium discoideum AX4]	Q54IF5	DDB_G0288791	Biotin--[acetyl-CoA-carboxylase] ligase 1	hlcs1	NA	7.4614e+06	175576	3.94425e+06	NA	NA	3.95461e+06	463981	3.02239e+06	2.13862e+06
EAL63020.1	cleavage and polyadenylation specificity factor FIP1 [Dictyostelium discoideum AX4]	Q54IF1	DDB_G0288797	Cleavage and polyadenylation specificity factor FIP1	fip1l1	NA	NA	NA	623798	NA	NA	NA	NA	620397	601081
EAL63087.1	IPT/TIG domain-containing protein [Dictyostelium discoideum AX4]	Q54IJ6	DDB_G0288711	IPT/TIG domain-containing protein	tgrM1	NA	NA	1.3595e+06	7.51614e+07	9.52229e+06	NA	NA	2.10827e+06	1.13567e+08	1.33711e+07
EAL63134.1	hypothetical protein DDB_G0288619 [Dictyostelium discoideum AX4]	Q54IP3	DDB_G0288619	RING-type domain-containing protein	NA	NA	5.13783e+06	NA	NA	NA	NA	2161268	NA	NA	NA
EAL63139.1	hypothetical protein DDB_G0288559 [Dictyostelium discoideum AX4]	Q54IS3	DDB_G0288559	WD40 repeat-containing protein	NA	NA	NA	NA	NA	NA	NA	NA	NA	4.19229e+06	NA
EAL63146.1	hypothetical protein DDB_G0288573 [Dictyostelium discoideum AX4]	Q54IR6	DDB_G0288573	Uncharacterized protein	NA	NA	NA	9.28634e+06	1.09525e+07	NA	NA	NA	9.9229e+06	5.62209e+06	NA
EAL63193.1	hypothetical protein DDB_G0288489 [Dictyostelium discoideum AX4]	Q54IV8	DDB_G0288489	Putative uncharacterized protein DDB_G0288489	spoA	NA	NA	NA	NA	7.58575e+08	NA	NA	NA	NA	3.58724e+08
EAL63215.1	hypothetical protein DDB_G0288379 [Dictyostelium discoideum AX4]	Q54J13	DDB_G0288379	Uncharacterized protein	NA	NA	4.27223e+06	4.49559e+06	NA	NA	NA	5.08095e+06	5329362	NA	NA
EAL63258.1	hypothetical protein DDB_G0288323 [Dictyostelium discoideum AX4]	Q54J40	DDB_G0288323	BAR domain-containing protein	strM	NA	NA	NA	NA	2180652953	NA	NA	NA	NA	1342960114
EAL63260.1	WD40 repeat-containing protein [Dictyostelium discoideum AX4]	Q54J37	DDB_G0288327	Striatin homolog	strn	NA	NA	NA	NA	2.47426e+06	NA	NA	NA	NA	456753
EAL63281.1	hypothetical protein DDB_G0288369 [Dictyostelium discoideum AX4]	Q54J25	DDB_G0288369	CBS domain-containing protein	NA	NA	NA	NA	4.17715e+06	2.563e+07	NA	NA	NA	2.46278e+06	1.18911e+07
EAL63294.1	hypothetical protein DDB_G0288303 [Dictyostelium discoideum AX4]	Q54J44	DDB_G0288303	Putative uncharacterized protein DDB_G0288303	NA	NA	NA	NA	NA	1.51666e+06	NA	NA	NA	NA	771078
EAL63304.1	hypothetical protein DDB_G0288245 [Dictyostelium discoideum AX4]	P14606	DDB_G0288245	Cyclic AMP-inducible protein BP74	cigA	NA	NA	1.10618e+07	2.14484e+07	NA	NA	NA	8.29345e+06	8.11784e+06	1.82972e+06
EAL63331.1	hypothetical protein DDB_G0288201 [Dictyostelium discoideum AX4]	Q54JA0	DDB_G0288201	CBS domain-containing protein	NA	NA	723327	423488	NA	2.2888e+08	NA	NA	808877	NA	2.60508e+08
EAL63335.1	T7-like mitochondrial DNA helicase [Dictyostelium discoideum AX4]	Q54J94	DDB_G0288209	T7-like mitochondrial DNA helicase	NA	NA	NA	NA	NA	NA	NA	NA	NA	NA	4.96898e+06
EAL63483.1	hypothetical protein DDB_G0287909 [Dictyostelium discoideum AX4]	Q54JP7	DDB_G0287909	Uncharacterized protein	NA	NA	1.69549e+06	NA	NA	NA	NA	1.34241e+06	NA	NA	NA
EAL63535.1	protein transport protein SEC61 gamma subunit [Dictyostelium discoideum AX4]	Q54JV6	DDB_G0287777	Protein transport protein Sec61 subunit gamma	sec61g	NA	21906796	NA	NA	NA	2.50834e+07	1.62564e+07	NA	NA	NA
EAL63563.1	hypothetical protein DDB_G0287833 [Dictyostelium discoideum AX4]	Q54JR7	DDB_G0287833	Uncharacterized protein	NA	NA	NA	1.61747e+06	NA	NA	NA	NA	1.71407e+06	NA	NA
EAL63610.1	hypothetical protein DDB_G0287603 [Dictyostelium discoideum AX4]	Q54K52	DDB_G0287603	Uncharacterized protein	NA	NA	2922583	NA	11281054	NA	NA	2.07243e+07	NA	1.05065e+07	NA
EAL63626.1	WD40 repeat-containing protein [Dictyostelium discoideum AX4]	Q54K20	DDB_G0287635	WD40 repeat-containing protein	prpf4	NA	271847	NA	NA	NA	NA	NA	NA	NA	NA
EAL63628.1	hypothetical protein DDB_G0287639 [Dictyostelium discoideum AX4]	Q54K18	DDB_G0287639	Uncharacterized protein	NA	NA	NA	NA	NA	1.04353e+06	NA	NA	NA	NA	1.17281e+06
EAL63635.1	WD40 repeat-containing protein [Dictyostelium discoideum AX4]	Q54K59	DDB_G0287653	WD40 repeat-containing protein	thoc6	NA	NA	NA	NA	1.30678e+06	NA	NA	NA	NA	NA
EAL63647.2	hypothetical protein DDB_G0287677 [Dictyostelium discoideum AX4]	Q54K16	DDB_G0287677	3-beta hydroxysteroid dehydrogenase/isomerase domain-containing protein	NA	NA	5.1082e+06	NA	NA	NA	NA	4.17811e+06	NA	NA	NA
EAL63798.1	WD40 repeat-containing protein [Dictyostelium discoideum AX4]	Q54KL5	DDB_G0287273	WD repeat-containing protein 5 homolog	wdr5	NA	NA	1.03133e+06	1.77037e+06	NA	NA	NA	1.22116e+06	1.48931e+06	NA
EAL63909.1	hypothetical protein DDB_G0287089 [Dictyostelium discoideum AX4]	Q54KU9	DDB_G0287089	UPF0523 protein A	NA	NA	NA	NA	NA	3.51879e+07	NA	NA	NA	NA	2.44915e+07
EAL63910.1	hypothetical protein DDB_G0287091 [Dictyostelium discoideum AX4]	Q54KU8	DDB_G0287091	UPF0523 protein B	NA	NA	NA	NA	NA	16948761	NA	NA	NA	NA	1.99068e+07
EAL63911.1	hypothetical protein DDB_G0287093 [Dictyostelium discoideum AX4]	Q54KU7	DDB_G0287093	UPF0523 protein C	NA	NA	NA	NA	7.0122e+06	13131736	NA	NA	NA	4.12039e+06	1.60457e+07
EAL63939.1	hypothetical protein DDB_G0287025 [Dictyostelium discoideum AX4]	Q54KZ2	DDB_G0287025	Uncharacterized protein	NA	NA	9.10308e+06	NA	NA	959804	702296	1.11802e+07	NA	NA	1.03924e+06
EAL63986.1	hypothetical protein DDB_G0286977 [Dictyostelium discoideum AX4]	Q54L14	DDB_G0286977	J domain-containing protein	NA	NA	NA	NA	224255	NA	NA	NA	NA	277855	NA
EAL64058.1	hypothetical protein DDB_G0286605 [Dictyostelium discoideum AX4]	Q54LJ8	DDB_G0286605	NmrA-like family domain-containing protein DDB_G0286605	NA	NA	NA	NA	1.96246e+07	46089216	NA	NA	NA	1.72948e+07	3.76438e+07
EAL64065.1	SAP DNA-binding domain-containing protein [Dictyostelium discoideum AX4]	Q54LI8	DDB_G0286619	SAP DNA-binding domain-containing protein	NA	NA	NA	NA	NA	959730	NA	NA	NA	NA	NA
EAL64078.1	cleavage stimulation factor subunit 3 [Dictyostelium discoideum AX4]	Q54LG7	DDB_G0286645	Cleavage stimulation factor subunit 3	cstf3	NA	1.25008e+06	3.93529e+06	1.95825e+06	377889	NA	4.11154e+06	3.56014e+06	2.45848e+06	4.62669e+06
EAL64128.1	hypothetical protein DDB_G0286745 [Dictyostelium discoideum AX4]	Q54LA6	DDB_G0286745	Uncharacterized protein	NA	NA	3.84407e+06	NA	2.99014e+06	4.24707e+06	1.13555e+06	3.49905e+06	NA	2.59198e+06	3.74697e+06
EAL64138.1	AAA ATPase domain-containing protein [Dictyostelium discoideum AX4]	Q54L95	DDB_G0286765	AAA ATPase domain-containing protein	NA	NA	NA	NA	NA	5.51681e+06	NA	NA	NA	NA	2.26161e+06
EAL64172.1	hypothetical protein DDB_G0286541 [Dictyostelium discoideum AX4]	Q54LM9	DDB_G0286541	Mitochondrial import inner membrane translocase subunit Tim23	NA	NA	2.00538e+07	8.15572e+06	1.9925e+07	1.12517e+07	NA	2.02801e+07	6079485	1.73439e+07	1.21643e+07
EAL64176.1	prespore protein [Dictyostelium discoideum AX4]	P13475	DDB_G0286499	Protein 3F (Prespore-specific gene protein)	pspG	NA	NA	NA	8.95759e+07	5.22209e+06	NA	NA	NA	1.47328e+08	9.7933e+06
EAL64179.1	DUF171 family protein [Dictyostelium discoideum AX4]	Q54LQ0	DDB_G0286505	DUF171 family protein	NA	NA	3.12455e+06	NA	NA	NA	NA	3.6456e+06	NA	NA	NA
EAL64187.1	RNA polymerase III subunit [Dictyostelium discoideum AX4]	Q54LP2	DDB_G0286521	DNA-directed RNA polymerase III subunit rpc9 (RNA polymerase III subunit C9)	rpc9	NA	NA	520040	3.78257e+06	519400	NA	1.85174e+06	749743	1.5228e+06	NA
EAL64222.1	RNA-binding region RNP-1 domain-containing protein [Dictyostelium discoideum AX4]	Q54LV5	DDB_G0286395	RNA-binding region RNP-1 domain-containing protein	u2af2	NA	NA	NA	4.02279e+06	NA	NA	NA	NA	4219328	3.06491e+06
EAL64240.1	hypothetical protein DDB_G0286431 [Dictyostelium discoideum AX4]	Q54LS9	DDB_G0286431	Uncharacterized protein	NA	NA	NA	NA	NA	NA	NA	NA	NA	NA	177750
EAL64363.1	hypothetical protein DDB_G0286141 [Dictyostelium discoideum AX4]	Q54M75	DDB_G0286141	Uncharacterized transmembrane protein DDB_G0286141	NA	NA	NA	NA	1.25388e+07	1.54353e+07	NA	NA	NA	13548881	1.18576e+07
EAL64372.1	hypothetical protein DDB_G0286159 [Dictyostelium discoideum AX4]	Q54M64	DDB_G0286159	Nuclear movement protein nudC (Nuclear distribution protein C homolog)	nudc	NA	1.5111e+06	1.86418e+06	NA	907256	380912	1.52768e+06	2.10709e+06	NA	925001
EAL64390.1	elongation factor 1b-related protein [Dictyostelium discoideum AX4]	Q54MD9	DDB_G0286023	Elongation factor 1b-related protein	NA	NA	NA	NA	187907502	NA	NA	NA	NA	9.82297e+07	928326
EAL64404.1	RNA polymerase II complex component [Dictyostelium discoideum AX4]	Q54MB8	DDB_G0286051	RNA polymerase-associated protein LEO1	leo1	NA	NA	NA	4.5274e+06	2.37061e+06	NA	NA	NA	2.00033e+06	1.87421e+06
EAL64406.1	hypothetical protein DDB_G0286055 [Dictyostelium discoideum AX4]	Q54MB6	DDB_G0286055	Peptidase C1A papain C-terminal domain-containing protein	NA	NA	NA	NA	5.56069e+06	1.46317e+08	NA	NA	NA	3732758	111792036
EAL64439.1	cAMP phosphodiesterase [Dictyostelium discoideum AX4]	P12019	DDB_G0285995	cAMP/cGMP-dependent 3',5'-cAMP/cGMP phosphodiesterase A (PDEase A) (EC 3.1.4.35) (EC 3.1.4.53) (3',5'-cyclic-nucleotide phosphodiesterase) (3':5'-CNP) (Phosphodiesterase 1) (DdPDE1) (cAMP/cGMP-dependent 3',5'-cAMP/cGMP phosphodiesterase 1)	pdsA	NA	NA	NA	NA	1.56467e+06	NA	NA	NA	NA	716150
EAL64530.1	hypothetical protein DDB_G0285817 [Dictyostelium discoideum AX4]	Q54MP0	DDB_G0285817	Putative calcium-dependent cell adhesion molecule 3	cad3	NA	3.25725e+06	NA	NA	NA	NA	NA	NA	NA	NA
EAL64533.1	peptidase M28 domain-containing protein [Dictyostelium discoideum AX4]	Q54MN6	DDB_G0285823	Carboxypeptidase Q (Plasma glutamate carboxypeptidase)	NA	NA	NA	NA	NA	NA	NA	NA	NA	NA	3.42675e+06
EAL64538.1	hypothetical protein DDB_G0285833 [Dictyostelium discoideum AX4]	Q54MP6	DDB_G0285833	Uncharacterized protein	NA	NA	NA	NA	NA	1.46485e+06	NA	NA	NA	NA	1.58813e+06
EAL64573.1	hypothetical protein DDB_G0285471 [Dictyostelium discoideum AX4]	Q54N68	DDB_G0285471	Glutaredoxin-like protein YDR286C homolog	NA	NA	459117	NA	NA	NA	NA	1.43017e+06	NA	NA	NA
EAL64594.1	anti-silencing protein 1 [Dictyostelium discoideum AX4]	Q54N45	DDB_G0285513	Histone chaperone asf1 (Anti-silencing function protein 1 homolog)	asf1	NA	2.19728e+06	1.91246e+06	2.84503e+06	NA	NA	1.92573e+06	2144795	1.65654e+06	NA
EAL64655.1	hypothetical protein DDB_G0285635 [Dictyostelium discoideum AX4]	Q54MW3	DDB_G0285635	C3H1-type domain-containing protein	NA	NA	NA	4.02583e+06	NA	NA	NA	NA	6.77473e+06	NA	NA
EAL64728.1	hypothetical protein DDB_G0285781 [Dictyostelium discoideum AX4]	Q54MV9	DDB_G0285781	Uncharacterized protein	NA	NA	NA	1.71959e+06	10279042	16304600	NA	NA	5.70597e+06	1.3765e+07	2.04927e+07
EAL64746.1	transcription initiation factor IIA gamma chain [Dictyostelium discoideum AX4]	Q54ND1	DDB_G0285343	Transcription initiation factor IIA subunit 2 (General transcription factor IIA subunit 2) (Transcription initiation factor IIA gamma chain) (TFIIA-gamma)	gtf2a2	NA	NA	NA	NA	615519	NA	NA	NA	NA	6.17438e+06
EAL64754.1	hypothetical protein DDB_G0285359 [Dictyostelium discoideum AX4]	Q54NB5	DDB_G0285359	Uncharacterized protein	NA	NA	NA	NA	NA	835501	NA	NA	NA	4.60663e+06	4.14007e+06
EAL64757.1	hypothetical protein DDB_G0285365 [Dictyostelium discoideum AX4]	Q54NB2	DDB_G0285365	t-SNARE coiled-coil homology domain-containing protein	NA	NA	462814	786986	NA	NA	NA	769257	1.0314e+06	NA	NA
EAL64775.1	hypothetical protein DDB_G0285401 [Dictyostelium discoideum AX4]	Q54NB9	DDB_G0285401	Uncharacterized protein	NA	NA	NA	NA	NA	NA	2.64273e+06	NA	NA	NA	NA
EAL64798.1	CAF1 family protein [Dictyostelium discoideum AX4]	Q54NG7	DDB_G0285269	poly(A)-specific ribonuclease (EC 3.1.13.4)	NA	NA	2.3575e+06	NA	NA	NA	NA	2.87885e+06	NA	NA	NA
EAL64800.1	AhpC/TSA family protein [Dictyostelium discoideum AX4]	Q54NG4	DDB_G0285273	thioredoxin-dependent peroxiredoxin (EC 1.11.1.24) (Thioredoxin peroxidase)	NA	NA	NA	NA	NA	2.91245e+08	NA	NA	NA	NA	2.15022e+08
EAL64811.1	vacuolar protein sorting 28 family protein [Dictyostelium discoideum AX4]	Q54NF1	DDB_G0285295	Vacuolar protein sorting-associated protein 28 (ESCRT-I complex subunit VPS28)	vps28	NA	653766	929419	NA	NA	NA	1.18847e+06	2.00996e+06	NA	NA
EAL64819.1	hypothetical protein DDB_G0285215 [Dictyostelium discoideum AX4]	Q54NJ3	DDB_G0285215	Uncharacterized protein	NA	NA	NA	NA	4.48575e+06	NA	NA	1.13961e+06	NA	4.99545e+06	1.19432e+06
EAL64859.2	SNF2-related domain-containing protein [Dictyostelium discoideum AX4]	Q54NM0	DDB_G0285205	SNF2-related domain-containing protein	NA	NA	NA	690786	2.39719e+06	NA	NA	NA	694046	2.40303e+06	NA
EAL64864.1	hypothetical protein DDB_G0285103 [Dictyostelium discoideum AX4]	Q54NQ1	DDB_G0285103	Uncharacterized protein	NA	NA	NA	NA	NA	941698	NA	NA	NA	NA	NA
EAL64885.1	hypothetical protein DDB_G0285145 [Dictyostelium discoideum AX4]	Q54NM2	DDB_G0285145	Anhydro-N-acetylmuramic acid kinase	NA	NA	707574	NA	NA	NA	NA	866419	NA	NA	NA
EAL65005.1	hypothetical protein DDB_G0285083 [Dictyostelium discoideum AX4]	Q54NS0	DDB_G0285083	Uncharacterized protein	NA	NA	5.84601e+06	6.11199e+06	NA	492400	NA	1.76704e+06	5.98103e+06	NA	5.34479e+06
EAL65041.1	DUF1183 family protein [Dictyostelium discoideum AX4]	Q54P59	DDB_G0284777	Store-operated calcium entry-associated regulatory factor (SARAF) (SOCE-associated regulatory factor) (Transmembrane protein 66)	saraf	NA	1.57511e+06	NA	NA	NA	NA	1.81205e+06	NA	NA	NA
EAL65050.1	NAD(+)-dependent deacetylase, silent information regulator protein family protein [Dictyostelium discoideum AX4]	Q54P49	DDB_G0284795	NAD-dependent deacetylase sir2C (EC 2.3.1.286) (Silent information regulator sir2C)	sir2C	NA	NA	310398	NA	NA	NA	NA	NA	NA	372530
EAL65091.1	hypothetical protein DDB_G0284643 [Dictyostelium discoideum AX4]	Q54PC6	DDB_G0284643	Nucleotide exchange factor Fes1 domain-containing protein	NA	NA	2.54654e+07	4.8501e+06	3.10186e+06	NA	NA	17162854	5.45312e+06	1.88091e+06	NA
EAL65107.1	hypothetical protein DDB_G0284675 [Dictyostelium discoideum AX4]	Q54PA6	DDB_G0284675	DUF5050 domain-containing protein	NA	NA	NA	NA	NA	NA	NA	NA	NA	NA	4.34838e+06
EAL65108.1	expansin-like protein [Dictyostelium discoideum AX4]	Q54PA4	DDB_G0284677	Expansin-like protein 2 (Ddexpl2)	expl2	NA	NA	NA	NA	1171487332	NA	NA	NA	NA	647290286
EAL65111.1	hypothetical protein DDB_G0284683 [Dictyostelium discoideum AX4]	Q54PA1	DDB_G0284683	Uncharacterized protein	NA	NA	NA	NA	2.70766e+06	NA	NA	NA	NA	NA	2.7602e+06
EAL65228.1	polyhydroxybutyrate depolymerase [Dictyostelium discoideum AX4]	Q54PS3	DDB_G0284359	Polyhydroxybutyrate depolymerase	phaZ	NA	NA	1.32048e+06	1.88763e+06	5.56047e+06	NA	NA	2.02336e+06	2.83724e+06	4.02233e+06
EAL65277.1	hypothetical protein DDB_G0284457 [Dictyostelium discoideum AX4]	Q54PN4	DDB_G0284457	Uncharacterized protein	NA	NA	NA	NA	NA	NA	1.37389e+06	NA	NA	NA	NA
EAL65300.1	hypothetical protein DDB_G0284223 [Dictyostelium discoideum AX4]	Q54PY8	DDB_G0284223	Calcineurin-like phosphoesterase domain-containing protein	NA	NA	NA	NA	NA	892996	NA	NA	NA	NA	NA
EAL65311.1	RNA-binding region RNP-1 domain-containing protein [Dictyostelium discoideum AX4]	Q54PX3	DDB_G0284245	RNA-binding region RNP-1 domain-containing protein	NA	NA	1.79397e+06	NA	NA	2.13274e+06	NA	NA	NA	NA	1.33989e+06
EAL65336.1	hypothetical protein DDB_G0284295 [Dictyostelium discoideum AX4]	Q54PU0	DDB_G0284295	cellulase (EC 3.2.1.4)	NA	NA	NA	NA	NA	5.13739e+06	NA	NA	NA	NA	6.75769e+06
EAL65340.1	cellulose-binding domain-containing protein [Dictyostelium discoideum AX4]	Q54PW1	DDB_G0284303	Cellulose-binding domain-containing protein	NA	NA	NA	NA	NA	9290430	NA	NA	NA	NA	9.46814e+06
EAL65369.1	hypothetical protein DDB_G0284057 [Dictyostelium discoideum AX4]	Q54Q81	DDB_G0284057	Uncharacterized protein	NA	NA	NA	1.08758e+06	3.89536e+06	1.37628e+07	NA	NA	1.42302e+06	3.54615e+06	1.61656e+07
EAL65443.1	HSP20-like chaperone domain-containing protein [Dictyostelium discoideum AX4]	Q54QE9	DDB_G0283911	HSP20-like chaperone domain-containing protein	NA	NA	NA	NA	NA	NA	NA	957143	NA	NA	NA
EAL65455.1	hypothetical protein DDB_G0283935 [Dictyostelium discoideum AX4]	Q54QC9	DDB_G0283935	Short-chain dehydrogenase/reductase family protein	NA	NA	NA	NA	1.04286e+07	9.96947e+06	NA	NA	NA	1.30602e+06	1.24491e+07
EAL65467.1	hypothetical protein DDB_G0283959 [Dictyostelium discoideum AX4]	Q54QB7	DDB_G0283959	Uncharacterized protein	NA	NA	NA	NA	5.12685e+06	1.29905e+07	NA	NA	NA	4.09768e+06	1.19312e+07
EAL65482.1	hypothetical protein DDB_G0283989 [Dictyostelium discoideum AX4]	Q54QE3	DDB_G0283989	Peptidase S9 prolyl oligopeptidase catalytic domain-containing protein	NA	NA	2.33843e+06	4.7034e+06	NA	NA	NA	1.82173e+06	4.95084e+06	NA	NA
EAL65566.1	LIM-type zinc finger-containing protein [Dictyostelium discoideum AX4]	Q54QR1	DDB_G0283599	LIM domain-containing protein A	limA	NA	NA	2.09307e+06	8.04382e+06	NA	NA	NA	5.65289e+06	8.06297e+06	NA
EAL65579.1	Mob1-like protein [Dictyostelium discoideum AX4]	Q54QV0	DDB_G0283625	MOB kinase activator-like 2 (Mob2 homolog) (Mps one binder kinase activator-like 2)	mob2	NA	NA	NA	NA	NA	NA	NA	NA	NA	1.97022e+06
EAL65607.1	STAG domain-containing protein [Dictyostelium discoideum AX4]	Q54QR0	DDB_G0283681	STAG domain-containing protein	NA	NA	NA	NA	1.1218e+06	NA	NA	NA	NA	1.00211e+06	NA
EAL65642.1	mitochondrial substrate carrier family protein [Dictyostelium discoideum AX4]	Q54QN2	DDB_G0283751	Mitochondrial substrate carrier family protein M (Solute carrier family 25 member 32 homolog)	mcfM	NA	NA	NA	1.68117e+06	NA	NA	NA	NA	2.5346e+06	1.49425e+06
EAL65652.1	hypothetical protein DDB_G0283549 [Dictyostelium discoideum AX4]	Q54QX8	DDB_G0283549	C2 domain-containing protein	NA	NA	1.70818e+06	NA	2.69794e+06	4.42921e+06	NA	1.99896e+06	NA	1.00088e+06	3.19319e+06
EAL65664.1	hypothetical protein DDB_G0283573 [Dictyostelium discoideum AX4]	Q54QV8	DDB_G0283573	Uncharacterized transmembrane protein DDB_G0283573	NA	NA	NA	NA	NA	NA	NA	NA	NA	1562802	1.04248e+06
EAL65707.1	hypothetical protein DDB_G0283445 [Dictyostelium discoideum AX4]	Q54R13	DDB_G0283445	tRNA-guanine(15) transglycosylase-like domain-containing protein	NA	NA	417008	NA	NA	NA	NA	563786	NA	2.24027e+06	3.60885e+06
EAL65781.1	strictosidine synthase family protein [Dictyostelium discoideum AX4]	Q54RB1	DDB_G0283281	Strictosidine synthase family protein	NA	NA	1.4885e+06	2.76616e+06	2.02932e+07	6.10285e+07	NA	2.26511e+06	3.37348e+06	2.49057e+07	8.63403e+07
EAL65792.1	hypothetical protein DDB_G0283303 [Dictyostelium discoideum AX4]	Q54R94	DDB_G0283303	FAD-binding PCMH-type domain-containing protein	NA	NA	NA	NA	NA	NA	343819	NA	NA	NA	NA
EAL65799.1	IPT/TIG domain-containing protein [Dictyostelium discoideum AX4]	Q54R85	DDB_G0283317	IPT/TIG domain-containing protein	tgrI2	NA	NA	2.00673e+06	NA	NA	NA	NA	2.77559e+06	NA	NA
EAL65883.1	microtubule interacting and transport domain-containing protein [Dictyostelium discoideum AX4]	Q54RJ5	DDB_G0283107	Microtubule interacting and transport domain-containing protein	NA	NA	6.78917e+06	NA	NA	NA	NA	7826906	NA	NA	NA
EAL65941.1	hypothetical protein DDB_G0282995 [Dictyostelium discoideum AX4]	Q54RQ0	DDB_G0282995	Uncharacterized protein	NA	NA	NA	NA	NA	1.91468e+07	NA	NA	NA	NA	1.047e+07
EAL65949.1	hypothetical protein DDB_G0283011 [Dictyostelium discoideum AX4]	Q54RN7	DDB_G0283011	t-SNARE coiled-coil homology domain-containing protein	NA	NA	836264	NA	NA	NA	NA	1.30266e+06	NA	NA	NA
EAL65997.1	hypothetical protein DDB_G0282835 [Dictyostelium discoideum AX4]	Q54RY6	DDB_G0282835	Serum response factor homolog B	srfB	NA	NA	NA	NA	2.35824e+06	NA	NA	NA	NA	NA
EAL66010.1	hypothetical protein DDB_G0282861 [Dictyostelium discoideum AX4]	Q54RX1	DDB_G0282861	Translationally-controlled tumor protein homolog 2 (TCTP 2)	NA	NA	NA	1.35399e+07	NA	NA	NA	NA	5.83384e+06	NA	NA
EAL66057.1	RhoGAP domain-containing protein [Dictyostelium discoideum AX4]	Q54SL6	DDB_G0282395	Rho GTPase-activating protein gacQ (GTPase activating factor for raC protein Q)	gacQ	NA	NA	3.20849e+06	3.26418e+06	NA	NA	NA	2.9634e+06	2.4525e+06	NA
EAL66064.1	bromodomain-containing protein [Dictyostelium discoideum AX4]	Q54SK8	DDB_G0282409	Bromodomain-containing protein	NA	NA	NA	NA	5.27277e+06	2.14834e+06	NA	NA	NA	3.56893e+06	3.39788e+06
EAL66076.1	hypothetical protein DDB_G0282433 [Dictyostelium discoideum AX4]	Q54SJ2	DDB_G0282433	t-SNARE coiled-coil homology domain-containing protein	NA	NA	NA	NA	3.04945e+06	NA	NA	NA	NA	2.71989e+06	NA
EAL66154.1	hypothetical protein DDB_G0282589 [Dictyostelium discoideum AX4]	Q54S96	DDB_G0282589	Carbohydrate binding domain-containing protein	NA	NA	NA	NA	NA	5.19823e+06	NA	NA	NA	NA	23235592
EAL66168.1	proteasome inhibitor PI31 subunit [Dictyostelium discoideum AX4]	Q54S82	DDB_G0282617	Proteasome inhibitor PI31 subunit	psmF1	NA	3.57177e+06	553113	952172	17350233	1.06475e+06	3.43112e+06	1.09361e+06	866070	8.16617e+06
EAL66217.1	hypothetical protein DDB_G0282715 [Dictyostelium discoideum AX4]	Q54S16	DDB_G0282715	maltose alpha-D-glucosyltransferase (EC 5.4.99.16) (Maltose alpha-D-glucosyltransferase)	NA	NA	NA	NA	1.66604e+07	1.40908e+07	NA	NA	NA	16556014	1.73601e+07
EAL66275.1	hypothetical protein DDB_G0282307 [Dictyostelium discoideum AX4]	Q54SQ3	DDB_G0282307	Uncharacterized protein DDB_G0282307	NA	NA	NA	NA	NA	1.00648e+06	NA	NA	NA	NA	NA
EAL66302.1	hypothetical protein DDB_G0282193 [Dictyostelium discoideum AX4]	Q54SV7	DDB_G0282193	UspA domain-containing protein	NA	NA	NA	NA	NA	7.33646e+07	NA	NA	NA	NA	4.81591e+07
EAL66306.1	hypothetical protein DDB_G0282201 [Dictyostelium discoideum AX4]	Q54SV2	DDB_G0282201	Right handed beta helix domain-containing protein	NA	NA	NA	NA	NA	NA	7.69577e+06	NA	NA	NA	3.18263e+06
EAL66328.1	actin binding protein [Dictyostelium discoideum AX4]	Q5TJ55	DDB_G0282245	Formin-D (Diaphanous-related formin dia4)	forD	NA	NA	NA	7.07056e+06	NA	NA	NA	NA	8.17322e+06	NA
EAL66333.1	carbohydrate-binding domain-containing protein [Dictyostelium discoideum AX4]	Q54SS3	DDB_G0282255	Carbohydrate-binding domain-containing protein	NA	NA	NA	398153	2.20315e+06	9.08644e+07	NA	NA	NA	2.00059e+06	8.52751e+07
EAL66341.1	hypothetical protein DDB_G0282271 [Dictyostelium discoideum AX4]	Q54SR5	DDB_G0282271	Uncharacterized protein	gxcV	NA	NA	NA	NA	NA	NA	1.23194e+06	NA	NA	NA
EAL66343.1	hypothetical protein DDB_G0282275 [Dictyostelium discoideum AX4]	Q54SR3	DDB_G0282275	Uncharacterized protein	NA	NA	NA	NA	NA	1.68884e+06	NA	NA	NA	NA	NA
EAL66376.1	hypothetical protein DDB_G0282101 [Dictyostelium discoideum AX4]	Q54T03	DDB_G0282101	Uncharacterized protein	NA	NA	NA	NA	1.93846e+07	NA	NA	NA	NA	14180979	932040
EAL66379.1	hypothetical protein DDB_G0282107 [Dictyostelium discoideum AX4]	Q54SZ9	DDB_G0282107	Putative phosphatidylglycerol/phosphatidylinositol transfer protein DDB_G0282107	NA	NA	NA	NA	7.6007e+06	1.30392e+07	NA	NA	NA	4.20689e+06	1.45838e+07
EAL66384.1	hypothetical protein DDB_G0282117 [Dictyostelium discoideum AX4]	Q54SZ2	DDB_G0282117	MYND-type domain-containing protein	NA	NA	4.26486e+06	3.3284e+06	NA	1.09713e+06	NA	4.19136e+06	3.29502e+06	NA	2.30927e+06
EAL66393.1	PhoPQ-activated pathogenicity-related protein [Dictyostelium discoideum AX4]	Q54SZ3	DDB_G0282135	PhoPQ-activated pathogenicity-related protein	NA	NA	NA	NA	NA	3.70106e+06	NA	NA	NA	NA	4.82079e+06
EAL66411.1	hypothetical protein DDB_G0281979 [Dictyostelium discoideum AX4]	Q54T63	DDB_G0281979	Uncharacterized protein	NA	NA	NA	NA	NA	4996500	NA	NA	NA	NA	812768
EAL66421.1	hypothetical protein DDB_G0281999 [Dictyostelium discoideum AX4]	Q54T52	DDB_G0281999	SnoaL-like domain-containing protein	NA	NA	NA	NA	NA	7.52061e+06	NA	NA	NA	NA	1.03675e+07
EAL66452.1	hypothetical protein DDB_G0282061 [Dictyostelium discoideum AX4]	Q54T09	DDB_G0282061	Uncharacterized transmembrane protein DDB_G0282061	NA	NA	NA	NA	NA	2.50466e+07	NA	NA	NA	NA	2.08963e+07
EAL66453.1	hypothetical protein DDB_G0282063 [Dictyostelium discoideum AX4]	Q54T08	DDB_G0282063	Uncharacterized protein	NA	NA	NA	NA	1.57463e+06	1.55134e+06	NA	NA	NA	2.59532e+06	7.59741e+06
EAL66528.1	maf family protein [Dictyostelium discoideum AX4]	Q54TC5	DDB_G0281937	7-methyl-GTP pyrophosphatase (m(7)GTP pyrophosphatase) (EC 3.6.1.-) (Maf-like protein DDB_G0281937)	NA	NA	4.95138e+06	3.21817e+06	6.2601e+06	NA	NA	5.81839e+06	2.05325e+06	9.42787e+06	NA
EAL66547.1	ankyrin repeat-containing protein [Dictyostelium discoideum AX4]	Q54TS2	DDB_G0281571	Ankyrin repeat-containing protein	comE	NA	NA	NA	3380951	2.42507e+07	NA	NA	NA	2.25761e+07	NA
EAL66658.1	hypothetical protein DDB_G0281793 [Dictyostelium discoideum AX4]	Q54TE4	DDB_G0281793	2'-5' RNA ligase family protein	NA	NA	18707814	3.42293e+06	4404728	NA	1.98287e+07	9.75114e+06	NA	2.3883e+06	NA
EAL66682.1	P-type ATPase [Dictyostelium discoideum AX4]	Q54U08	DDB_G0281401	Phospholipid-transporting ATPase (EC 7.6.2.1)	NA	NA	NA	719133	1.46516e+06	NA	NA	NA	1.89991e+06	4.8284e+06	724215
EAL66755.1	hypothetical protein DDB_G0281339 [Dictyostelium discoideum AX4]	Q54U35	DDB_G0281339	Uncharacterized transmembrane protein DDB_G0281339	NA	NA	NA	NA	3.02888e+06	NA	NA	NA	NA	3996880	NA
EAL66775.1	hypothetical protein DDB_G0281379, partial [Dictyostelium discoideum AX4]	Q54U14	DDB_G0281379	Uncharacterized protein	NA	NA	NA	NA	NA	2.18084e+06	NA	NA	NA	NA	1.81803e+06
EAL66880.2	DNA-dependent protein kinase subunit [Dictyostelium discoideum AX4]	Q54UC0	DDB_G0281167	DNA-dependent protein kinase catalytic subunit (DNA-PK catalytic subunit) (DNA-PKcs) (EC 2.7.11.1)	dnapkcs	NA	NA	NA	NA	NA	2.03381e+06	NA	NA	NA	NA
EAL66896.1	hypothetical protein DDB_G0281199 [Dictyostelium discoideum AX4]	Q54U98	DDB_G0281199	Uncharacterized protein	NA	NA	7.87632e+06	NA	NA	NA	NA	7.54687e+06	NA	NA	NA
EAL66911.1	SAP DNA-binding domain-containing protein [Dictyostelium discoideum AX4]	Q54U78	DDB_G0281229	SAP DNA-binding domain-containing protein	PNKP	NA	1.81379e+06	3.16522e+06	1.02612e+07	NA	NA	NA	4.55105e+06	7.76914e+06	2.26505e+06
EAL66980.1	hypothetical protein DDB_G0280877 [Dictyostelium discoideum AX4]	Q54UR2	DDB_G0280877	peptidylprolyl isomerase (EC 5.2.1.8)	NA	NA	2.64004e+06	NA	2.82109e+06	NA	NA	2.18888e+06	NA	2.71926e+06	NA
EAL67027.1	phosphoglycerate mutase domain-containing protein [Dictyostelium discoideum AX4]	Q86HD1	DDB_G0280831	phosphoglycerate mutase (2,3-diphosphoglycerate-dependent) (EC 5.4.2.11)	NA	NA	4.89491e+06	1.27053e+07	1.08695e+07	3.59933e+06	1.73011e+06	5.55712e+06	1.21815e+07	10618391	1.14741e+07
EAL67044.1	hypothetical protein DDB_G0280773 [Dictyostelium discoideum AX4]	Q54UW6	DDB_G0280773	Thioredoxin domain-containing protein	NA	NA	NA	NA	NA	NA	NA	NA	NA	NA	1.08637e+06
EAL67076.1	hypothetical protein DDB_G0280549 [Dictyostelium discoideum AX4]	Q54V88	DDB_G0280549	CBS domain-containing protein	NA	NA	7.09983e+06	4.97669e+06	15609837	9.54022e+06	3.35701e+06	7338477	3.47945e+06	2.0225e+06	1.14756e+07
EAL67084.2	hypothetical protein DDB_G0280565 [Dictyostelium discoideum AX4]	Q54V78	DDB_G0280565	Calponin-homology (CH) domain-containing protein	NA	NA	NA	6.31449e+06	1.39229e+07	7.66751e+06	NA	NA	8.24222e+06	1.16885e+07	NA
EAL67090.1	hypothetical protein DDB_G0280577 [Dictyostelium discoideum AX4]	Q54V72	DDB_G0280577	Uncharacterized protein	NA	NA	NA	NA	1.72005e+06	2.28231e+06	NA	NA	NA	1.29771e+06	6.35446e+06
EAL67186.1	hypothetical protein DDB_G0280415 [Dictyostelium discoideum AX4]	Q54VE6	DDB_G0280415	Profilin	NA	NA	NA	NA	5.80228e+06	304325	NA	NA	NA	1.3141e+06	NA
EAL67222.1	hypothetical protein DDB_G0280487 [Dictyostelium discoideum AX4]	Q54VA6	DDB_G0280487	Ribosomal RNA-processing protein 17	NA	NA	NA	NA	NA	NA	4.74388e+06	NA	NA	NA	NA
EAL67253.1	oxysterol binding family protein, member 1 [Dictyostelium discoideum AX4]	Q8MPQ7	DDB_G0280053	Oxysterol-binding protein 1 (OSBPa)	osbA	NA	NA	1.79308e+07	4.68197e+07	1.7835e+06	NA	NA	2.7134e+07	2.87298e+07	9.15124e+06
EAL67263.1	hypothetical protein DDB_G0280073 [Dictyostelium discoideum AX4]	Q54VX9	DDB_G0280073	Protein-tyrosine-phosphatase	NA	NA	NA	NA	1.56213e+06	NA	NA	NA	NA	1.16089e+06	NA
EAL67269.1	hypothetical protein DDB_G0280085 [Dictyostelium discoideum AX4]	Q54VX3	DDB_G0280085	Uncharacterized protein	NA	NA	NA	NA	NA	1.99245e+07	NA	NA	5973382	2.59072e+06	2.642e+07
EAL67317.1	ankyrin repeat-containing protein [Dictyostelium discoideum AX4]	Q54VR6	DDB_G0280181	Ankyrin repeat-containing protein	NA	NA	NA	NA	1.31592e+06	NA	NA	NA	NA	828999	NA
EAL67349.1	cellulose-binding domain-containing protein [Dictyostelium discoideum AX4]	Q54VM7	DDB_G0280245	Cellulose-binding domain-containing protein	ecmL	NA	NA	NA	NA	64700680	NA	NA	NA	NA	1.13596e+08
EAL67481.1	hypothetical protein DDB_G0280019 [Dictyostelium discoideum AX4]	Q54W12	DDB_G0280019	DJ-1/PfpI domain-containing protein	NA	NA	NA	NA	6.71146e+07	2.12161e+07	NA	NA	NA	4.44829e+07	2.50992e+07
EAL67492.1	hypothetical protein DDB_G0279871 [Dictyostelium discoideum AX4]	Q54W55	DDB_G0279871	B box-type domain-containing protein	NA	NA	1.09624e+07	NA	NA	NA	NA	5.99658e+06	NA	NA	NA
EAL67517.1	hypothetical protein DDB_G0279807 [Dictyostelium discoideum AX4]	Q54W99	DDB_G0279807	CNNM transmembrane domain-containing protein	NA	NA	NA	NA	NA	4.93085e+06	NA	NA	NA	2.31534e+06	NA
EAL67582.1	hypothetical protein DDB_G0279615 [Dictyostelium discoideum AX4]	Q54WJ8	DDB_G0279615	SnoaL-like domain-containing protein	NA	NA	NA	NA	7.05893e+06	3.8392e+06	NA	NA	NA	3.84987e+06	6.13079e+06
EAL67596.1	hypothetical protein DDB_G0279643 [Dictyostelium discoideum AX4]	Q54WI3	DDB_G0279643	GH16 domain-containing protein	NA	NA	NA	NA	NA	1.78703e+07	NA	NA	NA	NA	2.07397e+07
EAL67603.1	engulfment and cell motility ELM family protein [Dictyostelium discoideum AX4]	Q54WH5	DDB_G0279657	ELMO domain-containing protein E	elmoE	NA	NA	3.36639e+06	NA	NA	NA	3.45722e+06	3.56405e+06	NA	NA
EAL67612.1	hypothetical protein DDB_G0279675 [Dictyostelium discoideum AX4]	Q54WG1	DDB_G0279675	CN hydrolase domain-containing protein	NA	NA	4.0002e+06	1.51028e+06	1.85393e+06	2775758	NA	6.4604e+06	1.51342e+06	3.95786e+06	1.23743e+06
EAL67638.1	hypothetical protein DDB_G0279727 [Dictyostelium discoideum AX4]	Q54WH1	DDB_G0279727	GH16 domain-containing protein	NA	NA	NA	NA	1.68714e+07	1.95021e+07	NA	NA	NA	18797527	3.13135e+07
EAL67640.1	hypothetical protein DDB_G0279731 [Dictyostelium discoideum AX4]	Q54WF8	DDB_G0279731	t-SNARE coiled-coil homology domain-containing protein	NA	NA	NA	NA	1.15987e+06	NA	NA	NA	NA	NA	NA
EAL67653.1	hypothetical protein DDB_G0279429 [Dictyostelium discoideum AX4]	Q54WU5	DDB_G0279429	Uncharacterized protein	NA	NA	748529	NA	NA	NA	3.10318e+06	480318	NA	NA	NA
EAL67684.1	hypothetical protein DDB_G0279491 [Dictyostelium discoideum AX4]	Q54WQ9	DDB_G0279491	PPIase cyclophilin-type domain-containing protein	NA	NA	NA	NA	1.96438e+06	NA	1.55326e+06	NA	NA	1.01336e+06	1.50052e+06
EAL67764.1	hypothetical protein DDB_G0279231 [Dictyostelium discoideum AX4]	Q54X37	DDB_G0279231	Non-structural maintenance of chromosomes element 1 homolog (EC 2.3.2.27)	NA	NA	NA	NA	1.37215e+06	NA	NA	NA	NA	1.56839e+06	NA
EAL67784.1	hypothetical protein DDB_G0279271 [Dictyostelium discoideum AX4]	Q54X13	DDB_G0279271	Band 7 domain-containing protein	NA	NA	NA	NA	NA	2872481	NA	NA	NA	NA	1.96982e+06
EAL67808.1	hypothetical protein DDB_G0279319 [Dictyostelium discoideum AX4]	Q54WY6	DDB_G0279319	Uncharacterized protein	NA	NA	NA	NA	2.23434e+06	1.04408e+06	NA	NA	NA	NA	NA
EAL67814.1	hypothetical protein DDB_G0279331 [Dictyostelium discoideum AX4]	Q54WY0	DDB_G0279331	GATA zinc finger domain-containing protein 18	gtaR	NA	NA	5.62156e+07	NA	NA	NA	NA	3.56567e+07	NA	NA
EAL67855.1	hypothetical protein DDB_G0279173 [Dictyostelium discoideum AX4]	Q54X66	DDB_G0306378	Uncharacterized protein	NA	NA	NA	846726	NA	NA	NA	NA	646216	NA	NA
EAL67865.1	glutathione-dependent formaldehyde-activating, GFA family protein [Dictyostelium discoideum AX4]	Q54X87	DDB_G0279131	Glutathione-dependent formaldehyde-activating, GFA family protein	NA	NA	NA	NA	1327366	NA	NA	NA	NA	1.93917e+06	NA
EAL67931.1	hypothetical protein DDB_G0279019 [Dictyostelium discoideum AX4]	Q54XE3	DDB_G0279019	Uncharacterized protein	NA	NA	NA	1.08338e+06	8.44251e+06	NA	3.89834e+06	NA	4.39204e+06	8.18741e+06	NA
EAL67939.1	hypothetical protein DDB_G0279035 [Dictyostelium discoideum AX4]	Q54XD1	DDB_G0279035	Uncharacterized protein	NA	NA	NA	NA	NA	NA	NA	NA	NA	NA	3.19983e+06
EAL67945.2	hypothetical protein DDB_G0279047 [Dictyostelium discoideum AX4]	Q54XC4	DDB_G0279047	Myeloid-derived growth factor homolog	NA	NA	4.73373e+06	4.31457e+06	1.91562e+07	2.44269e+07	1.34661e+07	3.28743e+07	8.33055e+06	1.39157e+07	2.68418e+07
EAL67967.1	IPT/TIG domain-containing protein [Dictyostelium discoideum AX4]	Q54XQ9	DDB_G0278731	IPT/TIG domain-containing protein	pgtD	NA	NA	NA	NA	3.8575e+06	NA	NA	NA	NA	2.64029e+06
EAL67984.1	hypothetical protein DDB_G0278765 [Dictyostelium discoideum AX4]	Q54XT1	DDB_G0278765	RING-type E3 ubiquitin transferase (EC 2.3.2.27)	NA	NA	NA	NA	NA	NA	598447	NA	NA	NA	NA
EAL67986.1	WD40 repeat-containing protein [Dictyostelium discoideum AX4]	Q54XS9	DDB_G0278769	Cleavage stimulation factor 50 kDa subunit	cstf1	NA	1.65656e+06	NA	1.17823e+07	1.47472e+07	2.41959e+06	1.29786e+06	NA	1.23336e+07	2.32848e+07
EAL68006.1	centrosomal protein 148 kDa [Dictyostelium discoideum AX4]	Q54XP9	DDB_G0278809	Centrosomal protein 148 kDa	NA	NA	NA	NA	NA	38694856	NA	NA	NA	NA	NA
EAL68013.1	hypothetical protein DDB_G0278823 [Dictyostelium discoideum AX4]	Q54XP1	DDB_G0278823	Probable farnesyl diphosphate synthase DDB_G0278823 (EC 2.5.1.10) ((2E,6E)-farnesyl diphosphate synthase) (Dimethylallyltranstransferase) (EC 2.5.1.1) (Farnesyl diphosphate synthase) (Geranyltranstransferase)	NA	NA	NA	NA	NA	2.57173e+06	NA	NA	NA	NA	NA
EAL68017.1	hypothetical protein DDB_G0278831 [Dictyostelium discoideum AX4]	Q54XN5	DDB_G0278831	DUF4282 domain-containing protein	NA	NA	9.36866e+06	NA	5.61876e+06	NA	NA	7.01202e+06	NA	6888303	NA
EAL68023.1	transcription initiation factor TFIID subunit [Dictyostelium discoideum AX4]	Q54XM9	DDB_G0278843	Transcription initiation factor TFIID subunit 11	taf11	NA	NA	NA	NA	NA	1.472e+06	NA	NA	NA	NA
EAL68111.1	uracil glycosylase [Dictyostelium discoideum AX4]	P53766	DDB_G0277877	Uracil-DNA glycosylase (UDG) (EC 3.2.2.27)	uglA	NA	1.65677e+06	3.83954e+06	3.49027e+06	NA	NA	1.14598e+07	2.60881e+06	3.18895e+06	NA
EAL68113.1	LIM-type zinc finger-containing protein [Dictyostelium discoideum AX4]	Q9BIW5	DDB_G0277881	LIM domain-containing protein C	limC	NA	7.71414e+07	NA	1.01078e+07	NA	NA	1.05517e+08	NA	2.31781e+06	2.71311e+06
EAL68181.1	profilin/allergen superfamily protein [Dictyostelium discoideum AX4]	Q54YY0	DDB_G0278017	Profilin/allergen superfamily protein	NA	NA	NA	NA	9.00555e+06	NA	NA	NA	NA	6.49795e+06	NA
EAL68184.1	ribosomal protein L33, mitochondrial [Dictyostelium discoideum AX4]	Q54YX7	DDB_G0278023	Large ribosomal subunit protein bL33m (39S ribosomal protein L33, mitochondrial) (L33mt) (MRP-L33)	mrpl33	NA	NA	NA	3.30709e+06	NA	NA	NA	NA	3.87537e+06	NA
EAL68198.1	engulfment and cell motility ELM family protein [Dictyostelium discoideum AX4]	Q54YW1	DDB_G0278051	ELMO domain-containing protein A	elmoA	NA	6.66224e+06	NA	NA	NA	NA	NA	NA	NA	NA
EAL68279.1	hypothetical protein DDB_G0278213 [Dictyostelium discoideum AX4]	Q54YJ2	DDB_G0278213	GPR180/TMEM145 transmembrane domain-containing protein	NA	NA	NA	NA	2.27646e+06	NA	NA	NA	NA	6.41777e+06	NA
EAL68312.1	hypothetical protein DDB_G0278279 [Dictyostelium discoideum AX4]	Q54YE2	DDB_G0278279	Terpene synthase 9 (EC 4.2.3.-) (EC 4.2.3.15) (EC 4.2.3.47)	TPS9	NA	NA	NA	NA	1.59937e+07	NA	NA	NA	NA	1.92468e+07
EAL68372.1	hypothetical protein DDB_G0278399 [Dictyostelium discoideum AX4]	Q54Y61	DDB_G0278399	Carbohydrate binding domain-containing protein	NA	NA	NA	NA	NA	1.19638e+07	NA	NA	NA	NA	1.05291e+07
EAL68383.1	hypothetical protein DDB_G0278421 [Dictyostelium discoideum AX4]	Q54Y45	DDB_G0278421	Carbohydrate binding domain-containing protein	NA	NA	NA	NA	NA	9.14121e+06	NA	NA	NA	NA	1.18433e+07
EAL68392.1	hypothetical protein DDB_G0278439 [Dictyostelium discoideum AX4]	Q54Y36	DDB_G0278439	Carbohydrate binding domain-containing protein	NA	NA	NA	NA	NA	18138324	NA	NA	NA	NA	1.85204e+07
EAL68422.1	protein phosphatase 2C [Dictyostelium discoideum AX4]	Q54Y00	DDB_G0278499	Protein phosphatase 2C	NA	NA	NA	9.18135e+06	1.93477e+07	NA	NA	NA	1.04427e+07	1.62818e+07	NA
EAL68432.1	hypothetical protein DDB_G0278519 [Dictyostelium discoideum AX4]	Q54XY9	DDB_G0278519	Carbohydrate binding domain-containing protein	NA	NA	NA	NA	NA	30185293	NA	NA	NA	NA	5.16071e+06
EAL68441.1	hypothetical protein DDB_G0278537 [Dictyostelium discoideum AX4]	Q54XX4	DDB_G0278537	Carbohydrate binding domain-containing protein	NA	NA	NA	NA	NA	NA	NA	NA	NA	NA	6.58678e+06
EAL68451.1	hypothetical protein DDB_G0278707 [Dictyostelium discoideum AX4]	Q54XV7	DDB_G0278565	Carbohydrate binding domain-containing protein	NA	NA	NA	NA	7.50788e+07	4.63641e+07	NA	NA	NA	4.90243e+07	3.76582e+07
EAL68496.1	hypothetical protein DDB_G0278647 [Dictyostelium discoideum AX4]	Q54YE1	DDB_G0278647	Terpene synthase 7 (EC 4.2.3.-)	TPS7	NA	NA	NA	NA	6.46594e+06	NA	NA	NA	NA	3.98827e+06
EAL68500.1	short-chain dehydrogenase/reductase family protein [Dictyostelium discoideum AX4]	Q54YC1	DDB_G0278655	Short-chain dehydrogenase/reductase family protein	NA	NA	NA	NA	NA	5351206	NA	NA	NA	NA	NA
EAL68562.1	hypothetical protein DDB_G0277777 [Dictyostelium discoideum AX4]	Q54Z52	DDB_G0277777	Prespore-specific protein	teep1	NA	1.50791e+06	NA	NA	NA	NA	1.31339e+06	NA	NA	NA
EAL68596.2	RNA polymerase II core subunit [Dictyostelium discoideum AX4]	Q86JJ5	DDB_G0277677	DNA-directed RNA polymerase II subunit rpb11 (RNA polymerase II subunit B11) (DNA-directed RNA polymerase II subunit J)	polr2j	NA	3.84594e+06	3.04236e+06	5474854	NA	NA	5.65527e+06	3.79284e+06	4.01458e+06	NA
EAL68608.1	hypothetical protein DDB_G0277581 [Dictyostelium discoideum AX4]	Q86KL6	DDB_G0277581	Peptidase A1 domain-containing protein	NA	NA	NA	NA	NA	8.28633e+06	NA	NA	NA	NA	5.10689e+06
EAL68618.1	hypothetical protein DDB_G0277601 [Dictyostelium discoideum AX4]	Q86KR2	DDB_G0277601	Uncharacterized protein	NA	NA	NA	NA	1.02199e+06	NA	NA	NA	NA	1.7577e+06	NA
EAL68674.1	hypothetical protein DDB_G0277423 [Dictyostelium discoideum AX4]	Q8MP80	DDB_G0277423	Uncharacterized protein	NA	NA	2.09751e+07	NA	NA	NA	NA	2.93244e+07	NA	NA	NA
EAL68707.1	hypothetical protein DDB_G0277489 [Dictyostelium discoideum AX4]	Q76NU7	DDB_G0277489	Uncharacterized protein	NA	NA	36267940	833169	2198656	3.89031e+06	NA	1.79397e+07	1.87492e+06	1.07037e+06	2.95447e+06
EAL68744.1	hypothetical protein DDB_G0277563 [Dictyostelium discoideum AX4]	Q54ZI5	DDB_G0277563	Uncharacterized protein	NA	NA	NA	332471	NA	NA	NA	NA	371555	NA	NA
EAL68893.1	hypothetical protein DDB_G0276783 [Dictyostelium discoideum AX4]	Q7KWX9	DDB_G0276783	Putative exosome complex component rrp40 (Exosome component 3) (Ribosomal RNA-processing protein 40)	exosc3	NA	NA	1.89604e+06	NA	NA	NA	NA	1.42867e+06	NA	NA
EAL68938.1	hypothetical protein DDB_G0276873 [Dictyostelium discoideum AX4]	Q86L03	DDB_G0276873	RanBP2-type domain-containing protein	NA	NA	2.5502e+06	2.16538e+06	2.40058e+06	1.68156e+06	NA	2.0887e+06	2.15815e+06	2.16931e+06	1.73343e+06
EAL69022.1	Ras GTPase [Dictyostelium discoideum AX4]	Q550Q4	DDB_G0277041	GTP-binding protein Rheb homolog (EC 3.6.5.-)	rheb	NA	4.48911e+06	NA	NA	NA	NA	2.72117e+06	671363	NA	NA
EAL69094.1	hypothetical protein DDB_G0276673 [Dictyostelium discoideum AX4]	Q551B5	DDB_G0276673	GATOR2 complex protein MIOS	mios	NA	NA	NA	1.06267e+06	NA	NA	NA	854914	2.37062e+06	NA
EAL69097.1	hypothetical protein DDB_G0276679 [Dictyostelium discoideum AX4]	Q551B0	DDB_G0276679	Cep192/Spd-2-like domain-containing protein	NA	NA	39046612	NA	NA	17851930	1.89943e+07	1.00601e+07	NA	NA	1.85695e+07
EAL69114.1	hypothetical protein DDB_G0276713 [Dictyostelium discoideum AX4]	Q551B2	DDB_G0276713	RNase NYN domain-containing protein	NA	NA	866229	NA	NA	NA	NA	NA	NA	NA	NA
EAL69157.1	adenylate kinase [Dictyostelium discoideum AX4]	Q86HD7	DDB_G0276407	Adenylate kinase	NA	NA	NA	NA	NA	1.65537e+07	NA	NA	NA	NA	7.43506e+07
EAL69165.1	WD40 repeat-containing protein [Dictyostelium discoideum AX4]	Q86HX1	DDB_G0276423	Protein HIRA	hira	NA	7.01112e+06	NA	NA	NA	NA	8.19452e+06	NA	NA	NA
EAL69169.1	hypothetical protein DDB_G0276431 [Dictyostelium discoideum AX4]	Q86HV6	DDB_G0276431	Glycoside hydrolase family 57 N-terminal domain-containing protein	NA	NA	1.39637e+07	3.81986e+06	3.9142e+06	3.64002e+06	NA	1.32395e+07	4.55362e+06	3.404e+06	8.3443e+06
EAL69214.1	hypothetical protein DDB_G0276521 [Dictyostelium discoideum AX4]	Q551G9	DDB_G0276521	Uncharacterized protein	NA	NA	NA	NA	NA	9.32053e+06	NA	NA	NA	NA	7.67198e+06
EAL69226.1	hypothetical protein DDB_G0276545 [Dictyostelium discoideum AX4]	Q869N3	DDB_G0276545	Enoyl reductase (ER) domain-containing protein	NA	NA	NA	NA	2.90183e+06	7.50552e+06	NA	NA	NA	1.57198e+06	1.48619e+06
EAL69240.1	hypothetical protein DDB_G0276573 [Dictyostelium discoideum AX4]	Q551I4	DDB_G0276573	Uncharacterized protein	NA	NA	NA	2.18514e+06	1.03738e+07	1.96818e+06	2.11958e+06	NA	1.72538e+06	1.00149e+07	736186
EAL69243.1	hypothetical protein DDB_G0276579 [Dictyostelium discoideum AX4]	Q551H3	DDB_G0276579	Peptide methionine sulfoxide reductase (EC 1.8.4.11) (Peptide-methionine (S)-S-oxide reductase) (Peptide Met(O) reductase) (Protein-methionine-S-oxide reductase)	msrA	NA	645535	NA	3.15001e+06	5458548	NA	3.53314e+06	NA	2.9412e+06	1.00051e+07
EAL69249.1	AMP-dependent synthetase and ligase domain-containing protein [Dictyostelium discoideum AX4]	Q8SSN6	DDB_G0276337	medium-chain acyl-CoA ligase (EC 6.2.1.2)	NA	NA	NA	NA	NA	NA	NA	NA	NA	NA	1.5398e+06
EAL69307.1	hypothetical protein DDB_G0276321 [Dictyostelium discoideum AX4]	Q551W4	DDB_G0276321	medium-chain acyl-CoA ligase (EC 6.2.1.2)	NA	NA	NA	NA	NA	NA	NA	NA	NA	NA	1.90876e+06
EAL69349.1	hypothetical protein DDB_G0276099 [Dictyostelium discoideum AX4]	Q75JI5	DDB_G0276099	Uncharacterized protein	NA	NA	1.42604e+06	376190	4.96901e+06	3.31852e+06	296738	NA	385493	4.3098e+06	2.8011e+06
EAL69354.1	hypothetical protein DDB_G0276109 [Dictyostelium discoideum AX4]	Q75JH1	DDB_G0276109	RRM Nup35-type domain-containing protein	NA	NA	954589	2.37479e+06	NA	3.48639e+06	NA	1.13692e+06	1.29342e+06	NA	2.71751e+06
EAL69357.1	diphthamide biosynthesis protein 5 [Dictyostelium discoideum AX4]	Q75JG8	DDB_G0276115	Diphthine methyl ester synthase (EC 2.1.1.314) (Diphthamide biosynthesis methyltransferase)	dph5	NA	1.50465e+07	1.49235e+07	1.30347e+07	13297265	NA	19266538	1.5229e+07	3.71925e+07	1.43367e+07
EAL69407.1	hypothetical protein DDB_G0276215 [Dictyostelium discoideum AX4]	Q552D2	DDB_G0276215	Uncharacterized protein	NA	NA	NA	NA	2.76667e+07	1.56735e+07	NA	NA	NA	2.85315e+07	1.36451e+07
EAL69479.1	hypothetical protein DDB_G0275457 [Dictyostelium discoideum AX4]	Q75K17	DDB_G0275457	CBS domain-containing protein	NA	NA	NA	NA	NA	4.9837e+07	NA	NA	NA	NA	5.19907e+07
EAL69494.1	hypothetical protein DDB_G0275487 [Dictyostelium discoideum AX4]	Q86ID4	DDB_G0275487	G domain-containing protein	NA	NA	NA	NA	NA	NA	NA	NA	NA	NA	345702
EAL69508.1	asparagine synthetase [Dictyostelium discoideum AX4]	Q86A01	DDB_G0275515	Asparagine synthetase	asnB	NA	NA	NA	7.64128e+06	3.18261e+06	NA	NA	NA	8610279	4.05667e+06
EAL69536.1	Arf GTPase activating protein [Dictyostelium discoideum AX4]	Q86H99	DDB_G0275571	Arf GTPase activating protein	NA	NA	NA	NA	NA	1.57186e+06	NA	NA	NA	NA	2.92511e+06
EAL69651.1	WWE domain-containing protein [Dictyostelium discoideum AX4]	Q86H79	DDB_G0275801	WWE domain-containing protein	NA	NA	2.51197e+06	NA	NA	NA	NA	6733726	NA	NA	NA
EAL69657.1	hypothetical protein DDB_G0275813 [Dictyostelium discoideum AX4]	Q553K8	DDB_G0275813	Magnesium transporter	NA	NA	NA	NA	NA	NA	NA	NA	278573	NA	NA
EAL69684.1	hypothetical protein DDB_G0275867 [Dictyostelium discoideum AX4]	Q553B3	DDB_G0275867	Uncharacterized protein	NA	NA	NA	NA	NA	NA	NA	NA	NA	NA	562058
EAL69733.1	ssDNA-binding transcriptional regulator [Dictyostelium discoideum AX4]	Q553Q8	DDB_G0275335	SsDNA-binding transcriptional regulator	NA	NA	NA	9.52941e+06	NA	6.61182e+06	NA	NA	7951805	NA	6.95735e+06
EAL69761.1	transforming acidic coiled-coil-containing protein [Dictyostelium discoideum AX4]	Q553N8	DDB_G0275391	Transforming acidic coiled-coil-containing protein	tacc1	NA	NA	5.46483e+06	3.04965e+06	NA	NA	NA	6.21451e+06	901899	NA
EAL69767.1	hypothetical protein DDB_G0275403 [Dictyostelium discoideum AX4]	Q553S0	DDB_G0275403	CCAAT-binding factor domain-containing protein	NA	NA	NA	1.99035e+07	NA	7.16268e+06	NA	NA	2.02736e+07	NA	1.32634e+06
EAL69781.1	hypothetical protein DDB_G0275431 [Dictyostelium discoideum AX4]	Q553P2	DDB_G0275431	Uncharacterized protein	NA	NA	NA	NA	1.61091e+06	1.90103e+06	NA	NA	NA	1.52213e+06	1.6215e+06
EAL69782.1	hypothetical protein DDB_G0275433 [Dictyostelium discoideum AX4]	Q553P1	DDB_G0275433	Uncharacterized protein	NA	NA	NA	NA	NA	2.1458e+06	NA	NA	NA	NA	NA
EAL69787.1	O-methyltransferase family 2 protein [Dictyostelium discoideum AX4]	Q86I40	DDB_G0275013	O-methyltransferase 4 (EC 2.1.1.-)	omt4	NA	4.8232e+06	944660	173726	9.12267e+06	NA	9.03829e+06	1.6992e+06	2.82217e+06	5.95725e+06
EAL69812.1	hypothetical protein DDB_G0275063 [Dictyostelium discoideum AX4]	Q86I18	DDB_G0275063	Uncharacterized protein	NA	NA	NA	NA	NA	5.50561e+06	NA	NA	NA	NA	8.98041e+06
EAL69839.1	hypothetical protein DDB_G0275117 [Dictyostelium discoideum AX4]	Q8T2T4	DDB_G0275117	F-box domain-containing protein	NA	NA	NA	NA	3.25374e+06	NA	NA	NA	NA	2.20496e+06	NA
EAL69861.1	hypothetical protein DDB_G0275161 [Dictyostelium discoideum AX4]	Q86I43	DDB_G0275161	Uncharacterized protein DDB_G0275161	NA	NA	1.04476e+07	NA	NA	1.31723e+06	NA	1.28306e+07	NA	NA	567856
EAL69885.1	ubiquitin system component Cue domain containing protein [Dictyostelium discoideum AX4]	Q554F5	DDB_G0275209	Ubiquitin system component Cue domain containing protein	cnrD	NA	1.25823e+06	1.14508e+06	NA	NA	NA	927962	1.0386e+06	NA	NA
EAL69887.1	hypothetical protein DDB_G0275213 [Dictyostelium discoideum AX4]	Q554G8	DDB_G0275213	Uncharacterized protein	NA	NA	NA	NA	NA	5.08061e+06	NA	NA	NA	NA	4.04998e+06
EAL69906.1	hypothetical protein DDB_G0275251 [Dictyostelium discoideum AX4]	Q86I10	DDB_G0275251	Uncharacterized protein	NA	NA	NA	NA	NA	387017	NA	NA	NA	NA	2.24166e+06
EAL69907.1	hypothetical protein DDB_G0275253 [Dictyostelium discoideum AX4]	Q8T2U1	DDB_G0275253	DUF6748 domain-containing protein	NA	NA	NA	1.89413e+07	1.38358e+07	2.78313e+08	NA	NA	30185743	1.05761e+07	2.41463e+08
EAL69938.1	hypothetical protein DDB_G0275315 [Dictyostelium discoideum AX4]	Q553U9	DDB_G0275315	Uncharacterized protein	NA	NA	NA	NA	444740	NA	NA	NA	NA	630592	NA
EAL69940.1	hypothetical protein DDB_G0275319 [Dictyostelium discoideum AX4]	Q553U7	DDB_G0275319	F-box domain-containing protein	NA	NA	NA	NA	NA	20449414	NA	NA	NA	NA	8.9265e+06
EAL69993.1	short-chain dehydrogenase/reductase family protein [Dictyostelium discoideum AX4]	Q8T197	DDB_G0274201	Dehydrogenase/reductase SDR family protein 7-like (EC 1.1.-.-)	NA	NA	NA	NA	NA	2.67608e+06	NA	NA	NA	NA	258955
EAL70024.1	hypothetical protein DDB_G0274263 [Dictyostelium discoideum AX4]	Q86AU1	DDB_G0274263	Putative glutathione S-transferase alpha-4 (EC 2.5.1.18) (GST class-alpha 4)	gsta4	NA	NA	NA	NA	9264304	NA	NA	NA	NA	1.32923e+07
EAL70033.1	U4/U6 small nuclear ribonucleoprotein [Dictyostelium discoideum AX4]	Q86J17	DDB_G0274281	Peptidyl-prolyl cis-trans isomerase (PPIase) (EC 5.2.1.8)	ppiH	NA	661163	NA	NA	1.99623e+06	NA	831120	NA	NA	976204
EAL70042.1	hypothetical protein DDB_G0274299 [Dictyostelium discoideum AX4]	Q86J25	DDB_G0274299	Uncharacterized protein DDB_G0274299	NA	NA	NA	NA	2.8118e+07	535364	NA	NA	NA	3.4688e+07	540867
EAL70057.1	cyclophilin-type peptidylprolyl cis-trans isomerase [Dictyostelium discoideum AX4]	Q86IX8	DDB_G0274329	peptidylprolyl isomerase (EC 5.2.1.8)	NA	NA	3.86943e+06	7.41696e+06	2.27887e+06	1.54288e+06	NA	4.27212e+06	5746012	4.3993e+06	1.59821e+06
EAL70058.1	vacuolar ATP synthase subunit D [Dictyostelium discoideum AX4]	Q86A77	DDB_G0274331	V-type proton ATPase subunit D (V-ATPase subunit D) (Vacuolar proton pump subunit D)	atp6v1d	NA	5.40521e+06	9.46934e+06	1.16784e+06	NA	3.97051e+06	3.1775e+06	7.49915e+06	2.94848e+06	550049
EAL70060.1	hypothetical protein DDB_G0274335 [Dictyostelium discoideum AX4]	Q86IY2	DDB_G0274335	Uncharacterized protein	NA	NA	NA	NA	NA	30972467	NA	NA	NA	NA	9.21989e+06
EAL70097.1	hypothetical protein DDB_G0274409 [Dictyostelium discoideum AX4]	Q869T7	DDB_G0274409	Serine/threonine-protein kinase pakF (EC 2.7.11.1)	pakF	NA	NA	NA	NA	NA	414658	NA	NA	NA	NA
EAL70118.1	hypothetical protein DDB_G0274451 [Dictyostelium discoideum AX4]	Q869S6	DDB_G0274451	Uncharacterized protein	NA	NA	NA	NA	2.35427e+06	1.45568e+08	NA	NA	NA	1.6039e+06	1.22361e+08
EAL70138.1	hypothetical protein DDB_G0274491 [Dictyostelium discoideum AX4]	Q86HP6	DDB_G0274491	Uncharacterized protein	NA	NA	1.35105e+07	4.8605e+06	8831305	5619314	NA	2.22876e+07	5394886	4.63556e+06	5.169e+06
EAL70139.1	DNA ligase I [Dictyostelium discoideum AX4]	Q869E1	DDB_G0274493	DNA ligase 1 (EC 6.5.1.1) (DNA ligase I) (Polydeoxyribonucleotide synthase [ATP] 1)	lig1	NA	348665	NA	1.28346e+06	1.12663e+06	NA	67551	NA	1.07987e+06	2.23001e+06
EAL70151.1	oxysterol binding family protein, member 5 [Dictyostelium discoideum AX4]	Q86HL8	DDB_G0274517	Oxysterol-binding protein 5 (OSBPe)	osbE	NA	NA	NA	NA	2.38567e+06	NA	NA	NA	NA	NA
EAL70160.1	hypothetical protein DDB_G0274535 [Dictyostelium discoideum AX4]	Q86HL1	DDB_G0274535	Putative uncharacterized protein DDB_G0274535	NA	NA	NA	NA	NA	2.03374e+06	NA	NA	NA	NA	1.27838e+06
EAL70162.1	hypothetical protein DDB_G0274539 [Dictyostelium discoideum AX4]	Q86HK8	DDB_G0274539	Uncharacterized protein	NA	NA	NA	NA	NA	142475	NA	NA	NA	NA	NA
EAL70336.1	hypothetical protein DDB_G0274887 [Dictyostelium discoideum AX4]	Q869Q9	DDB_G0274887	Thioredoxin domain-containing protein	NA	NA	1.5806e+06	3.33174e+06	6.13009e+06	4664546	NA	1.85386e+06	4.53403e+06	6.7875e+06	1.30079e+07
EAL70373.1	hypothetical protein DDB_G0274961 [Dictyostelium discoideum AX4]	Q554U6	DDB_G0274961	DUSP domain-containing protein	NA	NA	NA	NA	NA	NA	488425	NA	NA	NA	NA
EAL70577.1	hypothetical protein DDB_G0273773 [Dictyostelium discoideum AX4]	Q556W6	DDB_G0273773	Uncharacterized protein	NA	NA	NA	7.93711e+06	11836663	NA	NA	NA	1.01996e+07	4.4872e+06	NA
EAL70771.2	filament-interacting protein [Dictyostelium discoideum AX4]	Q556T3	DDB_G0273839	Filament-interacting protein	fip-2	NA	NA	NA	6.08092e+06	237196	6.43481e+06	NA	NA	1.14366e+07	2.10412e+06
EAL70836.1	esterase/lipase/thioesterase domain-containing protein [Dictyostelium discoideum AX4]	Q557B6	DDB_G0273673	Cotranscriptional regulator ARB2A homolog (FAM172 family protein homolog)	NA	NA	4.40877e+06	NA	NA	13982974	NA	4.39573e+06	NA	NA	1.152e+07
EAL70923.1	hypothetical protein DDB_G0272572 [Dictyostelium discoideum AX4]	Q556M8	DDB_G0273937	Uncharacterized protein	NA	NA	5.12178e+06	2.96444e+06	5.27936e+06	NA	1.15501e+07	NA	1.12045e+06	1.68471e+06	NA
EAL70944.1	DUF1794 family protein [Dictyostelium discoideum AX4]	Q556I7	DDB_G0274025	DUF1794 family protein	NA	NA	4.24037e+06	3.86995e+06	NA	NA	NA	4.30661e+06	3.09651e+06	NA	3.80164e+06
EAL70976.1	hypothetical protein DDB_G0272678 [Dictyostelium discoideum AX4]	Q86IF9	DDB_G0272678	Phosphatidylethanolamine N-methyltransferase	NA	NA	NA	NA	NA	NA	NA	NA	NA	1.34577e+06	NA
EAL71141.2	hypothetical protein DDB_G0273007 [Dictyostelium discoideum AX4]	Q558W4	DDB_G0273007	Probable polyketide synthase 15 (dipks15) (EC 2.3.1.-)	pks15	NA	NA	NA	3.41549e+06	NA	NA	NA	NA	NA	NA
EAL71209.1	hypothetical protein DDB_G0272114 [Dictyostelium discoideum AX4]	Q75JR4	DDB_G0272114	Uncharacterized protein	orfR1062	NA	NA	NA	NA	1.17794e+07	NA	NA	NA	NA	4.05646e+06
EAL71225.1	hypothetical protein DDB_G0272146 [Dictyostelium discoideum AX4]	Q86JL4	DDB_G0272146	DUF6748 domain-containing protein	NA	NA	NA	NA	NA	18446011	NA	NA	NA	6.74188e+06	2.4279e+07
EAL71313.1	hypothetical protein DDB_G0272322 [Dictyostelium discoideum AX4]	Q86KZ6	DDB_G0272322	Amidinotransferase	NA	NA	1.53073e+06	1.41714e+08	462185	8.52385e+06	6.25121e+06	965390	1.43383e+08	663900	2.78794e+07
EAL71372.1	hypothetical protein DDB_G0272440 [Dictyostelium discoideum AX4]	Q75JT6	DDB_G0272440	Enoyl reductase (ER) domain-containing protein	NA	NA	429380	1.70116e+06	2.6822e+08	1.44187e+08	NA	NA	NA	2.67311e+08	164840555
EAL71381.1	hypothetical protein DDB_G0272458 [Dictyostelium discoideum AX4]	Q559Q5	DDB_G0272458	Phosphatidylinositol-glycan biosynthesis class X protein	NA	NA	2.51452e+06	NA	NA	NA	NA	1.26835e+06	NA	NA	NA
EAL71429.1	hypothetical protein DDB_G0271990 [Dictyostelium discoideum AX4]	Q86JN5	DDB_G0271990	Uncharacterized protein	NA	NA	NA	NA	NA	217985	NA	NA	NA	NA	3.14749e+06
EAL71445.1	RNA polymerase III subunit [Dictyostelium discoideum AX4]	Q86JM3	DDB_G0272022	DNA-directed RNA polymerase III subunit rpc6 (RNA polymerase III subunit C6) (DNA-directed RNA polymerase III subunit F)	polr3f	NA	NA	3.6003e+06	1.68051e+06	NA	NA	1.12241e+07	3.9521e+06	783062	3.30062e+06
EAL71449.1	hypothetical protein DDB_G0272030 [Dictyostelium discoideum AX4]	Q86JM0	DDB_G0272030	CMP/dCMP-type deaminase domain-containing protein	NA	NA	NA	NA	3.44469e+06	1.67183e+07	NA	NA	NA	4.36964e+06	2.7165e+07
EAL71469.1	hypothetical protein DDB_G0271890 [Dictyostelium discoideum AX4]	Q86I88	DDB_G0271890	Serine aminopeptidase S33 domain-containing protein	NA	NA	1.13188e+06	NA	NA	NA	NA	NA	NA	NA	NA
EAL71540.1	thioredoxin-like protein [Dictyostelium discoideum AX4]	Q86HI2	DDB_G0271700	Thioredoxin-like protein	NA	NA	NA	NA	1.35505e+06	7036297	NA	NA	NA	2.68696e+06	9.0028e+06
EAL71544.1	hypothetical protein DDB_G0271708 [Dictyostelium discoideum AX4]	Q869P0	DDB_G0271708	ATP-dependent DNA helicase DDX31 (EC 5.6.2.-) (DEAD box protein 31) (Probable ATP-dependent RNA helicase DDX31) (EC 3.6.4.13)	ddx31	NA	NA	NA	NA	NA	3.62185e+06	NA	NA	NA	NA
EAL71557.1	RapGAP/RanGAP domain-containing protein [Dictyostelium discoideum AX4]	Q75J96	DDB_G0271734	RapA guanosine triphosphatase-activating protein 1	rapgap1	NA	3.07691e+06	NA	NA	NA	NA	4.31443e+06	NA	NA	NA
EAL71564.1	hypothetical protein DDB_G0271748 [Dictyostelium discoideum AX4]	Q55AS0	DDB_G0271748	Short-chain dehydrogenase/reductase family protein	NA	NA	NA	1.22938e+07	NA	405856	NA	NA	11949264	NA	1.50007e+06
EAL71570.1	hypothetical protein DDB_G0271760 [Dictyostelium discoideum AX4]	Q55AP4	DDB_G0271760	Kinase (EC 2.7.-.-)	NA	NA	NA	NA	4.63085e+06	NA	NA	NA	NA	3.63175e+06	NA
EAL71597.1	hypothetical protein DDB_G0271814 [Dictyostelium discoideum AX4]	Q55AM9	DDB_G0271814	ER membrane protein complex subunit 10	NA	NA	7.37421e+06	4.23214e+06	NA	NA	NA	9.39092e+06	4.52174e+06	NA	3.76272e+06
EAL71600.1	short-chain dehydrogenase/reductase family protein [Dictyostelium discoideum AX4]	Q75JC5	DDB_G0271820	Short-chain dehydrogenase/reductase family protein	NA	NA	NA	1.86206e+07	3.12049e+06	10659083	NA	NA	1.63787e+07	2.66487e+06	4.20796e+06
EAL71608.1	hypothetical protein DDB_G0271836 [Dictyostelium discoideum AX4]	Q55AI9	DDB_G0271836	GrpB family protein	NA	NA	3.44297e+06	NA	3.87356e+06	NA	3.77484e+06	3.63971e+06	NA	4.64591e+06	NA
EAL71619.1	hypothetical protein DDB_G0271510 [Dictyostelium discoideum AX4]	Q86JJ1	DDB_G0271510	HTTM-like domain-containing protein	NA	NA	NA	NA	5.11586e+06	NA	NA	NA	NA	6.51518e+06	NA
EAL71639.1	hypothetical protein DDB_G0271550 [Dictyostelium discoideum AX4]	Q86AD7	DDB_G0271550	Probable myosin light chain kinase DDB_G0271550 (EC 2.7.11.18)	NA	NA	6.30736e+06	3.37842e+06	5.88934e+06	NA	NA	4.07911e+06	3.91941e+06	6.03948e+06	929725
EAL71659.1	O-methyltransferase family 3 protein [Dictyostelium discoideum AX4]	Q55AS5	DDB_G0271590	Probable caffeoyl-CoA O-methyltransferase 3 (EC 2.1.1.104) (O-methyltransferase 1)	omt1	NA	NA	NA	NA	3.7222e+06	NA	NA	NA	NA	5.19805e+06
EAL71711.1	hypothetical protein DDB_G0271162 [Dictyostelium discoideum AX4]	Q55B43	DDB_G0271162	Uncharacterized protein	NA	NA	NA	1.07692e+06	5.74559e+06	4.33751e+06	NA	NA	2.11725e+06	4.49809e+06	4.33007e+06
EAL71719.1	hypothetical protein DDB_G0271178 [Dictyostelium discoideum AX4]	Q55B51	DDB_G0271178	Uncharacterized protein csb family protein DDB_G0271178	NA	NA	NA	NA	4262789	6.24194e+06	NA	NA	NA	2.50449e+06	8.40477e+06
EAL71728.1	hypothetical protein DDB_G0271196 [Dictyostelium discoideum AX4]	Q55B72	DDB_G0271196	Uncharacterized protein csb family protein DDB_G0271196	NA	NA	NA	NA	7.62017e+06	1.39648e+07	NA	NA	NA	4.95365e+06	1.37766e+07
EAL71764.1	hypothetical protein DDB_G0271268 [Dictyostelium discoideum AX4]	Q55BC6	DDB_G0271268	N-acetyltransferase domain-containing protein	NA	NA	NA	NA	2.5923e+06	NA	NA	NA	NA	1.08467e+07	NA
EAL71770.1	hypothetical protein DDB_G0271280 [Dictyostelium discoideum AX4]	Q55BD4	DDB_G0271280	CUE domain-containing protein	NA	NA	NA	NA	NA	1.16746e+06	NA	NA	NA	695457	1.3485e+06
EAL71775.1	hypothetical protein DDB_G0271290 [Dictyostelium discoideum AX4]	Q55BE0	DDB_G0271290	Uncharacterized protein	NA	NA	NA	NA	1.43065e+06	NA	NA	NA	NA	1.31548e+06	NA
EAL71781.1	hypothetical protein DDB_G0271302 [Dictyostelium discoideum AX4]	Q55BE8	DDB_G0271302	Uncharacterized protein	NA	NA	2.18104e+06	NA	NA	NA	NA	1.56567e+06	NA	NA	NA
EAL71785.1	transmembrane protein [Dictyostelium discoideum AX4]	Q55BF4	DDB_G0271310	Mitochondrial substrate carrier family protein ucpA (Solute carrier family 25 member 35 homolog) (Uncoupler protein A)	ucpA	NA	NA	1.91558e+06	NA	NA	NA	NA	NA	NA	NA
EAL71807.1	hypothetical protein DDB_G0271354 [Dictyostelium discoideum AX4]	Q55BI7	DDB_G0271354	Uncharacterized protein	NA	NA	NA	NA	NA	NA	NA	NA	NA	NA	2.59862e+06
EAL71808.1	hypothetical protein DDB_G0271356 [Dictyostelium discoideum AX4]	Q55BI0	DDB_G0271356	LIM domain-containing protein DDB_G0271356	NA	NA	NA	2.05689e+06	NA	2.55969e+06	NA	NA	2.36358e+06	NA	1.87855e+06
EAL71819.1	hypothetical protein DDB_G0271378 [Dictyostelium discoideum AX4]	Q55BE1	DDB_G0271378	Poly A polymerase head domain-containing protein	NA	NA	NA	NA	NA	NA	NA	NA	NA	NA	1.6777e+06
EAL71895.1	phospholipase B-like protein [Dictyostelium discoideum AX4]	Q55BJ6	DDB_G0271126	Phospholipase B-like protein B (EC 3.1.1.-)	plbB	NA	NA	2.43307e+06	NA	NA	NA	NA	2.15593e+06	1.56386e+06	NA
EAL71990.1	hypothetical protein DDB_G0269280 [Dictyostelium discoideum AX4]	Q55ED7	DDB_G0269280	Uncharacterized protein	NA	NA	NA	NA	4.28273e+07	NA	NA	NA	NA	3.92367e+07	NA
EAL71999.1	RasGEF domain-containing protein [Dictyostelium discoideum AX4]	Q55EC7	DDB_G0269298	RasGEF domain-containing serine/threonine-protein kinase X (EC 2.7.11.1) (Ras guanine nucleotide exchange factor X) (RasGEF domain-containing protein X)	gefX	NA	NA	NA	NA	NA	NA	NA	1.45105e+06	NA	NA
EAL72021.1	hypothetical protein DDB_G0269342 [Dictyostelium discoideum AX4]	Q55E91	DDB_G0269342	Uncharacterized protein	NA	NA	1.00743e+07	7.22366e+06	1.22921e+07	NA	1.6007e+07	1.70055e+07	7.1595e+06	1.53763e+07	NA
EAL72028.1	hypothetical protein DDB_G0269356 [Dictyostelium discoideum AX4]	Q55E82	DDB_G0269356	3-oxoacyl-[acyl-carrier-protein] reductase	NA	NA	NA	NA	NA	406338	NA	NA	NA	NA	NA
EAL72088.1	actin related protein [Dictyostelium discoideum AX4]	Q55DY5	DDB_G0269476	Actin31	act31	NA	NA	2.62959e+06	6.91652e+06	NA	NA	NA	8.55774e+06	6.77723e+06	NA
EAL72115.1	hypothetical protein DDB_G0269530 [Dictyostelium discoideum AX4]	Q55DT5	DDB_G0269530	SnoaL-like domain-containing protein	NA	NA	NA	NA	NA	1.95957e+07	NA	NA	NA	NA	2.91951e+07
EAL72117.1	hypothetical protein DDB_G0269534 [Dictyostelium discoideum AX4]	Q55DT3	DDB_G0269534	SnoaL-like domain-containing protein	NA	NA	NA	4.48273e+06	NA	NA	NA	NA	3.04622e+06	NA	NA
EAL72118.1	hypothetical protein DDB_G0269536 [Dictyostelium discoideum AX4]	Q55DT2	DDB_G0269536	SnoaL-like domain-containing protein	NA	NA	NA	843543	3.58556e+06	NA	NA	NA	940617	2.2192e+06	NA
EAL72135.2	protein geranylgeranyltransferase type II [Dictyostelium discoideum AX4]	Q55DQ4	DDB_G0269570	Geranylgeranyl transferase type-2 subunit alpha (EC 2.5.1.60) (GGTase-II-alpha) (Geranylgeranyl transferase type II subunit alpha) (PGGT) (Type II protein geranyl-geranyltransferase subunit alpha)	rabggta	NA	1.75763e+07	NA	5.23395e+06	1.23913e+06	563641	1.84519e+07	NA	3.49926e+06	2.88122e+06
EAL72167.1	hypothetical protein DDB_G0269634 [Dictyostelium discoideum AX4]	Q55DJ7	DDB_G0269634	Uncharacterized protein	NA	NA	NA	NA	NA	7.19071e+06	NA	NA	NA	NA	7.64165e+06
EAL72172.1	hypothetical protein DDB_G0269644 [Dictyostelium discoideum AX4]	Q55DJ0	DDB_G0269644	Uncharacterized protein	NA	NA	NA	NA	NA	NA	NA	NA	NA	NA	6.00407e+06
EAL72174.1	hypothetical protein DDB_G0269648 [Dictyostelium discoideum AX4]	Q55DI8	DDB_G0269648	Profilin	NA	NA	NA	NA	1.17619e+07	3.72785e+07	NA	NA	NA	1.1105e+07	1.89597e+07
EAL72176.1	hypothetical protein DDB_G0269652 [Dictyostelium discoideum AX4]	Q55DI2	DDB_G0269652	Uncharacterized protein	NA	NA	NA	NA	NA	3.13295e+06	NA	NA	NA	NA	3.77376e+06
EAL72212.1	hypothetical protein DDB_G0269724 [Dictyostelium discoideum AX4]	Q55DA4	DDB_G0269724	Lipid desaturase domain-containing protein	NA	NA	NA	NA	NA	NA	1.09323e+06	NA	NA	NA	NA
EAL72215.1	hypothetical protein DDB_G0269730 [Dictyostelium discoideum AX4]	Q55DA1	DDB_G0269730	Uncharacterized protein	NA	NA	NA	NA	NA	1.74813e+07	NA	NA	NA	NA	2.17039e+07
EAL72243.1	coiled-coil domain-containing protein 25 [Dictyostelium discoideum AX4]	Q55D55	DDB_G0269786	Coiled-coil domain-containing protein 25 homolog	ccdc25	NA	2.51321e+06	NA	1.62188e+06	1.36342e+06	NA	3.10679e+06	NA	2.15311e+06	1.50047e+06
EAL72287.1	hypothetical protein DDB_G0269874 [Dictyostelium discoideum AX4]	Q55CW4	DDB_G0269874	SH3 domain-containing protein	NA	NA	4.215e+06	NA	3.7992e+06	3.99591e+06	NA	4050115	3.29516e+06	2.99204e+06	3.50189e+06
EAL72292.1	hypothetical protein DDB_G0269884 [Dictyostelium discoideum AX4]	Q55CV3	DDB_G0269884	GH84 domain-containing protein	NA	NA	NA	NA	NA	NA	NA	1.29335e+06	NA	NA	NA
EAL72293.1	hypothetical protein DDB_G0269886 [Dictyostelium discoideum AX4]	Q55CV2	DDB_G0269886	SnoaL-like domain-containing protein	NA	NA	NA	NA	7.50623e+06	9.64791e+06	NA	NA	NA	7.94562e+06	3.27103e+06
EAL72313.1	RNA-binding region RNP-1 domain-containing protein [Dictyostelium discoideum AX4]	Q55CS2	DDB_G0269926	RNA-binding region RNP-1 domain-containing protein	NA	NA	NA	NA	2.45803e+06	NA	NA	NA	NA	2.20028e+06	NA
EAL72318.1	hypothetical protein DDB_G0269936 [Dictyostelium discoideum AX4]	Q55CR4	DDB_G0269936	Uncharacterized protein	NA	NA	NA	NA	1.03128e+06	NA	NA	NA	NA	NA	NA
EAL72320.1	oxysterol binding family protein, member 3 [Dictyostelium discoideum AX4]	Q55CR2	DDB_G0269940	Oxysterol-binding protein 3 (OSBPc)	osbC	NA	NA	NA	2.72751e+06	3.42596e+07	NA	NA	NA	2.74361e+06	3.18582e+07
EAL72321.1	hypothetical protein DDB_G0269942 [Dictyostelium discoideum AX4]	Q55CR0	DDB_G0269942	Vesicle-trafficking protein SEC22b (SEC22 vesicle-trafficking protein homolog B)	NA	NA	3.24448e+06	NA	NA	1.91084e+06	5.11288e+06	4.12893e+06	NA	NA	921517
EAL72361.1	cellular retinaldehyde-binding/triple function domain-containing protein [Dictyostelium discoideum AX4]	Q55CK3	DDB_G0270022	Cellular retinaldehyde-binding/triple function domain-containing protein	NA	NA	4.0044e+06	NA	NA	NA	NA	4.59611e+06	NA	NA	NA
EAL72375.1	hypothetical protein DDB_G0270050 [Dictyostelium discoideum AX4]	Q55CH9	DDB_G0270050	Uncharacterized protein	NA	NA	NA	NA	NA	NA	NA	NA	NA	NA	2.43828e+06
EAL72438.1	protein phosphatase 2C [Dictyostelium discoideum AX4]	Q55C81	DDB_G0270176	Protein phosphatase 2C	NA	NA	3.65763e+06	NA	NA	NA	NA	2.8495e+06	NA	NA	NA
EAL72494.1	cellulose-binding domain-containing protein [Dictyostelium discoideum AX4]	Q55BZ9	DDB_G0270288	Cellulose-binding domain-containing protein	NA	NA	NA	NA	NA	1.58644e+08	NA	NA	NA	NA	9.91904e+07
EAL72542.1	hypothetical protein DDB_G0270384 [Dictyostelium discoideum AX4]	Q55BS7	DDB_G0270384	Translin	NA	NA	3.61742e+06	NA	5.34215e+06	602188	NA	1.34785e+06	NA	5.52091e+06	952376
EAL72552.1	DOCK family protein [Dictyostelium discoideum AX4]	Q55BQ8	DDB_G0270404	DOCK family protein	docB	NA	NA	NA	NA	NA	2.68515e+06	NA	NA	NA	NA
EAL72705.1	hypothetical protein DDB_G0270710 [Dictyostelium discoideum AX4]	Q55CI9	DDB_G0270710	Uncharacterized protein	NA	NA	NA	NA	NA	9.73109e+06	NA	NA	NA	NA	1.96305e+06
EAL72744.2	hypothetical protein DDB_G0270788 [Dictyostelium discoideum AX4]	Q55BV2	DDB_G0270788	Calmodulin-binding protein CaM-BP15	NA	NA	NA	902298	5.24805e+06	56259110	NA	NA	3.56705e+06	2.3964e+06	9.66142e+07
EAL72777.1	hypothetical protein DDB_G0270854 [Dictyostelium discoideum AX4]	Q55E83	DDB_G0270854	NIF3-like protein 1	nif3	NA	1.4347e+06	6.71263e+06	601396	2.09265e+07	NA	393127	5.04462e+06	NA	1.26295e+07
EAL72812.1	hypothetical protein DDB_G0270924 [Dictyostelium discoideum AX4]	Q55DB8	DDB_G0270924	Uncharacterized protein	NA	NA	2.77666e+06	NA	NA	NA	1.03098e+06	3.02321e+06	NA	NA	NA
EAL72887.1	hypothetical protein DDB_G0271074 [Dictyostelium discoideum AX4]	Q55BW8	DDB_G0271074	Calmodulin-binding protein CaM-BP15	NA	NA	NA	681589	1.03259e+07	1.38177e+08	NA	NA	3062404	1.38704e+07	1.89938e+08
EAL72948.1	hypothetical protein DDB_G0268718 [Dictyostelium discoideum AX4]	Q55EX4	DDB_G0268718	PROP1-like PPR domain-containing protein	NA	NA	5.05083e+06	NA	NA	NA	NA	1.92444e+06	NA	NA	NA
EAL72959.1	carboxylic ester hydrolase [Dictyostelium discoideum AX4]	Q55EU8	DDB_G0268740	Lipase	NA	NA	NA	NA	NA	5.28263e+06	NA	NA	NA	NA	6.34057e+06
EAL72967.1	hypothetical protein DDB_G0268756 [Dictyostelium discoideum AX4]	Q55ET8	DDB_G0268756	Carbohydrate binding domain-containing protein	NA	NA	NA	NA	NA	29531115	NA	NA	NA	NA	2.60775e+07
EAL72971.1	hypothetical protein DDB_G0268764 [Dictyostelium discoideum AX4]	Q55ET1	DDB_G0268764	UBA domain-containing protein	NA	NA	NA	1.2696e+06	NA	NA	NA	NA	NA	NA	NA
EAL72997.1	hypothetical protein DDB_G0268816 [Dictyostelium discoideum AX4]	Q55EN3	DDB_G0268816	WWE domain-containing protein	NA	NA	NA	NA	NA	NA	NA	NA	NA	NA	427919
EAL73003.1	hypothetical protein DDB_G0268828 [Dictyostelium discoideum AX4]	Q55EM4	DDB_G0268828	Uncharacterized protein	NA	NA	4.33937e+07	2.95142e+07	30500273	245834	NA	2.362e+07	38754108	4.04914e+07	NA
EAL73015.1	hypothetical protein DDB_G0268852 [Dictyostelium discoideum AX4]	Q55EK4	DDB_G0268852	BTB domain-containing protein	NA	NA	3.49402e+06	NA	NA	NA	NA	NA	NA	NA	NA
EAL73031.1	osmotically inducible family protein [Dictyostelium discoideum AX4]	Q55EI4	DDB_G0268884	Osmotically inducible family protein	NA	NA	NA	1.69621e+06	26881944	1.00219e+06	NA	NA	5.565e+06	2.88198e+07	NA
EAL73047.1	hypothetical protein DDB_G0268916 [Dictyostelium discoideum AX4]	Q55EG0	DDB_G0268916	Uncharacterized protein	NA	NA	2.57435e+06	1.00689e+06	1316800	NA	NA	1.68422e+06	977237	898178	NA
EAL73062.1	hypothetical protein DDB_G0268946 [Dictyostelium discoideum AX4]	Q55EY0	DDB_G0268946	G domain-containing protein	NA	NA	NA	8.89546e+06	NA	NA	NA	NA	11826573	NA	NA
EAL73148.1	phospholipase B-like protein [Dictyostelium discoideum AX4]	Q55FN1	DDB_G0267392	Phospholipase B-like protein G (EC 3.1.1.-) (Developmental gene 1067 protein)	plbG	NA	NA	NA	NA	8.028e+06	NA	NA	NA	NA	1.91527e+07
EAL73151.1	glycoprotein gp100 [Dictyostelium discoideum AX4]	Q06885	DDB_G0267398	Glycoprotein gp100 (P29F8)	gppA	NA	NA	1.35135e+06	1.1735e+07	NA	817115	NA	1.74204e+06	13160552	NA
EAL73191.1	EGF-like domain-containing protein [Dictyostelium discoideum AX4]	Q6TMJ6	DDB_G0267476	SrfA-induced gene K protein	sigK	NA	NA	NA	3.28371e+06	4.55449e+08	NA	NA	NA	NA	1.93156e+08
EAL73195.1	acid phosphatase 1 [Dictyostelium discoideum AX4]	Q55GW2	DDB_G0267484	Low molecular weight phosphotyrosine protein phosphatase (LMW-PTP) (LMW-PTPase) (EC 3.1.3.48) (Low molecular weight cytosolic acid phosphatase) (EC 3.1.3.2)	acp1	NA	NA	898106	NA	NA	NA	NA	771310	NA	NA
EAL73211.1	DEAD/DEAH box helicase [Dictyostelium discoideum AX4]	Q55GT9	DDB_G0267516	DEAD/DEAH box helicase	dhx57	NA	NA	NA	NA	NA	3.37688e+06	NA	NA	NA	NA
EAL73241.1	hypothetical protein DDB_G0267576 [Dictyostelium discoideum AX4]	Q55GP2	DDB_G0267576	Uncharacterized protein	NA	NA	NA	NA	NA	NA	NA	1.29127e+06	NA	NA	NA
EAL73248.1	GRAM domain-containing protein [Dictyostelium discoideum AX4]	Q55GN5	DDB_G0267590	Synaptosomal-associated protein 47 (Synaptosomal-associated 47 kDa protein)	NA	NA	1.563e+06	NA	NA	2.35563e+06	NA	NA	NA	NA	771694
EAL73268.1	hypothetical protein DDB_G0267630 [Dictyostelium discoideum AX4]	Q55GK8	DDB_G0267630	Membrane-associated sulfotransferase kil1 (EC 2.8.2.-)	kil1	NA	NA	NA	NA	NA	NA	NA	NA	NA	580839
EAL73308.1	hypothetical protein DDB_G0267710 [Dictyostelium discoideum AX4]	Q55GD8	DDB_G0267710	SCP domain-containing protein	NA	NA	NA	NA	NA	1.02225e+07	NA	NA	NA	NA	4.80722e+06
EAL73347.1	hypothetical protein DDB_G0267788 [Dictyostelium discoideum AX4]	Q55G74	DDB_G0267788	A20-type domain-containing protein	NA	NA	NA	NA	NA	1.76665e+06	NA	NA	NA	NA	2.99016e+06
EAL73376.1	expansin-like protein [Dictyostelium discoideum AX4]	Q55G31	DDB_G0267846	Expansin-like protein 1 (Ddexpl1)	expl1	NA	3.11926e+06	NA	NA	NA	NA	5.89612e+06	NA	NA	NA
EAL73415.2	P-type ATPase [Dictyostelium discoideum AX4]	Q55FW3	DDB_G0267924	P-type ATPase	NA	NA	NA	2.0874e+06	3.43847e+06	NA	NA	NA	1.91801e+06	1.31214e+07	1.78719e+06
EAL73431.1	component of SCAR regulatory complex [Dictyostelium discoideum AX4]	Q55FT9	DDB_G0267956	Abl interactor homolog	abiA	NA	6.12702e+06	NA	3.9654e+06	NA	NA	5.63008e+06	NA	3.33697e+06	NA
EAL73435.1	hypothetical protein DDB_G0267964 [Dictyostelium discoideum AX4]	Q55FT3	DDB_G0267964	Uncharacterized protein	NA	NA	NA	NA	NA	1.07862e+07	NA	NA	NA	NA	7.68409e+06
EAL73449.1	hypothetical protein DDB_G0267992 [Dictyostelium discoideum AX4]	Q55FR4	DDB_G0267992	Tyrosine specific protein phosphatases domain-containing protein	NA	NA	2.01291e+07	4.29111e+06	NA	NA	NA	40936393	6164458	NA	NA
EAL73456.1	hypothetical protein DDB_G0268006 [Dictyostelium discoideum AX4]	Q55FP9	DDB_G0268006	UspA domain-containing protein	NA	NA	NA	NA	NA	NA	NA	NA	NA	NA	285742
EAL73462.1	hypothetical protein DDB_G0268018 [Dictyostelium discoideum AX4]	Q55FN8	DDB_G0268018	AB hydrolase-1 domain-containing protein	NA	NA	NA	NA	NA	NA	NA	NA	NA	2080056	NA
EAL73466.1	hypothetical protein DDB_G0268026 [Dictyostelium discoideum AX4]	Q55FN4	DDB_G0268026	Transmembrane protein	NA	NA	NA	9.77077e+06	6.64665e+06	739254	NA	NA	1.13369e+07	9624539	8.1575e+07
EAL73488.1	hypothetical protein DDB_G0268070 [Dictyostelium discoideum AX4]	Q55FK1	DDB_G0268070	F-box domain-containing protein	NA	NA	NA	1.04061e+06	NA	NA	NA	NA	1.37541e+06	NA	NA
EAL73518.1	hypothetical protein DDB_G0268130 [Dictyostelium discoideum AX4]	Q55FF9	DDB_G0268130	Uncharacterized protein	NA	NA	903139	NA	NA	NA	NA	726259	NA	NA	NA
EAL73561.1	hypothetical protein DDB_G0268216 [Dictyostelium discoideum AX4]	Q55F81	DDB_G0268216	Fanconi anemia group D2 protein homolog	NA	NA	NA	NA	NA	NA	1.01042e+06	NA	NA	NA	NA
EAL73585.1	hypothetical protein DDB_G0268264 [Dictyostelium discoideum AX4]	Q55GV2	DDB_G0268264	Uncharacterized protein	NA	NA	NA	3.27871e+06	NA	NA	NA	NA	4.98923e+06	NA	NA
EAL73646.1	hypothetical protein DDB_G0268386 [Dictyostelium discoideum AX4]	Q55FX4	DDB_G0268386	SET domain-containing protein	NA	NA	7.67894e+06	NA	NA	NA	NA	13489179	NA	NA	NA
EAL73651.2	15 kDa selenoprotein [Dictyostelium discoideum AX4]	Q55FV9	DDB_G0268396	Selenoprotein F	sep15	NA	NA	NA	NA	350608	NA	NA	NA	NA	299806
EAL73679.1	v-SNARE family protein [Dictyostelium discoideum AX4]	Q55FD0	DDB_G0268452	V-SNARE family protein	NA	NA	1.01064e+07	NA	NA	NA	NA	4956868	NA	NA	NA
EAL73693.1	hypothetical protein DDB_G0268480 [Dictyostelium discoideum AX4]	Q55GS4	DDB_G0268480	Probable cyclin-dependent kinase 10 (EC 2.7.11.22)	cdk10	NA	NA	NA	NA	79777.5	NA	NA	NA	NA	NA
EAL73760.1	hypothetical protein DDB_G0268614 [Dictyostelium discoideum AX4]	Q55GU9	DDB_G0268614	DNA mismatch repair protein Msh6	msh6	NA	NA	NA	NA	NA	5.4409e+06	NA	NA	NA	NA
EAL73787.1	hypothetical protein DDB_G0267300 [Dictyostelium discoideum AX4]	Q55H07	DDB_G0267300	DIRS ORF1/ORF2 fusion fragment	NA	NA	NA	NA	NA	NA	NA	NA	NA	NA	1.29863e+06
EAL73789.1	hypothetical protein DDB_G0267304 [Dictyostelium discoideum AX4]	Q55H05	DDB_G0267304	Reverse transcriptase domain-containing protein DIRS 1 ORF3 fragment	NA	NA	NA	NA	660654	NA	NA	NA	NA	464651	922732
EAL73825.1	hypothetical protein DDB_G0267264, partial [Dictyostelium discoideum AX4]	Q55H35	DDB_G0267264	DIRS ORF1 fragment	NA	NA	NA	NA	NA	667850	NA	NA	NA	NA	NA
EAS66830.1	PA14 domain-containing protein [Dictyostelium discoideum AX4]	Q1ZXC5	DDB_G0290245	Protein psiC	psiC	NA	NA	NA	NA	2.54575e+08	NA	NA	NA	NA	1.90773e+08
EAS66888.1	hypothetical protein DDB_G0278845 [Dictyostelium discoideum AX4]	Q1ZXI5	DDB_G0278845	Probable serine/threonine-protein kinase DDB_G0278845 (EC 2.7.11.1)	NA	NA	NA	2.05988e+07	NA	NA	NA	NA	24604800	NA	NA
EAS66890.1	mannose-6-phosphate receptor domain-containing protein [Dictyostelium discoideum AX4]	Q1ZXI3	DDB_G0278881	Putative uncharacterized protein DDB_G0278881	NA	NA	NA	NA	8.85471e+06	1.04636e+06	NA	NA	NA	1.0403e+07	1.70506e+06
EAS66940.1	DNA-3-methyladenine glycosylase I [Dictyostelium discoideum AX4]	Q1ZXP8	DDB_G0271050	DNA-3-methyladenine glycosylase I	magA	NA	2.21069e+06	NA	1.89781e+06	193010	NA	3.20759e+06	NA	1.56211e+06	1.85389e+06
EAS66960.1	MCM family protein [Dictyostelium discoideum AX4]	Q86B14	DDB_G0272760	DNA replication licensing factor mcm6 (EC 3.6.4.12)	mcm6	NA	NA	NA	NA	NA	5.40916e+06	NA	NA	NA	NA
EAS66965.1	WASP-related protein [Dictyostelium discoideum AX4]	Q7KWP7	DDB_G0272811	WASP-related protein	NA	NA	NA	NA	NA	NA	NA	NA	NA	NA	1.40798e+06
EDR41019.1	GTP-binding protein [Dictyostelium discoideum AX4]	B0G189	DDB_G0291708	Translation factor GUF1 homolog, mitochondrial (EC 3.6.5.-) (Elongation factor 4 homolog) (EF-4) (GTPase GUF1 homolog) (Ribosomal back-translocase)	guf1	NA	NA	1.34246e+06	1.94196e+06	2.12543e+06	NA	NA	1.26797e+06	NA	2.32055e+06
EDR41026.1	hypothetical protein DDB_G0295475, partial [Dictyostelium discoideum AX4]	B0G183	DDB_G0295475	Uncharacterized protein	NA	NA	441042	NA	NA	NA	4.58914e+06	1.22214e+06	NA	NA	NA
EDR41027.1	hypothetical protein DDB_G0291490 [Dictyostelium discoideum AX4]	B0G182	DDB_G0291490	GPI transamidase component PIG-T homolog	pigT	NA	3.77354e+06	1.69952e+06	3.11456e+06	1.34313e+06	3.97166e+06	3.46987e+06	2.24512e+06	2589869	2.26645e+06
EDR41097.1	acyl-CoA oxidase [Dictyostelium discoideum AX4]	B0G110	DDB_G0276245	Acyl-coenzyme A oxidase	NA	NA	NA	NA	NA	NA	NA	NA	NA	NA	507011
EDR41105.1	hypothetical protein DDB_G0271614 [Dictyostelium discoideum AX4]	B0G100	DDB_G0271614	Probable polyketide synthase 7 (dipks7) (EC 2.3.1.-)	pks7	NA	NA	NA	NA	1.81764e+06	NA	NA	NA	NA	1.7196e+06
EDR41119.1	hypothetical protein DDB_G0270778 [Dictyostelium discoideum AX4]	B0G0Z0	DDB_G0270778	Fe2OG dioxygenase domain-containing protein	NA	NA	NA	NA	NA	3.75359e+06	NA	NA	NA	NA	6.40284e+06
EEU04055.1	hypothetical protein DDB_G0295813 [Dictyostelium discoideum AX4]	C7G065	DDB_G0295813	Uncharacterized protein	NA	NA	NA	NA	595040	NA	NA	NA	NA	630099	NA
EEU04060.1	peptidase M3A and M3B domain-containing protein [Dictyostelium discoideum AX4]	C7G061	DDB_G0295743	Peptidase M3A and M3B domain-containing protein	NA	NA	NA	NA	697711	1.28696e+06	NA	NA	NA	765504	354558
EEU04061.1	mitochondrial substrate carrier family protein [Dictyostelium discoideum AX4]	C7G062	DDB_G0295753	Mitochondrial substrate carrier family protein	NA	NA	NA	NA	1.97452e+06	NA	NA	NA	NA	2.29587e+06	2.32802e+06
EEU04084.1	hypothetical protein DDB_G0285243 [Dictyostelium discoideum AX4]	C7G036	DDB_G0285243	Uncharacterized protein	NA	NA	NA	NA	NA	NA	NA	3.84197e+06	NA	NA	NA
EFO82808.1	hypothetical protein CRE_00242 [Caenorhabditis remanei]	E3LE07	DDB_G0289719	Uncharacterized protein	NA	NA	5.44574e+06	NA	NA	NA	NA	5224171	NA	NA	NA
EGC29115.1	hypothetical protein DICPUDRAFT_93203 [Dictyostelium purpureum]	F1A3W1	DDB_G0288615	Ubiquitin-like domain-containing protein	NA	NA	NA	NA	NA	2589491	NA	NA	NA	NA	2.43458e+06
EGC29240.1	hypothetical protein DICPUDRAFT_99889 [Dictyostelium purpureum]	F1A3I8	DDB_G0270150	Uncharacterized protein	NA	NA	NA	3.91762e+06	NA	4.00024e+06	NA	NA	4.44626e+06	NA	NA
EGC29330.1	hypothetical protein DICPUDRAFT_93170 [Dictyostelium purpureum]	F1A3A2	DDB_G0276319	Golgi apparatus membrane protein TVP23 homolog	NA	NA	NA	NA	1.38826e+06	NA	NA	NA	NA	2.28495e+06	NA
EGC29360.1	hypothetical protein DICPUDRAFT_159064 [Dictyostelium purpureum]	F1A370	DDB_G0271504	BEACH domain-containing protein	lvsB	NA	NA	2.97907e+06	NA	2.88339e+06	NA	NA	2.68257e+06	NA	6.60038e+06
EGC29930.1	hypothetical protein DICPUDRAFT_158421 [Dictyostelium purpureum]	F1A1K6	DDB_G0267464	Uncharacterized protein	polA	NA	NA	NA	1.09025e+06	NA	NA	NA	NA	6.21298e+06	NA
EGC30502.1	hypothetical protein DICPUDRAFT_99515 [Dictyostelium purpureum]	F0ZZX6	DDB_G0288023	Condensation domain-containing protein	NA	NA	325425	NA	NA	NA	NA	NA	NA	NA	NA
EGC30860.1	hypothetical protein DICPUDRAFT_40849 [Dictyostelium purpureum]	F0ZYY2	DDB_G0282059	Ubiquinone biosynthesis protein	NA	NA	NA	NA	NA	NA	NA	NA	NA	NA	9.77724e+06
EGC31826.1	hypothetical protein DICPUDRAFT_156274 [Dictyostelium purpureum]	F0ZW60	DDB_G0267666	Ras guanine nucleotide exchange factor	gefW	NA	NA	NA	1.94258e+06	NA	NA	NA	NA	2.62283e+06	NA
EGC33478.1	hypothetical protein DICPUDRAFT_154468 [Dictyostelium purpureum]	F0ZRE6	DDB_G0274803	Trafficking protein particle complex subunit 11 domain-containing protein	NA	NA	NA	NA	NA	6.21243e+06	NA	NA	NA	NA	NA
EGC34908.1	hypothetical protein DICPUDRAFT_47976 [Dictyostelium purpureum]	F0ZM98	DDB_G0276657	SSD domain-containing protein	NA	NA	NA	NA	NA	NA	NA	NA	NA	NA	1.24438e+06
EGC35773.1	hypothetical protein DICPUDRAFT_151859 [Dictyostelium purpureum]	F0ZJY0	DDB_G0279945	Protein kinase domain-containing protein	NA	NA	NA	NA	NA	NA	NA	NA	NA	NA	150530
EGC35876.1	hypothetical protein DICPUDRAFT_151707 [Dictyostelium purpureum]	F0ZJK2	DDB_G0267714	RRM domain-containing protein	sf3b4	NA	3.94471e+06	NA	NA	4.86434e+06	NA	3.41121e+06	NA	NA	4.68693e+06
EGC36407.1	hypothetical protein DICPUDRAFT_47156 [Dictyostelium purpureum]	F0ZHZ7	DDB_G0286887	UspA domain-containing protein	NA	NA	NA	NA	NA	7.77333e+06	NA	NA	NA	NA	5.17147e+06
EGC37047.1	hypothetical protein DICPUDRAFT_46764 [Dictyostelium purpureum]	F0ZG63	DDB_G0293838	Uncharacterized protein	NA	NA	NA	896216	NA	NA	NA	NA	2.08603e+06	NA	NA
EGC37507.1	hypothetical protein DICPUDRAFT_149892 [Dictyostelium purpureum]	F0ZEX7	DDB_G0268548	Phosphatidylinositol 3-kinase	pikF	NA	NA	NA	800865	NA	NA	NA	NA	846053	NA
EGC37825.1	hypothetical protein DICPUDRAFT_149527 [Dictyostelium purpureum]	F0ZDZ5	DDB_G0292010	RNA helicase (EC 3.6.4.13)	NA	NA	2.999e+06	NA	NA	NA	1.26185e+06	837442	NA	NA	NA
EGC38124.1	hypothetical protein DICPUDRAFT_149240 [Dictyostelium purpureum]	F0ZD64	DDB_G0279937	VPS9 domain-containing protein	NA	NA	4.61515e+06	NA	NA	NA	648874	7.2652e+06	NA	NA	NA
EGC39105.1	hypothetical protein DICPUDRAFT_45417 [Dictyostelium purpureum]	F0ZAD4	DDB_G0285797	Uncharacterized protein	NA	NA	1.97895e+06	NA	NA	NA	NA	963301	NA	NA	NA
EGC39234.1	hypothetical protein DICPUDRAFT_147991 [Dictyostelium purpureum]	F0Z9Y8	DDB_G0292112	Galactokinase	galK	NA	NA	NA	6.90109e+06	6.44895e+06	NA	NA	NA	1.01455e+07	1.41111e+07
EGC39320.1	hypothetical protein DICPUDRAFT_93608 [Dictyostelium purpureum]	F0Z9L8	DDB_G0294629	SET domain-containing protein	NA	NA	1.40044e+06	NA	NA	NA	NA	1.2767e+06	NA	NA	NA
EGC39653.1	hypothetical protein DICPUDRAFT_45100 [Dictyostelium purpureum]	F0Z8X6	DDB_G0278651	alpha-mannosidase (EC 3.2.1.24)	manE	NA	1.46108e+06	NA	NA	NA	NA	3.51644e+06	NA	NA	NA
EGC39697.1	hypothetical protein DICPUDRAFT_147523 [Dictyostelium purpureum]	F0Z8Q0	DDB_G0275879	Protein kinase domain-containing protein	fnkE	NA	NA	5.93201e+07	NA	NA	NA	NA	43726772	NA	NA
EGC39892.1	hypothetical protein DICPUDRAFT_147341 [Dictyostelium purpureum]	F0Z895	DDB_G0292560	Rho GTPase	racJ	NA	NA	NA	3.29471e+06	NA	NA	NA	NA	1.89173e+06	NA
EGC40444.1	hypothetical protein DICPUDRAFT_25134 [Dictyostelium purpureum]	F0Z6I0	DDB_G0272985	Vacuolar protein sorting-associated protein 54 C-terminal domain-containing protein	vps54	NA	NA	NA	NA	NA	2.90015e+06	NA	NA	NA	NA
EGC40462.1	hypothetical protein DICPUDRAFT_146576 [Dictyostelium purpureum]	F0Z6B6	DDB_G0278079	3'-5' exonuclease domain-containing protein	xdl2A	NA	NA	NA	1.22929e+07	NA	NA	NA	NA	14498466	6.38337e+06
EGC40467.1	hypothetical protein DICPUDRAFT_73962 [Dictyostelium purpureum]	F0Z6D3	DDB_G029114	Zinc transporter	NA	NA	NA	2.63276e+06	1.64924e+07	9276414	NA	NA	2.3742e+06	2.32094e+07	NA
FAA00019.1	TPA: SodD [Dictyostelium discoideum]	Q54TU5	DDB_G0281493	Superoxide dismutase [Cu-Zn] 4 (EC 1.15.1.1)	sodD	NA	NA	NA	6.51554e+06	22917192	NA	NA	NA	6.65613e+06	2.28297e+07
GAM17750.1	hypothetical protein SAMD00019534_009250 [Acytostelium subglobosum LB1]	NA	DDB_G0279719	NA	NA	NA	NA	3.08862e+06	NA	NA	NA	NA	3.05456e+06	NA	2.63328e+07
GAM18002.1	hypothetical protein SAMD00019534_011770 [Acytostelium subglobosum LB1]	NA	DDB_G0274241	NA	bre1	NA	NA	NA	NA	8.10143e+06	NA	NA	NA	NA	3.18193e+06
GAM18489.1	hypothetical protein SAMD00019534_016640, partial [Acytostelium subglobosum LB1]	NA	DDB_G0284833	NA	exoc4	NA	NA	1.41123e+06	NA	NA	NA	NA	1.30816e+06	NA	NA
GAM19425.1	hypothetical protein SAMD00019534_026000 [Acytostelium subglobosum LB1]	NA	DDB_G0293984	NA	ncapD2	NA	1.91281e+07	1.11846e+06	NA	NA	NA	1.56354e+07	2.67988e+06	NA	NA
GAM20109.1	hypothetical protein SAMD00019534_032840 [Acytostelium subglobosum LB1]	NA	DDB_G0274275	NA	NA	NA	NA	5.65973e+06	NA	NA	NA	NA	5.61145e+06	NA	NA
GAM20986.1	hypothetical protein SAMD00019534_041610 [Acytostelium subglobosum LB1]	NA	DDB_G0277883	NA	dhkJ	NA	NA	NA	NA	NA	NA	NA	NA	NA	515461
GAM21982.1	hypothetical protein SAMD00019534_051570 [Acytostelium subglobosum LB1]	NA	DDB_G0270442	NA	polA3	NA	NA	NA	NA	10548861	NA	NA	NA	NA	8.59062e+06
GAM22092.1	hypothetical protein SAMD00019534_052670, partial [Acytostelium subglobosum LB1]	NA	DDB_G0267748	NA	cdc45	NA	1.01424e+06	NA	NA	NA	NA	429243	NA	NA	NA
GAM23272.1	hypothetical protein SAMD00019534_064470, partial [Acytostelium subglobosum LB1]	NA	DDB_G0281953	NA	NA	NA	NA	3.44245e+06	NA	NA	NA	NA	NA	NA	NA
GAM24586.1	hypothetical protein SAMD00019534_077610 [Acytostelium subglobosum LB1]	NA	DDB_G0283547	NA	rsmA	NA	NA	NA	NA	1.21297e+06	NA	NA	NA	NA	1.09006e+06
GAM25737.1	hypothetical protein SAMD00019534_089120 [Acytostelium subglobosum LB1]	NA	DDB_G0287805	NA	NA	NA	NA	NA	NA	2.33398e+06	NA	NA	NA	NA	4.03341e+06
GAM27454.1	hypothetical protein SAMD00019534_106300 [Acytostelium subglobosum LB1]	NA	DDB_G0280227	NA	NA	NA	2.20724e+06	NA	NA	NA	NA	NA	NA	NA	NA
GAM27538.1	hypothetical protein SAMD00019534_107140 [Acytostelium subglobosum LB1]	NA	DDB_G0273107	NA	fip-1; fip-2	NA	NA	NA	NA	2.18027e+06	NA	NA	NA	NA	1.62158e+07
GAM28369.1	hypothetical protein SAMD00019534_115450, partial [Acytostelium subglobosum LB1]	NA	DDB_G0267442	NA	cdk8	NA	NA	NA	1.16755e+06	NA	NA	NA	NA	1.55207e+06	NA
GAM28776.1	hypothetical protein SAMD00019534_119520 [Acytostelium subglobosum LB1]	NA	DDB_G0269024	NA	ate1	NA	NA	NA	NA	NA	NA	724177	NA	NA	NA
GAM28834.1	hypothetical protein SAMD00019534_120100 [Acytostelium subglobosum LB1]	NA	DDB_G0279241	NA	NA	NA	NA	NA	5.34039e+06	NA	NA	NA	NA	5.90151e+06	NA
GAM29327.1	hypothetical protein SAMD00019534_125030 [Acytostelium subglobosum LB1]	NA	DDB_G0272516	NA	NA	NA	NA	NA	NA	1.00149e+06	NA	NA	NA	NA	1.39306e+06
KAF4376560.1	hypothetical protein F8388_025431 [Cannabis sativa]	A0A7J6G3A5	DDB_G0272484	Protein kinase domain-containing protein	NA	NA	1.10427e+07	NA	NA	NA	NA	9.27254e+06	NA	NA	NA
KAI8423035.1	hypothetical protein MSG28_014123 [Choristoneura fumiferana]	NA	DDB_G0267430	NA	abcG20	NA	NA	NA	NA	NA	NA	3.34108e+06	NA	NA	NA
KAK5574386.1	hypothetical protein RB653_011165 (mitochondrion) [Dictyostelium firmibasis]	A0AAN7YNW4	DDB_G0294028	NADH-ubiquinone oxidoreductase chain 6 (EC 7.1.1.2)	nad6 DDB_G0294028	NA	NA	NA	NA	NA	NA	NA	NA	NA	792829
KAK5574525.1	hypothetical protein RB653_009778 [Dictyostelium firmibasis]	A0AAN7TS11	DDB_G0271146	CYTH domain-containing protein	udkD DDB_G0271146	NA	NA	7.49834e+06	NA	NA	NA	143044	1.02495e+07	NA	2.62891e+06
KAK5574612.1	hypothetical protein RB653_009865 [Dictyostelium firmibasis]	A0AAN7YT96	DDB_G0271608	DNA-directed DNA polymerase (EC 2.7.7.7)	polZ DDB_G0271608	NA	NA	952436	NA	NA	NA	NA	942283	NA	NA
KAK5574709.1	hypothetical protein RB653_009962 [Dictyostelium firmibasis]	A0AAN7TKT8	DDB_G0271676	SH3 domain-containing protein	NA	NA	NA	3.17405e+06	3.89727e+06	NA	NA	NA	3.85278e+06	3491672	NA
KAK5575257.1	hypothetical protein RB653_010514 [Dictyostelium firmibasis]	A0AAN7YTP9	DDB_G0273273	ShKT domain-containing protein	NA	NA	NA	NA	NA	4287795	NA	NA	NA	NA	3.10395e+06
KAK5575290.1	hypothetical protein RB653_010548 [Dictyostelium firmibasis]	A0AAN7TT86	DDB_G0273299	THH1/TOM1/TOM3 domain-containing protein	NA	NA	NA	NA	NA	NA	NA	NA	NA	NA	1.50112e+07
KAK5575295.1	hypothetical protein RB653_010553 [Dictyostelium firmibasis]	A0AAN7TZI5	DDB_G0282145	Protein-tyrosine-phosphatase	ptpC	NA	NA	2.63018e+06	4.55211e+06	NA	NA	NA	2.72605e+06	3.62721e+06	NA
KAK5575317.1	hypothetical protein RB653_010575 [Dictyostelium firmibasis]	A0AAN7YTR5	DDB_G0273193	SMP-LTD domain-containing protein	NA	NA	393537	NA	NA	NA	887152	193014	NA	NA	NA
KAK5575356.1	hypothetical protein RB653_010615 [Dictyostelium firmibasis]	A0AAN7YN60	DDB_G0273467	Trafficking protein particle complex subunit	trappc1-1 DDB_G0273467; trappc1-2 DDB_G0273579	NA	NA	3.18292e+06	NA	480118	907442	NA	2765668	NA	716408
KAK5575536.1	hypothetical protein RB653_006669 [Dictyostelium firmibasis]	A0AAN7YNB4	DDB_G0270232	Uncharacterized protein	NA	NA	1.25178e+07	NA	NA	NA	NA	3.29143e+06	NA	NA	NA
KAK5575682.1	hypothetical protein RB653_006815 [Dictyostelium firmibasis]	A0AAN7TTM1	DDB_G0269974	Uncharacterized protein	NA	NA	1.54066e+06	NA	NA	NA	NA	1.84054e+06	NA	NA	NA
KAK5575751.1	hypothetical protein RB653_006885 [Dictyostelium firmibasis]	A0AAN7YQP1	DDB_G0269882	Lipocalin/cytosolic fatty-acid binding domain-containing protein	NA	NA	NA	407091	4470810	2.2888e+06	NA	NA	2384997	1.26396e+06	NA
KAK5575820.1	hypothetical protein RB653_006954 [Dictyostelium firmibasis]	A0AAN7U0E8	DDB_G0269778	Cell differentiation protein rcd1	NA	NA	4.67151e+06	NA	NA	NA	NA	5487167	NA	NA	NA
KAK5575853.1	hypothetical protein RB653_006987 [Dictyostelium firmibasis]	A0AAN7U316	DDB_G0270826	ABC transporter domain-containing protein	abcG22 DDB_G0270826	NA	NA	1.73334e+06	1.11905e+06	NA	NA	NA	1.31176e+06	2.07744e+06	679030
KAK5575886.1	hypothetical protein RB653_007020 [Dictyostelium firmibasis]	A0AAN7YQV0	DDB_G0269240	Rho GTPase	racH	NA	6.56117e+06	NA	NA	NA	NA	4.99438e+06	NA	NA	NA
KAK5575919.1	hypothetical protein RB653_007054 [Dictyostelium firmibasis]	A0AAN7TN14	DDB_G0270902	EF-hand domain-containing protein	NA	NA	3.11209e+06	NA	580856	NA	NA	NA	NA	2.23384e+06	NA
KAK5576004.1	hypothetical protein RB653_007140 [Dictyostelium firmibasis]	A0AAN7YLT8	DDB_G0269510	VPS37 C-terminal domain-containing protein	vps37	NA	3.36826e+06	NA	NA	NA	NA	2.82198e+06	NA	NA	NA
KAK5576116.1	hypothetical protein RB653_007256 [Dictyostelium firmibasis]	A0AAN7TUA6	DDB_G0268624	Elongator complex protein 6	elp6 DDB_G0268624	NA	NA	NA	NA	4.2177e+06	NA	NA	NA	NA	NA
KAK5576249.1	hypothetical protein RB653_007390 [Dictyostelium firmibasis]	A0AAN7TNJ2	DDB_G0268742	Farnesyl diphosphate synthase	NA	NA	NA	NA	NA	NA	268239	NA	NA	NA	NA
KAK5576328.1	hypothetical protein RB653_007469 [Dictyostelium firmibasis]	A0AAN7TVF4	DDB_G0268588	Ankyrin repeat-containing protein	NA	NA	1.71426e+06	NA	NA	1.815e+07	NA	1.62184e+06	NA	NA	1.54617e+07
KAK5576450.1	hypothetical protein RB653_007594 [Dictyostelium firmibasis]	A0AAN7U1G4	DDB_G0267378	Aquaporin	aqpA DDB_G0267378	NA	NA	NA	3.49025e+06	2.48219e+06	NA	NA	NA	2.49881e+06	718603
KAK5576561.1	hypothetical protein RB653_007705 [Dictyostelium firmibasis]	A0AAN7YRQ1	DDB_G0267852	Uncharacterized protein	NA	NA	NA	NA	1.3834e+06	NA	NA	NA	NA	902085	NA
KAK5576772.1	hypothetical protein RB653_007916 [Dictyostelium firmibasis]	A0AAN7YV29	DDB_G0267524	Translocon-associated protein subunit gamma (Signal sequence receptor subunit gamma)	ssr3 DDB_G0267524	NA	NA	NA	NA	NA	2.27192e+06	NA	6.32891e+06	NA	NA
KAK5576943.1	hypothetical protein RB653_001880 [Dictyostelium firmibasis]	A0AAN7TWJ8	DDB_G0274311	NADH dehydrogenase [ubiquinone] 1 alpha subcomplex subunit 13	ndufa13 DDB_G0274311	NA	NA	NA	NA	1.5161e+06	NA	NA	NA	2.40626e+06	1.12247e+06
KAK5576944.1	hypothetical protein RB653_001881 [Dictyostelium firmibasis]	A0AAN7TPR1	DDB_G0274313	UBC core domain-containing protein	pex4 DDB_G0274313	NA	1.02377e+06	1.47029e+06	2.4005e+06	NA	2.46103e+06	1.15942e+06	1985362	1.95431e+06	NA
KAK5577406.1	hypothetical protein RB653_002347 [Dictyostelium firmibasis]	A0AAN7TX29	DDB_G0275411	Transmembrane protein	NA	NA	NA	NA	1.16563e+07	1.51895e+07	NA	NA	NA	9430099	5.46619e+06
KAK5577415.1	hypothetical protein RB653_002356 [Dictyostelium firmibasis]	A0AAN7YYM9	DDB_G0275691	Uncharacterized protein	NA	NA	1.83135e+06	NA	NA	NA	NA	NA	NA	NA	NA
KAK5577614.1	hypothetical protein RB653_002557 [Dictyostelium firmibasis]	A0AAN7TQQ8	DDB_G0275467	5'-nucleotidase domain-containing protein	NA	NA	NA	NA	NA	NA	NA	NA	NA	NA	2.03332e+06
KAK5577747.1	hypothetical protein RB653_002695 [Dictyostelium firmibasis]	A0AAN7YVU1	DDB_G0276271	B box-type domain-containing protein	NA	NA	NA	NA	6.8354e+06	NA	NA	NA	NA	5.79975e+06	NA
KAK5577767.1	hypothetical protein RB653_002715 [Dictyostelium firmibasis]	A0AAN7TWW5	DDB_G0276359	Signal peptidase complex catalytic subunit SEC11 (EC 3.4.21.89) (Signal peptidase complex catalytic subunit sec11)	sec11 DDB_G0276359	NA	NA	NA	NA	6.05734e+06	NA	NA	NA	NA	5.10214e+06
KAK5577794.1	hypothetical protein RB653_002742 [Dictyostelium firmibasis]	A0AAN7TR13	DDB_G0276485	Uncharacterized protein	NA	NA	1.34172e+06	NA	NA	NA	NA	NA	NA	NA	NA
KAK5577849.1	hypothetical protein RB653_002797 [Dictyostelium firmibasis]	A0AAN7YNC7	DDB_G0276675	CDAN1-interacting nuclease 1	NA	NA	2.96629e+06	NA	NA	NA	NA	1.65547e+06	NA	NA	NA
KAK5577950.1	hypothetical protein RB653_002898 [Dictyostelium firmibasis]	A0AAN7U3N6	DDB_G0276901	Uncharacterized protein	NA	NA	3.35713e+06	NA	NA	NA	NA	2.22178e+06	NA	NA	NA
KAK5578059.1	hypothetical protein RB653_003010 [Dictyostelium firmibasis]	A0AAN7YNJ5	DDB_G0277163	Glycerate kinase	NA	NA	NA	3.52801e+06	NA	NA	NA	NA	1.42693e+06	NA	NA
KAK5578064.1	hypothetical protein RB653_003016 [Dictyostelium firmibasis]	A0AAN7TRG5	DDB_G0277359	Pseudouridine synthase RsuA/RluA-like domain-containing protein	NA	NA	NA	NA	1.5679e+06	NA	NA	NA	NA	1.70258e+06	NA
KAK5578202.1	hypothetical protein RB653_003155 [Dictyostelium firmibasis]	A0AAN7TXV6	DDB_G0277545	Cytochrome P450	cyp518A1 DDB_G0277545	NA	NA	NA	NA	NA	4.47623e+06	NA	NA	NA	NA
KAK5578319.1	hypothetical protein RB653_007989 [Dictyostelium firmibasis]	A0AAN7TRW2	DDB_G0287439	Eukaryotic translation initiation factor 3 subunit J (eIF3j)	NA	NA	NA	NA	986731	NA	NA	NA	NA	4.63655e+06	NA
KAK5578516.1	hypothetical protein RB653_008188 [Dictyostelium firmibasis]	A0AAN7TZG6	DDB_G0287293	Uncharacterized protein	gerA DDB_G0287293	NA	NA	NA	NA	7.92912e+06	NA	NA	NA	NA	7.31946e+06
KAK5578648.1	hypothetical protein RB653_008321 [Dictyostelium firmibasis]	A0AAN7TZW8	DDB_G0287967	Uncharacterized protein	NA	NA	2.22495e+06	2.51115e+06	988132	NA	NA	2.81256e+06	1.72947e+06	1.21619e+06	NA
KAK5578719.1	hypothetical protein RB653_008392 [Dictyostelium firmibasis]	A0AAN7YPB0	DDB_G0288149	BLOC-1-related complex subunit 5	NA	NA	NA	NA	NA	1.92555e+06	NA	NA	NA	NA	2.03773e+06
KAK5578728.1	hypothetical protein RB653_008401 [Dictyostelium firmibasis]	A0AAN7TZQ2	DDB_G0288141	Uncharacterized protein	NA	NA	16003525	2.01747e+07	27430540	NA	NA	1.56612e+07	25208130	2.43938e+07	NA
KAK5578730.1	hypothetical protein RB653_008403 [Dictyostelium firmibasis]	A0AAN7U4P6	DDB_G0288151	Thioredoxin domain-containing protein	NA	NA	NA	NA	9605727	51291228	NA	NA	NA	4.90355e+06	1.90204e+07
KAK5578758.1	hypothetical protein RB653_008431 [Dictyostelium firmibasis]	A0AAN7TZY9	DDB_G0288449	DNA-directed RNA polymerase subunit beta (EC 2.7.7.6)	rpc2	NA	3.79646e+07	NA	NA	NA	NA	2.53548e+07	NA	NA	NA
KAK5578828.1	hypothetical protein RB653_008501 [Dictyostelium firmibasis]	A0AAN7U071	DDB_G0288609	GTPase Era	NA	NA	NA	NA	NA	5733031	NA	NA	NA	NA	NA
KAK5578877.1	hypothetical protein RB653_008552 [Dictyostelium firmibasis]	A0AAN7TZ92	DDB_G0288479	U6 snRNA-associated Sm-like protein LSm8	lsm8 DDB_G0288479	NA	1.51639e+07	NA	4.51019e+06	6.07126e+06	8.00255e+06	8.4969e+06	NA	4.30482e+06	3.12391e+06
KAK5578913.1	hypothetical protein RB653_008588 [Dictyostelium firmibasis]	A0AAN7UCV4	DDB_G0288381	UBC core domain-containing protein	NA	NA	NA	NA	NA	NA	1.13951e+07	NA	NA	NA	NA
KAK5579038.1	hypothetical protein RB653_008716 [Dictyostelium firmibasis]	A0AAN7U0J7	DDB_G0289037	Ubiquitin-fold modifier-conjugating enzyme 1	ufc1 DDB_G0289037	NA	NA	NA	NA	1.12944e+06	NA	NA	NA	NA	859485
KAK5579089.1	hypothetical protein RB653_008768 [Dictyostelium firmibasis]	A0AAN7TT96	DDB_G0289011	Rab5-interacting protein	NA	NA	NA	311082	NA	NA	NA	NA	NA	NA	NA
KAK5579135.1	hypothetical protein RB653_008814 [Dictyostelium firmibasis]	A0AAN7U5A8	DDB_G0288847	Uncharacterized protein	NA	NA	NA	NA	NA	3.35249e+06	NA	NA	NA	NA	2.93727e+06
KAK5579161.1	hypothetical protein RB653_008840 [Dictyostelium firmibasis]	A0AAN7U0V3	DDB_G0288811	Rab-GAP TBC domain-containing protein	NA	NA	NA	NA	NA	NA	1.84498e+06	NA	NA	NA	NA
KAK5579222.1	hypothetical protein RB653_008901 [Dictyostelium firmibasis]	A0AAN7U005	DDB_G0289351	EGF-like domain-containing protein	NA	NA	NA	NA	NA	NA	NA	NA	NA	NA	507556
KAK5579231.1	hypothetical protein RB653_008911 [Dictyostelium firmibasis]	A0AAN7YUE4	DDB_G0289347	Transmembrane protein	NA	NA	NA	NA	NA	2.82917e+06	NA	NA	NA	NA	1.31753e+06
KAK5579328.1	hypothetical protein RB653_009010 [Dictyostelium firmibasis]	A0AAN7U1J5	DDB_G0289595	Nop domain-containing protein	prpf31 DDB_G0289595	NA	NA	NA	3.65059e+06	846706	NA	NA	NA	1.72858e+06	NA
KAK5579374.1	hypothetical protein RB653_009056 [Dictyostelium firmibasis]	A0AAN7TTN8	DDB_G0289701	Nucleoporin Nup159/Nup146 N-terminal domain-containing protein	NA	NA	NA	2.13167e+06	NA	NA	NA	NA	NA	NA	NA
KAK5579386.1	hypothetical protein RB653_009068 [Dictyostelium firmibasis]	A0AAN7U1B5	DDB_G0289661	non-specific serine/threonine protein kinase (EC 2.7.11.1)	kinY DDB_G0289661	NA	NA	650150	NA	NA	NA	NA	1.27421e+06	NA	NA
KAK5579478.1	hypothetical protein RB653_009161 [Dictyostelium firmibasis]	A0AAN7U254	DDB_G0290021	Uncharacterized protein	NA	NA	NA	NA	NA	2.41102e+06	NA	NA	NA	NA	NA
KAK5579495.1	hypothetical protein RB653_009178 [Dictyostelium firmibasis]	A0AAN7U5T6	DDB_G0290027	BolA-like protein	NA	NA	4.47332e+07	NA	NA	2.07622e+06	NA	2.95782e+07	NA	NA	1.1619e+06
KAK5579518.1	hypothetical protein RB653_009202 [Dictyostelium firmibasis]	A0AAN7U1D4	DDB_G0290087	Uncharacterized protein	chmp2a1 vps2A DDB_G0290087	NA	NA	537460	1.07935e+06	NA	NA	NA	430496	NA	NA
KAK5579572.1	hypothetical protein RB653_009256 [Dictyostelium firmibasis]	A0AAN7TV71	DDB_G0290159	Transmembrane 9 superfamily member	phg1c DDB_G0290159	NA	NA	NA	NA	NA	327788	NA	NA	NA	NA
KAK5579741.1	hypothetical protein RB653_009427 [Dictyostelium firmibasis]	A0AAN7YVC5	DDB_G0290547	UBC core domain-containing protein	NA	NA	34604844	NA	NA	NA	NA	5.59112e+07	NA	NA	NA
KAK5579871.1	hypothetical protein RB653_009559 [Dictyostelium firmibasis]	A0AAN7YTW9	DDB_G0291049	Dolichyl-diphosphooligosaccharide--protein glycosyltransferase subunit OST2 (Oligosaccharyl transferase subunit OST2)	ost2 DDB_G0291049	NA	4.59464e+06	NA	NA	7.54955e+06	NA	3.24922e+06	NA	NA	8.59595e+06
KAK5580028.1	hypothetical protein RB653_000040 [Dictyostelium firmibasis]	A0AAN7U251	DDB_G0287079	Uncharacterized protein	NA	NA	2.51901e+06	NA	NA	NA	NA	2630641	NA	NA	NA
KAK5580102.1	hypothetical protein RB653_000115 [Dictyostelium firmibasis]	A0AAN7YXN3	DDB_G0286899	Uncharacterized protein	NA	NA	NA	NA	1.30106e+07	NA	NA	NA	NA	3.97242e+06	NA
KAK5580114.1	hypothetical protein RB653_000127 [Dictyostelium firmibasis]	A0AAN7YQG5	DDB_G0286857	VOC domain-containing protein	glod5	NA	6.00133e+06	NA	NA	NA	NA	NA	NA	NA	NA
KAK5580135.1	hypothetical protein RB653_000148 [Dictyostelium firmibasis]	A0AAN7U2E6	DDB_G0286835	Uncharacterized protein	NA	NA	NA	1.11066e+07	NA	NA	NA	NA	4.14026e+06	NA	NA
KAK5580201.1	hypothetical protein RB653_000214 [Dictyostelium firmibasis]	A0AAN7YU63	DDB_G0286797	Uncharacterized protein	tsg101 DDB_G0286797	NA	NA	NA	NA	567480	857480	284041	NA	NA	466913
KAK5580277.1	hypothetical protein RB653_000292 [Dictyostelium firmibasis]	A0AAN7TWF2	DDB_G0286457	Serine-threonine kinase receptor-associated protein	strap DDB_G0286457	NA	1.85937e+06	NA	NA	1711770	NA	1.6467e+06	NA	NA	497315
KAK5580314.1	hypothetical protein RB653_000330 [Dictyostelium firmibasis]	A0AAN7TUZ1	DDB_G0286463	Uncharacterized protein	NA	NA	NA	NA	NA	4.00076e+06	NA	NA	NA	NA	7.62688e+06
KAK5580325.1	hypothetical protein RB653_000341 [Dictyostelium firmibasis]	A0AAN7Z140	DDB_G0286191	Autophagy-related protein	atg8a	NA	3.17272e+07	NA	NA	NA	NA	6.25183e+07	NA	NA	NA
KAK5580407.1	hypothetical protein RB653_000424 [Dictyostelium firmibasis]	A0AAN7U2A1	DDB_G0286085	ATP adenylyltransferase	NA	NA	995482	NA	NA	NA	NA	NA	NA	NA	NA
KAK5580437.1	hypothetical protein RB653_000454 [Dictyostelium firmibasis]	A0AAN7U2B8	DDB_G0281333	HCP-like protein	NA	NA	2.19618e+06	NA	NA	NA	NA	135187	NA	NA	NA
KAK5580678.1	hypothetical protein RB653_000701 [Dictyostelium firmibasis]	A0AAN7U6A2	DDB_G0285493	Transcription initiation factor TFIID subunit 8	NA	NA	NA	1.44207e+06	NA	NA	NA	NA	1.5668e+06	NA	NA
KAK5580772.1	hypothetical protein RB653_000796 [Dictyostelium firmibasis]	A0AAN7TXC3	DDB_G0285233	CWF19-like protein	NA	NA	NA	NA	NA	1.97764e+06	NA	2.54315e+06	NA	NA	NA
KAK5580847.1	hypothetical protein RB653_000871 [Dictyostelium firmibasis]	A0AAN7TXH4	DDB_G0285203	LIM zinc-binding domain-containing protein	NA	NA	NA	299881	NA	NA	NA	NA	436166	NA	NA
KAK5580919.1	hypothetical protein RB653_000944 [Dictyostelium firmibasis]	A0AAN7TW41	DDB_G0285051	Uncharacterized protein	rab32D	NA	1.32093e+06	NA	NA	NA	NA	1.85053e+06	NA	NA	NA
KAK5580932.1	hypothetical protein RB653_000959 [Dictyostelium firmibasis]	A0AAN7U360	DDB_G0284805	Uncharacterized protein	NA	NA	621436	5.088e+06	NA	NA	NA	663808	3.78564e+06	NA	NA
KAK5581002.1	hypothetical protein RB653_001029 [Dictyostelium firmibasis]	A0AAN7YYD8	DDB_G0284621	Small-subunit processome Utp12 domain-containing protein	pwp2 utp1 DDB_G0284621	NA	NA	1.12064e+06	1.37691e+06	914321	NA	NA	1.00472e+06	2096425	2.76424e+06
KAK5581108.1	hypothetical protein RB653_001136 [Dictyostelium firmibasis]	A0AAN7U3Q9	DDB_G0284373	Malonyl-CoA:ACP transacylase (MAT) domain-containing protein	NA	NA	1.1965e+07	NA	NA	NA	NA	10168952	NA	NA	NA
KAK5581130.1	hypothetical protein RB653_001158 [Dictyostelium firmibasis]	A0AAN7U7X3	DDB_G0284353	Oxysterol-binding protein	osbI DDB_G0284353	NA	NA	NA	2.63442e+06	NA	NA	NA	NA	NA	NA
KAK5581319.1	hypothetical protein RB653_001350 [Dictyostelium firmibasis]	A0AAN7TWS9	DDB_G0283927	non-specific serine/threonine protein kinase (EC 2.7.11.1)	nek1 DDB_G0283927	NA	NA	NA	NA	4857281	NA	NA	NA	NA	4.3238e+06
KAK5581433.1	hypothetical protein RB653_001466 [Dictyostelium firmibasis]	A0AAN7UGR1	DDB_G0283889	Uncharacterized protein	NA	NA	NA	NA	2.18602e+06	NA	NA	NA	NA	2219164	268666
KAK5581509.1	hypothetical protein RB653_001544 [Dictyostelium firmibasis]	A0AAN7YRH7	DDB_G0283365	Uncharacterized protein	polr2k rpb12 DDB_G0283365	NA	NA	NA	NA	6100426	NA	NA	NA	NA	1.17399e+07
KAK5581515.1	hypothetical protein RB653_001550 [Dictyostelium firmibasis]	A0AAN7U4A4	DDB_G0283413	Kynurenine formamidase (KFA) (KFase) (EC 3.5.1.9) (Arylformamidase) (N-formylkynurenine formamidase) (FKF)	NA	NA	2.82857e+06	2.41704e+06	NA	NA	NA	2.95338e+06	2.82964e+06	NA	NA
KAK5581779.1	hypothetical protein RB653_003357 [Dictyostelium firmibasis]	A0AAN7YRM2	DDB_G0293876	U1-type domain-containing protein	sf3a2 DDB_G0293876	NA	NA	NA	1.42409e+06	NA	NA	NA	NA	1.40187e+06	NA
KAK5581823.1	hypothetical protein RB653_003401 [Dictyostelium firmibasis]	A0AAN7UHD6	DDB_G0293806	Uncharacterized protein	NA	NA	NA	NA	NA	2.62306e+06	NA	NA	NA	NA	3.27801e+06
KAK5581842.1	hypothetical protein RB653_003422 [Dictyostelium firmibasis]	A0AAN7YZ31	DDB_G0293594	Glutathione transferase	NA	NA	NA	NA	708808	NA	NA	NA	NA	617087	1.2621e+07
KAK5581854.1	hypothetical protein RB653_003434 [Dictyostelium firmibasis]	A0AAN7YRN6	DDB_G0293708	LIM zinc-binding domain-containing protein	NA	NA	16942223	3.61918e+07	15283502	NA	NA	1.42287e+07	35502379	1.27111e+07	NA
KAK5582253.1	hypothetical protein RB653_003836 [Dictyostelium firmibasis]	A0AAN7U8Q7	DDB_G0292682	Trafficking protein particle complex subunit 8	NA	NA	NA	421046	NA	NA	NA	NA	400830	NA	NA
KAK5582368.1	hypothetical protein RB653_003951 [Dictyostelium firmibasis]	A0AAN7U5E3	DDB_G0292558	MIP18 family-like domain-containing protein	fam96A	NA	2413299	NA	NA	NA	NA	1.92774e+06	NA	NA	NA
KAK5582518.1	hypothetical protein RB653_004103 [Dictyostelium firmibasis]	A0AAN7U5N0	DDB_G0279609	Actin-fragmin kinase catalytic domain-containing protein	NA	NA	NA	NA	NA	NA	NA	NA	NA	NA	3.32063e+07
KAK5582595.1	hypothetical protein RB653_004180 [Dictyostelium firmibasis]	A0AAN7U7F1	DDB_G0279589	Ankyrin repeat-containing protein	NA	NA	NA	6.66453e+06	NA	NA	NA	NA	5.33644e+06	NA	NA
KAK5582725.1	hypothetical protein RB653_004310 [Dictyostelium firmibasis]	A0AAN7Z384	DDB_G0279179	Transcription initiation factor TFIID component TAF4 C-terminal domain-containing protein	NA	NA	605970	NA	NA	NA	1.78863e+06	513801	NA	NA	NA
KAK5582739.1	hypothetical protein RB653_004324 [Dictyostelium firmibasis]	A0AAN7YS99	DDB_G0280117	EGF-like domain-containing protein	NA	NA	NA	156310	NA	NA	NA	NA	NA	NA	NA
KAK5582819.1	hypothetical protein RB653_004406 [Dictyostelium firmibasis]	A0AAN7TZF6	DDB_G0278907	Uncharacterized protein	mobA	NA	1.21822e+07	NA	NA	NA	NA	2.60511e+07	NA	NA	NA
KAK5582977.1	hypothetical protein RB653_004567 [Dictyostelium firmibasis]	A0AAN7U183	DDB_G0278435	AAA+ ATPase domain-containing protein	NA	NA	2.58607e+06	NA	NA	NA	NA	2.15753e+06	NA	NA	NA
KAK5583147.1	hypothetical protein RB653_004737 [Dictyostelium firmibasis]	A0AAN7Z0D7	DDB_G0278039	DNA-directed RNA polymerases I, II, and III subunit RPABC3	polr2h rpb8 DDB_G0278039	NA	11235961	7.92683e+06	10573352	3.00845e+06	6.39074e+06	9.07249e+06	7.12095e+06	7.60288e+06	476558
KAK5583182.1	hypothetical protein RB653_004773 [Dictyostelium firmibasis]	A0AAN7U6U1	DDB_G0278015	Protein SCAI homolog	scai DDB_G0278015	NA	NA	NA	NA	NA	346858	NA	NA	NA	NA
KAK5583256.1	hypothetical protein RB653_004847 [Dictyostelium firmibasis]	A0AAN7U8A7	DDB_G0278073	Uncharacterized protein	NA	NA	NA	NA	NA	NA	NA	NA	NA	NA	2.29641e+06
KAK5583453.1	hypothetical protein RB653_005048 [Dictyostelium firmibasis]	A0AAN7UAR1	DDB_G0291406	Ankyrin repeat-containing protein	NA	NA	NA	NA	2.09342e+07	NA	NA	NA	NA	10775638	NA
KAK5583566.1	hypothetical protein RB653_005163 [Dictyostelium firmibasis]	A0AAN7YZ05	DDB_G0291794	Uncharacterized protein	NA	NA	NA	NA	NA	547610	NA	NA	NA	NA	1.64244e+06
KAK5583596.1	hypothetical protein RB653_005194 [Dictyostelium firmibasis]	A0AAN7YZ12	DDB_G0291830	tRNA(His) guanylyltransferase (EC 2.7.7.79) (tRNA-histidine guanylyltransferase)	thg1 DDB_G0291830	NA	NA	1.96406e+06	2.94966e+06	NA	NA	NA	2.19351e+06	2.56576e+06	NA
KAK5583626.1	hypothetical protein RB653_005224 [Dictyostelium firmibasis]	A0AAN7YZ22	DDB_G0291942	CS domain-containing protein	NA	NA	NA	338575	NA	NA	NA	NA	375281	NA	NA
KAK5583667.1	hypothetical protein RB653_005265 [Dictyostelium firmibasis]	A0AAN7U7B4	DDB_G0292024	protein-tyrosine-phosphatase (EC 3.1.3.48)	NA	NA	2.50548e+07	NA	1.75172e+07	3.05226e+06	NA	3.53164e+07	NA	9.75482e+06	3.95985e+06
KAK5583689.1	hypothetical protein RB653_005287 [Dictyostelium firmibasis]	A0AAN7U107	DDB_G0292046	USP domain-containing protein	NA	NA	NA	NA	NA	NA	942717	NA	NA	NA	NA
KAK5583799.1	hypothetical protein RB653_005399 [Dictyostelium firmibasis]	A0AAN7U167	DDB_G0280039	Myosin IA heavy chain	myoA abmA dmiA DDB_G0280039	NA	629469	217993	NA	NA	NA	334157	227323	NA	NA
KAK5583857.1	hypothetical protein RB653_005460 [Dictyostelium firmibasis]	A0AAN7U7P7	DDB_G0280191	Amidohydrolase-related domain-containing protein	NA	NA	NA	NA	NA	120419	NA	NA	NA	NA	1.78049e+06
KAK5583950.1	hypothetical protein RB653_005556 [Dictyostelium firmibasis]	A0AAN7UCU8	DDB_G0279981	Uncharacterized protein	NA	NA	NA	NA	NA	3.61017e+06	NA	NA	NA	NA	199621
KAK5583995.1	hypothetical protein RB653_005602 [Dictyostelium firmibasis]	A0AAN7UCX8	DDB_G0280455	CUE domain-containing protein	ascc2 DDB_G0280455	NA	445306	NA	NA	NA	NA	693386	NA	NA	NA
KAK5584165.1	hypothetical protein RB653_005773 [Dictyostelium firmibasis]	A0AAN7Z4T2	DDB_G0281025	Uncharacterized protein	NA	NA	NA	2.01274e+06	NA	NA	NA	NA	2.01854e+06	NA	NA
KAK5584299.1	hypothetical protein RB653_005907 [Dictyostelium firmibasis]	A0AAN7YTD2	DDB_G0281289	Transmembrane protein	NA	NA	NA	NA	NA	NA	NA	1.64192e+06	NA	NA	NA
KAK5584340.1	hypothetical protein RB653_005949 [Dictyostelium firmibasis]	A0AAN7UDK1	DDB_G0281527	Uncharacterized protein	NA	NA	NA	NA	1.18931e+07	8.68954e+06	NA	NA	NA	16519968	1.54027e+07
KAK5584342.1	hypothetical protein RB653_005951 [Dictyostelium firmibasis]	A0AAN7U8X6	DDB_G0281465	Uncharacterized protein	NA	NA	NA	NA	1.57884e+06	2.57402e+06	NA	NA	NA	1.8848e+06	2.0358e+06
KAK5584372.1	hypothetical protein RB653_005983 [Dictyostelium firmibasis]	A0AAN7U910	DDB_G0281389	ABC transporter domain-containing protein	abcG6 DDB_G0281389	NA	NA	NA	1.87785e+06	NA	NA	NA	NA	1.37748e+06	NA
KAK5584570.1	hypothetical protein RB653_006183 [Dictyostelium firmibasis]	A0AAN7Z536	DDB_G0269506	SnoaL-like domain-containing protein	NA	NA	NA	NA	1.01992e+06	NA	NA	NA	NA	929304	NA
KAK5584585.1	hypothetical protein RB653_006198 [Dictyostelium firmibasis]	A0AAN7Z541	DDB_G0282109	MD-2-related lipid-recognition domain-containing protein	NA	NA	NA	NA	NA	2.86535e+06	NA	NA	NA	NA	2.73995e+06
KAK5584587.1	hypothetical protein RB653_006201 [Dictyostelium firmibasis]	A0AAN7Z1T9	DDB_G0282143	Fascin domain-containing protein	hatB DDB_G0282143	NA	NA	1.9729e+07	NA	NA	NA	680886	15798211	NA	NA
KAK5584688.1	hypothetical protein RB653_006304 [Dictyostelium firmibasis]	A0AAN7UMG2	DDB_G0282279	Profilin	NA	NA	NA	NA	NA	NA	NA	NA	NA	NA	3.7872e+06
KAK5584739.1	hypothetical protein RB653_006356 [Dictyostelium firmibasis]	A0AAN7U2S2	DDB_G0282435	Ubiquitin-like domain-containing protein	NA	NA	NA	NA	NA	NA	NA	NA	NA	NA	7.37441e+06
KAK5584745.1	hypothetical protein RB653_006362 [Dictyostelium firmibasis]	A0AAN7UEC9	DDB_G0282759	6-phosphofructo-2-kinase domain-containing protein	NA	NA	NA	NA	2.50263e+06	NA	NA	NA	NA	6046006	NA
KAK5584809.1	hypothetical protein RB653_006426 [Dictyostelium firmibasis]	A0AAN7YTQ1	DDB_G0282629	Uncharacterized protein	NA	NA	NA	1.36157e+06	NA	NA	NA	NA	1.21741e+06	NA	NA
NP_050088.1	ORF189 (mitochondrion) [Dictyostelium discoideum]	Q23885	DDB_G0294076	Uncharacterized mitochondrial protein 21 (ORF189)	DidioMp21	NA	1.69364e+07	1.4499e+06	599258	NA	1.27446e+06	3.81116e+06	672855	605518	NA
NP_050105.1	NADH dehydrogenase subunit 5 (mitochondrion) [Dictyostelium discoideum]	Q34313	DDB_G0294026	NADH-ubiquinone oxidoreductase chain 5 (EC 7.1.1.2) (NADH dehydrogenase subunit 5)	nad5	NA	NA	NA	1.6247e+06	NA	NA	NA	NA	910688	NA
O21034.1	RecName: Full=Uncharacterized mitochondrial protein 30; AltName: Full=ORF188	NA	DDB_G0294064	Uncharacterized mitochondrial protein 30 (ORF188)	DidioMp30 DDB_G0294064	NA	3.47187e+06	569623	1.69925e+06	1221073	NA	2.24579e+06	742045	1.61485e+06	3.24834e+06
O21050.1	RecName: Full=Uncharacterized mitochondrial protein Mp05; AltName: Full=ORF447	NA	DDB_G0294090	Uncharacterized mitochondrial protein Mp05 (ORF447)	DidioMp05 DDB_G0294090	NA	NA	6.85548e+06	1.75747e+06	3.39578e+06	NA	NA	6.89214e+06	1.65867e+06	2.2755e+06
P15520.1	RecName: Full=Spore germination protein 2; Short=SPG2; Flags: Precursor	NA	DDB_G0287687	Spore germination protein 2 (SPG2)	gerB DDB_G0287687	NA	NA	NA	NA	1.36826e+07	NA	NA	NA	NA	4.85236e+06
P34114.2	RecName: Full=Glycogen phosphorylase 2; Short=GP2	NA	DDB_G0291123	Glycogen phosphorylase 2 (GP2) (EC 2.4.1.1)	glpD DDB_G0291123	NA	NA	1.83296e+06	1.89232e+08	2.64985e+07	NA	NA	1.98972e+07	1.62536e+08	3.39887e+07
P90522.1	RecName: Full=Chitobiosyldiphosphodolichol beta-mannosyltransferase; AltName: Full=Asparagine-linked glycosylation protein 1 homolog; AltName: Full=Beta-1,4-mannosyltransferase; AltName: Full=GDP-Man:GlcNAc2-PP-dolichol mannosyltransferase; AltName: Full=GDP-mannose-dolichol diphosphochitobiose mannosyltransferase	NA	DDB_G0286011	Chitobiosyldiphosphodolichol beta-mannosyltransferase (EC 2.4.1.142) (Asparagine-linked glycosylation protein 1 homolog) (Beta-1,4-mannosyltransferase) (GDP-Man:GlcNAc2-PP-dolichol mannosyltransferase) (GDP-mannose-dolichol diphosphochitobiose mannosyltransferase)	alg1 mntA DDB_G0286011	NA	NA	611200	2.60215e+06	394496	NA	NA	NA	1.85597e+06	1.68201e+06
Q1ZXF5.1	RecName: Full=Probable cytochrome P450 508A4	NA	DDB_G0284535	Probable cytochrome P450 508A4 (EC 1.14.-.-)	cyp508A4 DDB_G0284535	NA	7.22835e+06	NA	NA	NA	NA	1.2839e+06	NA	NA	NA
Q1ZXL7.1	RecName: Full=Probable cytochrome P450 508A3	NA	DDB_G0273047	Probable cytochrome P450 508A3 (EC 1.14.-.-)	cyp508A3-1 DDB_G0273047; cyp508A3-2 DDB_G0273941	NA	1.37498e+06	NA	NA	NA	2.83202e+06	1.93188e+06	NA	NA	NA
Q1ZXQ0.1	RecName: Full=Sca1 complex protein phr; AltName: Full=Pleckstrin homology domain-containing protein	NA	DDB_G0270932	Sca1 complex protein phr (Pleckstrin homology domain-containing protein)	phr DDB_G0270932	NA	1.54511e+06	652804	NA	NA	NA	3.77522e+06	782848	NA	NA
Q23894.2	RecName: Full=Cysteine proteinase 3; AltName: Full=Cysteine proteinase II; Flags: Precursor	NA	DDB_G0283867	Cysteine proteinase 3 (EC 3.4.22.-) (Cysteine proteinase II)	cprC CP3 DDB_G0283867	NA	NA	NA	276870	5.33852e+06	NA	NA	NA	1.68831e+06	5.28754e+06
Q54BD8.1	RecName: Full=Heat shock cognate 70 kDa protein 4; Short=HSC70-4	NA	DDB_G0293678	Heat shock cognate 70 kDa protein 4 (HSC70-4)	DDB_G0293678	NA	NA	NA	NA	3.92149e+06	NA	NA	NA	NA	1.57004e+07
Q54BW1.1	RecName: Full=Putative uncharacterized protein DDB_G0293380	NA	DDB_G0293380	Putative uncharacterized protein DDB_G0293380	DDB_G0293380	NA	501772	NA	NA	NA	NA	929220	NA	NA	762126
Q54C31.1	RecName: Full=Protein psiR; Flags: Precursor	NA	DDB_G0293286	Protein psiR	psiR DDB_G0293286	NA	NA	NA	9.82519e+06	2.72884e+07	NA	NA	NA	10962356	NA
Q54DD4.1	RecName: Full=Putative mediator of RNA polymerase II transcription subunit 28; AltName: Full=Putative mediator complex subunit 28	NA	DDB_G0292324	Putative mediator of RNA polymerase II transcription subunit 28 (Putative mediator complex subunit 28)	med28 DDB_G0292324	NA	NA	NA	1.70699e+06	NA	4.12839e+06	NA	NA	1.39278e+06	NA
Q54DP0.1	RecName: Full=Uncharacterized protein DDB_G0292106	NA	DDB_G0292106	Uncharacterized protein DDB_G0292106	DDB_G0292106	NA	1.77728e+06	NA	NA	NA	NA	2.01854e+06	NA	NA	NA
Q54DY3.1	RecName: Full=Ragulator complex protein LAMTOR4 homolog; AltName: Full=Late endosomal/lysosomal adaptor and MAPK and MTOR activator 4	NA	DDB_G0291948	Ragulator complex protein LAMTOR4 homolog (Late endosomal/lysosomal adaptor and MAPK and MTOR activator 4)	DDB_G0291948	NA	3.26114e+07	6.79268e+06	NA	NA	NA	3.42751e+07	5.82043e+06	1.1706e+06	NA
Q54EH6.1	RecName: Full=Probable DNA replication complex GINS protein PSF3; AltName: Full=GINS complex subunit 3	NA	DDB_G0291506	Probable DNA replication complex GINS protein PSF3 (GINS complex subunit 3)	gins3 DDB_G0291506	NA	430770	NA	NA	NA	1.06483e+06	3.23397e+06	NA	NA	NA
Q54EQ7.1	RecName: Full=Uncharacterized protein DDB_G0291392; Flags: Precursor	NA	DDB_G0291392	Uncharacterized protein DDB_G0291392	DDB_G0291392	NA	NA	NA	1.51618e+08	2.19952e+08	NA	NA	NA	8.65403e+07	7.55738e+07
Q54FQ3.1	RecName: Full=Probable polyketide synthase 29; Short=dipks29	NA	DDB_G0290699	Probable polyketide synthase 29 (dipks29) (EC 2.3.1.-)	pks29 DDB_G0290699	NA	NA	NA	NA	2.11124e+06	NA	NA	NA	NA	NA
Q54G14.2	RecName: Full=Uncharacterized protein DDB_G0290685	NA	DDB_G0290685	Uncharacterized protein DDB_G0290685	DDB_G0290685	NA	NA	NA	2.21339e+07	8.89493e+06	NA	NA	NA	23708780	2.09577e+07
Q54G38.1	RecName: Full=Surfeit locus protein 6 homolog	NA	DDB_G0290425	Surfeit locus protein 6 homolog	surf6 DDB_G0290425	NA	1.49425e+06	NA	NA	NA	NA	NA	NA	NA	NA
Q54GA9.1	RecName: Full=Probable microsomal glutathione S-transferase	NA	DDB_G0290291	Probable microsomal glutathione S-transferase (EC 2.5.1.18)	mgst DDB_G0290291	NA	NA	NA	1.56395e+07	NA	NA	NA	NA	26798438	1.04196e+07
Q54GS8.1	RecName: Full=General transcription factor 3C polypeptide 5; AltName: Full=TF3C-epsilon; AltName: Full=Transcription factor IIIC subunit epsilon	NA	DDB_G0289935	General transcription factor 3C polypeptide 5 (TF3C-epsilon) (Transcription factor IIIC subunit epsilon)	gtf3c5 tfiiic5 DDB_G0289935	NA	NA	NA	NA	NA	256782	NA	NA	NA	NA
Q54H38.1	RecName: Full=Abhydrolase domain-containing protein	NA	DDB_G0289723	Abhydrolase domain-containing protein (EC 3.1.1.-)	abhd DDB_G0289723	NA	5.02398e+06	NA	NA	NA	NA	3.10707e+06	NA	NA	NA
Q54HM2.1	RecName: Full=Uncharacterized protein DDB_G0289357	NA	DDB_G0289357	Uncharacterized protein DDB_G0289357	DDB_G0289357	NA	NA	6.76653e+06	1.05129e+07	NA	NA	NA	9.7329e+06	8.67046e+06	NA
Q54I92.1	RecName: Full=Protein psiI; Flags: Precursor	NA	DDB_G0288919	Protein psiI	psiI DDB_G0288919	NA	NA	7.03928e+06	6.78352e+06	2.45491e+06	NA	NA	6.05041e+06	10178912	8.41658e+06
Q54IA0.1	RecName: Full=Cytochrome c oxidase assembly protein COX19	NA	DDB_G0288903	Cytochrome c oxidase assembly protein COX19	cox19 DDB_G0288903	NA	NA	NA	NA	13024728	NA	NA	NA	NA	1.05792e+07
Q54IJ9.1	RecName: Full=Probable basic-leucine zipper transcription factor Q	NA	DDB_G0288705	Probable basic-leucine zipper transcription factor Q	bzpQ DDB_G0288705	NA	695922	NA	NA	NA	285688	NA	NA	NA	NA
Q54JA3.1	RecName: Full=Integrin beta-like protein E; Flags: Precursor	NA	DDB_G0288239	Integrin beta-like protein E	sibE DDB_G0288239	NA	NA	1.00302e+06	NA	611907	NA	NA	794806	NA	NA
Q54JE7.1	RecName: Full=UPF0522 protein B; Flags: Precursor	NA	DDB_G0288097	UPF0522 protein B	DDB_G0288097	NA	NA	NA	1.34887e+06	NA	NA	NA	NA	2.09396e+06	NA
Q54K99.1	RecName: Full=UbiA prenyltransferase domain-containing protein 1	NA	DDB_G0287509	UbiA prenyltransferase domain-containing protein 1 (EC 2.5.1.-)	ubiad1 DDB_G0287509	NA	NA	NA	NA	4.16591e+06	NA	NA	NA	NA	5.48374e+06
Q54KD0.1	RecName: Full=TPR repeat-containing protein DDB_G0287407	NA	DDB_G0287407	TPR repeat-containing protein DDB_G0287407	DDB_G0287407	NA	2.23889e+06	NA	NA	399471	NA	NA	NA	1.40423e+06	1.22145e+06
Q54KN4.1	RecName: Full=Alpha-mannosidase F; Flags: Precursor	NA	DDB_G0287231	Alpha-mannosidase F (EC 3.2.1.24)	manF	NA	NA	NA	103300255	1.31677e+08	NA	NA	NA	1.94882e+08	1.94098e+08
Q54KQ5.1	RecName: Full=Putative uncharacterized protein DDB_G0287169	NA	DDB_G0287169	Putative uncharacterized protein DDB_G0287169	DDB_G0287169	NA	12656669	6.63317e+06	7.78612e+06	1.37113e+06	NA	1.26464e+07	7.03634e+06	7.21768e+06	1.37015e+06
Q54L35.1	RecName: Full=NEDD8-like protein 2	NA	DDB_G0286927	Ubiquitin-like protein NEDD8-like protein 2	nedd8l2 DDB_G0286927	NA	3.33671e+06	NA	NA	NA	NA	3.04428e+06	NA	NA	NA
Q54MA9.1	RecName: Full=ATP-dependent DNA helicase ku70	NA	DDB_G0286069	ATP-dependent DNA helicase ku70 (EC 3.6.4.12)	ku70 DDB_G0286069	NA	1.54123e+06	NA	1.66799e+06	NA	2.25398e+06	2.30717e+06	NA	1.0522e+06	NA
Q54N80.1	RecName: Full=FK506-binding protein 3; AltName: Full=Peptidyl-prolyl cis-trans isomerase; Short=PPIase; AltName: Full=Rotamase; Flags: Precursor	NA	DDB_G0285455	FK506-binding protein 3 (EC 5.2.1.8) (Peptidyl-prolyl cis-trans isomerase) (PPIase) (Rotamase)	fkbp3 impA DDB_G0285455	NA	25948660	NA	NA	5705306	NA	1.01308e+07	NA	NA	6.04854e+06
Q54PI5.1	RecName: Full=Probable gluconokinase; AltName: Full=Gluconate kinase	NA	DDB_G0284557	Probable gluconokinase (EC 2.7.1.12) (Gluconate kinase)	DDB_G0284557	NA	NA	189692	NA	NA	NA	NA	155127	NA	NA
Q54PP6.1	RecName: Full=Myb-like protein Y	NA	DDB_G0284399	Myb-like protein Y	mybY DDB_G0284399	NA	316402	NA	NA	NA	NA	1.32366e+06	NA	NA	NA
Q54QD9.1	RecName: Full=Cathepsin B; AltName: Full=Cathepsin B1; Flags: Precursor	NA	DDB_G0283921	Cathepsin B (EC 3.4.22.1) (Cathepsin B1)	ctsB DDB_G0283921	NA	6.11099e+06	337272	NA	NA	320529	6.5834e+06	204605	NA	NA
Q54RS2.1	RecName: Full=Uncharacterized protein DDB_G0282957	NA	DDB_G0282957	Uncharacterized protein DDB_G0282957	DDB_G0282957	NA	6932952	1.86463e+06	NA	NA	NA	7.72055e+06	2.55949e+06	NA	NA
Q54TH5.1	RecName: Full=Protein OPI10 homolog	NA	DDB_G0281747	Protein OPI10 homolog	DDB_G0281747	NA	NA	NA	NA	1.98992e+06	NA	NA	NA	NA	98110.1
Q54TT6.1	RecName: Full=Colossin-C; Flags: Precursor	NA	DDB_G0281507	Colossin-C	colC	NA	NA	NA	1.72804e+08	9.36661e+07	NA	NA	NA	2.11511e+08	1.2591e+08
Q54V61.1	RecName: Full=NADH dehydrogenase [ubiquinone] 1 beta subcomplex subunit 7	NA	DDB_G0280595	NADH dehydrogenase [ubiquinone] 1 beta subcomplex subunit 7	ndufb7 DDB_G0280595	NA	NA	NA	NA	NA	NA	NA	NA	NA	4.47644e+06
Q54VB6.1	RecName: Full=Serine/threonine-protein phosphatase 2A regulatory subunit psrA; AltName: Full=Protein PPP2R5A/B56 homolog; AltName: Full=Protein phosphatase 2A regulatory B subunit; AltName: Full=Serine/threonine-protein phosphatase 2A 56 kDa regulatory subunit; AltName: Full=protein phosphatase 2A B56 regulatory subunit homolog	NA	DDB_G0280469	Serine/threonine-protein phosphatase 2A regulatory subunit psrA (Protein PPP2R5A/B56 homolog) (Protein phosphatase 2A regulatory B subunit) (Serine/threonine-protein phosphatase 2A 56 kDa regulatory subunit) (protein phosphatase 2A B56 regulatory subunit homolog)	psrA B56 DB56 DDB_G0280469	NA	NA	NA	NA	NA	1.76798e+06	NA	NA	NA	NA
Q54WH7.1	RecName: Full=Putative uncharacterized protein DDB_G0279653	NA	DDB_G0279653	Putative uncharacterized protein DDB_G0279653	DDB_G0279653	NA	NA	NA	NA	2.89302e+06	NA	NA	NA	NA	1.69805e+06
Q54WR4.1	RecName: Full=Phospholipase D B; AltName: Full=Phosphatase D1; Short=PLD 1	NA	DDB_G0279483	Phospholipase D B (EC 3.1.4.4) (Phosphatase D1) (PLD 1)	pldB pld1 DDB_G0279483	NA	NA	NA	NA	NA	NA	NA	NA	NA	1.58918e+06
Q54Y03.1	RecName: Full=Adenylate kinase isoenzyme 6 homolog; Short=AK6; AltName: Full=Dual activity adenylate kinase/ATPase; Short=AK/ATPase	NA	DDB_G0278493	Adenylate kinase isoenzyme 6 homolog (AK6) (EC 2.7.4.3) (Dual activity adenylate kinase/ATPase) (AK/ATPase)	DDB_G0278493	NA	1.64964e+07	NA	NA	NA	2.67181e+06	6.83907e+06	NA	NA	NA
Q54YG2.1	RecName: Full=Extracellular matrix protein A; AltName: Full=Extracellular matrix protein ST430; Flags: Precursor	NA	DDB_G0277853	Extracellular matrix protein A (Extracellular matrix protein ST430)	ecmA Dd63 DDB_G0277853	NA	NA	NA	NA	4.27822e+07	NA	NA	NA	5920969	3.09575e+07
Q54YP4.1	RecName: Full=Vacuolar protein sorting-associated protein 11 homolog	NA	DDB_G0278141	Vacuolar protein sorting-associated protein 11 homolog	vps11 pep5 DDB_G0278141	NA	NA	6.62291e+06	NA	NA	NA	NA	3.85459e+06	NA	1.00469e+06
Q550F6.1	RecName: Full=Protein doublecortin; Short=DdDCX	NA	DDB_G0277115	Protein doublecortin (DdDCX)	dcx DDB_0217917 DDB_G0277115	NA	7.15855e+06	846529	2.31422e+07	2.24787e+06	218304	7.13908e+06	2.88778e+06	1.74525e+07	3.12472e+06
Q553P5.1	RecName: Full=Syntaxin-8A	NA	DDB_G0275429	Syntaxin-8A	syn8A syn8 DDB_G0275429	NA	7.09212e+06	2.808e+06	2.7422e+06	182873	1.43739e+06	7.91567e+06	1.75235e+06	2.38622e+06	1.11478e+06
Q556J4.1	RecName: Full=Frizzled and smoothened-like protein J; AltName: Full=Cell number regulator protein A; Flags: Precursor	NA	DDB_G0272885	Frizzled and smoothened-like protein J (Cell number regulator protein A)	fslJ-1 cnrA DDB_G0272885 fslJ-2 DDB_G0274011	NA	NA	NA	NA	3.35693e+06	NA	NA	NA	NA	NA
Q55AR8.1	RecName: Full=U5 small nuclear ribonucleoprotein 40 kDa protein; Short=U5 snRNP 40 kDa protein; AltName: Full=WD repeat-containing protein 57 homolog	NA	DDB_G0271788	U5 small nuclear ribonucleoprotein 40 kDa protein (U5 snRNP 40 kDa protein) (WD repeat-containing protein 57 homolog)	snrnp40 wdr57 DDB_G0271788	NA	3.04998e+06	1.55979e+06	7.03054e+06	1.10262e+07	NA	3.40753e+06	2.04645e+06	9.3698e+06	1.10574e+07
Q55C57.1	RecName: Full=Probable serine/threonine-protein kinase glkA; AltName: Full=Glycogen synthase kinase-like kinase A	NA	DDB_G0270218	Probable serine/threonine-protein kinase glkA (EC 2.7.11.26) (Glycogen synthase kinase-like kinase A)	glkA	NA	NA	NA	1.96261e+07	NA	NA	NA	NA	1.46428e+07	NA
Q55CT0.1	RecName: Full=Tripeptidyl-peptidase 1; Short=TPP-1; AltName: Full=Tripeptidyl aminopeptidase; AltName: Full=Tripeptidyl-peptidase I; Short=TPP-I; Flags: Precursor	NA	DDB_G0269914	Tripeptidyl-peptidase 1 (TPP-1) (EC 3.4.14.9) (Tripeptidyl aminopeptidase) (Tripeptidyl-peptidase I) (TPP-I)	tpp1 DDB_G0269914	NA	NA	NA	3.51496e+06	2765845	NA	NA	NA	3442616	3.52923e+06
Q55CW1.1	RecName: Full=Probable inactive serine/threonine-protein kinase samkD; AltName: Full=SAM domain-containing protein kinase D	NA	DDB_G0270680	Probable inactive serine/threonine-protein kinase samkD (SAM domain-containing protein kinase D)	samkD SAMK-D smkD DDB_G0270680	NA	5.63635e+06	NA	NA	NA	NA	4.34922e+06	NA	NA	NA
Q55DA6.1	RecName: Full=Probable 18S rRNA (guanine-N(7))-methyltransferase; AltName: Full=Bud site selection protein 23 homolog; AltName: Full=Williams-Beuren syndrome chromosomal region 22 protein homolog	NA	DDB_G0269722	Probable 18S rRNA (guanine-N(7))-methyltransferase (EC 2.1.1.-) (Bud site selection protein 23 homolog) (Williams-Beuren syndrome chromosomal region 22 protein homolog)	DDB_G0269722	NA	NA	NA	NA	NA	4.58755e+06	NA	NA	NA	NA
Q55E21.2	RecName: Full=Protein mago nashi homolog	NA	DDB_G0270866	Protein mago nashi homolog	magoh DDB_G0270866	NA	NA	2.214e+06	1.51626e+06	NA	NA	NA	1.8279e+06	805247	NA
Q55FI3.1	RecName: Full=Probable asparagine--tRNA ligase, mitochondrial; AltName: Full=Asparaginyl-tRNA synthetase; Short=AsnRS; Flags: Precursor	NA	DDB_G0268100	Probable asparagine--tRNA ligase, mitochondrial (EC 6.1.1.22) (Asparaginyl-tRNA synthetase) (AsnRS)	asnS2 DDB_G0268100	NA	5.89319e+06	NA	NA	417893	NA	NA	NA	NA	2.68037e+06
Q55FS0.1	RecName: Full=Adenylyltransferase and sulfurtransferase MOCS3; AltName: Full=Molybdenum cofactor synthesis protein 3; AltName: Full=Ubiquitin-like protein activator 4 homolog; Includes: RecName: Full=Molybdopterin-synthase adenylyltransferase; AltName: Full=Adenylyltransferase MOCS3; AltName: Full=Sulfur carrier protein MOCS2A adenylyltransferase; Includes: RecName: Full=Molybdopterin-synthase su…	NA	DDB_G0267980	Adenylyltransferase and sulfurtransferase MOCS3 (Molybdenum cofactor synthesis protein 3) (Ubiquitin-like protein activator 4 homolog) [Includes: Molybdopterin-synthase adenylyltransferase (EC 2.7.7.80) (Adenylyltransferase MOCS3) (Sulfur carrier protein MOCS2A adenylyltransferase); Molybdopterin-synthase sulfurtransferase (EC 2.8.1.11) (Sulfur carrier protein MOCS2A sulfurtransferase) (Sulfurtra…	mocs3 uba4 DDB_G0267980	NA	931278	NA	NA	NA	NA	1.19121e+06	NA	NA	NA
Q55GR5.1	RecName: Full=Uncharacterized protein DDB_G0268274	NA	DDB_G0268274	Uncharacterized protein DDB_G0268274	DDB_G0268274	NA	NA	NA	NA	NA	1.76904e+06	NA	NA	NA	NA
Q55GV9.1	RecName: Full=Calponin homology and LIM domain-containing protein; Short=CH-LIM	NA	DDB_G0267490	Calponin homology and LIM domain-containing protein (CH-LIM)	ChLim DDB_G0267490	NA	2.002e+06	1.06451e+06	2.05714e+06	NA	NA	1.07879e+06	NA	2.09749e+06	NA
Q5R1U3.1	RecName: Full=Cystatin-A3; AltName: Full=VSA745	NA	DDB_G0277001	Cystatin-A3 (VSA745)	cpiC DDB_G0277001	NA	NA	NA	8.96899e+06	6.52495e+07	NA	NA	NA	4.5594e+06	5.28707e+07
Q869X2.1	RecName: Full=Probable polyketide synthase 17; Short=dipks17	NA	DDB_G0275077	Probable polyketide synthase 17 (dipks17) (EC 2.3.1.-)	pks17 DDB_G0275077	NA	NA	145055	NA	NA	9.95153e+06	NA	174477	NA	NA
Q86AA1.1	RecName: Full=Probable T4-type lysozyme 2; AltName: Full=Muramidase	NA	DDB_G0274291	Probable T4-type lysozyme 2 (EC 3.2.1.17) (Muramidase)	DDB_G0274291	NA	3.46039e+07	3.51678e+07	9.73044e+07	184463	NA	3.47929e+07	5.44402e+07	5.39231e+07	227501.04810000001
Q86AH2.1	RecName: Full=FNIP repeat-containing protein DDB_G0271996	NA	DDB_G0271996	FNIP repeat-containing protein DDB_G0271996	DDB_G0271996	NA	NA	NA	NA	1.69068e+07	NA	NA	NA	NA	NA
Q86AS0.1	RecName: Full=Probable helicase DDB_G0274399	NA	DDB_G0274399	Probable helicase DDB_G0274399 (EC 3.6.4.-)	DDB_G0274399	NA	NA	NA	2.17971e+06	39210.3	NA	NA	NA	2.40003e+06	1.95828e+06
Q86HQ8.1	RecName: Full=Uncharacterized protein DDB_G0274469	NA	DDB_G0274469	Uncharacterized protein DDB_G0274469	DDB_G0274469	NA	3848613	3.33321e+06	7.29823e+06	NA	NA	4.89057e+06	2.19405e+06	7.44265e+06	NA
Q86IG9.1	RecName: Full=Rho GTPase-activating protein gacH; AltName: Full=GTPase activating factor for raC protein H	NA	DDB_G0272694	Rho GTPase-activating protein gacH (GTPase activating factor for raC protein H)	gacH DDB_G0272694	NA	1.1966e+06	NA	NA	NA	NA	1.08399e+06	NA	NA	NA
Q86IW5.1	RecName: Full=Transmembrane protein DDB_G0274347	NA	DDB_G0274347	Transmembrane protein DDB_G0274347	DDB_G0274347	NA	NA	975168	1.06936e+07	1.4648e+07	NA	NA	1.32858e+06	1.47161e+07	6.00361e+06
Q86KT9.1	RecName: Full=HssA/B-like protein 30	NA	DDB_G0277741	HssA/B-like protein 30	hssl30 DDB_G0277741	NA	NA	NA	NA	3.68727e+06	NA	NA	NA	NA	8.32474e+06
Q8SSN5.2	RecName: Full=N-alpha-acetyltransferase 20; AltName: Full=N-acetyltransferase 5 homolog; AltName: Full=N-terminal acetyltransferase B complex catalytic subunit NAA20 homolog; AltName: Full=NatB catalytic subunit	NA	DDB_G0276345	N-alpha-acetyltransferase 20 (EC 2.3.1.-) (N-acetyltransferase 5 homolog) (N-terminal acetyltransferase B complex catalytic subunit NAA20 homolog) (NatB catalytic subunit)	nat5 DDB_G0276345	NA	1.27835e+06	3.55918e+06	436843	NA	NA	1.87709e+06	2.34795e+06	436739	NA
Q8T2A1.1	RecName: Full=Colossin-B; Flags: Precursor	NA	DDB_G0274221	Colossin-B	colB DDB_G0274221	NA	NA	NA	NA	NA	NA	NA	NA	NA	3.00149e+06
Q8T806.2	RecName: Full=Uncharacterized protein DDB_G0271850	NA	DDB_G0271850	Uncharacterized protein DDB_G0271850	DDB_G0271850	NA	NA	NA	NA	NA	NA	NA	NA	NA	947986
Q94494.1	RecName: Full=Protein psiH; Flags: Precursor	NA	DDB_G0289393	Protein psiH	psiH rcdGG DDB_G0289393	NA	1.24693e+07	2.15218e+07	1.41628e+07	5.00597e+06	NA	1.46797e+07	2.03698e+07	1.65354e+07	6.57279e+06
Q9GYD9.1	RecName: Full=Calcium-binding protein 4b	NA	DDB_G0283083	Calcium-binding protein 4b	cbpD2 DDB_G0283083	NA	NA	NA	8260341	NA	NA	NA	NA	4.47957e+06	NA
Q9NAX4.1	RecName: Full=Spore coat protein SP65; Short=Spore coat protein E; Flags: Precursor	NA	DDB_G0277903	Spore coat protein SP65 (Spore coat protein E)	cotE SP65 DDB_G0277903	NA	NA	NA	NA	182576422	NA	NA	NA	NA	9.45688e+07
XP_001134520.1	hypothetical protein DDB_G0288745 [Dictyostelium discoideum AX4]	Q1ZXD1	DDB_G0288745	Transmembrane protein	NA	NA	NA	NA	1.65687e+07	816066	NA	NA	NA	1.49399e+07	1.37194e+06
XP_001134529.1	RhoGAP domain-containing protein [Dictyostelium discoideum AX4]	Q1ZXE1	DDB_G0287895	Rho GTPase-activating protein gacM (GTPase activating factor for raC protein M)	gacM	NA	2.56777e+06	NA	NA	NA	NA	1.33014e+06	NA	NA	NA
XP_001134578.1	phosphatidylserine synthase [Dictyostelium discoideum AX4]	Q1ZXJ3	DDB_G0278159	Phosphatidylserine synthase	pssA	NA	NA	NA	NA	88026.6	NA	NA	NA	NA	1.09784e+06
XP_001134602.1	hypothetical protein DDB_G0274751 [Dictyostelium discoideum AX4]	Q1ZXL5	DDB_G0274751	Transmembrane protein	NA	NA	NA	NA	3.00445e+06	NA	NA	NA	NA	4229746	NA
XP_001134610.1	DUF1325 family protein [Dictyostelium discoideum AX4]	Q1ZXN8	DDB_G0272054	DUF1325 family protein	NA	NA	NA	NA	NA	NA	NA	NA	NA	NA	2.65279e+06
XP_001134614.1	hypothetical protein DDB_G0294587, partial [Dictyostelium discoideum AX4]	Q1ZXP2	DDB_G0294587	Uncharacterized protein	NA	NA	NA	NA	1.56635e+06	NA	NA	NA	NA	1.51066e+06	NA
XP_001732950.1	hypothetical protein DDB_G0268646 [Dictyostelium discoideum AX4]	B0G0Y7	DDB_G0268646	ATP synthase-coupling factor 6, mitochondrial	NA	NA	1.73526e+07	1.04409e+06	5101311	NA	8.70561e+06	6.42206e+06	1.64201e+06	4.81909e+06	3.31779e+06
XP_001732984.1	hypothetical protein DDB_G0294617 [Dictyostelium discoideum AX4]	B0G121	DDB_G0294617	Fcf2 pre-rRNA processing C-terminal domain-containing protein	NA	NA	7.88001e+06	1.08925e+06	NA	NA	NA	NA	1.33316e+06	NA	NA
XP_001732993.1	HAM group protein [Dictyostelium discoideum AX4]	B0G130	DDB_G0279699	histone acetyltransferase (EC 2.3.1.48)	NA	NA	NA	NA	NA	NA	3.41975e+06	NA	NA	NA	NA
XP_001733018.1	seven transmembrane domain protein [Dictyostelium discoideum AX4]	B0G155	DDB_G0285943	Seven transmembrane domain protein	NA	NA	NA	2.80401e+06	3.90016e+06	3.70834e+06	NA	NA	3.4814e+06	4854608	2.71505e+06
XP_002649093.1	EGF-like domain-containing protein [Dictyostelium discoideum AX4]	C7G076	DDB_G0295797	EGF-like domain-containing protein	NA	NA	NA	NA	577855	3.66893e+08	NA	NA	NA	2.224e+06	3.25278e+08
XP_002649094.1	hypothetical protein DDB_G0295799 [Dictyostelium discoideum AX4]	C7G077	DDB_G0295799	Monalysin beta barrel Pore-forming domain-containing protein	NA	NA	NA	NA	NA	NA	NA	389260	NA	NA	NA
XP_002649095.1	B_lectin domain-containing protein [Dictyostelium discoideum AX4]	C7G078	DDB_G0295801	B_lectin domain-containing protein	NA	NA	173245	NA	140660	NA	NA	320360	NA	81465.2	NA
XP_002649159.2	hypothetical protein DDB_G0279723 [Dictyostelium discoideum AX4]	Q54WH4	DDB_G0279723	Putative mediator of RNA polymerase II transcription subunit 17	med17	NA	NA	NA	NA	NA	1.06001e+06	NA	NA	NA	NA
XP_002649168.1	IPT/TIG domain-containing protein [Dictyostelium discoideum AX4]	C7G006	DDB_G0295723	IPT/TIG domain-containing protein	NA	NA	NA	NA	1.86099e+06	NA	NA	NA	1.3487e+06	2.51918e+06	NA
XP_002649209.1	RanBP2-type zinc finger [Dictyostelium discoideum AX4]	C7FZW3	DDB_G0302588	RanBP2-type zinc finger	NA	NA	NA	583707	NA	NA	NA	NA	511790	NA	NA
XP_003283183.1	uncharacterized protein DICPUDRAFT_25363, partial [Dictyostelium purpureum]	F0Z704	DDB_G0281761	F-box domain-containing protein	NA	NA	NA	1.03492e+06	NA	NA	NA	NA	3.35389e+06	NA	NA
XP_003284870.1	uncharacterized protein DICPUDRAFT_75833 [Dictyostelium purpureum]	F0ZBT1	DDB_G0290709	Uncharacterized protein	pks32	NA	3.33853e+06	NA	NA	NA	NA	4.96138e+06	NA	NA	NA
XP_003285234.1	uncharacterized protein DICPUDRAFT_149091 [Dictyostelium purpureum]	F0ZCU0	DDB_G0269210	ABC transporter domain-containing protein	abcG14	NA	8.923e+06	6.27298e+06	NA	NA	NA	6.6954e+06	9.05186e+06	NA	NA
XP_003287594.1	Rab GTPase [Dictyostelium purpureum]	F0ZJK7	DDB_G0269174	Rab GTPase	rab1C	NA	NA	NA	4.19264e+06	136727	NA	NA	NA	4.8609e+06	NA
XP_003287645.1	uncharacterized protein DICPUDRAFT_32789, partial [Dictyostelium purpureum]	F0ZJQ4	DDB_G0283699	Protein kinase domain-containing protein	phg2	NA	NA	NA	NA	NA	NA	NA	NA	NA	3.46673e+06
XP_003288759.1	uncharacterized protein DICPUDRAFT_153022 [Dictyostelium purpureum]	F0ZMV7	DDB_G0276269	Guanylate cyclase domain-containing protein	SgcA	NA	7.8278e+06	NA	NA	NA	NA	4697051	NA	NA	NA
XP_003289012.1	uncharacterized protein DICPUDRAFT_88309 [Dictyostelium purpureum]	F0ZNL1	DDB_G0289727	Pyridine nucleotide-disulfide oxidoreductase domain-containing protein 1	pyroxd1	NA	NA	NA	NA	1490697	NA	NA	NA	NA	1.01512e+07
XP_003289063.1	uncharacterized protein DICPUDRAFT_98235 [Dictyostelium purpureum]	F0ZNS1	DDB_G0290947	C3H1-type domain-containing protein	NA	NA	NA	NA	NA	NA	1.68249e+06	NA	NA	NA	NA
XP_003289958.1	uncharacterized protein DICPUDRAFT_154434 [Dictyostelium purpureum]	F0ZRB4	DDB_G0290035	tRNA(Ile)-lysidine/2-thiocytidine synthase N-terminal domain-containing protein	NA	NA	NA	NA	8.37901e+06	NA	NA	NA	NA	8.17203e+06	NA
XP_003290288.1	uncharacterized protein DICPUDRAFT_154788 [Dictyostelium purpureum]	F0ZS95	DDB_G0295717	Rab-GAP TBC domain-containing protein	NA	NA	NA	2.24962e+06	2.51654e+06	NA	NA	NA	2.5778e+06	2.41146e+06	NA
XP_003290798.1	uncharacterized protein DICPUDRAFT_56948 [Dictyostelium purpureum]	F0ZTQ4	DDB_G0269364	Uncharacterized protein	stlA	NA	490347	1.0902e+06	NA	NA	NA	581310	1.29963e+06	NA	NA
XP_003291047.1	uncharacterized protein DICPUDRAFT_155594 [Dictyostelium purpureum]	F0ZUF0	DDB_G0279647	TAP42-like protein	NA	NA	NA	NA	2.64571e+06	NA	NA	NA	NA	2.95134e+06	NA
XP_003291424.1	uncharacterized protein DICPUDRAFT_8976, partial [Dictyostelium purpureum]	F0ZVI0	DDB_G0274393	THH1/TOM1/TOM3 domain-containing protein	NA	NA	281285	NA	NA	NA	NA	NA	NA	NA	NA
XP_003291689.1	uncharacterized protein DICPUDRAFT_57488 [Dictyostelium purpureum]	F0ZW91	DDB_G026976	protein-histidine N-methyltransferase (EC 2.1.1.85)	cnrI	NA	NA	NA	286564	NA	NA	NA	NA	2.20233e+06	NA
XP_003292460.1	uncharacterized protein DICPUDRAFT_157172 [Dictyostelium purpureum]	F0ZYG0	DDB_G0290217	Beta-galactosidase (EC 3.2.1.23)	glb1	NA	NA	NA	NA	NA	NA	NA	NA	NA	3.40689e+06
XP_003292487.1	uncharacterized protein DICPUDRAFT_83097 [Dictyostelium purpureum]	F0ZYI8	DDB_G0283065	Protein kinase domain-containing protein	NA	NA	NA	1.07915e+06	NA	NA	NA	NA	891659	NA	NA
XP_003294980.1	uncharacterized protein DICPUDRAFT_160079 [Dictyostelium purpureum]	F1A5N6	DDB_G0273063	F5/8 type C domain-containing protein	dscA-1; dscA-2	NA	NA	224127	NA	NA	NA	NA	NA	NA	NA
XP_012749249.1	hypothetical protein SAMD00019534_111420 [Acytostelium subglobosum LB1]	NA	DDB_G0269624	NA	mgp3	NA	NA	1.41728e+06	NA	NA	NA	NA	988068	NA	NA
XP_012751325.1	hypothetical protein SAMD00019534_089820, partial [Acytostelium subglobosum LB1]	NA	DDB_G0271942	NA	arl5	NA	NA	1.08043e+06	NA	1.62893e+06	NA	NA	1.07346e+06	NA	1.13272e+06
XP_012752434.1	hypothetical protein SAMD00019534_079400 [Acytostelium subglobosum LB1]	NA	DDB_G0277019	NA	wdr36	NA	NA	NA	1.67196e+06	NA	NA	NA	NA	2.01808e+06	NA
XP_012752710.1	hypothetical protein SAMD00019534_075590 [Acytostelium subglobosum LB1]	NA	DDB_G0277567	NA	NA	NA	NA	NA	NA	NA	NA	NA	229134	NA	NA
XP_012752899.1	hypothetical protein SAMD00019534_070380 [Acytostelium subglobosum LB1]	NA	DDB_G0283397	NA	NA	NA	3.18816e+06	NA	NA	NA	NA	NA	NA	NA	NA
XP_012753975.1	hypothetical protein SAMD00019534_059230, partial [Acytostelium subglobosum LB1]	NA	DDB_G0273071	NA	vatD-1; vatD-2	NA	NA	NA	989233	NA	NA	NA	NA	2536811	NA
XP_012754028.1	hypothetical protein SAMD00019534_059760 [Acytostelium subglobosum LB1]	NA	DDB_G0290973	NA	NA	NA	NA	NA	NA	559248	NA	NA	NA	NA	3.98144e+07
XP_012754041.1	hypothetical protein SAMD00019534_059890, partial [Acytostelium subglobosum LB1]	NA	DDB_G0275635	NA	pik6	NA	NA	5.84929e+06	1.06536e+07	NA	NA	NA	8067007	8.80468e+06	NA
XP_012754515.1	hypothetical protein SAMD00019534_055700 [Acytostelium subglobosum LB1]	NA	DDB_G0291474	NA	NA	NA	NA	NA	NA	7.31225e+06	NA	NA	NA	NA	287419
XP_012754824.1	hypothetical protein SAMD00019534_048990 [Acytostelium subglobosum LB1]	NA	DDB_G0273445	NA	spkA-1; spkA-2	NA	NA	NA	4.31744e+06	NA	NA	NA	4.18551e+06	4412164	NA
XP_012755182.1	hypothetical protein SAMD00019534_052570, partial [Acytostelium subglobosum LB1]	NA	DDB_G0288835	NA	prfB	NA	NA	NA	NA	NA	NA	NA	NA	NA	120458
XP_012756141.1	hypothetical protein SAMD00019534_041820 [Acytostelium subglobosum LB1]	NA	DDB_G0292838	NA	taf13	NA	1.34435e+06	NA	NA	NA	NA	1.08605e+06	NA	NA	NA
XP_012756324.1	hypothetical protein SAMD00019534_043650, partial [Acytostelium subglobosum LB1]	NA	DDB_G0285263	NA	spyA	NA	NA	NA	NA	NA	NA	863487	NA	NA	NA
XP_012756791.1	hypothetical protein SAMD00019534_032040, partial [Acytostelium subglobosum LB1]	NA	DDB_G0288463	NA	gnt3	NA	NA	1.93661e+06	NA	NA	NA	NA	2.03715e+06	NA	NA
XP_012757027.1	hypothetical protein SAMD00019534_022750 [Acytostelium subglobosum LB1]	NA	DDB_G0280513	NA	NA	NA	1.79942e+07	NA	NA	NA	NA	NA	NA	NA	NA
XP_012758375.1	hypothetical protein SAMD00019534_009540 [Acytostelium subglobosum LB1]	NA	DDB_G0279751	NA	NA	NA	NA	1.2757e+07	NA	NA	NA	NA	24019620	NA	NA
XP_628851.1	hypothetical protein DDB_G0293992 [Dictyostelium discoideum AX4]	Q54B08	DDB_G0293992	C2 domain-containing protein	NA	NA	967767	1.14928e+06	NA	NA	NA	1.12587e+06	819588	NA	NA
XP_628857.1	hypothetical protein DDB_G0293998 [Dictyostelium discoideum AX4]	Q54B02	DDB_G0293998	Uncharacterized protein	NA	NA	NA	NA	NA	8468913	NA	NA	NA	NA	2.25845e+07
XP_628874.1	hypothetical protein DDB_G0293922 [Dictyostelium discoideum AX4]	Q54B42	DDB_G0293922	TraB family protein	NA	NA	NA	NA	NA	592700	3.035e+06	NA	NA	NA	431017
XP_628894.1	hypothetical protein DDB_G0293942 [Dictyostelium discoideum AX4]	Q54B22	DDB_G0293942	Uncharacterized protein	NA	NA	NA	NA	1.8357e+06	NA	NA	NA	NA	4.79555e+06	NA
XP_628898.1	hypothetical protein DDB_G0293950 [Dictyostelium discoideum AX4]	Q54B18	DDB_G0293950	Uncharacterized protein	NA	NA	3.77434e+06	NA	NA	NA	NA	4.30536e+06	NA	NA	NA
XP_628949.1	hypothetical protein DDB_G0293802 [Dictyostelium discoideum AX4]	Q54BA1	DDB_G0293802	Right handed beta helix domain-containing protein	NA	NA	NA	891297	1.82528e+07	NA	NA	NA	4.45114e+06	2.62093e+07	NA
XP_628987.1	hypothetical protein DDB_G0293542 [Dictyostelium discoideum AX4]	Q54BP2	DDB_G0293542	Phytanoyl-CoA dioxygenase	NA	NA	NA	4.75731e+06	5.94379e+06	15120684	NA	NA	6.43392e+06	4.1353e+06	1.15134e+07
XP_629004.1	hypothetical protein DDB_G0293554 [Dictyostelium discoideum AX4]	Q54BM5	DDB_G0293554	Branchpoint-bridging protein (Splicing factor 1)	sf1	NA	NA	NA	1.69525e+06	1.58783e+06	NA	NA	NA	1.71668e+06	1.92996e+06
XP_629068.1	hypothetical protein DDB_G0293638 [Dictyostelium discoideum AX4]	Q54BG1	DDB_G0293638	Carbohydrate binding domain-containing protein	NA	NA	NA	NA	5.88962e+06	6.50764e+07	NA	NA	NA	6.81447e+06	5.2617e+07
XP_629080.1	hypothetical protein DDB_G0293658 [Dictyostelium discoideum AX4]	Q54BE9	DDB_G0293658	Uncharacterized protein	NA	NA	2.98567e+06	NA	NA	NA	NA	NA	NA	NA	NA
XP_629106.1	exocyst complex subunit 3 [Dictyostelium discoideum AX4]	Q54BP6	DDB_G0293520	Exocyst complex component 3 (Exocyst complex component Sec6)	exoc3	NA	NA	NA	NA	NA	2.80331e+06	NA	NA	NA	NA
XP_629138.1	hypothetical protein DDB_G0293442 [Dictyostelium discoideum AX4]	Q54BT1	DDB_G0293442	Uncharacterized protein	NA	NA	NA	NA	NA	1.15928e+08	NA	NA	NA	NA	9.97461e+07
XP_629151.1	hypothetical protein DDB_G0293412 [Dictyostelium discoideum AX4]	Q54BV0	DDB_G0293412	Uncharacterized protein	NA	NA	NA	NA	2.18953e+06	676765	NA	6.76424e+06	NA	2933124	1.34638e+06
XP_629168.1	tetratricopeptide repeat domain 27 [Dictyostelium discoideum AX4]	Q54BW6	DDB_G0293372	Tetratricopeptide repeat protein 27 homolog (TPR repeat protein 27 homolog)	ttc27	NA	9.37217e+06	NA	1.97295e+06	NA	NA	NA	NA	2.3487e+06	NA
XP_629172.1	peptidase M8, leishmanolysin family protein [Dictyostelium discoideum AX4]	Q6TU47	DDB_G0293364	GP63 (Peptidase M8, leishmanolysin family protein)	sigB	NA	NA	NA	NA	4.65437e+07	NA	NA	NA	NA	2.40194e+07
XP_629179.1	enoyl-CoA hydratase [Dictyostelium discoideum AX4]	Q54BX7	DDB_G0293354	Enoyl-CoA hydratase	NA	NA	8.43491e+06	1.97092e+07	2.88204e+07	7.69306e+07	NA	6.9556e+06	1.25486e+07	1.84714e+07	5.005e+07
XP_629256.1	hypothetical protein DDB_G0293274 [Dictyostelium discoideum AX4]	Q54C10	DDB_G0293274	B box-type domain-containing protein	NA	NA	NA	NA	NA	NA	NA	NA	NA	1.94001e+06	NA
XP_629277.1	hypothetical protein DDB_G0293164 [Dictyostelium discoideum AX4]	Q54CE2	DDB_G0293164	Peptidase A1 domain-containing protein	NA	NA	NA	NA	NA	NA	NA	NA	NA	1.27163e+06	NA
XP_629340.1	hypothetical protein DDB_G0293118 [Dictyostelium discoideum AX4]	Q54C79	DDB_G0293118	SET domain-containing protein	NA	NA	2.68538e+06	NA	NA	NA	7.18285e+06	2.85204e+06	NA	NA	NA
XP_629367.1	hypothetical protein DDB_G0292824 [Dictyostelium discoideum AX4]	Q54CP9	DDB_G0292824	Dictomallein-3 (EC 3.4.24.-)	dtmlC	NA	NA	NA	NA	1.26553e+07	NA	NA	NA	NA	8.41539e+06
XP_629368.1	hypothetical protein DDB_G0292826 [Dictyostelium discoideum AX4]	Q54CP8	DDB_G0292826	Dictomallein-4 (EC 3.4.24.-)	dtmlD	NA	NA	NA	NA	1.83484e+07	NA	NA	NA	NA	2.4333e+07
XP_629379.1	cysteine synthase [Dictyostelium discoideum AX4]	Q54CN7	DDB_G0292840	Cysteine synthase (CSase) (EC 2.5.1.47) (O-acetylserine (thiol)-lyase) (OAS-TL) (O-acetylserine sulfhydrylase)	cysK	NA	1.23051e+06	NA	NA	66068	1.73024e+06	1319906	NA	NA	1.81652e+06
XP_629430.1	hypothetical protein DDB_G0292906 [Dictyostelium discoideum AX4]	Q54CI6	DDB_G0292906	BLOC-1-related complex subunit 7	NA	NA	1.34493e+06	NA	NA	NA	NA	NA	NA	NA	NA
XP_629459.1	hypothetical protein DDB_G0292780 [Dictyostelium discoideum AX4]	Q54CT2	DDB_G0292780	Ran-binding protein 9	NA	NA	2.29242e+06	NA	NA	NA	NA	NA	NA	NA	NA
XP_629475.1	hypothetical protein DDB_G0292754 [Dictyostelium discoideum AX4]	Q54CR6	DDB_G0292754	Uncharacterized protein	NA	NA	NA	1.67355e+06	NA	NA	NA	NA	1959530	NA	NA
XP_629543.1	hypothetical protein DDB_G0292640 [Dictyostelium discoideum AX4]	Q54CX7	DDB_G0292640	MIT domain-containing protein	NA	NA	1.92227e+06	NA	NA	NA	NA	3.20129e+06	NA	NA	NA
XP_629600.1	hypothetical protein DDB_G0292520 [Dictyostelium discoideum AX4]	Q54D96	DDB_G0292520	Uncharacterized protein	NA	NA	NA	NA	1.10447e+07	NA	NA	NA	1.42472e+06	6.68732e+06	NA
XP_629608.1	hypothetical protein DDB_G0292430 [Dictyostelium discoideum AX4]	Q54D88	DDB_G0292430	Peptidase S54 rhomboid domain-containing protein	NA	NA	NA	NA	2.60671e+06	5.91759e+06	NA	NA	NA	2.92702e+06	1.54581e+06
XP_629616.1	carbohydrate/purine kinase domain-containing protein [Dictyostelium discoideum AX4]	Q54D80	DDB_G0292440	Uncharacterized sugar kinase (EC 2.7.1.-)	NA	NA	NA	NA	NA	4331344	NA	NA	NA	NA	4.94986e+06
XP_629629.1	SET domain-containing protein [Dictyostelium discoideum AX4]	Q54D67	DDB_G0292454	SET and MYND domain-containing protein DDB_G0292454 (EC 2.1.1.-)	NA	NA	NA	527031	536432	NA	NA	NA	310688	362580	NA
XP_629631.1	hypothetical protein DDB_G0292458 [Dictyostelium discoideum AX4]	Q54D65	DDB_G0292458	RRM domain-containing protein	NA	NA	NA	NA	NA	1.07134e+06	NA	NA	NA	NA	737391
XP_629640.1	hypothetical protein DDB_G0292474 [Dictyostelium discoideum AX4]	Q54D56	DDB_G0292474	THH1/TOM1/TOM3 domain-containing protein	NA	NA	NA	NA	3.43909e+06	NA	NA	NA	NA	5.86197e+06	NA
XP_629732.1	hypothetical protein DDB_G0292226 [Dictyostelium discoideum AX4]	Q54DJ5	DDB_G0292226	BD-FAE-like domain-containing protein	NA	NA	NA	NA	1.08422e+07	7.06785e+06	NA	NA	NA	3.2176e+06	NA
XP_629733.1	cellulose-binding domain-containing protein [Dictyostelium discoideum AX4]	Q54DJ4	DDB_G0292224	Cellulose-binding domain-containing protein	ecmG	NA	NA	NA	NA	2.85956e+06	NA	NA	NA	NA	2.32299e+06
XP_629738.2	protein phosphatase 2C-related protein [Dictyostelium discoideum AX4]	Q54DI9	DDB_G0292214	Protein phosphatase 2C-related protein	NA	NA	1.97532e+06	NA	NA	NA	NA	1.27516e+06	NA	NA	NA
XP_629739.1	vacuolar protein sorting-associated protein 26 family protein [Dictyostelium discoideum AX4]	Q54DI8	DDB_G0292212	Vacuolar protein sorting-associated protein 26C (Down syndrome critical region protein 3 homolog) (Vacuolar protein sorting-associated protein 26-like)	vps26c	NA	1.04508e+06	1.2798e+06	NA	NA	NA	1.08393e+06	1.30079e+06	NA	NA
XP_629757.1	hypothetical protein DDB_G0291998 [Dictyostelium discoideum AX4]	Q54DW5	DDB_G0291998	Alpha-N-acetylglucosaminidase	naglu	NA	NA	NA	833242	NA	NA	NA	NA	1.36435e+06	NA
XP_629759.1	hypothetical protein DDB_G0292000 [Dictyostelium discoideum AX4]	Q54DW3	DDB_G0292000	Uncharacterized protein	NA	NA	548057	NA	NA	NA	NA	1.47114e+06	NA	NA	NA
XP_629778.1	hypothetical protein DDB_G0292030 [Dictyostelium discoideum AX4]	Q54DU4	DDB_G0292030	GST C-terminal domain-containing protein	NA	NA	NA	NA	NA	2.73625e+06	NA	NA	NA	NA	NA
XP_629795.1	hypothetical protein DDB_G0292054 [Dictyostelium discoideum AX4]	Q54DS7	DDB_G0292054	Carbohydrate binding domain-containing protein	NA	NA	NA	NA	1.55186e+07	4.8001e+06	NA	NA	NA	7281966	4.51676e+06
XP_629799.1	hypothetical protein DDB_G0292058 [Dictyostelium discoideum AX4]	Q54DS3	DDB_G0292058	Transmembrane protein DDB_G0292058	NA	NA	NA	1.55959e+06	700060	NA	NA	NA	NA	1.83341e+06	1.84323e+06
XP_629824.1	hypothetical protein DDB_G0292094 [Dictyostelium discoideum AX4]	Q54DP8	DDB_G0292094	Uncharacterized protein	NA	NA	4.66888e+06	NA	665923	NA	NA	3.04026e+06	NA	519823	838853
XP_629827.1	hypothetical protein DDB_G0292096 [Dictyostelium discoideum AX4]	Q54DP5	DDB_G0292096	CMP/dCMP-type deaminase domain-containing protein	NA	NA	NA	NA	5.34514e+06	8.69723e+07	NA	NA	NA	6.93138e+06	1.19808e+07
XP_629843.1	hypothetical protein DDB_G0292118 [Dictyostelium discoideum AX4]	Q54DM9	DDB_G0292118	GDP-Man:Man(3)GlcNAc(2)-PP-Dol alpha-1,2-mannosyltransferase (EC 2.4.1.131) (Asparagine-linked glycosylation protein 11 homolog) (Glycolipid 2-alpha-mannosyltransferase)	alg11	NA	NA	NA	NA	4.76476e+06	NA	NA	NA	NA	4.70496e+06
XP_629856.1	SET domain-containing protein [Dictyostelium discoideum AX4]	Q54DL6	DDB_G0292140	SET and MYND domain-containing protein DDB_G0292140 (EC 2.1.1.-)	NA	NA	933526	NA	NA	NA	1.55395e+06	NA	NA	NA	NA
XP_629926.1	hypothetical protein DDB_G0291938 [Dictyostelium discoideum AX4]	Q54DX0	DDB_G0291938	Uncharacterized protein	NA	NA	NA	NA	1.50592e+06	NA	NA	NA	NA	1.61782e+06	NA
XP_629936.1	queuine tRNA-ribosyltransferase [Dictyostelium discoideum AX4]	Q54E51	DDB_G0291802	Queuine tRNA-ribosyltransferase catalytic subunit 1 (EC 2.4.2.64) (Guanine insertion enzyme) (tRNA-guanine transglycosylase)	qtrt1	NA	NA	NA	4.43403e+06	NA	NA	416313	NA	4.22583e+06	NA
XP_629948.1	hypothetical protein DDB_G0291818 [Dictyostelium discoideum AX4]	Q54E39	DDB_G0291818	Uncharacterized protein	NA	NA	NA	NA	1.33766e+08	665954	NA	NA	969406	1.85345e+08	1.16942e+07
XP_629982.1	hypothetical protein DDB_G0291760 [Dictyostelium discoideum AX4]	Q54E80	DDB_G0291760	Uncharacterized protein	NA	NA	NA	NA	802851	6.38771e+07	NA	NA	NA	4.94447e+06	4.95122e+07
XP_635106.1	hypothetical protein DDB_G0291267 [Dictyostelium discoideum AX4]	Q54EY4	DDB_G0291267	Serine/threonine-protein kinase dst3 (EC 2.7.11.1)	dst3	NA	3.51402e+06	2.02323e+06	NA	NA	NA	4.54375e+06	1.04781e+06	NA	NA
XP_635111.1	hypothetical protein DDB_G0291277 [Dictyostelium discoideum AX4]	Q54EX9	DDB_G0291277	Uncharacterized protein	NA	NA	NA	NA	NA	NA	1.65568e+06	NA	NA	NA	NA
XP_635147.1	hypothetical protein DDB_G0291334 [Dictyostelium discoideum AX4]	Q54EU3	DDB_G0291334	Uncharacterized protein	NA	NA	4.65862e+06	NA	2.40887e+06	NA	NA	7.3827e+06	NA	2.19617e+06	NA
XP_635163.1	tRNA-dihydrouridine synthase 4-like protein [Dictyostelium discoideum AX4]	Q54ES7	DDB_G0291360	tRNA-dihydrouridine synthase (EC 1.3.1.-)	dus4l	NA	749876	NA	NA	NA	NA	656832	NA	NA	NA
XP_635191.1	hypothetical protein DDB_G0291408 [Dictyostelium discoideum AX4]	Q54EP9	DDB_G0291408	DUF4291 domain-containing protein	NA	NA	NA	NA	NA	NA	3.78386e+06	NA	NA	NA	NA
XP_635273.1	hypothetical protein DDB_G0291520 [Dictyostelium discoideum AX4]	Q54EG7	DDB_G0291520	RNA ligase domain-containing protein	NA	NA	1.17134e+07	NA	NA	NA	NA	1.45163e+07	NA	NA	NA
XP_635285.1	oxysterol binding family protein, member 12 [Dictyostelium discoideum AX4]	Q54EF5	DDB_G0291562	Oxysterol-binding protein 12 (OSBPl)	osbL	NA	NA	NA	NA	NA	NA	NA	NA	NA	8.85372e+06
XP_635307.1	heat shock protein DnaJ family protein [Dictyostelium discoideum AX4]	Q54ED3	DDB_G0291568	DnaJ homolog subfamily A member 1 homolog	dnaja1	NA	NA	NA	NA	1.73848e+07	NA	NA	NA	NA	1.89538e+06
XP_635423.1	alpha/beta hydrolase fold-3 domain-containing protein [Dictyostelium discoideum AX4]	Q54FB4	DDB_G0290975	Alpha/beta hydrolase fold-3 domain-containing protein	NA	NA	3.20433e+07	1.52743e+07	1.15192e+07	NA	NA	2.03475e+07	13969150	8.76351e+06	NA
XP_635484.1	PA14 domain-containing protein [Dictyostelium discoideum AX4]	Q54FD8	DDB_G0290925	Protein psiD	psiD	NA	NA	NA	3.54522e+07	3.87647e+08	NA	NA	NA	57253058	3.11768e+08
XP_635516.1	hypothetical protein DDB_G0290889 [Dictyostelium discoideum AX4]	Q54FF5	DDB_G0347550	TRAF-type domain-containing protein	NA	NA	NA	NA	NA	4.20607e+07	NA	NA	NA	NA	2.6047e+07
XP_635521.1	glycine cleavage system H-protein [Dictyostelium discoideum AX4]	Q54FI0	DDB_G0290845	Glycine cleavage system H-like protein gcvH2	gcvH2	NA	NA	NA	2.54275e+07	3.24179e+07	NA	NA	NA	3.56369e+07	1.02874e+07
XP_635524.1	CAAX prenyl protease [Dictyostelium discoideum AX4]	Q54FH7	DDB_G0290849	CAAX prenyl protease 1 homolog (EC 3.4.24.84) (Prenyl protein-specific endoprotease 1)	zmpste24	NA	3.76282e+06	1.77683e+06	3.2966e+06	3.1885e+06	NA	2.10267e+06	3.22682e+06	2.22575e+06	3.43661e+06
XP_635543.1	hypothetical protein DDB_G0290803 [Dictyostelium discoideum AX4]	Q54FJ7	DDB_G0290803	Uncharacterized protein DDB_G0290803	NA	NA	NA	NA	3.01859e+06	3.9268e+06	6.13454e+06	438864	NA	3.77171e+06	4.72028e+06
XP_635574.1	hypothetical protein DDB_G0290727 [Dictyostelium discoideum AX4]	Q54FN8	DDB_G0290727	Uncharacterized protein	NA	NA	NA	NA	NA	NA	1.39258e+06	NA	NA	NA	NA
XP_635602.1	hypothetical protein DDB_G0290695 [Dictyostelium discoideum AX4]	Q54FQ5	DDB_G0290695	Uncharacterized protein	NA	NA	NA	NA	NA	4.36231e+07	NA	NA	NA	NA	3.74853e+07
XP_635616.1	centrosomal protein 55 kDa [Dictyostelium discoideum AX4]	Q54G01	DDB_G0290509	Centrosomal protein 55 kDa	NA	NA	NA	NA	970625	NA	NA	NA	NA	1.2602e+06	NA
XP_635649.1	hypothetical protein DDB_G0290557 [Dictyostelium discoideum AX4]	Q54FW8	DDB_G0290557	2-hydroxyacyl-CoA lyase (EC 4.1.2.63)	NA	NA	NA	NA	4.61051e+08	6.16025e+08	NA	NA	NA	4.43339e+08	4.21271e+08
XP_635683.1	hypothetical protein DDB_G0290601 [Dictyostelium discoideum AX4]	Q54FT4	DDB_G0349321	C2 domain-containing protein	NA	NA	NA	1.49533e+06	1.18804e+06	NA	NA	NA	1.17844e+06	874843	NA
XP_635697.1	hypothetical protein DDB_G0290619 [Dictyostelium discoideum AX4]	Q54FS0	DDB_G0290619	Uncharacterized protein	NA	NA	1.062e+06	NA	2.87684e+06	NA	NA	810317	NA	2.96051e+06	NA
XP_635748.1	hypothetical protein DDB_G0290427 [Dictyostelium discoideum AX4]	Q54G24	DDB_G0290427	AB hydrolase-1 domain-containing protein	NA	NA	NA	1.41031e+06	1.3474e+06	9445017	NA	NA	NA	NA	1.65539e+06
XP_635760.1	hypothetical protein DDB_G0290359 [Dictyostelium discoideum AX4]	Q54GC3	DDB_G0290359	Uncharacterized protein	NA	NA	NA	1.08201e+06	NA	NA	NA	NA	1.34597e+06	NA	NA
XP_635772.1	hypothetical protein DDB_G0290289 [Dictyostelium discoideum AX4]	Q54GB1	DDB_G0290289	Right handed beta helix domain-containing protein	NA	NA	NA	NA	NA	2.90991e+06	NA	NA	NA	NA	3.13145e+06
XP_635794.1	hypothetical protein DDB_G0290309 [Dictyostelium discoideum AX4]	Q54G89	DDB_G0290309	Carbohydrate binding domain-containing protein	NA	NA	NA	NA	6.55842e+06	NA	NA	NA	NA	2.49115e+06	383669
XP_635822.1	hypothetical protein DDB_G0290191 [Dictyostelium discoideum AX4]	Q54GF6	DDB_G0290191	HNH nuclease domain-containing protein	NA	NA	NA	NA	1.784e+06	8715494	NA	NA	NA	1.36567e+06	6.6214e+06
XP_635854.1	inositol oxygenase [Dictyostelium discoideum AX4]	Q54GH4	DDB_G0290161	Inositol oxygenase (EC 1.13.99.1) (Myo-inositol oxygenase) (MI oxygenase)	miox	NA	NA	NA	1.27185e+06	NA	NA	NA	NA	1.18887e+06	NA
XP_635855.1	GAT domain-containing protein [Dictyostelium discoideum AX4]	Q54GH3	DDB_G0290163	Target of Myb protein 1 (DdTom1)	tom1	NA	NA	NA	2.7425e+06	1.3958e+06	NA	NA	NA	3.43181e+06	2.96925e+06
XP_635916.1	hypothetical protein DDB_G0290017 [Dictyostelium discoideum AX4]	Q54GP6	DDB_G0290017	J domain-containing protein	NA	NA	2.77744e+06	NA	2004439	NA	2.56169e+06	3.19797e+06	NA	2.78931e+06	NA
XP_635930.1	thymidylate kinase [Dictyostelium discoideum AX4]	Q54GN2	DDB_G0290033	Thymidylate kinase (EC 2.7.4.9) (dTMP kinase)	dtymk	NA	7.06777e+06	4.9768e+06	1.25132e+07	3.733e+06	NA	1.3616e+07	5.1247e+06	1.17289e+07	4.15716e+06
XP_635937.1	hypothetical protein DDB_G0290041 [Dictyostelium discoideum AX4]	Q54GM5	DDB_G0290041	Uncharacterized protein DDB_G0290041	NA	NA	NA	NA	8475266	5.0201e+07	NA	NA	NA	2.3885e+06	5.45296e+07
XP_635977.1	hypothetical protein DDB_G0289921 [Dictyostelium discoideum AX4]	Q54GU2	DDB_G0289921	Uncharacterized protein	NA	NA	2.21097e+06	2.23625e+06	NA	NA	NA	2.12843e+06	1.87573e+06	NA	NA
XP_636001.1	EGF-like domain-containing protein [Dictyostelium discoideum AX4]	Q54GR8	DDB_G0289947	EGF-like domain-containing protein	NA	NA	NA	NA	195154	NA	NA	NA	NA	646167	NA
XP_636002.2	EGF-like domain-containing protein [Dictyostelium discoideum AX4]	Q54GR7	DDB_G0289949	EGF-like domain-containing protein	NA	NA	8.04715e+06	NA	NA	NA	NA	3.61685e+06	NA	NA	NA
XP_636061.1	hypothetical protein DDB_G0289693 [Dictyostelium discoideum AX4]	Q54H57	DDB_G0289693	Uncharacterized protein	NA	NA	NA	NA	1.07952e+08	1.18964e+08	NA	NA	NA	1.01468e+08	9.12084e+07
XP_636091.1	hypothetical protein DDB_G0289743 [Dictyostelium discoideum AX4]	Q54H27	DDB_G0289743	Phytanoyl-CoA dioxygenase	NA	NA	NA	1.02607e+06	NA	NA	NA	NA	1.28796e+06	NA	NA
XP_636177.1	hypothetical protein DDB_G0289493 [Dictyostelium discoideum AX4]	Q54HG0	DDB_G0289493	Uncharacterized protein	NA	NA	NA	NA	NA	6.75417e+07	NA	NA	NA	NA	4.35215e+07
XP_636270.1	hypothetical protein DDB_G0289345 [Dictyostelium discoideum AX4]	Q54HN1	DDB_G0289345	PWWP domain-containing protein	NA	NA	NA	NA	3.55921e+06	NA	NA	NA	NA	NA	2.38378e+06
XP_636329.1	hypothetical protein DDB_G0289191 [Dictyostelium discoideum AX4]	Q54HW0	DDB_G0289191	tRNAHis guanylyltransferase catalytic domain-containing protein	NA	NA	NA	NA	1.06115e+06	175579	NA	NA	NA	549597	91812.1
XP_636338.1	hypothetical protein DDB_G0289209 [Dictyostelium discoideum AX4]	Q54HV1	DDB_G0289209	DUF6748 domain-containing protein	NA	NA	NA	NA	NA	4381094	NA	NA	NA	NA	1.50487e+06
XP_636339.1	tetratricopeptide-like helical domain-containing protein [Dictyostelium discoideum AX4]	Q54HV0	DDB_G0289175	Tetratricopeptide-like helical domain-containing protein	DG1091	NA	NA	NA	NA	NA	4.30622e+06	NA	NA	NA	NA
XP_636340.1	hypothetical protein DDB_G0289211 [Dictyostelium discoideum AX4]	Q54HU9	DDB_G0289211	T4 RNA ligase 1-like N-terminal domain-containing protein	NA	NA	1.58855e+06	NA	NA	NA	NA	1.5609e+06	NA	NA	NA
XP_636354.1	hypothetical protein DDB_G0289245 [Dictyostelium discoideum AX4]	Q54HT5	DDB_G0289245	Putative uncharacterized protein DDB_G0289245	NA	NA	NA	NA	NA	3.82766e+06	NA	NA	NA	NA	4.64461e+06
XP_636387.1	myb domain-containing protein [Dictyostelium discoideum AX4]	Q54HX6	DDB_G0289151	Myb-like protein I	mybI	NA	NA	NA	NA	NA	NA	822015	NA	NA	NA
XP_636440.1	trypsin-like serine proteases family protein [Dictyostelium discoideum AX4]	Q54I31	DDB_G0289039	Trypsin-like serine proteases family protein	NA	NA	NA	NA	NA	1.31974e+06	NA	NA	NA	NA	1.75744e+06
XP_636445.5	RNA recognition motif-containing protein RRM [Dictyostelium discoideum AX4]	Q54I26	DDB_G0289053	RNA recognition motif-containing protein RRM	NA	NA	NA	NA	NA	119697	NA	NA	NA	NA	5.19634e+06
XP_636474.1	hypothetical protein DDB_G0288897 [Dictyostelium discoideum AX4]	Q54IA5	DDB_G0288897	Uncharacterized protein	NA	NA	NA	NA	NA	NA	986091	NA	NA	NA	NA
XP_636495.1	hypothetical protein DDB_G0288957 [Dictyostelium discoideum AX4]	Q54I84	DDB_G0288957	EGF-like domain-containing protein	NA	NA	NA	NA	885909	NA	NA	NA	NA	1.45456e+06	NA
XP_636540.1	oxysterol binding family protein, member 11 [Dictyostelium discoideum AX4]	Q54ID7	DDB_G0288817	Oxysterol-binding protein 11 (OSBPk)	osbK	NA	NA	NA	NA	1.89011e+07	NA	NA	NA	NA	5.70015e+06
XP_636619.1	hypothetical protein DDB_G0288641 [Dictyostelium discoideum AX4]	Q54IN9	DDB_G0288641	Essential for reactive oxygen species protein	NA	NA	NA	527406	NA	NA	NA	NA	584087	NA	NA
XP_636728.1	hypothetical protein DDB_G0288397 [Dictyostelium discoideum AX4]	Q54J02	DDB_G0288397	Uncharacterized protein	NA	NA	NA	NA	NA	1.73063e+06	NA	NA	NA	NA	NA
XP_636741.1	hypothetical protein DDB_G0288419 [Dictyostelium discoideum AX4]	Q54IY9	DDB_G0288419	GIY-YIG domain-containing protein	NA	NA	NA	NA	1.47745e+07	2.86989e+06	NA	NA	NA	15459219	3.22141e+06
XP_636762.1	hypothetical protein DDB_G0288363 [Dictyostelium discoideum AX4]	Q54J39	DDB_G0288363	Peptidase S8/S53 domain-containing protein	NA	NA	NA	NA	NA	579861	NA	NA	NA	NA	3.00189e+06
XP_636792.1	myb domain-containing protein [Dictyostelium discoideum AX4]	Q54J55	DDB_G0288285	Myb-like protein X	mybX	NA	NA	NA	NA	NA	NA	NA	NA	NA	660057
XP_636959.1	hypothetical protein DDB_G0288051 [Dictyostelium discoideum AX4]	Q54JH2	DDB_G0288051	Uncharacterized protein	NA	NA	NA	NA	NA	NA	2.39542e+06	NA	NA	NA	NA
XP_636981.1	DENN domain-containing protein [Dictyostelium discoideum AX4]	Q54JN1	DDB_G0287935	DENN domain-containing protein	NA	NA	NA	NA	1.14169e+06	NA	NA	NA	NA	1.22366e+06	NA
XP_636997.1	hypothetical protein DDB_G0287701 [Dictyostelium discoideum AX4]	Q54K05	DDB_G0287701	Uncharacterized protein	NA	NA	NA	NA	4.28521e+06	NA	NA	NA	NA	8.13331e+06	NA
XP_637000.1	RNA polymerase III subunit [Dictyostelium discoideum AX4]	Q54K02	DDB_G0287707	DNA-directed RNA polymerase subunit	rpc11	NA	6.19384e+06	NA	NA	NA	NA	2.95679e+06	NA	NA	NA
XP_637032.1	mitotic spindle assembly checkpoint protein 1 [Dictyostelium discoideum AX4]	Q54JX0	DDB_G0287755	Mitotic spindle assembly checkpoint protein 1	mad1	NA	NA	NA	NA	NA	NA	NA	NA	NA	907812
XP_637039.1	NADH:flavin oxidoreductase/NADH oxidase domain-containing protein [Dictyostelium discoideum AX4]	Q54JW3	DDB_G0287765	NADH:flavin oxidoreductase/NADH oxidase domain-containing protein	NA	NA	8.95149e+06	NA	NA	NA	1.90657e+06	1.39748e+07	NA	NA	NA
XP_637051.1	elongation factor 2 [Dictyostelium discoideum AX4]	Q54JV1	DDB_G0287685	Elongation factor 2	cinC	NA	228330	NA	NA	NA	NA	NA	NA	160896	NA
XP_637123.1	hypothetical protein DDB_G0287663 [Dictyostelium discoideum AX4]	Q54K41	DDB_G0287663	Tetratricopeptide repeat protein	NA	NA	507154	729249	2.56105e+07	14802895	829285	1.49536e+06	1.8085e+06	1.82793e+07	1.48829e+07
XP_637125.1	mannose-1-phosphate guanylyltransferase [Dictyostelium discoideum AX4]	Q54K39	DDB_G0287619	Mannose-1-phosphate guanylyltransferase catalytic subunit beta (EC 2.7.7.13) (GDP-mannose pyrophosphorylase B) (GTP-mannose-1-phosphate guanylyltransferase beta)	gmppB	NA	1.11333e+08	NA	NA	4.50069e+07	NA	103209299	NA	NA	8.98046e+07
XP_637155.1	hypothetical protein DDB_G0287581 [Dictyostelium discoideum AX4]	Q54K61	DDB_G0287581	Uncharacterized protein	NA	NA	NA	237506	1.83066e+07	9.63047e+06	NA	NA	1.13286e+06	1.93802e+07	6.46971e+07
XP_637161.1	glycogen debranching enzyme [Dictyostelium discoideum AX4]	Q54K94	DDB_G0287569	Glycogen debranching enzyme	agl	NA	NA	NA	6.08844e+06	NA	NA	NA	NA	5.22826e+06	NA
XP_637170.1	hypothetical protein DDB_G0287529 [Dictyostelium discoideum AX4]	Q54K85	DDB_G0287529	Chitin-binding type-4 domain-containing protein	NA	NA	NA	NA	4.5678e+07	2.98627e+06	NA	NA	NA	4.44946e+07	2.55028e+06
XP_637184.1	hypothetical protein DDB_G0287549 [Dictyostelium discoideum AX4]	Q54K71	DDB_G0287549	Spore germination protein 1/2/3-related protein	NA	NA	NA	NA	NA	3.04247e+08	NA	NA	NA	NA	181183004
XP_637186.1	Rab GTPase [Dictyostelium discoideum AX4]	Q54K69	DDB_G0287553	Ras-related protein Rab-7B	rab7B	NA	428297	NA	NA	NA	2.25922e+06	3.89007e+06	NA	NA	NA
XP_637214.1	ankyrin repeat-containing protein [Dictyostelium discoideum AX4]	Q54KA7	DDB_G0287459	Ankyrin repeat, PH and SEC7 domain containing protein secG	secG	NA	NA	3.36302e+06	6.19057e+06	NA	NA	NA	3.62614e+06	5395211	1.39095e+06
XP_637256.1	adrenodoxin reductase [Dictyostelium discoideum AX4]	Q54KG7	DDB_G0287353	Probable NADPH:adrenodoxin oxidoreductase, mitochondrial (AR) (Adrenodoxin reductase) (EC 1.18.1.6) (Ferredoxin--NADP(+) reductase) (Ferredoxin reductase)	fdxr	NA	1.00055e+06	NA	NA	NA	NA	NA	NA	NA	NA
XP_637314.2	hypothetical protein DDB_G0287219 [Dictyostelium discoideum AX4]	Q54KP3	DDB_G0287219	Calmodulin-binding protein CaM-BP15	NA	NA	NA	128868	42125548	NA	NA	NA	23166410	5.28235e+07	669812
XP_637360.1	hypothetical protein DDB_G0287151 [Dictyostelium discoideum AX4]	Q54KS0	DDB_G0287151	NAD(P)-binding protein	NA	NA	NA	NA	5.05929e+06	NA	NA	NA	NA	5.10079e+06	NA
XP_637362.1	hypothetical protein DDB_G0287199 [Dictyostelium discoideum AX4]	Q54KR8	DDB_G0287199	EGF-like domain-containing protein	5NT	NA	NA	NA	1.05972e+07	2.20441e+07	NA	NA	NA	10085454	1.40091e+07
XP_637385.1	hypothetical protein DDB_G0287037 [Dictyostelium discoideum AX4]	Q54KY5	DDB_G0287037	CBS domain-containing protein	NA	NA	NA	NA	NA	9.42666e+07	NA	NA	NA	NA	5.04286e+07
XP_637392.1	hypothetical protein DDB_G0287047 [Dictyostelium discoideum AX4]	Q54KX8	DDB_G0287047	Uncharacterized protein	NA	NA	NA	NA	NA	2.01913e+06	NA	NA	NA	NA	3.65378e+06
XP_637420.1	cytochrome P450 family protein [Dictyostelium discoideum AX4]	Q54KV0	DDB_G0287087	Probable cytochrome P450 513B1 (EC 1.14.-.-)	cyp513B1	NA	NA	NA	NA	5.34225e+07	NA	NA	NA	NA	2.49847e+07
XP_637425.1	hypothetical protein DDB_G0287119 [Dictyostelium discoideum AX4]	Q54KU5	DDB_G0287119	Probable polyketide synthase 24 (dipks24) (EC 2.3.1.-)	pks24	NA	NA	NA	NA	5.31723e+06	NA	NA	NA	NA	1.73072e+06
XP_637427.1	hypothetical protein DDB_G0287095 [Dictyostelium discoideum AX4]	Q54KU3	DDB_G0287095	Probable polyketide synthase 25 (dipks25) (EC 2.3.1.-)	pks25	NA	NA	NA	NA	2.6252e+07	NA	NA	NA	NA	2.4662e+07
XP_637444.1	hypothetical protein DDB_G0287019 [Dictyostelium discoideum AX4]	Q54KY8	DDB_G0287019	Putative mediator of RNA polymerase II transcription subunit 9 (Putative mediator complex subunit 9)	med9	NA	NA	1.94513e+06	NA	NA	NA	NA	1.72151e+06	NA	NA
XP_637467.1	esterase/lipase/thioesterase domain-containing protein [Dictyostelium discoideum AX4]	Q54L36	DDB_G0286925	Esterase/lipase/thioesterase domain-containing protein	NA	NA	NA	NA	1.09677e+07	2.65141e+07	NA	NA	NA	9.76346e+06	NA
XP_637584.1	hypothetical protein DDB_G0286629 [Dictyostelium discoideum AX4]	Q54LH7	DDB_G0286629	Uncharacterized protein	NA	NA	866368	3.76151e+06	NA	1.73009e+06	NA	1.15281e+06	5188740	NA	NA
XP_637591.1	hypothetical protein DDB_G0286811 [Dictyostelium discoideum AX4]	Q54LH0	DDB_G0286811	t-SNARE coiled-coil homology domain-containing protein	NA	NA	1.39854e+06	NA	NA	NA	NA	2.08255e+06	NA	NA	NA
XP_637592.1	hypothetical protein DDB_G0286641 [Dictyostelium discoideum AX4]	Q54LG9	DDB_G0286641	Nucleolar GTP-binding protein 1	NA	NA	NA	1.51125e+07	NA	NA	NA	NA	10264399	NA	NA
XP_637596.1	extracellular matrix protein [Dictyostelium discoideum AX4]	Q54LG5	DDB_G0286647	Extracellular matrix protein	ecmD	NA	NA	NA	4.01123e+07	3.84298e+08	NA	NA	NA	9.06072e+07	2.50647e+08
XP_637597.1	hypothetical protein DDB_G0286649 [Dictyostelium discoideum AX4]	Q54LG4	DDB_G0286649	Carbohydrate binding domain-containing protein	NA	NA	NA	763066	6.48831e+07	1176008949	NA	NA	4.15636e+06	5.96542e+07	1026939962
XP_637606.1	extracellular matrix protein [Dictyostelium discoideum AX4]	Q54LF5	DDB_G0286663	Extracellular matrix protein	ecmC	NA	NA	NA	3.33777e+06	NA	NA	NA	NA	6.32463e+06	1.48444e+06
XP_637611.1	ankyrin repeat-containing protein [Dictyostelium discoideum AX4]	Q54LF0	DDB_G0286671	NAD-dependent deacetylase sir2B (EC 2.3.1.286) (Silent information regulator sir2B)	sir2B	NA	NA	NA	NA	NA	1.0936e+06	NA	NA	NA	NA
XP_637705.1	hypothetical protein DDB_G0286361 [Dictyostelium discoideum AX4]	Q54LX5	DDB_G0286361	U1-type domain-containing protein	NA	NA	974526	NA	NA	NA	NA	1.39811e+06	NA	NA	NA
XP_637820.1	hypothetical protein DDB_G0286271 [Dictyostelium discoideum AX4]	Q54M11	DDB_G0286271	Uncharacterized protein	NA	NA	NA	NA	NA	NA	952065	NA	NA	NA	NA
XP_637833.1	hypothetical protein DDB_G0286285 [Dictyostelium discoideum AX4]	Q54LZ8	DDB_G0286285	Putative uncharacterized protein DDB_G0286285	NA	NA	NA	NA	13506109	83425690	NA	NA	NA	4.37239e+06	8.85243e+07
XP_637834.1	hypothetical protein DDB_G0286287 [Dictyostelium discoideum AX4]	Q54LZ7	DDB_G0286287	Uncharacterized protein	NA	NA	NA	NA	NA	2.27159e+06	NA	NA	NA	NA	554370
XP_637842.1	RNA recognition motif-containing protein RRM [Dictyostelium discoideum AX4]	Q54LY9	DDB_G0286297	RNA recognition motif-containing protein RRM	NA	NA	NA	1.14365e+06	3.86723e+06	NA	NA	NA	1.40916e+06	2.13512e+06	NA
XP_637849.1	zinc-containing alcohol dehydrogenase [Dictyostelium discoideum AX4]	Q54LY2	DDB_G0286309	Zinc-containing alcohol dehydrogenase	NA	NA	NA	NA	5.42528e+07	7.11065e+07	NA	NA	NA	5.69445e+07	8.89798e+07
XP_637912.1	BTB/POZ domain-containing protein [Dictyostelium discoideum AX4]	Q54MC2	DDB_G0286045	BTB/POZ domain-containing protein	NA	NA	NA	3.14894e+06	NA	NA	NA	NA	2.92073e+06	NA	978373
XP_637917.1	hypothetical protein DDB_G0286053 [Dictyostelium discoideum AX4]	Q54MB7	DDB_G0286053	Uncharacterized protein	NA	NA	NA	NA	2.76459e+07	14144202	NA	NA	NA	7.79893e+06	5.02002e+06
XP_637921.1	hypothetical protein DDB_G0286061 [Dictyostelium discoideum AX4]	Q54MB3	DDB_G0286061	Glycoside hydrolase family 5 domain-containing protein	NA	NA	NA	NA	1.77174e+07	6.56951e+06	NA	NA	NA	2.49889e+07	6.25619e+06
XP_637929.2	COMM domain-containing protein 6 [Dictyostelium discoideum AX4]	Q54MA5	DDB_G0286077	COMM domain-containing protein 6	commd6	NA	11116260	NA	NA	NA	NA	7.22636e+06	NA	NA	NA
XP_637941.1	RNA recognition motif-containing protein RRM [Dictyostelium discoideum AX4]	Q54ME8	DDB_G0286007	RNA recognition motif-containing protein RRM	rbm8A	NA	1.11894e+06	2.13231e+06	1.58088e+06	4.53997e+06	NA	1.20051e+06	2.09405e+06	1.21092e+06	5.46777e+06
XP_637977.1	PH domain-containing protein [Dictyostelium discoideum AX4]	O76765	DDB_G0285845	Developmental protein PhdA (PH domain-containing protein)	phdA	NA	NA	2.06861e+07	1.04126e+07	NA	NA	NA	2.69658e+07	3.27522e+06	NA
XP_638003.1	hypothetical protein DDB_G0285917 [Dictyostelium discoideum AX4]	Q54MI7	DDB_G0285917	Uncharacterized protein DDB_G0285917	NA	NA	NA	1.00347e+07	8.89721e+06	NA	NA	NA	1.30335e+07	3.92468e+06	551620
XP_638018.1	vinculin A [Dictyostelium discoideum AX4]	Q54MH2	DDB_G0285939	Probable vinculin (Ddalpha-catenin)	ctnnA	NA	NA	NA	9.15691e+07	2.24669e+07	NA	NA	NA	7.32976e+07	5.61397e+07
XP_638024.1	ribosomal protein L37 [Dictyostelium discoideum AX4]	Q54MG6	DDB_G0285971	Large ribosomal subunit protein eL37 (60S ribosomal protein L37)	rpl37	NA	NA	NA	15074215	NA	NA	NA	NA	3.06193e+07	NA
XP_638142.1	hypothetical protein DDB_G0285587 [Dictyostelium discoideum AX4]	Q54N01	DDB_G0285587	Uncharacterized protein	NA	NA	NA	NA	NA	6.0835e+06	NA	NA	NA	NA	5.62474e+06
XP_638193.1	hypothetical protein DDB_G0285645 [Dictyostelium discoideum AX4]	Q54MV0	DDB_G0285645	CBS domain-containing protein	NA	NA	NA	NA	NA	3.94922e+07	NA	NA	NA	NA	1.7967e+07
XP_638222.1	hypothetical protein DDB_G0285699 [Dictyostelium discoideum AX4]	Q54MS1	DDB_G0285699	Uncharacterized protein	NA	NA	NA	NA	NA	1.96783e+06	NA	NA	NA	NA	265388
XP_638282.1	hypothetical protein DDB_G0285379 [Dictyostelium discoideum AX4]	Q54N98	DDB_G0285379	Uncharacterized protein	NA	NA	2.18182e+06	NA	NA	NA	NA	3.87176e+06	NA	NA	NA
XP_638315.1	hypothetical protein DDB_G0285289 [Dictyostelium discoideum AX4]	Q54NF4	DDB_G0285289	Uncharacterized protein	spoB	NA	NA	NA	NA	5.25505e+08	NA	NA	NA	NA	4.3873e+08
XP_638317.1	transcription initiation factor Spt4 [Dictyostelium discoideum AX4]	Q54NF2	DDB_G0285293	Transcription initiation factor Spt4	spt4	NA	748450	NA	2.01685e+06	3.04109e+06	NA	818185	NA	2.83326e+06	7.791e+06
XP_638381.1	4-coumarate-CoA ligase [Dictyostelium discoideum AX4]	Q54P77	DDB_G0284831	Probable 4-coumarate--CoA ligase 1 (4CL 1) (EC 6.2.1.12) (4-coumaroyl-CoA synthase 1)	4cl1	NA	6.70435e+06	3.48605e+07	NA	2.28034e+07	NA	1.94703e+07	3.27604e+07	NA	4.73024e+07
XP_638389.1	PA14 domain-containing protein [Dictyostelium discoideum AX4]	Q54P69	DDB_G0284759	Protein psiM	psiM	NA	NA	1.50131e+07	2.8231e+07	5.28051e+07	NA	NA	2.77762e+07	2.90626e+07	6.53558e+07
XP_638422.1	hypothetical protein DDB_G0284843 [Dictyostelium discoideum AX4]	Q54P36	DDB_G0284843	Uncharacterized protein	NA	NA	NA	NA	4.56444e+07	2.20989e+07	NA	NA	NA	6.39612e+07	3.78967e+07
XP_638513.1	hypothetical protein DDB_G0284547 [Dictyostelium discoideum AX4]	Q54PL9	DDB_G0284547	Uncharacterized protein	NA	NA	6263912	NA	NA	NA	NA	NA	NA	NA	NA
XP_638574.1	hypothetical protein DDB_G0284351 [Dictyostelium discoideum AX4]	Q54PT0	DDB_G0284351	Uncharacterized protein	NA	NA	NA	NA	3.95441e+06	2.13572e+07	NA	NA	NA	2.53957e+06	1.63554e+07
XP_638576.1	hypothetical protein DDB_G0284355 [Dictyostelium discoideum AX4]	Q54PS8	DDB_G0284355	C3HC-type domain-containing protein	NA	NA	NA	NA	1.79173e+06	NA	NA	NA	NA	NA	NA
XP_638631.1	hypothetical protein DDB_G0284439 [Dictyostelium discoideum AX4]	Q54PM3	DDB_G0284439	Uncharacterized protein	NA	NA	NA	NA	NA	765921	NA	NA	NA	NA	1.1238e+06
XP_638632.1	hypothetical protein DDB_G0284441 [Dictyostelium discoideum AX4]	Q54PM2	DDB_G0284441	Uncharacterized protein	NA	NA	NA	NA	5.85087e+06	183511	NA	NA	NA	6444149	3.92161e+06
XP_638642.1	ubiquitin-like protein 5 [Dictyostelium discoideum AX4]	Q54Q03	DDB_G0284205	Ubiquitin-like protein 5	ubl5	NA	NA	4.44482e+06	NA	NA	NA	NA	3.86466e+06	NA	NA
XP_638685.1	annexin I [Dictyostelium discoideum AX4]	Q54PW0	DDB_G0284261	Annexin I	nxnB	NA	NA	NA	NA	1.02854e+08	NA	NA	NA	NA	8.85298e+07
XP_638820.1	hypothetical protein DDB_G0283945 [Dictyostelium discoideum AX4]	Q54QC4	DDB_G0283945	Uncharacterized protein	NA	NA	NA	NA	NA	581112	NA	NA	NA	NA	235401
XP_638824.1	myb domain-containing protein [Dictyostelium discoideum AX4]	Q54QC0	DDB_G0283953	Myb-like protein U	mybU	NA	NA	NA	2.12434e+06	NA	NA	NA	NA	1.98044e+06	NA
XP_638828.1	hypothetical protein DDB_G0283961 [Dictyostelium discoideum AX4]	Q54QB6	DDB_G0283961	Uncharacterized protein	NA	NA	NA	NA	4.88765e+06	NA	NA	NA	NA	1.57281e+07	NA
XP_638835.1	cAMP-dependent protein kinase [Dictyostelium discoideum AX4]	P34099	DDB_G0283907	cAMP-dependent protein kinase catalytic subunit (EC 2.7.11.11) (Dd GPK2) (DdPK3)	pkaC	NA	NA	NA	3.0471e+06	NA	NA	NA	NA	6.47391e+06	1.80256e+06
XP_638852.1	hypothetical protein DDB_G0283771 [Dictyostelium discoideum AX4]	Q54QL9	DDB_G0283771	Uncharacterized protein	NA	NA	589597	NA	NA	NA	NA	NA	NA	NA	NA
XP_638933.1	calcium-binding protein [Dictyostelium discoideum AX4]	Q54QU0	DDB_G0283645	Calcium-binding protein F-like (Calcium-binding protein 12)	cbp12	NA	NA	5.17877e+06	10919079	4.6318e+07	NA	NA	8.11794e+06	6.60507e+06	3.20067e+07
XP_638936.1	calcium-binding protein [Dictyostelium discoideum AX4]	Q54QT7	DDB_G0283613	Calcium-binding protein C (Calcium-binding protein 3)	cbpC	NA	NA	6.21945e+07	172819554	3913749	NA	NA	1.12676e+08	1.09201e+08	688233
XP_638958.1	hypothetical protein DDB_G0283675 [Dictyostelium discoideum AX4]	Q54QR5	DDB_G0283675	Uncharacterized transmembrane protein DDB_G0283675	NA	NA	NA	NA	7.46124e+06	NA	NA	NA	NA	5.30793e+06	NA
XP_638968.2	hypothetical protein DDB_G0283691 [Dictyostelium discoideum AX4]	Q54QQ5	DDB_G0283691	FNIP repeat-containing protein	NA	NA	NA	NA	9.07837e+06	NA	NA	NA	NA	1.23317e+07	2.79964e+06
XP_638971.1	hypothetical protein DDB_G0283697 [Dictyostelium discoideum AX4]	Q54QQ2	DDB_G0283697	Uncharacterized protein DDB_G0283697	NA	NA	NA	1.27813e+06	NA	NA	NA	NA	1.28549e+06	NA	NA
XP_639034.1	hypothetical protein DDB_G0283399 [Dictyostelium discoideum AX4]	Q54R57	DDB_G0283399	peptidylprolyl isomerase (EC 5.2.1.8)	NA	NA	NA	NA	NA	2.37534e+07	NA	NA	NA	NA	1.65458e+07
XP_639035.1	hypothetical protein DDB_G0283495 [Dictyostelium discoideum AX4]	Q54R56	DDB_G0283495	Uncharacterized protein	NA	NA	NA	NA	NA	1.15684e+06	NA	NA	NA	NA	NA
XP_639069.1	hypothetical protein DDB_G0283429 [Dictyostelium discoideum AX4]	Q54R22	DDB_G0283429	CD-NTase-associated protein 12/Pycsar effector protein TIR domain-containing protein	NA	NA	NA	NA	NA	NA	292184	NA	NA	NA	NA
XP_639075.1	hypothetical protein DDB_G0283523 [Dictyostelium discoideum AX4]	Q54R16	DDB_G0283523	UPF0538 protein	NA	NA	4.1143e+06	NA	NA	NA	NA	4.80573e+06	NA	NA	NA
XP_639081.1	hypothetical protein DDB_G0283451 [Dictyostelium discoideum AX4]	Q54R10	DDB_G0283451	Calcineurin-like phosphoesterase domain-containing protein	NA	NA	NA	NA	NA	5.24153e+06	NA	NA	3.07042e+06	NA	NA
XP_639154.1	hypothetical protein DDB_G0283305 [Dictyostelium discoideum AX4]	Q54R93	DDB_G0283305	Sulfhydryl oxidase (EC 1.8.3.2)	NA	NA	NA	9.67083e+06	1.31108e+07	5.22818e+07	NA	NA	1.27424e+07	20548187	3.06271e+07
XP_639155.1	hypothetical protein DDB_G0283339 [Dictyostelium discoideum AX4]	Q54R92	DDB_G0283339	EGF-like domain-containing protein	NA	NA	NA	NA	NA	1.04234e+06	NA	NA	NA	NA	791163
XP_639245.1	cleft lip and palate transmembrane 1 family protein [Dictyostelium discoideum AX4]	Q54RJ1	DDB_G0283115	CLPTM1-like membrane protein cnrB	cnrB	NA	NA	3.39618e+06	3.0396e+06	NA	NA	NA	3.38335e+06	NA	NA
XP_639265.2	hypothetical protein DDB_G0282937 [Dictyostelium discoideum AX4]	Q54RT6	DDB_G0282937	Putative uncharacterized protein DDB_G0282937	NA	NA	NA	NA	2.1944e+06	NA	NA	NA	NA	2.48818e+06	NA
XP_639274.1	engulfment and cell motility ELM family protein [Dictyostelium discoideum AX4]	Q54RS7	DDB_G0282949	ELMO domain-containing protein C	elmoC	NA	NA	NA	NA	NA	1.10116e+06	NA	NA	NA	NA
XP_639287.1	malate synthase [Dictyostelium discoideum AX4]	Q54RR4	DDB_G0282969	malate synthase (EC 2.3.3.9)	masB	NA	6.4272e+07	NA	NA	NA	NA	NA	NA	NA	NA
XP_639308.1	hypothetical protein DDB_G0283001 [Dictyostelium discoideum AX4]	Q54RP3	DDB_G0283001	Biogenesis of lysosome-related organelles complex 1 subunit 7	NA	NA	NA	3.225e+06	NA	NA	NA	NA	2.77685e+06	NA	NA
XP_639321.1	chromo domain-containing protein [Dictyostelium discoideum AX4]	Q54RN0	DDB_G0283023	Chromo domain-containing protein	hcpA	NA	NA	NA	4.58227e+06	7.67139e+06	NA	NA	NA	3.99607e+06	NA
XP_639372.1	RNA-binding region RNP-1 domain-containing protein [Dictyostelium discoideum AX4]	Q54RW5	DDB_G0282873	RNA-binding region RNP-1 domain-containing protein	NA	NA	NA	NA	NA	NA	NA	NA	NA	NA	836100
XP_639887.1	oligosaccharyl transferase, STT3 subunit [Dictyostelium discoideum AX4]	Q54NM9	DDB_G0285159	Dolichyl-diphosphooligosaccharide--protein glycosyltransferase subunit STT3 (Oligosaccharyl transferase subunit STT3) (EC 2.4.99.18)	stt3	NA	1.27601e+07	4.5501e+07	3.3188e+07	1.85484e+07	NA	2.71989e+06	3.91645e+07	3.17083e+07	3.06172e+07
XP_639913.1	DNA-directed RNA polymerase II subunit 7 [Dictyostelium discoideum AX4]	Q54P04	DDB_G0284891	DNA-directed RNA polymerase II subunit rpb7 (RNA polymerase II subunit B7)	polr2g	NA	NA	NA	916443	NA	NA	NA	NA	NA	NA
XP_639924.1	hypothetical protein DDB_G0284907 [Dictyostelium discoideum AX4]	Q54NZ3	DDB_G0284907	Uncharacterized protein	NA	NA	NA	NA	8957277	34512128	NA	NA	NA	1.10893e+07	3.82231e+07
XP_640005.1	aldo-keto reductase [Dictyostelium discoideum AX4]	Q54NR2	DDB_G0285023	Aldo-keto reductase	alrF	NA	NA	180207	1.06622e+07	9.10876e+06	NA	NA	2217085	9.51138e+06	6.9635e+06
XP_640043.1	PHD zinc finger-containing protein [Dictyostelium discoideum AX4]	Q54SJ6	DDB_G0282427	PHD zinc finger-containing protein	NA	NA	4.61918e+06	NA	7.46031e+06	NA	NA	3.07091e+06	NA	6.87095e+06	NA
XP_640075.1	hypothetical protein DDB_G0282481 [Dictyostelium discoideum AX4]	Q54SG4	DDB_G0282481	Uncharacterized protein	NA	NA	NA	NA	NA	890026	NA	NA	NA	NA	1.4453e+06
XP_640084.1	hypothetical protein DDB_G0282497 [Dictyostelium discoideum AX4]	Q54SF5	DDB_G0282497	Putative ribosome biogenesis protein slx9-like	NA	NA	8.56624e+06	NA	NA	NA	NA	10843938	NA	NA	NA
XP_640158.1	hypothetical protein DDB_G0282619 [Dictyostelium discoideum AX4]	Q54S81	DDB_G0282619	NAD(P)-binding domain-containing protein	NA	NA	NA	1.09982e+06	NA	NA	NA	NA	1.09076e+06	NA	NA
XP_640286.1	hypothetical protein DDB_G0282207 [Dictyostelium discoideum AX4]	Q54SU9	DDB_G0282207	VWFA domain-containing protein	NA	NA	NA	1.14609e+06	NA	NA	NA	NA	1.77219e+06	NA	7.96191e+06
XP_640307.1	RapGAP/RanGAP domain-containing protein [Dictyostelium discoideum AX4]	Q54SS8	DDB_G0282247	RapA guanosine triphosphatase-activating protein B	rapgapB	NA	NA	3.10251e+06	5.83219e+06	NA	NA	NA	6.16575e+06	3978013	NA
XP_640316.1	leucine-rich repeat-containing protein [Dictyostelium discoideum AX4]	Q54SR9	DDB_G0282263	Leucine-rich repeat-containing protein	NA	NA	532886	NA	NA	NA	1.77504e+06	187536	NA	NA	NA
XP_640330.1	hypothetical protein DDB_G0282151 [Dictyostelium discoideum AX4]	Q54SX9	DDB_G0282151	Uncharacterized protein	NA	NA	3.9813e+06	NA	NA	NA	NA	NA	NA	NA	NA
XP_640360.1	hypothetical protein DDB_G0282113 [Dictyostelium discoideum AX4]	Q54SZ5	DDB_G0282113	Uncharacterized protein	NA	NA	NA	2.49343e+06	8.19894e+06	1.20852e+07	NA	NA	3.61163e+06	5.15805e+06	1.40945e+07
XP_640393.1	LYR motif-containing protein 1 [Dictyostelium discoideum AX4]	Q54T58	DDB_G0281987	LYR motif-containing protein 1	lyrm1	NA	2.25886e+06	2.6963e+06	7.50086e+06	1.3852e+07	NA	3.00249e+06	2.52947e+06	6.98842e+06	1.4717e+07
XP_640396.1	hypothetical protein DDB_G0281993 [Dictyostelium discoideum AX4]	Q54T55	DDB_G0281993	Uncharacterized protein	NA	NA	NA	NA	3.04433e+07	NA	NA	NA	NA	3.19859e+07	NA
XP_640422.1	hypothetical protein DDB_G0282033 [Dictyostelium discoideum AX4]	Q54T29	DDB_G0282033	Major vault protein	NA	NA	NA	NA	NA	4313063	5.19403e+06	NA	NA	NA	NA
XP_640455.1	hypothetical protein DDB_G0281847 [Dictyostelium discoideum AX4]	Q54TD4	DDB_G0281847	Uncharacterized protein	NA	NA	2871979	NA	4.00645e+06	1.33871e+07	NA	3.91218e+06	NA	3.10676e+06	1.26209e+07
XP_640542.1	Arf GTPase activating protein [Dictyostelium discoideum AX4]	Q54TP9	DDB_G0281627	Arf GTPase activating protein	NA	NA	897259	1.27257e+06	1.51826e+06	NA	NA	691869	1.20856e+06	1.58942e+06	NA
XP_640560.1	hypothetical protein DDB_G0281653 [Dictyostelium discoideum AX4]	Q54TN1	DDB_G0281653	Uncharacterized protein	NA	NA	NA	NA	NA	127716	NA	NA	NA	NA	1.41055e+06
XP_640675.1	hypothetical protein DDB_G0281433 [Dictyostelium discoideum AX4]	Q54TY6	DDB_G0281433	Uncharacterized protein	NA	NA	NA	NA	NA	NA	NA	NA	NA	NA	74053.7
XP_640681.1	DUF544 family protein [Dictyostelium discoideum AX4]	Q54TY0	DDB_G0281445	DUF544 family protein	fam63B	NA	NA	NA	NA	1.85412e+06	1.46622e+06	NA	NA	NA	4.33445e+06
XP_640750.1	hypothetical protein DDB_G0281367 [Dictyostelium discoideum AX4]	Q54U15	DDB_G0281367	NTF2 domain-containing protein	NA	NA	NA	NA	NA	1.33705e+06	NA	NA	NA	NA	NA
XP_640810.1	hypothetical protein DDB_G0281091 [Dictyostelium discoideum AX4]	Q54UG6	DDB_G0281091	Uncharacterized protein	NA	NA	NA	NA	NA	9.56756e+06	NA	NA	NA	NA	1.36632e+07
XP_640821.1	hypothetical protein DDB_G0281105 [Dictyostelium discoideum AX4]	Q54UF5	DDB_G0281105	Putative uncharacterized transmembrane protein DDB_G0281105	NA	NA	826373	NA	399677	NA	NA	902716	781422	445397	NA
XP_640893.1	hypothetical protein DDB_G0281219 [Dictyostelium discoideum AX4]	Q54U83	DDB_G0281219	Nudix hydrolase domain-containing protein	NA	NA	218932	1.65402e+06	NA	2.21715e+07	NA	NA	975827	415640	4.0198e+07
XP_640900.1	cellulose-binding domain-containing protein [Dictyostelium discoideum AX4]	Q54U76	DDB_G0281233	Cellulose-binding domain-containing protein	NA	NA	NA	NA	2073357	2.30886e+07	NA	NA	NA	551332	1.25761e+07
XP_641051.1	hypothetical protein DDB_G0280561 [Dictyostelium discoideum AX4]	Q54V80	DDB_G0280561	Uncharacterized protein	NA	NA	NA	NA	NA	NA	NA	NA	NA	NA	254560
XP_641060.1	hypothetical protein DDB_G0280579 [Dictyostelium discoideum AX4]	Q54V71	DDB_G0280579	Uncharacterized protein DDB_G0280579	NA	NA	NA	590407	NA	1.53198e+06	NA	NA	1.24878e+06	NA	1.42222e+06
XP_641134.1	hypothetical protein DDB_G0280747 [Dictyostelium discoideum AX4]	Q54UZ7	DDB_G0280747	Cytochrome b5 heme-binding domain-containing protein	NA	NA	572677	NA	NA	NA	NA	691517	NA	NA	NA
XP_641183.1	galactose-binding domain-containing protein [Dictyostelium discoideum AX4]	Q54VC6	DDB_G0280451	Galactose-binding domain-containing protein	NA	NA	NA	1.12284e+07	1.087e+07	9.69671e+06	NA	NA	10118373	8.57521e+06	9.16363e+06
XP_641238.1	regulator of chromosome condensation domain-containing protein [Dictyostelium discoideum AX4]	Q54VW7	DDB_G0280093	Rho GTPase-activating protein gacGG (GTPase activating factor for raC protein GG)	gacGG	NA	1.14523e+06	NA	NA	NA	NA	805666	NA	NA	NA
XP_641249.1	synaptobrevin domain-containing protein [Dictyostelium discoideum AX4]	Q6TMJ9	DDB_G0280061	Synaptobrevin-A	sybA	NA	6379608	NA	NA	NA	NA	5.72103e+06	NA	NA	NA
XP_641253.1	initiation factor eIF-4 gamma middle domain-containing protein [Dictyostelium discoideum AX4]	Q23925	DDB_G0280047	Yellow mounds protein A (YELA)	yelA	NA	NA	4.74741e+07	3.54975e+07	6.62753e+06	NA	NA	5.00702e+07	3.7773e+07	1.16159e+07
XP_641300.1	glutamate decarboxylase [Dictyostelium discoideum AX4]	Q54VQ5	DDB_G0280199	Glutamate decarboxylase A (EC 4.1.1.15)	gadA	NA	NA	NA	3.29358e+07	7.72748e+07	NA	NA	NA	3.63861e+07	5.6391e+07
XP_641337.1	hypothetical protein DDB_G0280261 [Dictyostelium discoideum AX4]	Q54VL8	DDB_G0280261	WD40 repeat-containing protein	NA	NA	NA	2.76436e+06	3.52446e+06	NA	NA	NA	2.69312e+06	3537853	NA
XP_641385.1	hypothetical protein DDB_G0280337 [Dictyostelium discoideum AX4]	Q54VH0	DDB_G0280337	Uncharacterized protein	NA	NA	NA	NA	NA	NA	NA	NA	NA	NA	235173
XP_641427.1	RNase P protein subunit [Dictyostelium discoideum AX4]	Q54W23	DDB_G0279961	RNase P protein subunit	drpp40	NA	7.5584e+06	NA	NA	NA	1.98325e+06	4.29336e+06	NA	NA	NA
XP_641437.1	hypothetical protein DDB_G0280017 [Dictyostelium discoideum AX4]	Q54W13	DDB_G0280017	Putative zinc-finger domain-containing protein	NA	NA	2.38465e+06	NA	NA	NA	NA	2100584	NA	NA	NA
XP_641462.1	hypothetical protein DDB_G0280007 [Dictyostelium discoideum AX4]	Q54VY8	DDB_G0280007	C2 domain-containing protein	NA	NA	1.18128e+06	NA	NA	NA	NA	NA	NA	NA	NA
XP_641584.1	HMG1/2 box-containing protein [Dictyostelium discoideum AX4]	Q54WG9	DDB_G0279661	HMG1/2 box-containing protein	NA	NA	2.85163e+06	NA	NA	NA	2.83754e+06	3.02365e+06	NA	NA	NA
XP_641599.1	hypothetical protein DDB_G0279685 [Dictyostelium discoideum AX4]	Q54WF4	DDB_G0279685	Putative uncharacterized protein DDB_G0279685	NA	NA	NA	1.5927e+06	1.46972e+06	NA	NA	NA	1.88782e+06	1.64939e+06	NA
XP_641609.1	hypothetical protein DDB_G0279705 [Dictyostelium discoideum AX4]	Q54WE4	DDB_G0279705	Saposin B-type domain-containing protein	NA	NA	NA	985589	16906928	3.37584e+06	NA	NA	1.67385e+06	2.22283e+07	7.4636e+06
XP_641610.1	hypothetical protein DDB_G0279707 [Dictyostelium discoideum AX4]	Q54WE3	DDB_G0279707	Uncharacterized protein	NA	NA	NA	NA	NA	NA	1.5744e+06	NA	NA	NA	NA
XP_641647.1	NADH:flavin oxidoreductase/NADH oxidase domain-containing protein [Dictyostelium discoideum AX4]	Q54WS0	DDB_G0279473	NADH:flavin oxidoreductase/NADH oxidase domain-containing protein	NA	NA	NA	NA	1.14636e+07	4.35343e+07	NA	NA	NA	7.9464e+06	3.45125e+07
XP_641784.1	vacuolin C [Dictyostelium discoideum AX4]	Q54WZ3	DDB_G0279307	Vacuolin-C	vacC	NA	NA	1.43325e+06	686418	NA	NA	NA	1.30023e+06	996052	556753
XP_641789.1	RhoGAP domain-containing protein [Dictyostelium discoideum AX4]	Q54WY8	DDB_G0279315	Rho GTPase-activating protein gacN (GTPase activating factor for raC protein N)	gacN	NA	NA	NA	3.8883e+06	NA	NA	NA	NA	4.38544e+06	NA
XP_641809.1	hypothetical protein DDB_G0279351 [Dictyostelium discoideum AX4]	Q54WW8	DDB_G0279351	Uncharacterized protein	NA	NA	NA	NA	1.46193e+06	1.10834e+06	NA	NA	NA	1.19902e+06	1.60223e+06
XP_641816.1	hypothetical protein DDB_G0279363 [Dictyostelium discoideum AX4]	Q54WW1	DDB_G0279363	CBS domain-containing protein	NA	NA	4584638	3.75146e+06	5.12747e+07	1.48134e+08	3.6228e+06	3.77517e+06	4.78022e+06	4.74354e+07	9.85451e+07
XP_641825.2	CHE group protein [Dictyostelium discoideum AX4]	Q54WV6	DDB_G0279373	CHE group protein	NA	NA	NA	NA	3.54184e+06	4.14701e+06	NA	NA	NA	3.52485e+06	5.03157e+06
XP_641860.1	RhoGEF domain-containing protein [Dictyostelium discoideum AX4]	Q54XA7	DDB_G0279123	RhoGEF domain-containing protein	gxcCC	NA	4.87105e+06	NA	NA	NA	NA	3.16968e+06	NA	NA	NA
XP_641876.1	hypothetical protein DDB_G0279119 [Dictyostelium discoideum AX4]	Q54X91	DDB_G0279119	Uncharacterized protein	NA	NA	NA	NA	2.2896e+07	3417904	NA	NA	NA	5.51431e+07	782252
XP_641894.1	hypothetical protein DDB_G0278993 [Dictyostelium discoideum AX4]	Q54XF6	DDB_G0278993	4a-hydroxytetrahydrobiopterin dehydratase (EC 4.2.1.96) (4-alpha-hydroxy-tetrahydropterin dehydratase)	NA	NA	NA	NA	2.49093e+06	315417	NA	NA	NA	2.62474e+06	2.48544e+06
XP_641918.1	hypothetical protein DDB_G0279023 [Dictyostelium discoideum AX4]	Q54XE0	DDB_G0279023	Uncharacterized protein	NA	NA	NA	NA	NA	4.96058e+08	NA	NA	NA	NA	2.23657e+08
XP_641960.1	RNA polymerase II elongator complex subunit [Dictyostelium discoideum AX4]	Q54XS0	DDB_G0278783	Elongator complex protein 4 (ELP4)	elp4	NA	2.69764e+06	4.64758e+06	NA	NA	1.61741e+06	1.7618e+06	4.18097e+06	NA	NA
XP_642079.2	CRAL/TRIO domain-containing protein [Dictyostelium discoideum AX4]	Q54YX3	DDB_G0278031	CRAL-TRIO domain-containing protein DDB_G0278031	NA	NA	2.95883e+06	NA	NA	NA	NA	3.47609e+06	NA	NA	NA
XP_642131.1	hypothetical protein DDB_G0277827 [Dictyostelium discoideum AX4]	P54670	DDB_G0277827	Calfumirin-1 (CAF-1)	cafA	NA	1.50356e+07	2.70775e+07	4.22886e+07	2.46828e+07	NA	1.01672e+07	3.88206e+07	2.56945e+07	1.88895e+07
XP_642242.1	hypothetical protein DDB_G0278253 [Dictyostelium discoideum AX4]	Q54YG0	DDB_G0278253	Metallo-beta-lactamase domain-containing protein	NA	NA	NA	NA	NA	1.7452e+06	1.20811e+06	NA	NA	NA	2.27481e+06
XP_642245.1	hypothetical protein DDB_G0278259 [Dictyostelium discoideum AX4]	Q54YF7	DDB_G0278259	Alpha-mannosidase B (EC 3.2.1.24)	manB	NA	NA	1.09273e+06	NA	NA	NA	NA	3.37193e+06	1.18713e+06	1.25681e+06
XP_642294.1	hypothetical protein DDB_G0278329 [Dictyostelium discoideum AX4]	Q54YA8	DDB_G0278329	Thioredoxin-like fold	NA	NA	4.68016e+06	NA	NA	NA	4.55415e+06	5.88011e+06	NA	NA	NA
XP_642310.1	RNA polymerase II complex component [Dictyostelium discoideum AX4]	Q54Y92	DDB_G0277841	RNA polymerase II complex component	ctr9	NA	4.51988e+06	NA	5.60934e+06	9.00637e+07	NA	535618	NA	1.14098e+07	1.42799e+07
XP_642339.1	hypothetical protein DDB_G0278395 [Dictyostelium discoideum AX4]	Q54Y63	DDB_G0278395	Uncharacterized protein	NA	NA	NA	2.57506e+06	NA	NA	NA	NA	2.75348e+06	NA	NA
XP_642349.1	hypothetical protein DDB_G0277871 [Dictyostelium discoideum AX4]	Q54Y53	DDB_G0277871	Uncharacterized protein	rsc12	NA	NA	NA	7.22515e+07	2.80307e+08	NA	NA	NA	1.07813e+08	2.07344e+08
XP_642358.1	hypothetical protein DDB_G0278423 [Dictyostelium discoideum AX4]	Q54Y44	DDB_G0278423	Carbohydrate binding domain-containing protein	NA	NA	NA	NA	NA	NA	NA	NA	NA	NA	5.74157e+06
XP_642365.1	hypothetical protein DDB_G0278437 [Dictyostelium discoideum AX4]	Q54Y37	DDB_G0278437	Carbohydrate binding domain-containing protein	NA	NA	NA	NA	519471	1.70318e+07	NA	NA	NA	NA	1.42075e+07
XP_642388.1	ARF/SAR superfamily protein [Dictyostelium discoideum AX4]	Q54Y14	DDB_G0278477	Small COPII coat GTPase SAR1B (EC 3.6.5.2)	sarB	NA	3.03749e+06	1.49865e+06	2.73859e+06	4.98268e+06	NA	2.19696e+06	1.25363e+06	3.19368e+06	3.78273e+06
XP_642432.1	actin binding protein [Dictyostelium discoideum AX4]	Q54XX0	DDB_G0278545	Actin binding protein	fimC	NA	NA	NA	1.2201e+06	NA	NA	NA	NA	1.26814e+06	NA
XP_642448.1	hypothetical protein DDB_G0278709 [Dictyostelium discoideum AX4]	Q54XV4	DDB_G0278709	Protein YIF1	NA	NA	NA	2.3984e+06	2.34707e+06	2.39084e+06	NA	NA	2.355e+06	2.40683e+06	5.48302e+06
XP_642483.1	GTP1/OBG family protein [Dictyostelium discoideum AX4]	Q54Z70	DDB_G0277801	GTP1/OBG family protein	gtpbp5	NA	NA	NA	1.01417e+06	NA	NA	NA	NA	NA	NA
XP_642500.1	hypothetical protein DDB_G0277775 [Dictyostelium discoideum AX4]	Q54Z53	DDB_G0277775	Peptidyl-prolyl cis-trans isomerase (EC 5.2.1.8)	NA	NA	4544052	NA	NA	NA	NA	4.64333e+06	NA	NA	NA
XP_642517.1	hypothetical protein DDB_G0277699 [Dictyostelium discoideum AX4]	Q75K07	DDB_G0277699	Transmembrane protein	NA	NA	739758	4.17633e+06	1.09612e+07	8.65033e+06	2.54239e+06	687640	3.93132e+06	12471368	NA
XP_642565.1	immunoglobulin E-set domain-containing protein [Dictyostelium discoideum AX4]	Q54ZD2	DDB_G0277627	Immunoglobulin E-set domain-containing protein	tgrR2	NA	NA	NA	2.29741e+06	NA	NA	NA	NA	3.09337e+06	NA
XP_642590.1	hypothetical protein DDB_G0277411 [Dictyostelium discoideum AX4]	Q8T2H5	DDB_G0277411	LUD domain-containing protein	NA	NA	NA	NA	NA	5.73014e+06	NA	NA	NA	NA	4.78419e+06
XP_642620.1	hypothetical protein DDB_G0277427 [Dictyostelium discoideum AX4]	Q8MP77	DDB_G0277427	Uncharacterized protein	NA	NA	NA	5.40465e+06	4.60022e+06	NA	NA	NA	7.31025e+06	3.92335e+06	NA
XP_642670.1	hypothetical protein DDB_G0277479 [Dictyostelium discoideum AX4]	Q76NT0	DDB_G0277479	rRNA methyltransferase 1, mitochondrial (EC 2.1.1.-) (rRNA (guanosine-2'-O)-methyltransferase)	mrm1	NA	NA	NA	NA	2.13991e+07	NA	NA	NA	NA	7.66522e+06
XP_642714.1	hypothetical protein DDB_G0277187 [Dictyostelium discoideum AX4]	Q86K73	DDB_G0277187	SCP domain-containing protein	NA	NA	NA	NA	NA	NA	NA	NA	NA	NA	1.73253e+06
XP_642752.1	hypothetical protein DDB_G0277347 [Dictyostelium discoideum AX4]	Q54ZW4	DDB_G0277347	methionyl-tRNA formyltransferase (EC 2.1.2.9)	NA	NA	NA	NA	NA	211810	NA	NA	NA	NA	131128
XP_642761.1	ankyrin repeat-containing protein [Dictyostelium discoideum AX4]	Q86K42	DDB_G0277249	Ankyrin repeat-containing protein	NA	NA	1.43565e+06	NA	1.65806e+06	NA	NA	1.46575e+06	NA	774315	NA
XP_642790.1	spore coat protein SP60 [Dictyostelium discoideum AX4]	P15270	DDB_G0277141	Spore coat protein SP60	cotC	NA	NA	NA	5.57513e+07	691013110	NA	NA	NA	7.99609e+07	5.84455e+08
XP_642791.1	C2H2-type zinc finger-containing protein [Dictyostelium discoideum AX4]	Q54ZS5	DDB_G0277375	C2H2-type zinc finger-containing protein	NA	NA	NA	NA	2.50701e+06	5.83475e+06	NA	NA	NA	8.6158e+06	6.87515e+06
XP_642793.1	hypothetical protein DDB_G0277279 [Dictyostelium discoideum AX4]	Q54ZS3	DDB_G0277279	Uncharacterized protein	NA	NA	NA	NA	987685	649148	NA	NA	NA	792653	1.8726e+06
XP_642795.1	hypothetical protein DDB_G0277159 [Dictyostelium discoideum AX4]	Q76NZ9	DDB_G0277159	Uncharacterized protein	NA	NA	NA	NA	4.67541e+06	NA	NA	700396	NA	4.45353e+06	NA
XP_642806.1	hypothetical protein DDB_G0277129 [Dictyostelium discoideum AX4]	Q86K96	DDB_G0277129	UspA domain-containing protein	NA	NA	366885	NA	NA	1.16599e+07	NA	812222	NA	NA	8.9172e+06
XP_642849.1	calcium-binding protein [Dictyostelium discoideum AX4]	P42529	DDB_G0276759	Calcium-binding protein A (Calcium-binding protein 1)	cbpA	NA	2.65093e+06	2.17131e+08	3.56979e+08	2.53787e+06	NA	3.41142e+06	3.53872e+08	3.73494e+08	5.05783e+06
XP_642862.1	WD40 repeat-containing protein [Dictyostelium discoideum AX4]	Q7KWY3	DDB_G0276779	WD40 repeat-containing protein	NA	NA	NA	NA	NA	2.70452e+06	NA	NA	NA	NA	674525
XP_642917.1	RhoGAP domain-containing protein [Dictyostelium discoideum AX4]	Q86B03	DDB_G0276833	RhoGAP domain-containing protein	gacS	NA	NA	NA	NA	16359737	NA	NA	NA	NA	1.1069e+07
XP_642955.1	hypothetical protein DDB_G0276977 [Dictyostelium discoideum AX4]	Q550H7	DDB_G0276977	Double-strand-break repair protein rad21 homolog	NA	NA	NA	2.46484e+06	3.7025e+06	NA	NA	NA	2.91361e+06	3.73723e+06	NA
XP_643044.1	hypothetical protein DDB_G0276705 [Dictyostelium discoideum AX4]	Q550Z4	DDB_G0276705	Uncharacterized protein	NA	NA	NA	NA	NA	NA	NA	NA	822504	NA	NA
XP_643203.1	ankyrin repeat-containing protein [Dictyostelium discoideum AX4]	Q551Q8	DDB_G0276395	Ankyrin repeat-containing protein	NA	NA	1.34503e+06	NA	1.61537e+06	NA	NA	NA	NA	1.65453e+06	NA
XP_643248.1	hypothetical protein DDB_G0276131 [Dictyostelium discoideum AX4]	Q75JF8	DDB_G0276131	N-formylglutamate amidohydrolase	NA	NA	NA	NA	NA	NA	2.47185e+06	NA	NA	NA	NA
XP_643252.1	hypothetical protein DDB_G0276125 [Dictyostelium discoideum AX4]	Q75JG1	DDB_G0276125	PWWP domain-containing protein	NA	NA	NA	NA	2.7673e+06	NA	NA	NA	NA	2.56489e+06	NA
XP_643263.1	RNA 3'-terminal phosphate cyclase [Dictyostelium discoideum AX4]	O15746	DDB_G0276159	Probable RNA 3'-terminal phosphate cyclase (RNA cyclase) (RNA-3'-phosphate cyclase) (EC 6.5.1.4)	rtca	NA	NA	1.65392e+06	NA	NA	NA	NA	813715	NA	NA
XP_643299.1	hypothetical protein DDB_G0276189 [Dictyostelium discoideum AX4]	Q552C9	DDB_G0276189	Uncharacterized protein	NA	NA	NA	NA	NA	NA	NA	NA	NA	NA	2.37308e+06
XP_643336.2	hypothetical protein DDB_G0276051 [Dictyostelium discoideum AX4]	Q75JM8	DDB_G0276051	H-type lectin domain-containing protein	NA	NA	NA	NA	NA	109596077	NA	NA	NA	NA	6.92773e+07
XP_643393.1	hypothetical protein DDB_G0275961 [Dictyostelium discoideum AX4]	Q552J4	DDB_G0275961	Malonyl-CoA:ACP transacylase (MAT) domain-containing protein	NA	NA	NA	NA	NA	4.51177e+06	NA	NA	NA	NA	1.47975e+06
XP_643395.1	hypothetical protein DDB_G0275949, partial [Dictyostelium discoideum AX4]	Q553L8	DDB_G0275949	Uncharacterized protein	NA	NA	NA	NA	NA	2.93374e+07	NA	NA	NA	NA	2.75239e+07
XP_643412.2	hypothetical protein DDB_G0275819 [Dictyostelium discoideum AX4]	Q553K1	DDB_G0275819	HssA/B-like protein 25	hssl25	NA	NA	NA	2222110	6.54868e+06	NA	NA	NA	1.35007e+06	5.67999e+06
XP_643427.1	hypothetical protein DDB_G0275593 [Dictyostelium discoideum AX4]	Q86H81	DDB_G0275593	Nitronate monooxygenase domain-containing protein	NA	NA	NA	NA	1.58623e+06	NA	NA	NA	NA	2.89735e+06	NA
XP_643448.1	hypothetical protein DDB_G0275613 [Dictyostelium discoideum AX4]	Q869B9	DDB_G0275613	tRNA-guanine(15) transglycosylase-like domain-containing protein	NA	NA	NA	NA	NA	NA	NA	NA	NA	NA	588427
XP_643535.1	cytochrome b5 domain-containing protein [Dictyostelium discoideum AX4]	Q869K7	DDB_G0275647	Cytochrome b5 domain-containing protein	NA	NA	5950912	5.18141e+06	5.14507e+06	NA	NA	5.79746e+06	4188617	3.05741e+06	NA
XP_643536.1	ACN9 family protein [Dictyostelium discoideum AX4]	Q86H49	DDB_G0275645	Succinate dehydrogenase assembly factor 3, mitochondrial (SDH assembly factor 3) (SDHAF3)	acn9	NA	829522	1.03941e+06	692651	NA	1.21527e+06	841128	792533	1.07882e+06	NA
XP_643607.1	hypothetical protein DDB_G0275513 [Dictyostelium discoideum AX4]	Q86IC0	DDB_G0275513	DUF962 domain-containing protein	NA	NA	NA	NA	NA	NA	NA	NA	1.85194e+06	NA	NA
XP_643617.1	hypothetical protein DDB_G0275923 [Dictyostelium discoideum AX4]	Q552R4	DDB_G0275923	4'-phosphopantetheinyl transferase domain-containing protein	NA	NA	NA	NA	566243	NA	NA	NA	NA	611233	NA
XP_643727.1	hypothetical protein DDB_G0275145 [Dictyostelium discoideum AX4]	Q8T2Q2	DDB_G0275145	RBR-type E3 ubiquitin transferase (EC 2.3.2.31)	NA	NA	NA	NA	NA	NA	NA	NA	NA	NA	3.18025e+06
XP_643751.1	hypothetical protein DDB_G0275255 [Dictyostelium discoideum AX4]	Q8T2U0	DDB_G0275255	Uncharacterized protein DDB_G0275255	NA	NA	NA	NA	3.41113e+06	6.4269e+07	NA	NA	NA	6.42957e+06	6.51772e+07
XP_643785.1	Fumarylacetoacetate hydrolase domain-containing protein [Dictyostelium discoideum AX4]	Q86I22	DDB_G0275071	Oxaloacetate decarboxylase, mitochondrial (OAA decarboxylase) (EC 4.1.1.112) (Acylpyruvase FAHD1) (EC 3.7.1.5) (Fumarylacetoacetate hydrolase domain-containing protein 1)	fahd1	NA	1.57151e+06	1.60899e+06	NA	NA	NA	659522	1.90727e+06	NA	NA
XP_643865.1	hypothetical protein DDB_G0275023 [Dictyostelium discoideum AX4]	Q553U6	DDB_G0275023	Putative actin-22 (EC 3.6.4.-)	act22	NA	NA	1.21003e+06	7.55111e+06	NA	NA	NA	1.15443e+06	5.4817e+06	NA
XP_643942.1	protein phosphatase inhibitor 2 [Dictyostelium discoideum AX4]	Q86IZ4	DDB_G0274315	Protein phosphatase inhibitor 2 (IPP-2) (DdI-2)	dpiA	NA	1.0459e+07	NA	1.27322e+06	3.06355e+06	NA	9.99205e+06	NA	918007	263553
XP_643958.1	hypothetical protein DDB_G0274303 [Dictyostelium discoideum AX4]	Q86J03	DDB_G0274303	Uncharacterized protein	NA	NA	NA	NA	NA	3.05093e+06	NA	NA	NA	NA	2.49403e+06
XP_643967.1	discoidin-like protein [Dictyostelium discoideum AX4]	Q86A91	DDB_G0274309	Discoidin-like protein	NA	NA	NA	NA	5.70298e+07	7.3122e+07	NA	NA	NA	5.56246e+07	6.43149e+07
XP_643973.1	hypothetical protein DDB_G0274269 [Dictyostelium discoideum AX4]	Q86J12	DDB_G0274269	Histone acetyltransferase type B catalytic subunit DDB_G0274269 (EC 2.3.1.48)	NA	NA	NA	894870	1.30615e+07	1.02925e+07	NA	NA	1.00558e+06	1.1243e+07	2.2899e+06
XP_643992.1	hypothetical protein DDB_G0274289 [Dictyostelium discoideum AX4]	Q86J19	DDB_G0274289	Right handed beta helix domain-containing protein	NA	NA	NA	NA	3.88146e+06	1.23555e+06	NA	NA	NA	6.59727e+06	313016
XP_643993.1	glycoside hydrolase family 24 protein [Dictyostelium discoideum AX4]	Q556F2	DDB_G0274831	Probable T4-type lysozyme 1 (EC 3.2.1.17) (Muramidase)	NA	NA	NA	NA	1.17234e+06	NA	NA	NA	NA	NA	1.64641e+06
XP_644018.1	hypothetical protein DDB_G0274261 [Dictyostelium discoideum AX4]	Q86KK4	DDB_G0274261	MRH domain-containing protein	NA	NA	NA	NA	5.58982e+06	2.83898e+07	NA	NA	NA	5.17891e+06	6.35295e+06
XP_644022.1	hypothetical protein DDB_G0274265 [Dictyostelium discoideum AX4]	Q86AU2	DDB_G0274265	Uncharacterized protein	NA	NA	NA	NA	5.75287e+07	2.27145e+06	NA	NA	NA	57758283	1.0066e+07
XP_644068.1	hypothetical protein DDB_G0274867 [Dictyostelium discoideum AX4]	Q555J9	DDB_G0274867	Transmembrane protein	NA	NA	NA	NA	NA	NA	NA	NA	NA	NA	861964
XP_644127.1	hypothetical protein DDB_G0274487 [Dictyostelium discoideum AX4]	Q869R1	DDB_G0274487	CTL-like protein DDB_G0274487	NA	NA	NA	NA	NA	714662	NA	NA	NA	NA	4.57593e+06
XP_644186.1	hypothetical protein DDB_G0274443 [Dictyostelium discoideum AX4]	Q86HS8	DDB_G0274443	Putative mediator of RNA polymerase II transcription subunit 30 (Mediator complex subunit 30)	med30	NA	1.8232e+06	NA	1.93803e+06	1.75635e+06	NA	2141173	NA	1.9856e+06	2.24077e+06
XP_644198.1	hypothetical protein DDB_G0274433 [Dictyostelium discoideum AX4]	Q86HT5	DDB_G0274433	CBS domain-containing protein	NA	NA	NA	NA	NA	2.52155e+08	NA	NA	NA	NA	1.70371e+08
XP_644203.1	hypothetical protein DDB_G0274423 [Dictyostelium discoideum AX4]	Q86HT7	DDB_G0274423	SH3 domain-containing protein	NA	NA	5.15891e+06	NA	375630	NA	NA	820091	NA	512157	1.88007e+06
XP_644257.1	hypothetical protein DDB_G0274215 [Dictyostelium discoideum AX4]	Q8T2A6	DDB_G0274215	BTB domain-containing protein	NA	NA	NA	NA	NA	NA	NA	NA	NA	NA	792423
XP_644266.1	hypothetical protein DDB_G0274195 [Dictyostelium discoideum AX4]	Q86KB4	DDB_G0274195	BRCT domain-containing protein	NA	NA	1.35935e+06	1.60845e+07	1.65147e+06	NA	1.43279e+06	1.08748e+06	1.02534e+07	1.54563e+06	2.13927e+06
XP_644288.1	hypothetical protein DDB_G0274995 [Dictyostelium discoideum AX4]	Q86AS4	DDB_G0274995	RRM domain-containing protein	NA	NA	NA	NA	1.28221e+06	NA	NA	NA	NA	1.80368e+06	NA
XP_644305.1	hypothetical protein DDB_G0274157 [Dictyostelium discoideum AX4]	Q86KD6	DDB_G0274157	Myb-like domain-containing protein	NA	NA	NA	NA	NA	27051613	NA	NA	NA	NA	1.72535e+07
XP_644322.1	hypothetical protein DDB_G0273927 [Dictyostelium discoideum AX4]	Q556N3	DDB_G0273927	Uncharacterized protein	NA	NA	NA	NA	NA	NA	NA	NA	NA	1.10067e+06	459553
XP_644547.1	ubiquitin-like domain-containing CTD phosphatase 1 [Dictyostelium discoideum AX4]	Q556S4	DDB_G0273861	protein-serine/threonine phosphatase (EC 3.1.3.16) (Nuclear proteasome inhibitor UBLCP1)	ublcp1-2	NA	NA	2.51407e+06	4.93688e+06	NA	NA	NA	2.48611e+06	5.20753e+06	NA
XP_644577.1	zinc-containing alcohol dehydrogenase [Dictyostelium discoideum AX4]	Q556P4	DDB_G0273921	Zinc-containing alcohol dehydrogenase	NA	NA	NA	NA	NA	1.97852e+06	NA	NA	NA	NA	NA
XP_644632.1	hypothetical protein DDB_G0273503 [Dictyostelium discoideum AX4]	Q557K3	DDB_G0273503	Alcohol dehydrogenase iron-type/glycerol dehydrogenase GldA domain-containing protein	NA	NA	NA	NA	NA	1.08077e+07	NA	NA	NA	NA	1.37114e+07
XP_644642.1	RNA polymerase III subunit [Dictyostelium discoideum AX4]	Q557J3	DDB_G0273523	DNA-directed RNA polymerase III subunit rpc8 (RNA polymerase III subunit C8) (DNA-directed RNA polymerase III subunit H)	polr3h-1; polr3h-2	NA	3.79997e+06	NA	NA	1.44007e+06	NA	4.84317e+06	NA	NA	NA
XP_644693.1	hypothetical protein DDB_G0273271 [Dictyostelium discoideum AX4]	Q556R3	DDB_G0273883	TRE5-B ORF2 fragment	NA	NA	NA	NA	NA	3705474	NA	NA	NA	NA	NA
XP_644834.1	hypothetical protein DDB_G0273145 [Dictyostelium discoideum AX4]	Q557F2	DDB_G0273599	Uncharacterized protein	NA	NA	NA	NA	1.77173e+06	NA	NA	NA	NA	4.16303e+06	NA
XP_644845.1	mitochondrial import inner membrane translocase subunit 9 [Dictyostelium discoideum AX4]	Q559H1	DDB_G0272931	Mitochondrial import inner membrane translocase subunit Tim9	timm9	NA	4219601	342531	9.47715e+06	NA	NA	4.92423e+06	347003	8.22686e+06	NA
XP_644998.1	hypothetical protein DDB_G0272809 [Dictyostelium discoideum AX4]	Q7KWN1	DDB_G0272809	B box-type domain-containing protein	NA	NA	NA	NA	1.81002e+06	NA	NA	NA	NA	2.30033e+06	NA
XP_645061.1	hypothetical protein DDB_G0272586 [Dictyostelium discoideum AX4]	Q556K5	DDB_G0273989	Uncharacterized protein	NA	NA	NA	2.9521e+06	1.29124e+07	1.24283e+06	NA	NA	6647562	1.42521e+07	9.98836e+06
XP_645138.2	RNA-binding region RNP-1 domain-containing protein [Dictyostelium discoideum AX4]	Q55A46	DDB_G0272108	RNA-binding region RNP-1 domain-containing protein	DG1074	NA	NA	NA	NA	3.7505e+06	NA	NA	NA	NA	962644
XP_645145.1	transcription initiation factor TFIID subunit [Dictyostelium discoideum AX4]	Q55A39	DDB_G0272360	Transcription initiation factor TFIID subunit 9	taf9	NA	NA	NA	NA	2.58529e+06	NA	NA	NA	NA	NA
XP_645206.1	hypothetical protein DDB_G0272142 [Dictyostelium discoideum AX4]	Q86JL2	DDB_G0272142	Prokaryotic-type class I peptide chain release factors domain-containing protein	NA	NA	446134	NA	319297	NA	NA	NA	NA	484287	NA
XP_645225.1	hypothetical protein DDB_G0272180 [Dictyostelium discoideum AX4]	Q75JW4	DDB_G0272180	CBS domain-containing protein	NA	NA	NA	3.93355e+06	2.82769e+07	2.84778e+07	NA	NA	9779632	1.49638e+07	8.99308e+06
XP_645281.1	hypothetical protein DDB_G0272298 [Dictyostelium discoideum AX4]	Q559Q3	DDB_G0272298	Uncharacterized protein	NA	NA	NA	NA	NA	1.46815e+07	NA	NA	NA	NA	1.28537e+07
XP_645327.1	hypothetical protein DDB_G0272098 [Dictyostelium discoideum AX4]	Q55A66	DDB_G0272098	TNF receptor-associated factor family protein DDB_G0272098	NA	NA	NA	NA	NA	NA	2.83551e+06	NA	NA	NA	NA
XP_645381.1	hypothetical protein DDB_G0272014 [Dictyostelium discoideum AX4]	Q86AG8	DDB_G0272014	Aromatic amino acid aminotransferase DDB_G0272014 (EC 2.6.1.57)	NA	NA	NA	NA	NA	1.47792e+07	NA	NA	NA	NA	1.6258e+07
XP_645406.1	hypothetical protein DDB_G0271892 [Dictyostelium discoideum AX4]	Q869Z5	DDB_G0271892	Uncharacterized protein	NA	NA	4.91658e+07	1.15846e+08	4.71639e+07	565074	NA	3.82601e+07	7.34764e+07	3.37687e+07	1.28893e+06
XP_645535.1	hypothetical protein DDB_G0271840 [Dictyostelium discoideum AX4]	Q55AI7	DDB_G0271840	Uncharacterized protein	NA	NA	NA	NA	NA	5971495	NA	NA	NA	NA	2.42646e+06
XP_645557.1	hypothetical protein DDB_G0271520 [Dictyostelium discoideum AX4]	Q86JI5	DDB_G0271520	Probable polyketide synthase 5 (dipks5) (EC 2.3.1.-)	pks5	NA	NA	NA	NA	7.1998e+06	NA	NA	NA	NA	8.8581e+06
XP_645595.1	hypothetical protein DDB_G0271548 [Dictyostelium discoideum AX4]	Q86JG4	DDB_G0271548	Uncharacterized protein	NA	NA	1.87594e+06	NA	NA	NA	NA	2180456	NA	NA	NA
XP_645801.1	hypothetical protein DDB_G0271488 [Dictyostelium discoideum AX4]	Q55B11	DDB_G0271488	Vacuolar protein sorting-associated protein VTA1 homolog	vta1	NA	3.38288e+06	3.82032e+06	8.54579e+06	7.27223e+06	NA	NA	5.35081e+06	8662163	4.47976e+06
XP_645815.1	superoxide dismutase [Dictyostelium discoideum AX4]	Q55BJ9	DDB_G0271106	Superoxide dismutase [Mn], mitochondrial (EC 1.15.1.1)	sod2	NA	1.26572e+07	2.76804e+07	NA	2.11275e+06	NA	1.49915e+07	1.48862e+07	NA	2.73274e+06
XP_645855.1	hypothetical protein DDB_G0269300 [Dictyostelium discoideum AX4]	Q55EC6	DDB_G0269300	Uncharacterized protein	NA	NA	NA	NA	NA	456197	NA	NA	NA	NA	NA
XP_645864.1	hypothetical protein DDB_G0270474 [Dictyostelium discoideum AX4]	Q55EB7	DDB_G0270474	Uncharacterized protein	NA	NA	NA	NA	NA	768405	NA	NA	NA	NA	3.41701e+06
XP_645883.1	hypothetical protein DDB_G0269332 [Dictyostelium discoideum AX4]	Q55E98	DDB_G0269332	Probable zinc transporter protein DDB_G0269332	NA	NA	NA	NA	NA	NA	NA	NA	NA	NA	1.13674e+06
XP_645920.1	P-type ATPase [Dictyostelium discoideum AX4]	Q55E61	DDB_G0269380	Phospholipid-transporting ATPase (EC 7.6.2.1)	NA	NA	NA	NA	4.34108e+06	4.03792e+06	NA	NA	NA	5.55249e+06	2.89909e+06
XP_645963.2	hypothetical protein DDB_G0269432 [Dictyostelium discoideum AX4]	Q55E18	DDB_G0269432	Uncharacterized protein	NA	NA	NA	NA	NA	NA	NA	NA	NA	NA	832147
XP_646038.1	hypothetical protein DDB_G0270884 [Dictyostelium discoideum AX4]	Q55DU3	DDB_G0270884	Actobindin-A	abnA	NA	3.24217e+06	8.68288e+06	1.71134e+07	NA	NA	5.11505e+06	9.47811e+06	2.16829e+07	NA
XP_646057.1	hypothetical protein DDB_G0269548 [Dictyostelium discoideum AX4]	Q55DS4	DDB_G0269548	LIM domain-containing protein G	limG	NA	NA	NA	2.2386e+06	NA	NA	NA	NA	1.94307e+06	NA
XP_646059.1	nuclear receptor coactivator NC0A-62 [Dictyostelium discoideum AX4]	P54705	DDB_G0269188	Protein snwA	snwA	NA	NA	NA	1.26913e+06	NA	NA	NA	NA	956011	NA
XP_646069.1	t-SNARE family protein [Dictyostelium discoideum AX4]	Q55DR2	DDB_G0270556	t-SNARE family protein	syn1B	NA	NA	NA	NA	NA	NA	NA	NA	NA	700434
XP_646074.1	hypothetical protein DDB_G0269566 [Dictyostelium discoideum AX4]	Q55DQ7	DDB_G0269566	Carbohydrate binding domain-containing protein	NA	NA	NA	NA	1.15546e+07	NA	NA	NA	NA	1.12653e+07	NA
XP_646113.1	C2H2-type zinc finger-containing protein [Dictyostelium discoideum AX4]	Q55DL8	DDB_G0269610	C2H2-type zinc finger-containing protein	gxcT	NA	NA	NA	2.14357e+06	NA	NA	NA	NA	1.63161e+06	NA
XP_646125.1	cellulase 270-11 [Dictyostelium discoideum AX4]	P22698	DDB_G0269112	Spore germination protein 270-11	celB	NA	NA	NA	NA	5.43075e+07	NA	NA	NA	NA	3.7913e+07
XP_646153.1	hypothetical protein DDB_G0269108 [Dictyostelium discoideum AX4]	Q55DH8	DDB_G0269108	Catalase-B (EC 1.11.1.6)	catB	NA	NA	NA	1.2977e+07	1.21033e+08	NA	NA	NA	7.47419e+06	5.28961e+07
XP_646193.1	hypothetical protein DDB_G0270916 [Dictyostelium discoideum AX4]	Q55DD8	DDB_G0270916	Uncharacterized protein	NA	NA	1.05987e+06	NA	785148	NA	NA	1.29398e+06	NA	1.11474e+06	419676
XP_646205.2	hypothetical protein DDB_G0269702 [Dictyostelium discoideum AX4]	Q55DC6	DDB_G0269702	Uncharacterized protein DDB_G0269702	NA	NA	NA	517761	102521876	238077	NA	NA	6.91829e+06	1.5407e+08	743613
XP_646218.1	hypothetical protein DDB_G0270926 [Dictyostelium discoideum AX4]	Q55DB3	DDB_G0270926	Uncharacterized protein	NA	NA	NA	NA	NA	1.61307e+07	NA	NA	NA	NA	2.35192e+07
XP_646228.1	hypothetical protein DDB_G0269726 [Dictyostelium discoideum AX4]	Q55DA3	DDB_G0269726	Geranylgeranyl transferase type-1 subunit beta (EC 2.5.1.59) (Geranylgeranyl transferase type I subunit beta) (GGTase-I-beta) (Type I protein geranyl-geranyltransferase subunit beta)	pggt1b	NA	NA	2.7753e+06	2.99919e+06	NA	NA	NA	2.79513e+06	2.9757e+06	NA
XP_646233.1	hypothetical protein DDB_G0269732 [Dictyostelium discoideum AX4]	Q55D98	DDB_G0269732	J domain-containing protein	NA	NA	NA	630007	NA	719360	NA	NA	473921	1.01189e+06	1.57365e+06
XP_646239.1	hypothetical protein DDB_G0269216 [Dictyostelium discoideum AX4]	Q9NI62	DDB_G0269216	Peptidyl-prolyl cis-trans isomerase cypE (PPIase cypE) (EC 5.2.1.8) (Cyclophilin cypE) (Rotamase cypE)	cypE	NA	NA	181937	3.26872e+06	4.1896e+06	NA	NA	217368	3.41479e+06	3.02853e+06
XP_646241.1	CDP-diacylglycerol synthase [Dictyostelium discoideum AX4]	Q55D90	DDB_G0269742	Probable phosphatidate cytidylyltransferase (EC 2.7.7.41) (CDP-DAG synthase) (CDP-DG synthase) (CDP-diacylglycerol synthase) (CDS) (CDP-diglyceride pyrophosphorylase) (CDP-diglyceride synthase) (CTP:phosphatidate cytidylyltransferase)	cdsA	NA	NA	NA	7.29666e+06	NA	NA	NA	NA	9013237	4.28419e+06
XP_646269.1	transmembrane protein [Dictyostelium discoideum AX4]	Q55D62	DDB_G0270636	Transmembrane protein	NA	NA	NA	NA	NA	NA	NA	NA	NA	NA	1.08137e+06
XP_646275.1	hypothetical protein DDB_G0269784 [Dictyostelium discoideum AX4]	Q55D56	DDB_G0269784	Nudix hydrolase domain-containing protein	NA	NA	2.02147e+06	NA	NA	NA	NA	2.23035e+06	NA	NA	NA
XP_646327.1	hypothetical protein DDB_G0269834 [Dictyostelium discoideum AX4]	Q55D04	DDB_G0269834	Uncharacterized protein	NA	NA	NA	NA	NA	NA	NA	5724217	NA	NA	NA
XP_646339.1	hypothetical protein DDB_G0269848 [Dictyostelium discoideum AX4]	Q55CZ2	DDB_G0269848	Phospholipid/glycerol acyltransferase domain-containing protein	NA	NA	NA	NA	NA	1.00791e+06	NA	NA	224387	NA	1.73999e+06
XP_646364.1	tetraspanin family protein [Dictyostelium discoideum AX4]	Q55CW7	DDB_G0269872	Probable tetraspanin tspB	tspB	NA	NA	NA	7.40276e+06	2.57391e+06	NA	NA	NA	8420466	2.4589e+06
XP_646387.1	hypothetical protein DDB_G0269898 [Dictyostelium discoideum AX4]	Q55CU4	DDB_G0269898	IPT/TIG domain-containing protein	NA	NA	4.35614e+06	577778	766361	NA	3.35764e+06	2.25191e+06	677869	726574	NA
XP_646490.1	hypothetical protein DDB_G0270038 [Dictyostelium discoideum AX4]	Q55CJ1	DDB_G0270038	Uncharacterized protein	NA	NA	NA	545885	NA	1.8229e+06	NA	NA	455631	NA	1.42325e+06
XP_646509.1	hypothetical protein DDB_G0270722 [Dictyostelium discoideum AX4]	Q55CH2	DDB_G0270722	Peptidase A1 domain-containing protein	NA	NA	NA	NA	NA	4.11566e+06	NA	NA	NA	NA	4.47422e+06
XP_646515.1	hypothetical protein DDB_G0270062 [Dictyostelium discoideum AX4]	Q55CG6	DDB_G0270062	C2 domain-containing protein	NA	NA	2.5481e+06	NA	NA	NA	NA	2.85929e+06	NA	NA	NA
XP_646531.1	hypothetical protein DDB_G0270086 [Dictyostelium discoideum AX4]	Q55CF0	DDB_G0270086	Lipocalin/cytosolic fatty-acid binding domain-containing protein	NA	NA	NA	3.15052e+06	3.91322e+06	NA	NA	NA	4643105	3.68609e+06	NA
XP_646569.1	hypothetical protein DDB_G0270134 [Dictyostelium discoideum AX4]	Q55CB2	DDB_G0270134	ADF-H domain-containing protein	NA	NA	2.16503e+07	6.66868e+06	5.54447e+06	7.99461e+06	NA	2.38128e+07	5.48108e+06	4.40477e+06	9.42192e+06
XP_646590.1	hypothetical protein DDB_G0270162 [Dictyostelium discoideum AX4]	Q55C91	DDB_G0270162	Probable allantoinase 2 (EC 3.5.2.5)	allB2	NA	NA	NA	NA	4.34608e+06	NA	NA	NA	NA	9.49731e+06
XP_646607.1	hypothetical protein DDB_G0270190 [Dictyostelium discoideum AX4]	Q55C74	DDB_G0270190	Endoglucanase (EC 3.2.1.4)	NA	NA	NA	NA	3.04512e+07	6.43878e+08	NA	NA	NA	5.02262e+07	4.31497e+08
XP_646656.1	hypothetical protein DDB_G0270258 [Dictyostelium discoideum AX4]	Q55C25	DDB_G0270258	Ubiquitin-like domain-containing protein	NA	NA	NA	NA	NA	216754	NA	NA	NA	NA	1.68091e+06
XP_646685.1	cellulose-binding domain-containing protein [Dictyostelium discoideum AX4]	Q55BZ6	DDB_G0270294	Cellulose-binding domain-containing protein	NA	NA	NA	NA	1.96479e+07	2.16812e+06	NA	NA	NA	1.30606e+07	854737
XP_646722.1	hypothetical protein DDB_G0270342 [Dictyostelium discoideum AX4]	Q55BV9	DDB_G0270342	PA14 domain-containing protein	NA	NA	NA	NA	NA	3.25525e+07	NA	NA	NA	NA	7.7757e+06
XP_646731.1	hypothetical protein DDB_G0269116 [Dictyostelium discoideum AX4]	Q9U7C7	DDB_G0269116	Putative calmodulin-binding protein CaM-BP15	cmbC	NA	NA	582218	NA	NA	NA	NA	1.70166e+06	NA	5.51427e+06
XP_646753.1	hypothetical protein DDB_G0270382 [Dictyostelium discoideum AX4]	Q55BS8	DDB_G0270382	Transmembrane protein	NA	NA	NA	NA	NA	10311.2	NA	NA	NA	NA	1.90598e+06
XP_646755.1	hypothetical protein DDB_G0270800 [Dictyostelium discoideum AX4]	Q55BS6	DDB_G0270800	Uncharacterized protein	NA	NA	NA	NA	1.342e+06	NA	NA	NA	NA	1.11259e+06	NA
XP_646776.1	eukaryotic translation initiation factor 4E member 3 [Dictyostelium discoideum AX4]	Q55BQ5	DDB_G0270406	Eukaryotic translation initiation factor 4E member 3	eIF4e3	NA	NA	NA	NA	1.04439e+08	NA	NA	NA	NA	8.65418e+07
XP_647017.1	GlcNAc transferase [Dictyostelium discoideum AX4]	Q55EK3	DDB_G0268854	alpha-1,3-mannosyl-glycoprotein 2-beta-N-acetylglucosaminyltransferase (EC 2.4.1.101) (N-glycosyl-oligosaccharide-glycoprotein N-acetylglucosaminyltransferase I)	gnt4	NA	NA	NA	1.65594e+07	NA	NA	NA	NA	1.80648e+07	NA
XP_647123.1	hypothetical protein DDB_G0267552 [Dictyostelium discoideum AX4]	Q55GR1	DDB_G0267552	Zinc finger CHCC-type domain-containing protein	NA	NA	NA	2.68897e+06	NA	NA	NA	NA	3.2501e+06	NA	NA
XP_647202.1	hypothetical protein DDB_G0267660 [Dictyostelium discoideum AX4]	Q55GI2	DDB_G0267660	Uncharacterized protein	NA	NA	NA	NA	745172	NA	NA	NA	NA	696072	NA
XP_647207.1	hypothetical protein DDB_G0267670 [Dictyostelium discoideum AX4]	Q55GH7	DDB_G0267670	Nucleolar protein 16	NA	NA	2.04084e+06	1.70973e+06	NA	NA	NA	2.63234e+06	1.66176e+06	NA	NA
XP_647240.1	hypothetical protein DDB_G0268504 [Dictyostelium discoideum AX4]	Q55GE4	DDB_G0268504	AAA+ ATPase domain-containing protein	NA	NA	2.09609e+06	905823	NA	372376	NA	NA	1.07115e+06	NA	853324
XP_647292.1	mitochondrial translation elongation factor G [Dictyostelium discoideum AX4]	Q55G92	DDB_G0267766	Mitochondrial translation elongation factor G	gfm2	NA	NA	1.16726e+06	1.14483e+06	NA	2.00167e+06	NA	432354	997064	2.40885e+06
XP_647372.1	neutral/alkaline nonlysosomal ceramidase family protein [Dictyostelium discoideum AX4]	Q55G11	DDB_G0268374	Neutral ceramidase B (N-CDase B) (NCDase B) (EC 3.5.1.23) (Acylsphingosine deacylase 2B) (N-acylsphingosine amidohydrolase 2B)	dcd2B	NA	NA	2.08781e+06	8.09706e+06	9.6427e+06	NA	NA	2.99602e+06	8.04066e+06	7.39854e+06
XP_647393.1	EGF-like domain-containing protein [Dictyostelium discoideum AX4]	Q55FZ0	DDB_G0267898	EGF-like domain-containing protein	NA	NA	NA	NA	2.46541e+06	8.65923e+07	NA	NA	NA	4.16528e+06	9.3453e+07
XP_647445.1	bromodomain-containing protein [Dictyostelium discoideum AX4]	Q55FT8	DDB_G0267958	Bromo and FHA domain-containing protein DDB_G0267958	NA	NA	1.39118e+06	NA	NA	NA	NA	703330	NA	NA	NA
XP_647483.1	U1 small nuclear ribonucleoprotein 70 kDa protein [Dictyostelium discoideum AX4]	Q55FQ0	DDB_G0268004	U1 small nuclear ribonucleoprotein 70 kDa (U1 snRNP 70 kDa) (U1-70K) (snRNP70)	snrnp70	NA	1.16229e+06	1.38779e+07	NA	NA	NA	NA	9.15427e+06	NA	5.34874e+06
XP_647500.1	hypothetical protein DDB_G0268028 [Dictyostelium discoideum AX4]	Q55FN3	DDB_G0268028	DUF5923 domain-containing protein	NA	NA	NA	NA	5.12627e+08	1096786465	NA	NA	NA	2.50274e+08	747183733
XP_647604.1	hypothetical protein DDB_G0268166 [Dictyostelium discoideum AX4]	Q55FC9	DDB_G0268166	DUF985 domain-containing protein	NA	NA	NA	NA	NA	1.27869e+06	NA	NA	NA	NA	NA
XP_647675.1	hypothetical protein DDB_G0268248 [Dictyostelium discoideum AX4]	Q55F58	DDB_G0268248	EGF-like domain-containing protein	NA	NA	NA	NA	7.76995e+06	5.92355e+08	NA	NA	NA	1.96574e+06	4.23636e+08
XP_647676.1	hypothetical protein DDB_G0268250 [Dictyostelium discoideum AX4]	Q55F57	DDB_G0268250	EGF-like domain-containing protein	NA	NA	NA	NA	4.62736e+06	1.34124e+08	NA	NA	NA	6.22006e+06	1.273e+08
AAA33194.1	ORF2 [Dictyostelium discoideum]	O96848	DDB_G0267244	Core-binding (CB) domain-containing protein DIRS1 ORF2 fragment	NA	NA	NA	626310	1627983.2552999998	465741	NA	NA	519586	NA	6.43112e+06
EAL73277.1	hypothetical protein DDB_G0267648 [Dictyostelium discoideum AX4]	Q55GJ3	DDB_G0267648	Nuclear control of ATPase protein 2	nca2	NA	4.15552e+06	NA	2.85873e+06	NA	8.89774e+06	2.39805e+06	NA	5.63593e+06	NA
XP_003287603.1	uncharacterized protein DICPUDRAFT_32729 [Dictyostelium purpureum]	F0ZJJ2	DDB_G0267708	ESCRT-II complex subunit VPS25	vps25	NA	1.19465e+06	NA	NA	NA	NA	4.60082e+06	NA	NA	NA
EAL73491.1	hypothetical protein DDB_G0268076 [Dictyostelium discoideum AX4]	Q55FJ7	DDB_G0268076	Uncharacterized protein	NA	NA	NA	NA	NA	1.36256e+07	NA	NA	NA	NA	NA
EAL73560.1	phosphopyruvate hydratase [Dictyostelium discoideum AX4]	Q55F83	DDB_G0268214	Enolase B (EC 4.2.1.11) (2-phospho-D-glycerate hydro-lyase B) (2-phosphoglycerate dehydratase B)	enoB	NA	NA	NA	NA	2.77384e+07	NA	NA	NA	2.4318e+06	2.85831e+07
KAK5576128.1	hypothetical protein RB653_007269 [Dictyostelium firmibasis]	A0AAN7TVC6	DDB_G0268900	Uncharacterized protein	NA	NA	400916	1.50837e+06	1.23806e+06	NA	NA	1.76227e+06	1182318	563634	NA
EAL71912.1	cellulose synthase [Dictyostelium discoideum AX4]	Q9U720	DDB_G0269124	Cellulose synthase catalytic subunit A [UDP-forming] (DcsA) (EC 2.4.1.12)	dcsA	NA	NA	NA	4.60851e+06	204992	NA	NA	NA	8.3365e+06	4.64399e+06
1616364A	elongation factor 1a	NA	DDB_G0269136	NA	efaAII	NA	1442754207	5698735441	11420047284	6478206138	NA	1400237067	5403454685	9795053978	6871969771
KAK5575760.1	hypothetical protein RB653_006894 [Dictyostelium firmibasis]	A0AAN7U0B2	DDB_G0269254	Uncharacterized protein	sigJ DDB_G0269254	NA	NA	NA	9.39241e+06	1.79434e+07	NA	NA	8909760	NA	1.69999e+07
EAL72001.1	hypothetical protein DDB_G0269302 [Dictyostelium discoideum AX4]	Q55EC5	DDB_G0269302	Ubiquinol-cytochrome c chaperone domain-containing protein	NA	NA	2.13665e+06	2.22587e+06	NA	NA	NA	1.10104e+06	2.07981e+06	NA	NA
EGC40407.1	hypothetical protein DICPUDRAFT_25197 [Dictyostelium purpureum]	F0Z6R4	DDB_G0269980	Uncharacterized protein	drpp30	NA	2.46296e+06	NA	1.29053e+06	2.10358e+06	NA	3.20346e+06	NA	2.19214e+06	1.51773e+06
KAK5575538.1	hypothetical protein RB653_006671 [Dictyostelium firmibasis]	A0AAN7U2L0	DDB_G0270230	U3 small nucleolar RNA-associated protein 11 (U3 snoRNA-associated protein 11)	utp11 DDB_G0270230	NA	2.93991e+06	4.98693e+06	NA	NA	NA	2.73606e+06	5219019	NA	NA
EAL71787.1	hypothetical protein DDB_G0271314 [Dictyostelium discoideum AX4]	Q55BF6	DDB_G0271314	Endoglucanase (EC 3.2.1.4)	NA	NA	NA	NA	NA	3.03613e+08	NA	NA	NA	NA	3.07796e+07
KAK5574506.1	hypothetical protein RB653_009759 [Dictyostelium firmibasis]	A0AAN7YNZ8	DDB_G0271340	Acyl-coenzyme A oxidase	NA	NA	NA	NA	2.27903e+06	9.06766e+07	NA	NA	1.42825e+06	3.51336e+06	85599914.68900001
KAK5574711.1	hypothetical protein RB653_009964 [Dictyostelium firmibasis]	A0AAN7YLN7	DDB_G0271816	Uncharacterized protein	NA	NA	NA	NA	5.13058e+06	NA	NA	NA	NA	4.32148e+06	NA
KAK5574946.1	hypothetical protein RB653_010201 [Dictyostelium firmibasis]	A0AAN7TRX8	DDB_G0272140	Uncharacterized protein	NA	NA	NA	1.68214e+06	NA	2.18394e+06	NA	NA	1.35055e+06	NA	2.75033e+06
XP_012750100.1	hypothetical protein SAMD00019534_100070, partial [Acytostelium subglobosum LB1]	NA	DDB_G0272342	NA	NA	NA	1.99502e+06	NA	9.80254e+06	NA	NA	509520	NA	1.55617e+07	NA
EAL71360.1	hypothetical protein DDB_G0272416 [Dictyostelium discoideum AX4]	Q559W7	DDB_G0272416	Uncharacterized protein	NA	NA	NA	1.58364e+06	NA	NA	1.57248e+06	NA	1.76962e+06	NA	NA
KAK5575164.1	hypothetical protein RB653_010420 [Dictyostelium firmibasis]	A0AAN7YL13	DDB_G0273017	isocitrate lyase (EC 4.1.3.1)	NA	NA	NA	4.14779e+06	4.8222e+08	2.85096e+08	NA	NA	1.23036e+07	3.80868e+08	2.46059e+08
EAL70848.1	EGF-like domain-containing protein [Dictyostelium discoideum AX4]	Q86HY9	DDB_G0273601	EGF-like domain-containing protein (p-selectin)	sigL	NA	NA	NA	5.32364e+06	2.83882e+08	NA	NA	NA	1.7613e+06	1.58396e+08
EAL70787.1	hypothetical protein DDB_G0273139 [Dictyostelium discoideum AX4]	Q557E6	DDB_G0273611	DNA repair protein RAD51 homolog	NA	NA	1.57784e+06	3.17922e+06	3.16645e+07	964527	NA	1.19231e+06	3.38145e+06	3.04212e+07	3.50906e+07
EAL70051.1	hypothetical protein DDB_G0274317 [Dictyostelium discoideum AX4]	Q86IZ5	DDB_G0274317	BAR domain-containing protein	NA	NA	NA	NA	NA	5.3251e+08	NA	NA	NA	NA	3.47665e+08
KAK5576928.1	hypothetical protein RB653_001865 [Dictyostelium firmibasis]	A0AAN7TWJ0	DDB_G0274325	RNA helicase (EC 3.6.4.13)	ddx52	NA	2.8043e+06	NA	334685	399965	NA	2.29547e+06	NA	2314104.8710000003	860217
EAL70061.1	hypothetical protein DDB_G0274337 [Dictyostelium discoideum AX4]	Q86IY3	DDB_G0274337	Tubby C-terminal domain-containing protein	NA	NA	NA	NA	NA	2145195268	NA	NA	NA	NA	1833565949
EAL70075.1	hypothetical protein DDB_G0274365 [Dictyostelium discoideum AX4]	Q86A70	DDB_G0274365	CUE domain-containing protein	NA	NA	NA	NA	NA	791031	NA	NA	900624	NA	196849
KAK5577120.1	hypothetical protein RB653_002058 [Dictyostelium firmibasis]	A0AAN7TXV8	DDB_G0274893	Uncharacterized protein	NA	NA	NA	1.31668e+06	9.79075e+06	NA	NA	NA	1.65001e+06	10040671	2.53778e+06
EAL69758.1	hypothetical protein DDB_G0275385 [Dictyostelium discoideum AX4]	Q553P3	DDB_G0275385	Fe2OG dioxygenase domain-containing protein	NA	NA	NA	NA	5.92977e+06	2.43104e+06	NA	NA	NA	3.38276e+06	1.49077e+06
EAL69628.1	AhpC/TSA family protein [Dictyostelium discoideum AX4]	Q552Z0	DDB_G0275755	thioredoxin-dependent peroxiredoxin (EC 1.11.1.24) (Thioredoxin peroxidase)	NA	NA	105862469	1.54281e+07	2.63136e+07	2.10004e+07	932055	3.82321e+07	11812944	1.81049e+07	1.59419e+07
KAK5577590.1	hypothetical protein RB653_002533 [Dictyostelium firmibasis]	A0AAN7U335	DDB_G0275933	COX assembly mitochondrial protein	NA	NA	1662673	179512	2.21832e+06	2.77006e+06	NA	915966	639028	NA	315510
KAK5577680.1	hypothetical protein RB653_002624 [Dictyostelium firmibasis]	A0AAN7U397	DDB_G0276079	proline--tRNA ligase (EC 6.1.1.15) (Prolyl-tRNA synthetase)	mproS DDB_G0276079	NA	NA	952596	5.00624e+06	449443	NA	NA	451985	4.12648e+06	633174
EEU04122.1	phosphatidylserine decarboxylase [Dictyostelium discoideum AX4]	C7FZZ8	DDB_G0276503	phosphatidylserine decarboxylase (EC 4.1.1.65)	NA	NA	6.51734e+06	4.92786e+06	6800137.947000001	7.86767e+06	NA	1.25662e+07	6.63609e+06	7.10919e+06	2.13016e+07
KAK5577930.1	hypothetical protein RB653_002878 [Dictyostelium firmibasis]	A0AAN7TZ10	DDB_G0277025	HD/PDEase domain-containing protein	NA	NA	NA	NA	NA	1.65048e+07	NA	NA	NA	NA	2.62544e+06
KAK5578194.1	hypothetical protein RB653_003147 [Dictyostelium firmibasis]	A0AAN7YNN7	DDB_G0277089	COMM domain-containing protein	commd4 DDB_G0277089	NA	NA	NA	3.56386e+06	335741	2.70787e+06	NA	NA	2.59506e+06	472944
GAM22775.1	hypothetical protein SAMD00019534_059500 [Acytostelium subglobosum LB1]	NA	DDB_G0277231	NA	ndufs8	NA	NA	1.91328e+06	1.32432e+06	NA	NA	NA	1.57449e+06	1.45926e+06	NA
EAL68820.1	P-type ATPase [Dictyostelium discoideum AX4]	Q76P11	DDB_G0277269	P-type ATPase	ionA	NA	NA	1.35065e+06	2.61844e+06	1.1168e+06	NA	NA	1.32929e+06	3.15563e+06	NA
EAL68824.1	hypothetical protein DDB_G0277275 [Dictyostelium discoideum AX4]	Q6TMK4	DDB_G0277275	Peroxinectin A (EC 1.11.1.7)	poxA	NA	NA	NA	2.68336e+07	195775988.45000002	NA	NA	NA	1.59555e+07	1.41353e+08
EAL68670.1	hypothetical protein DDB_G0277415 [Dictyostelium discoideum AX4]	Q76NV4	DDB_G0277415	Uncharacterized protein	NA	NA	9.40248e+06	1.58589e+07	8.15641e+06	NA	2.69587e+06	1.06112e+07	9.40676e+06	5.61227e+06	2.06782e+06
EAL68717.1	hypothetical protein DDB_G0277509 [Dictyostelium discoideum AX4]	Q54ZP2	DDB_G0277487	Uncharacterized protein	NA	NA	6.48959e+06	5.887e+06	7146278.7190000005	4.10699e+06	NA	24011195.172000002	6.63229e+06	4.99152e+06	2.11234e+06
EAL68552.1	hypothetical protein DDB_G0277757 [Dictyostelium discoideum AX4]	Q86KS0	DDB_G0277757	Carbohydrate binding domain-containing protein	staD	NA	NA	NA	NA	1.08608e+08	NA	NA	NA	NA	4.87902e+07
KAK5583206.1	hypothetical protein RB653_004797 [Dictyostelium firmibasis]	A0AAN7YYM7	DDB_G0277825	Actin-related protein 2/3 complex subunit	arcA Arc40 arpD DDB_G0277825	NA	4.96424e+06	1.58271e+08	1.09505e+08	2.99833e+06	5.50476e+06	1.60814e+06	1.30525e+08	9.12809e+07	NA
EAL68161.1	TPR-like helical domain-containing protein [Dictyostelium discoideum AX4]	Q54Z08	DDB_G0277977	Pre-mRNA-splicing factor SYF1 (Protein XAB2 homolog)	xab2	NA	3.88124e+06	NA	NA	NA	1.99777e+06	4.473e+06	NA	3387443	2.51504e+06
EGC30405.1	hypothetical protein DICPUDRAFT_41476 [Dictyostelium purpureum]	F1A071	DDB_G0278075	UBC core domain-containing protein	NA	NA	2.45411e+06	2.57943e+06	NA	NA	NA	NA	989534	NA	NA
EAL68025.1	proteasome subunit alpha type 6 [Dictyostelium discoideum AX4]	Q54XM7	DDB_G0278847	Proteasome subunit alpha type-6	psmA6	NA	3.06108e+07	8.22109e+06	8816861.013999999	53352729	NA	3.66355e+07	6.71796e+06	4759509.086999999	343662
EAL67944.1	hypothetical protein DDB_G0279045 [Dictyostelium discoideum AX4]	Q54XC5	DDB_G0279045	Uncharacterized protein	NA	NA	NA	NA	NA	NA	NA	NA	NA	684500	3.52806e+06
KAK5582471.1	hypothetical protein RB653_004056 [Dictyostelium firmibasis]	A0AAN7YXN7	DDB_G0279739	tRNA (guanine(37)-N1)-methyltransferase (EC 2.1.1.228) (M1G-methyltransferase) (tRNA [GM37] methyltransferase) (tRNA methyltransferase 5 homolog)	trmt5 DDB_G0279739	NA	NA	NA	6.22895e+06	5.60631e+06	2.50636e+06	NA	NA	6074502	2.96315e+06
EAL67532.1	LSM domain-containing protein [Dictyostelium discoideum AX4]	Q54W83	DDB_G0279837	Probable U6 snRNA-associated Sm-like protein LSm1	lsm1	NA	1.54582e+07	684080	13726998	1.63154e+07	1.18199e+06	1.64701e+07	1.52859e+06	7.98589e+06	8.78926e+06
KAK5583791.1	hypothetical protein RB653_005391 [Dictyostelium firmibasis]	A0AAN7YZ73	DDB_G0279951	thioredoxin-dependent peroxiredoxin (EC 1.11.1.24) (Thioredoxin peroxidase)	NA	NA	995669	NA	NA	NA	1.22144e+06	1.15842e+06	NA	NA	NA
GAM23188.1	hypothetical protein SAMD00019534_063630 [Acytostelium subglobosum LB1]	NA	DDB_G0280215	NA	NA	NA	NA	NA	3.1972e+08	3.75472e+08	NA	NA	NA	1.28224e+08	5.13533e+07
KAK5583811.1	hypothetical protein RB653_005413 [Dictyostelium firmibasis]	A0AAN7U9G1	DDB_G0280291	Methenyltetrahydrofolate cyclohydrolase	NA	NA	NA	NA	NA	3.15141e+06	1.10228e+06	NA	NA	NA	NA
EAL67380.1	beta-lactamase family protein [Dictyostelium discoideum AX4]	Q54VJ1	DDB_G0280307	Beta-lactamase-like protein 2	NA	NA	NA	NA	1.02458e+07	1.04168e+06	NA	NA	NA	4.10036e+06	2.23709e+06
KAK5584036.1	hypothetical protein RB653_005643 [Dictyostelium firmibasis]	A0AAN7U9X2	DDB_G0280569	Cytochrome b-c1 complex subunit 8 (Complex III subunit 8)	NA	NA	3.26745e+07	2.48391e+07	NA	33973868	NA	39035423.989999995	2.35334e+07	NA	3.08687e+07
EGC34680.1	hypothetical protein DICPUDRAFT_153096 [Dictyostelium purpureum]	F0ZN18	DDB_G0280805	KRR1 small subunit processome component (KRR-R motif-containing protein 1)	NA	NA	3.74203e+06	NA	NA	NA	2.29114e+06	3.97313e+06	NA	215944	NA
KAK5584321.1	hypothetical protein RB653_005930 [Dictyostelium firmibasis]	A0AAN7UAG4	DDB_G0281351	Uncharacterized protein	NA	NA	NA	2.09144e+06	1.43526e+06	NA	NA	NA	1.66942e+06	1.85234e+06	NA
EGC35718.1	hypothetical protein DICPUDRAFT_32967 [Dictyostelium purpureum]	F0ZK27	DDB_G0281585	Cleavage/polyadenylation specificity factor A subunit C-terminal domain-containing protein	cpsf1	NA	7.88385e+07	NA	NA	NA	1.61414e+06	59639404	NA	NA	NA
EGC32846.1	hypothetical protein DICPUDRAFT_155157 [Dictyostelium purpureum]	F0ZT80	DDB_G0281771	Carbohydrate binding domain-containing protein	NA	NA	NA	NA	NA	4.97591e+06	NA	NA	NA	NA	1.48764e+07
KAK5584665.1	hypothetical protein RB653_006281 [Dictyostelium firmibasis]	A0AAN7UBS6	DDB_G0282171	CMP/dCMP-type deaminase domain-containing protein	NA	NA	NA	NA	NA	4.53938e+07	NA	NA	NA	NA	5.58314e+07
KAK5584834.1	hypothetical protein RB653_006451 [Dictyostelium firmibasis]	A0AAN7U2R7	DDB_G0282583	RGS domain-containing protein	NA	NA	3.70579e+06	1.67792e+07	1.76341e+07	NA	NA	1.47291e+06	1.85404e+07	1.09994e+07	NA
EAL66241.2	spliceosome-associated protein [Dictyostelium discoideum AX4]	Q54SG7	DDB_G0282763	Pre-mRNA-splicing factor spf27	spf27	NA	8.10419e+06	NA	NA	6.87576e+06	NA	11746708	NA	NA	NA
EAL65703.1	DUF51 family protein [Dictyostelium discoideum AX4]	Q54R18	DDB_G0283437	DUF51 family protein	NA	NA	NA	1.15671e+06	2.19074e+06	88650.9	NA	NA	1.53359e+06	3.11258e+06	81214.9
KAK5581464.1	hypothetical protein RB653_001497 [Dictyostelium firmibasis]	A0AAN7YRH0	DDB_G0283575	Glutathione transferase	gsta5 DDB_G0283575	NA	NA	NA	66976984	3.00399e+08	NA	NA	NA	5.9431e+07	1.85106e+08
GAM24098.1	hypothetical protein SAMD00019534_072730, partial [Acytostelium subglobosum LB1]	NA	DDB_G0284381	NA	NA	NA	447497	NA	3973661.8000999996	NA	1.9504e+06	415966	NA	2.32545e+06	NA
AAA73514.1	cAMP-inducible prespore protein [Dictyostelium discoideum]	P54682	DDB_G0284613	cAMP-inducible prespore protein D7	D7	NA	NA	1.68951e+06	3.64064e+08	1.95596e+07	NA	NA	2.50557e+07	4.51782e+08	4.7247e+07
KAK5580975.1	hypothetical protein RB653_001002 [Dictyostelium firmibasis]	A0AAN7U3M3	DDB_G0284693	Cytochrome c oxidase subunit	NA	NA	2.01581e+08	2.08243e+08	2.58143e+08	NA	NA	254070250	1.98901e+08	3.06712e+08	282452
KAK5580936.1	hypothetical protein RB653_000963 [Dictyostelium firmibasis]	A0AAN7YUT9	DDB_G0284791	C2 domain-containing protein	cpnC DDB_G0284791	NA	8.46898e+06	NA	6.12426e+06	389444	NA	3.36024e+06	1.57551e+06	3612710	3.68789e+06
EGC34512.1	hypothetical protein DICPUDRAFT_79738 [Dictyostelium purpureum]	F0ZNG8	DDB_G0284837	Translin-associated protein X	NA	NA	3.65514e+06	3.3347e+06	6.34026e+06	6.73757e+06	NA	4.76314e+06	3.98669e+06	5.21057e+06	6.65064e+06
EAL64962.1	SH3 domain-containing protein [Dictyostelium discoideum AX4]	Q54NT2	DDB_G0284997	SH3 domain-containing protein	NA	NA	1.66314e+06	6.16685e+06	1.69217e+07	2.70607e+07	NA	NA	2.37817e+07	2.20188e+07	2.32349e+07
XP_012755343.1	hypothetical protein SAMD00019534_043990, partial [Acytostelium subglobosum LB1]	NA	DDB_G0285461	NA	pigK	NA	NA	1.4256e+06	NA	NA	5.6536e+06	NA	2.41835e+06	3.1171e+06	NA
KAK5580457.1	hypothetical protein RB653_000474 [Dictyostelium firmibasis]	A0AAN7TWQ3	DDB_G0286025	Glycoside hydrolase family 5 domain-containing protein	NA	NA	NA	NA	2.99666e+06	8.63761e+07	NA	NA	NA	4.1636e+06	6.78477e+07
KAK5580380.1	hypothetical protein RB653_000396 [Dictyostelium firmibasis]	A0AAN7U6Y3	DDB_G0286133	Uncharacterized protein	NA	NA	NA	NA	2.42149e+06	NA	NA	NA	NA	2.27512e+06	1.03803e+06
EAL64268.1	G-protein subunit alpha 5 [Dictyostelium discoideum AX4]	P34043	DDB_G0286185	Guanine nucleotide-binding protein alpha-5 subunit (G alpha-5)	gpaE	NA	NA	1.63457e+06	4.31505e+06	1.94863e+06	NA	NA	NA	6.63119e+06	1.75691e+06
EGC35284.1	hypothetical protein DICPUDRAFT_152421 [Dictyostelium purpureum]	F0ZLB3	DDB_G0286239	AB hydrolase-1 domain-containing protein	NA	NA	5.51037e+06	NA	6.08943e+06	3.80183e+07	NA	4.5739e+06	279936	4.4968e+06	2.0453e+07
AAQ98886.1	possible endotoxin [Dictyostelium discoideum]	Q6TMJ0	DDB_G0286563	Possible endotoxin	NA	NA	NA	NA	NA	2.01791e+08	NA	NA	NA	NA	1.07748e+08
EAL64152.1	transmembrane protein [Dictyostelium discoideum AX4]	Q54LK9	DDB_G0286793	Transmembrane protein	NA	NA	NA	NA	NA	3.75963e+06	1.03918e+06	NA	NA	NA	2.5187e+06
EGC29461.1	hypothetical protein DICPUDRAFT_99830 [Dictyostelium purpureum]	F1A2X2	DDB_G0287873	Alpha-2-macroglobulin domain-containing protein	NA	NA	NA	NA	11863583.199000001	1.05234e+07	NA	NA	NA	1.24781e+07	4.25344e+06
EAL63435.1	CMP/dCMP deaminase, zinc-binding domain-containing protein [Dictyostelium discoideum AX4]	Q54JJ1	DDB_G0288019	CMP/dCMP deaminase, zinc-binding domain-containing protein	NA	NA	NA	NA	NA	4772537	4.77726e+06	NA	NA	133267	6.32123e+06
EAL63262.1	expansin-like protein [Dictyostelium discoideum AX4]	Q54J35	DDB_G0288331	Expansin-like protein 7 (Ddexpl7)	expl7	NA	NA	NA	1.31759e+07	1.15558e+08	NA	NA	NA	22118838	5.07434e+07
KAK5579097.1	hypothetical protein RB653_008776 [Dictyostelium firmibasis]	A0AAN7YWU9	DDB_G0288921	SHSP domain-containing protein	hspI DDB_G0288921	NA	1.32393e+07	4.51653e+06	1.55786e+06	607526	NA	1.6064e+07	4.98097e+06	315500	2.40697e+06
KAK5578978.1	hypothetical protein RB653_008654 [Dictyostelium firmibasis]	A0AAN7U0G3	DDB_G0289199	mRNA guanylyltransferase	NA	NA	3.6307e+06	NA	1.95001e+06	NA	NA	1.87064e+06	NA	3.18804e+06	801488
EAL62756.1	hypothetical protein DDB_G0289339 [Dictyostelium discoideum AX4]	Q54HN4	DDB_G0289339	Putative mediator of RNA polymerase II transcription subunit 21 (Putative mediator complex subunit 21)	med21	NA	NA	2.81568e+06	1.85404e+06	NA	NA	NA	2.21265e+06	2.82301e+06	3.58074e+06
KAK5579259.1	hypothetical protein RB653_008940 [Dictyostelium firmibasis]	A0AAN7YPP8	DDB_G0289415	Pescadillo homolog	NA	NA	2.96641e+06	7.57675e+06	2.41126e+06	NA	5.65115e+06	4.52339e+06	5.8327e+06	2640916	1.3558e+06
EAL62716.1	P-type ATPase [Dictyostelium discoideum AX4]	Q54HG6	DDB_G0289473	Calcium-transporting ATPase (EC 7.2.2.10)	NA	NA	NA	9.63939e+06	2.43685e+06	9.59833e+06	NA	NA	9.73781e+06	7.07494e+06	2.30506e+06
EAL62568.1	SAP DNA-binding domain-containing protein [Dictyostelium discoideum AX4]	Q54H43	DDB_G0289713	SAP DNA-binding domain-containing protein	NA	NA	2.08814e+07	3.80322e+06	5.75619e+06	NA	NA	8.61288e+06	4.49569e+06	4.45477e+06	NA
EAL62593.1	actin binding protein [Dictyostelium discoideum AX4]	Q5TJ56	DDB_G0289763	Formin-F (Diaphanous-related formin dia1)	forF	NA	1.63193e+06	NA	NA	NA	NA	1.1683e+06	NA	NA	467991
EAL62291.1	short-chain dehydrogenase/reductase family protein [Dictyostelium discoideum AX4]	Q54G79	DDB_G0290329	Short-chain dehydrogenase/reductase family protein	NA	NA	1.54828e+07	NA	2.26052e+07	446499	NA	1.48115e+07	NA	2.16219e+07	4619790.848999999
KAK5579731.1	hypothetical protein RB653_009417 [Dictyostelium firmibasis]	A0AAN7U205	DDB_G0290595	CBS domain-containing protein	NA	NA	NA	468649	25832348.290999997	NA	NA	NA	938119	2.71243e+07	276176
CAA26255.1	cysteine proteinase I precursor [Dictyostelium discoideum]	P04988	DDB_G0290957	Cysteine proteinase 1 (EC 3.4.22.-)	cprA	NA	NA	NA	NA	8.41091e+06	NA	NA	NA	NA	3.9349e+06
EAL61613.1	ubiquitin domain-containing protein [Dictyostelium discoideum AX4]	Q54EZ0	DDB_G0291259	Ubiquitin domain-containing protein	NA	NA	NA	3.53891e+06	3.64327e+06	5.8735e+06	7.27252e+06	NA	4.379e+06	3505170	NA
KAK5583361.1	hypothetical protein RB653_004953 [Dictyostelium firmibasis]	A0AAN7U8I9	DDB_G0291265	Lactoylglutathione lyase (EC 4.4.1.5) (Glyoxalase I)	gloA DDB_G0291265	NA	4.74024e+06	NA	1.46849e+06	NA	NA	2.92181e+06	NA	2.01315e+06	NA
KAK5583376.1	hypothetical protein RB653_004969 [Dictyostelium firmibasis]	A0AAN7U8K0	DDB_G0291271	Translation initiation factor eIF2B subunit beta (eIF2B GDP-GTP exchange factor subunit beta)	eif2b2 DDB_G0291271	NA	4.41196e+06	NA	5.42077e+06	NA	NA	2.50535e+06	NA	7519819.447000001	414895
EAL61553.1	ABC transporter B family protein [Dictyostelium discoideum AX4]	Q8T9W4	DDB_G0291714	ABC transporter B family member 3 (ABC transporter ABCB.3)	abcB3	NA	NA	NA	1.95758e+06	2.64437e+06	NA	NA	NA	1.93414e+06	2.94521e+06
KAK5583776.1	hypothetical protein RB653_005376 [Dictyostelium firmibasis]	A0AAN7YZ68	DDB_G0292248	Uncharacterized protein	NA	NA	NA	4.21132e+06	7.23091e+06	4.39243e+06	1.21761e+06	NA	5.18952e+06	5866757	3.77955e+06
KAK5582239.1	hypothetical protein RB653_003822 [Dictyostelium firmibasis]	A0AAN7TYK4	DDB_G0292696	SD-repeat containing protein B domain-containing protein	colA DDB_G0292696	NA	NA	NA	2.63012e+07	429661324	1.94986e+06	NA	1.72981e+06	4.08942e+07	3.70495e+08
EAL60623.1	hypothetical protein DDB_G0293622 [Dictyostelium discoideum AX4]	Q54BH3	DDB_G0293622	Nucleolar complex protein 3 homolog	NA	NA	2.02916e+06	NA	1.49748e+06	NA	NA	1.99136e+06	NA	1.82071e+06	799362
XP_012748572.1	hypothetical protein SAMD00019534_117090 [Acytostelium subglobosum LB1]	NA	DDB_G0293982	NA	NA	NA	66039412	NA	2.28163e+06	NA	NA	6.73554e+07	NA	2.05113e+06	NA
XP_003288595.1	methylenetetrahydrofolate reductase [Dictyostelium purpureum]	F0ZME6	DDB_G0279137	methylenetetrahydrofolate reductase (NADH) (EC 1.5.1.54)	NA	88126554.66499999	1.26435e+08	3.46765e+07	2.239e+07	1.83184e+07	1.09437e+08	1.03898e+08	3.2817e+07	20540229	1.19545e+07
KAK5580556.1	hypothetical protein RB653_000576 [Dictyostelium firmibasis]	A0AAN7U3J3	DDB_G0285725	Deoxyhypusine synthase	dhps DDB_G0285725	82432593.96000001	7.43743e+07	1.30758e+07	4.38323e+07	2.3193e+07	8.35009e+07	69264293.04100001	1.19429e+07	4.20371e+07	3.327e+07
EAL64090.2	acyl-CoA oxidase [Dictyostelium discoideum AX4]	Q54LF1	DDB_G0286669	Acyl-coenzyme A oxidase	NA	7745577.370999999	1.00479e+07	6.17845e+06	2.62612e+07	2.17326e+06	8999086.144000001	1.20117e+07	4.53251e+06	2.79203e+07	2.05211e+07
KAK5578698.1	hypothetical protein RB653_008371 [Dictyostelium firmibasis]	A0AAN7TZL6	DDB_G0288127	2-oxoglutarate dehydrogenase, mitochondrial (EC 1.2.4.2) (2-oxoglutarate dehydrogenase complex component E1)	ogdh DDB_G0288127	764955908.0999999	302831438.70000005	1.55629e+08	375061611.84000003	2.07422e+08	769029796.8000001	2.22431e+08	1.4545e+08	4.56071e+08	225548602
KAK5575712.1	hypothetical protein RB653_006846 [Dictyostelium firmibasis]	A0AAN7TTN4	DDB_G0269924	Pep3/Vps18/deep orange beta-propeller domain-containing protein	vps18 DDB_G0269924	7378896.459000001	1.13397e+06	805021	1.10969e+07	3.83471e+06	15251858.220999999	NA	995694	1.40075e+07	2.8812e+06
KAK5582579.1	hypothetical protein RB653_004164 [Dictyostelium firmibasis]	A0AAN7TZ04	DDB_G0279411	Peptidase A1 domain-containing protein	ctsD CatD DDB_G0279411	715809137.1620001	1.40431e+08	467291197	2.23315e+08	3.84807e+07	3.35558e+08	2.78668e+08	3.55437e+08	233082939	4.79076e+07
KAK5582743.1	hypothetical protein RB653_004328 [Dictyostelium firmibasis]	A0AAN7U5Y6	DDB_G0279081	Calcium-regulated actin-bundling protein C-terminal domain-containing protein	abpB DDB_G0279081	714535443.1800001	4.10441e+07	2.8e+08	1.99468e+07	5.68766e+07	5.97678e+08	4.6325e+07	6.72785e+07	3.95376e+07	105871134.36400001
AAF05592.1	alanyl-tRNA synthetase [Dictyostelium discoideum]	Q54Y20	DDB_G0277823	Alanine--tRNA ligase, cytoplasmic (EC 6.1.1.7) (Alanyl-tRNA synthetase) (AlaRS)	alaS	695587690.8000001	2.29111e+08	1.97638e+08	2.32267e+08	5.311e+07	7.53582e+08	1.3422e+08	202206307.07999998	1.98358e+08	9.28793e+07
KAK5575561.1	hypothetical protein RB653_006694 [Dictyostelium firmibasis]	A0AAN7TTF4	DDB_G0270152	Aminoacyl-transfer RNA synthetases class-II family profile domain-containing protein	maspS DDB_G0270152	66767231.267000005	2.81321e+07	337501	4.44024e+07	2.90422e+07	6.7199e+07	1.91917e+07	333741	4.96996e+07	4.51235e+07
CBN67734.1	unnamed protein product [Dictyostelium discoideum]	NA	DDB_G0280041	NA	pyr56	647882919.6600001	4.10144e+08	274634617	3.49038e+08	1.65177e+08	1270685144	4.34766e+08	3.02861e+08	3.6487e+08	1.94745e+08
KAK5583888.1	hypothetical protein RB653_005492 [Dictyostelium firmibasis]	A0AAN7UBL0	DDB_G0280135	RmlD-like substrate binding domain-containing protein	NA	56782590.749000005	8.5093e+07	4.69528e+07	8.84303e+07	5.38369e+07	7.07126e+07	8.66971e+07	4.50184e+07	6.31531e+07	5.59438e+07
EAL62001.1	hypothetical protein DDB_G0290873 [Dictyostelium discoideum AX4]	Q54FG5	DDB_G0290873	Rho GTPase-activating protein gacJJ (GTPase activating factor for raC protein JJ)	gacJJ	56694046.870000005	1.28042e+07	1.01333e+07	2.23759e+07	3.87364e+06	9.60111e+07	1.78085e+07	9.22385e+06	2.31747e+07	1.76602e+06
EGC31350.1	Mov34/MPN/PAD-1 family protein [Dictyostelium purpureum]	F0ZXH4	DDB_G0284597	Mov34/MPN/PAD-1 family protein	csn5	50575754.069000006	7.34253e+07	2.03668e+07	5.42283e+07	1.13074e+07	8.77728e+07	6.15896e+07	32607794	3.6761e+07	1.5342e+07
EAL68257.1	hypothetical protein DDB_G0278169 [Dictyostelium discoideum AX4]	Q54YM4	DDB_G0278169	Uncharacterized protein	NA	5014953.2535999995	11352802	3.60559e+06	1.27448e+06	3.82483e+06	3.15059e+06	1.29948e+07	3.5198e+06	1.39864e+06	4.53006e+06
EAL69328.1	ZZ-type zinc finger-containing protein [Dictyostelium discoideum AX4]	Q75JM6	DDB_G0276057	ZZ-type zinc finger-containing protein	NA	50082470.172000006	1.1551e+07	2.85078e+07	25799222.845999997	2.29063e+07	4.35823e+07	2.0341e+07	3.26315e+07	2.26977e+07	3.467e+07
KAK5583656.1	hypothetical protein RB653_005254 [Dictyostelium firmibasis]	A0AAN7YZ32	DDB_G0291966	RNA-binding region RNP-1 domain-containing protein	NA	5005079.5370000005	1.48429e+06	NA	5.83433e+06	2.68804e+07	5266139.8719999995	653680	NA	6.98587e+06	8.6648e+06
KAK5575507.1	hypothetical protein RB653_006640 [Dictyostelium firmibasis]	A0AAN7TKJ3	DDB_G0270272	E1 ubiquitin-activating enzyme (EC 6.2.1.45)	uae1	479434008.36399996	3.10888e+08	132148430.65200001	6.01403e+08	5.12116e+07	508731781.15999997	2.79168e+08	165303022	774164980	1.55868e+08
EAL67348.1	hypothetical protein DDB_G0280243 [Dictyostelium discoideum AX4]	Q54VM9	DDB_G0280243	ATP synthase mitochondrial F1 complex assembly factor 1	NA	4064982.0270000002	2.06288e+07	2.91228e+06	348907	NA	1.84206e+06	2.46893e+07	2.7464e+06	277390	NA
AAC71068.1	UbpA [Dictyostelium discoideum]	P54201	DDB_G0291239	Ubiquitin carboxyl-terminal hydrolase A (EC 3.4.19.12) (Deubiquitinating enzyme A) (Ubiquitin thioesterase A) (Ubiquitin-specific-processing protease A)	ubpA	40588145.879999995	51182335.980000004	2.5274e+07	4.68065e+07	5.82965e+07	7.69091e+07	3.81568e+07	3.48713e+07	4.97901e+07	4.21882e+07
KAK5580674.1	hypothetical protein RB653_000697 [Dictyostelium firmibasis]	A0AAN7TVK4	DDB_G0285509	Branched-chain-amino-acid aminotransferase (EC 2.6.1.42)	bcaA DDB_G0285509	39112732.050000004	173074694.73499998	7.21088e+06	7.25836e+06	1.63035e+08	3.41503e+07	1.62722e+08	5.22745e+06	1.13729e+07	1.59304e+08
EAL62128.1	aldehyde dehydrogenase [Dictyostelium discoideum AX4]	Q54FY2	DDB_G0290535	Aldehyde dehydrogenase	NA	386795287.21500003	153660494.21199998	51819202.364199996	99884733.97379999	2.83729e+07	444423556.72300005	135555296.26999998	6.66414e+07	1.09667e+08	4.60962e+07
EAL66439.1	eIF-3 beta [Dictyostelium discoideum AX4]	Q54T27	DDB_G0282035	Eukaryotic translation initiation factor 2 subunit 2 (Eukaryotic translation initiation factor 2 subunit beta) (eIF2-beta)	eif2s2	38392520.046000004	827426	2.06546e+07	1.31922e+08	9.66271e+06	21028084.115000002	5.63174e+06	1.48597e+07	1.3465e+08	9.56833e+06
EAL65287.1	prolyl-tRNA synthetase [Dictyostelium discoideum AX4]	Q54Q07	DDB_G0284197	proline--tRNA ligase (EC 6.1.1.15) (Prolyl-tRNA synthetase)	proS	371249384.38699996	195726748.24499997	1.65086e+08	1.67446e+08	7.3399e+07	3.2907e+08	2.23746e+08	1.53007e+08	1.51133e+08	9.83404e+07
AAB57823.1	sks1 multidrug resistance protein homolog [Dictyostelium discoideum]	Q86IJ1	DDB_G0272566	26S proteasome non-ATPase regulatory subunit 14 (EC 3.4.19.-) (26S proteasome regulatory subunit RPN11) (Sks1 multidrug resistance protein homolog)	psmD14	368803154.84999996	2.11431e+07	1.8482e+08	245816012.74899998	4.46231e+08	4.31576e+08	11832328.654000001	2.32777e+08	2.06602e+08	263975718
EAL65368.1	hypothetical protein DDB_G0284055 [Dictyostelium discoideum AX4]	Q54Q82	DDB_G0284055	Uncharacterized protein	NA	34459279.971999995	8.81948e+06	2.23292e+06	NA	NA	28154005.112000003	8.11231e+06	1.78175e+06	NA	NA
KAK5580874.1	hypothetical protein RB653_000898 [Dictyostelium firmibasis]	A0AAN7TW11	DDB_G0285071	Enoyl-CoA hydratase	echs1 DDB_G0285071	340834749.95000005	39410508.841000006	7.48864e+07	2.1522e+08	2.64582e+08	231120540.39000002	3.15976e+07	6.09831e+07	99600839.39799999	5.40933e+07
EGC31717.1	hypothetical protein DICPUDRAFT_92733 [Dictyostelium purpureum]	F0ZWG0	DDB_G0276871	Ribosomal protein	rpl10A	340397530.83000004	1.10025e+08	5.95462e+07	125719473.96000001	52670615.283999994	2.19672e+08	1.53996e+08	56017704.230000004	145856262.42000002	4.16282e+07
GAM29228.1	hypothetical protein SAMD00019534_124040 [Acytostelium subglobosum LB1]	NA	DDB_G0287461	NA	abcG3	32061744.446000002	NA	NA	NA	NA	3.89022e+07	NA	NA	NA	NA
KAK5576025.1	hypothetical protein RB653_007163 [Dictyostelium firmibasis]	A0AAN7TW40	DDB_G0269474	Long-chain-fatty-acid--CoA ligase (EC 6.2.1.3)	fcsB DDB_G0269474	31255940.149000004	1.51694e+07	3.21295e+07	3.66566e+07	3.1667e+07	4.99285e+07	1.02494e+07	3.51558e+07	4.6949e+07	3.36163e+07
AAQ11981.1	dihydropyrimidine dehydrogenase [Dictyostelium discoideum]	Q55FT1	DDB_G0267966	Dihydropyrimidine dehydrogenase [NADP(+)] (DHPDHase) (DPD) (EC 1.3.1.2) (Dihydrothymine dehydrogenase) (Dihydrouracil dehydrogenase)	pyd1	309733559.43700004	2.38532e+08	2.04311e+08	2.15966e+08	8.42542e+07	348299730.12700003	3.27273e+08	1.89778e+08	1.83222e+08	1.38544e+08
EGC40083.1	hypothetical protein DICPUDRAFT_91098 [Dictyostelium purpureum]	F0Z7L6	DDB_G0274579	Phosphatidylinositol transfer protein N-terminal domain-containing protein	pitB	30498155.356000002	1.73743e+07	3.48796e+07	9.19006e+07	5.79279e+07	2.95172e+07	20214537	42690930	8.05003e+07	68950762.19229999
EAL66731.1	hypothetical protein DDB_G0281499 [Dictyostelium discoideum AX4]	Q54TU2	DDB_G0281499	Actin binding protein	NA	303614526.72749996	2.41104e+08	2.01919e+08	2.42953e+08	9.00617e+07	3.06048e+08	252562124.47599998	2.7703e+08	2.22029e+08	1.6325e+08
KAK5584353.1	hypothetical protein RB653_005962 [Dictyostelium firmibasis]	A0AAN7UCF2	DDB_G0281469	60S ribosomal protein L29	rpl29 DDB_G0281469	302423842.42399997	1.59381e+08	1.21398e+07	629119	NA	1.34959e+08	1.92256e+08	4403586	1.07342e+06	NA
BAA78067.1	NADH dehydrogenase subunit 7 (mitochondrion) [Dictyostelium discoideum]	Q23883	DDB_G0294030	NADH-ubiquinone oxidoreductase 49 kDa subunit (EC 7.1.1.2) (NADH dehydrogenase subunit 7)	nad7	28742120.976000004	10079057.083999999	1.5849e+07	175227103.82999998	3.01514e+06	1.42241e+07	1.42606e+07	1.07492e+07	203125389	679217
EAL63397.1	3-oxoacid CoA-transferase [Dictyostelium discoideum AX4]	Q54JD9	DDB_G0288105	Probable succinyl-CoA:3-ketoacid coenzyme A transferase, mitochondrial (EC 2.8.3.5) (3-oxoacid CoA-transferase)	oxct1	259821417.71800002	7.90654e+07	118279875	2.39847e+08	1.17302e+08	4.13865e+08	126730739.97999999	1.1737e+08	2.83694e+08	1.6993e+08
KAK5583702.1	hypothetical protein RB653_005300 [Dictyostelium firmibasis]	A0AAN7Z0Y3	DDB_G0292072	Squalene synthase (SQS) (SS) (EC 2.5.1.21)	fdfT DDB_G0292072	24010766.501000002	13033101.419000002	NA	2.21775e+06	762933	3.29843e+07	5.75486e+06	NA	2.15806e+06	568397
KAK5581748.1	hypothetical protein RB653_003326 [Dictyostelium firmibasis]	A0AAN7UH87	DDB_G0293990	Uncharacterized protein	NA	2397213.2182099996	1.35729e+06	NA	NA	NA	NA	475606	NA	NA	NA
XP_003288620.1	uncharacterized protein DICPUDRAFT_92126 [Dictyostelium purpureum]	F0ZMH2	DDB_G0269236	Rab GTPase	rab7A	233279353.85000002	4.98414e+06	31974839.812999997	4.72527e+07	2511086	1.4728e+08	1.26762e+07	1.78272e+07	52626381.793000005	370579
EGC32269.1	Rab GTPase [Dictyostelium purpureum]	F0ZUW8	DDB_G0289827	Rab GTPase	rab18	22865222.389000002	4.02037e+07	1.56719e+06	8.60029e+06	20275082	13805503.975000001	4.80086e+07	1.17947e+06	12782148.830599999	1.79876e+07
KAK5580660.1	hypothetical protein RB653_000683 [Dictyostelium firmibasis]	A0AAN7U370	DDB_G0285485	G domain-containing protein	NA	2205493.5949999997	NA	NA	NA	NA	5.2724e+06	NA	NA	NA	NA
KAK5575359.1	hypothetical protein RB653_010618 [Dictyostelium firmibasis]	A0AAN7YL83	DDB_G0273563	Dipeptidyl peptidase 3 (EC 3.4.14.4) (Dipeptidyl aminopeptidase III) (Dipeptidyl peptidase III)	dpp3-1 DDB_G0273471; dpp3-2 DDB_G0273563	209699964.71499997	1.00627e+08	9.5592e+07	126705168.29800001	7.24316e+07	2.67529e+08	88908807.42999999	9.26063e+07	1.33185e+08	5.06713e+07
EAL67509.1	hypothetical protein DDB_G0279905 [Dictyostelium discoideum AX4]	Q54W51	DDB_G0279905	Cobalamin adenosyltransferase-like domain-containing protein	NA	2014741.6054000002	5.18686e+06	5.37615e+07	4.72974e+06	96975.1	2.46124e+06	5.61194e+06	97387416	5.28292e+06	1.07571e+06
EAL68554.1	hypothetical protein DDB_G0277761 [Dictyostelium discoideum AX4]	Q86KR5	DDB_G0277761	Uncharacterized protein	NA	200305028.82799998	2.97636e+08	1.66628e+08	191735830.47779998	2.76688e+08	1.58116e+08	2.2559e+08	1.87252e+08	1.48501e+08	2.09232e+08
EGC28699.1	aspartate aminotransferase [Dictyostelium purpureum]	F1A533	DDB_G0282493	Aspartate aminotransferase (EC 2.6.1.1)	aatB	196175087.18600002	5.55462e+07	1.80552e+08	5.52995e+07	7.81581e+07	1.76603e+08	82896919.93100001	1.27827e+08	5.95089e+07	2.67416e+07
BAD98242.1	acetoacetyl-CoA thiolase [Dictyostelium discoideum]	Q86AD9	DDB_G0271544	Probable acetyl-CoA acetyltransferase (EC 2.3.1.9) (Acetoacetyl-CoA thiolase)	NA	184787297.37300003	1.91358e+07	2.77717e+07	1.97532e+07	4.35097e+07	6.98966e+07	2.44642e+07	2.39015e+07	1.97737e+07	5.86369e+07
BAA75511.1	talin homologue [Dictyostelium discoideum AX2]	Q54K81	DDB_G0287505	Talin-B	talB	173968547.62399998	5.49053e+08	1.99314e+08	3.91913e+08	228699457	235677396.31800002	5.19461e+08	2.59616e+08	3.65498e+08	3.63527e+08
KAK5575647.1	hypothetical protein RB653_006780 [Dictyostelium firmibasis]	A0AAN7YU17	DDB_G0270036	Serine/threonine-protein phosphatase 2A activator (EC 5.2.1.8) (Phosphotyrosyl phosphatase activator)	ppp2r4A ppp2r4 DDB_G0270036	1734419.8228000002	2.15723e+06	1.99101e+06	1.9129e+06	999195	2.00681e+07	2.87249e+06	1.84186e+06	1.68175e+06	NA
KAK5582047.1	hypothetical protein RB653_003629 [Dictyostelium firmibasis]	A0AAN7TZI8	DDB_G0293254	Eukaryotic translation initiation factor 3 subunit F (eIF3f) (Eukaryotic translation initiation factor 3 subunit 5)	eif3f eif3s5 DDB_G0293254	159709554.05400002	1170123.7744999998	9.21741e+07	3.90459e+07	1.88754e+07	4.0727e+08	5831678	9.40157e+07	3.73651e+07	44331278
KAK5582776.1	hypothetical protein RB653_004362 [Dictyostelium firmibasis]	A0AAN7U781	DDB_G0279011	Glutaredoxin domain-containing protein	NA	154824444.73000002	2.60841e+08	1.17159e+08	1.44877e+08	5.15051e+07	2.4082e+08	218941323	161278613.39999998	9.26737e+07	5.41374e+07
KAK5579280.1	hypothetical protein RB653_008961 [Dictyostelium firmibasis]	A0AAN7U165	DDB_G0289811	Actin 10	act10	14274394.401999999	4.60785e+07	1.80633e+07	5760461.632999999	31660476	6.90403e+06	16744005	1.12623e+07	5192017.0649999995	1.26277e+06
KAK5577710.1	hypothetical protein RB653_002655 [Dictyostelium firmibasis]	A0AAN7U3B2	DDB_G0276067	Diaminopimelate decarboxylase	NA	128668337.20000002	5.43488e+07	3.80723e+07	4.18921e+07	5.17944e+07	5.12705e+07	3.98503e+07	3.71511e+07	4.54283e+07	5.13662e+07
KAK5578839.1	hypothetical protein RB653_008513 [Dictyostelium firmibasis]	A0AAN7YPD9	DDB_G0288563	Peptidase C1A papain C-terminal domain-containing protein	NA	12375588.334999999	2.31413e+07	3.69818e+06	1.04613e+07	NA	7.15346e+06	25895084	1.92864e+06	1.78379e+07	NA
EAL71771.1	proteasome component region PCI domain-containing protein [Dictyostelium discoideum AX4]	Q55BD5	DDB_G0271282	COP9 signalosome complex subunit 7 (Signalosome subunit 7)	csn7	115208686.13687001	1.61115e+08	2.40178e+07	4.67518e+07	1.31115e+07	165380117.13279998	1.2263e+08	2.22527e+07	4.44099e+07	1.84306e+07
EAL61345.1	hypothetical protein DDB_G0291978 [Dictyostelium discoideum AX4]	Q54DW4	DDB_G0291978	Pleckstrin domain-containing protein	xacA	11074156.044599999	2.74241e+06	NA	NA	NA	1.79704e+07	1.40108e+06	NA	NA	NA
KAK5584525.1	hypothetical protein RB653_006137 [Dictyostelium firmibasis]	A0AAN7Z525	DDB_G0281865	S-(hydroxymethyl)glutathione dehydrogenase (EC 1.1.1.284)	adh5 DDB_G0281865	11049451.188000001	8.42026e+06	3.0081e+07	3.42362e+07	5.49178e+07	6.51063e+06	7.48776e+06	39612747.319000006	3.13597e+07	1.36119e+08
KAK5575823.1	hypothetical protein RB653_006957 [Dictyostelium firmibasis]	A0AAN7U303	DDB_G0270634	RRM domain-containing protein	NA	108578770.67999999	3727012.9869999997	5.18058e+07	1.61287e+07	8.06041e+07	133045497.91000001	2.02176e+07	4.9087e+07	9.13373e+06	8.92748e+07
KAK5584883.1	hypothetical protein RB653_006501 [Dictyostelium firmibasis]	A0AAN7UMS0	DDB_G0282813	Arp2/3 complex 34 kDa subunit	arcB Arc35 arpE DDB_G0282813	1007576713.4000001	1726190774	1.03298e+08	1479434712	4.88369e+08	1417771251	2306925868	142892119.67000002	1001813986	535053760
Q55CS9.1	RecName: Full=ATP synthase subunit beta, mitochondrial; AltName: Full=ATP synthase F1 subunit beta; Flags: Precursor	NA	DDB_G0269916	ATP synthase F(1) complex catalytic subunit beta, mitochondrial (EC 7.1.2.2) (ATP synthase F1 subunit beta)	atp5f1b atp5b DDB_G0269916	16606416231	6383650991	3621847562	7014296979	8493614710	15970185854	6959617789	3780144398	9356350540	7115993852
1LVK	A Chain A, MYOSIN	P08799	DDB_G0286355	Myosin-2 heavy chain (Myosin II heavy chain)	mhcA	11440935749	3494433315	5847141285	7191635736	1402102334	14309309783	2502120769	6357331121	7240880678	2811692338
GAM22206.1	hypothetical protein SAMD00019534_053810 [Acytostelium subglobosum LB1]	NA	DDB_G0268632	NA	abpA	8623771589	1974576495	3823179474	3283715557	7.6822e+08	7698303137	2581547739	4056609320	2548607887	1002729291
Q869W9.1	RecName: Full=Probable polyketide synthase 16; Short=dipks16	NA	DDB_G0275069	Probable polyketide synthase 16 (dipks16) (EC 2.3.1.-)	pks16 DDB_G0275069	6417248935	9.7668e+08	6.3917e+07	9.37007e+06	NA	6797854661	8.3891e+08	4.95083e+07	2.55201e+07	3.53225e+06
KAK5577995.1	hypothetical protein RB653_002943 [Dictyostelium firmibasis]	A0AAN7U3R0	DDB_G0276821	aldehyde dehydrogenase (NAD(+)) (EC 1.2.1.3)	NA	6018058861	2683455253	1421481844	1850461169	1160153239	5655189873	3109710102	1715302989	1920695081	1354066221
EAL73161.1	S-adenosyl-L-homocysteine hydrolase [Dictyostelium discoideum AX4]	P10819	DDB_G0267418	Adenosylhomocysteinase (AdoHcyase) (EC 3.13.2.1) (S-adenosyl-L-homocysteine hydrolase)	sahA	5784312298	2399200416	3396376211	3005339781	1737322689	3980942126	2427799351	3392800968	2314356464	7.80344e+08
AAA69917.1	heat shock cognate protein [Dictyostelium discoideum]	P54651	DDB_G0267400	Heat shock cognate 90 kDa protein	hspD	4896424110	3240893563	1958178973	2247815893	1381017643	4505204997	3268800340	1900111878	1891348247	1392051202
EGC31973.1	heat shock protein [Dictyostelium purpureum]	F0ZVR4	DDB_G0269144	Heat shock protein	hspB	4624382195	3320269823	1812562357	2992416265	7133907580	4833348488	2987194652	1810170897	2407732117	5092420672
EGC29559.1	hypothetical protein DICPUDRAFT_93127 [Dictyostelium purpureum]	F1A2L4	DDB_G0267454	ADP/ATP translocase (ADP,ATP carrier protein)	ancA	4621499824	1932900242	1483222895	1996512154	1075724957	4960561420	1364195352	1529210267	2246969497	1177199406
EAL63212.1	elongation factor 2 [Dictyostelium discoideum AX4]	P15112	DDB_G0288373	Elongation factor 2 (EF-2) (EC 3.6.5.-)	efbA	4614759969	4836000832	1819054315	2349918426	1123061447	5442676013	2792772479	1734117412	1951841207	1376900335
BAA78060.1	ATPase subunit 1 (mitochondrion) [Dictyostelium discoideum]	Q9XPJ9	DDB_G0294012	ATP synthase subunit alpha, mitochondrial	atp1	4424084452	1763376947	1112365583	2300267147	1322097256	5047565701	1325343715	1126302991	2241824367	1499396498
Q553V1.1	RecName: Full=Citrate synthase, mitochondrial; Flags: Precursor	NA	DDB_G0275311	Citrate synthase, mitochondrial (EC 2.3.3.16)	cs DDB_G0275311	4336882544	7.36693e+08	1129400043	8.99902e+08	768377438	2552626825	5.73747e+08	9.725e+08	9.56258e+08	1.49345e+08
AAB04942.1	P52D [Dictyostelium discoideum]	P54638	DDB_G0267380	Acetylornithine deacetylase (EC 3.5.1.16) (N-acetylornithinase) (AO) (Acetylornithinase) (NAO)	argE	3631099171	2273526170	1542301122	1673573603	1530746421	3743234524	2280930122	1589384265	1525383230	1122496421
KAK5582577.1	hypothetical protein RB653_004162 [Dictyostelium firmibasis]	A0AAN7YZT7	DDB_G0279591	Glutamine synthetase	glnA3 glnB DDB_G0279591	3497111945	6.90276e+08	8.00597e+08	1061744618	2.07883e+08	3300844508	1006062150	8.66155e+08	1050804182	372790176
P24639.1	RecName: Full=Annexin A7; AltName: Full=Annexin VII; AltName: Full=Annexin-7; AltName: Full=Synexin	NA	DDB_G0269160	Annexin A7 (Annexin VII) (Annexin-7) (Synexin)	nxnA ann7 DDB_G0269160	3291785496	1149898481	9.82085e+08	1946408924	1573533567	2724054597	1093122211	1152044113	1739174639	1506576081
KAK5578175.1	hypothetical protein RB653_003128 [Dictyostelium firmibasis]	A0AAN7U3Z6	DDB_G0277401	Vacuolar proton pump subunit B (V-ATPase subunit B) (Vacuolar proton pump subunit B)	vatB dvacB DDB_G0277401	3240258444	1154339327	1194143626	1488613854	1012116113	3439486502	1230200637	1427129243	1837448546	1265038535
EGC39028.1	hypothetical protein DICPUDRAFT_91322 [Dictyostelium purpureum]	F0ZAN3	DDB_G0269100	Calponin-homology (CH) domain-containing protein	abpC	3195550493	1991626156	3311612737	3472199499	7.56407e+08	3176941960	2843842047	3556781172	2910544423	1109021324
AAN23118.1	mitochondrial Hsp70 precursor [Dictyostelium discoideum]	Q8I0H7	DDB_G0293298	Heat shock 70 kDa protein, mitochondrial (75 kDa glucose-regulated protein homolog) (GRP-75)	mhsp70	3193080001	1153742035	5.90635e+08	1305280582	1234702356	3395189856	8.71245e+08	6.35281e+08	1604154723	1248580608
GAM22960.1	hypothetical protein SAMD00019534_061350 [Acytostelium subglobosum LB1]	NA	DDB_G0288065	NA	cdcD	3034159007	2316361514	1887663026	2564572420	1672195717	4325321375	1977142061	2102611803	2302573619	1746002419
EAL61929.1	peptidase M16 family protein [Dictyostelium discoideum AX4]	Q54F93	DDB_G0290997	Mitochondrial-processing peptidase subunit alpha-2 (Alpha-MPP 2) (Ddalpha-MPP 2) (Inactive zinc metalloprotease alpha-2)	mppA2	2785139950	674536477	5.69355e+08	1327696224	1666745357	3119796280	9.70705e+08	5.89725e+08	1462459948	1203409365
XP_641728.1	hypothetical protein DDB_G0279211 [Dictyostelium discoideum AX4]	Q54X49	DDB_G0279211	5-methyltetrahydropteroyltriglutamate--homocysteine methyltransferase (EC 2.1.1.14) (Cobalamin-independent methionine synthase) (Methionine synthase, vitamin-B12 independent isozyme)	metE	2727018655	1305709237	8.15805e+08	7.77069e+08	3.39584e+08	2778867926	1548727888	7.64927e+08	6.5915e+08	380342876
EAL65898.1	phosphopyruvate hydratase [Dictyostelium discoideum AX4]	Q54RK5	DDB_G0283137	Enolase A (EC 4.2.1.11) (2-phospho-D-glycerate hydro-lyase A) (2-phosphoglycerate dehydratase A)	enoA	2670713559	7.6395e+08	319416061	1289541498	1258351538	3150518570	6.20411e+08	3.34767e+08	9.62808e+08	1139291532
EAS66835.1	mitochondrial processing peptidase beta subunit [Dictyostelium discoideum AX4]	Q4W6B5	DDB_G0288777	Mitochondrial-processing peptidase subunit beta (EC 3.4.24.64) (Beta-MPP)	mppB	2559641277	4.70374e+08	325155356	4.99177e+08	6.30948e+08	2128037941	8.25792e+08	3.35558e+08	3.56256e+08	2.53077e+08
CAA85473.1	major vault protein B [Dictyostelium discoideum]	P54659	DDB_G0291127	Major vault protein beta (MVP-beta)	mvpB	2440751600	2108837492	1552939048	1522794400	3.39851e+08	3357708078	1394455110	1666896974	1328560055	7.03112e+08
KAK5578193.1	hypothetical protein RB653_003146 [Dictyostelium firmibasis]	A0AAN7UBJ1	DDB_G0277087	MGS-like domain-containing protein	purH DDB_G0277087	2300831409	1430903189	4.90942e+08	7.19738e+08	7.43459e+08	2670554699	1512296331	5.39358e+08	6.58685e+08	7.42345e+08
AAC37344.1	beta tubulin [Dictyostelium discoideum]	P32256	DDB_G0269196	Tubulin beta chain (Beta-tubulin)	tubB	2232397196	1834651654	6.70914e+08	1719008749	1487434641	2192722128	1845624369	7.75811e+08	1625890699	1464094212
EGC34887.1	aconitate hydratase [Dictyostelium purpureum]	F0ZME8	DDB_G0278779	Aconitate hydratase, mitochondrial (Aconitase) (EC 4.2.1.3)	aco2	2226550921	1081774688	5.17517e+08	1761541733	1248943196	2465885485	1117070095	557712093.4937999	1921366816	1837777793
EAL70502.1	heat shock protein [Dictyostelium discoideum AX4]	Q557E0	DDB_G0273623	Heat shock cognate 70 kDa protein 2 (HSC70-2)	hspE-1; hspE-2	2180299872	1099404335	1021361678	5.23092e+08	1.32632e+08	2351007590	1088379634	7.28793e+08	399657885	1.58154e+08
XP_001733005.1	glutathione S-transferase domain-containing protein [Dictyostelium discoideum AX4]	B0G141	DDB_G0282979	Glutathione S-transferase domain-containing protein	efa1G	2158051720	849474482	1223256345	742613508	108287255	1916107030	6.24682e+08	1282633611	6.1589e+08	8.1903e+07
XP_012752937.1	hypothetical protein SAMD00019534_070760, partial [Acytostelium subglobosum LB1]	NA	DDB_G0283701	NA	guaB	2128723859	7.93218e+08	3.91995e+08	7.8099e+08	3.14003e+08	3034289276	8.77523e+08	4.23721e+08	6.09156e+08	4.37292e+08
KAK5575786.1	hypothetical protein RB653_006920 [Dictyostelium firmibasis]	A0AAN7TTS3	DDB_G0269156	Major vault protein	mvpA DDB_G0269156	2119873951	1917715625	1535836772	1558794647	3.76306e+08	2932203928	2018431386	1623858797	1313217144	6.46302e+08
AAB87719.1	calreticulin [Dictyostelium discoideum]	Q23858	DDB_G0283539	Calreticulin	crtA	2107255929	6.52358e+08	6.09819e+08	1153862954	1384251392	2151719809	7.85945e+08	7.32638e+08	1347714624	1251219002
Q54I10.1	RecName: Full=Probable methylmalonate-semialdehyde/malonate-semialdehyde dehydrogenase [acylating], mitochondrial; Short=MMSDH; AltName: Full=Malonate-semialdehyde dehydrogenase [acylating]; Flags: Precursor	NA	DDB_G0289085	Probable methylmalonate-semialdehyde/malonate-semialdehyde dehydrogenase [acylating], mitochondrial (MMSDH) (EC 1.2.1.27) (Malonate-semialdehyde dehydrogenase [acylating])	mmsdh aldh6 DDB_G0289085	2090201913	5.71139e+08	5.56172e+08	984285901	8.3714e+08	1819755305	6.87122e+08	5.44362e+08	1106866764	1110014850
EAL73145.1	cystathionine beta-synthase [Dictyostelium discoideum AX4]	P46794	DDB_G0267386	Cystathionine beta-synthase (EC 4.2.1.22) (Beta-thionase) (Serine sulfhydrase)	cysB	2075813302	1122783881	4.79457e+08	7.1601e+08	3.67226e+08	3805749109	1172728455	5.00119e+08	8.40592e+08	3.7909e+08
EAL69248.1	hypothetical protein DDB_G0276335 [Dictyostelium discoideum AX4]	P20054	DDB_G0276335	Multifunctional protein pyr1-3 [Includes: Glutamine-dependent carbamoyl-phosphate synthase (EC 6.3.5.5); Glutamine amidotransferase (GATase) (GLNase) (EC 3.5.1.2); Ammonium-dependent carbamoyl phosphate synthase (CPS) (CPSase) (EC 6.3.4.16); Aspartate carbamoyltransferase (EC 2.1.3.2); Dihydroorotase (EC 3.5.2.3)]	pyr1-3	2048264322	7.12892e+08	6.72164e+08	7.52227e+08	2.45433e+08	2637926979	7.50339e+08	7.11625e+08	793420903	2.98393e+08
EAL68345.1	ATP citrate synthase [Dictyostelium discoideum AX4]	Q54YA0	DDB_G0278345	Probable ATP-citrate synthase (EC 2.3.3.8) (ATP-citrate (pro-S-)-lyase) (Citrate cleavage enzyme)	acly	2033014096	4.48584e+08	1.99071e+08	8.94411e+07	6.68475e+07	2067420096	4.54358e+08	2.08327e+08	1.36954e+08	1.0405e+08
EAL71923.1	DEAD/DEAH box helicase domain-containing protein [Dictyostelium discoideum AX4]	P90529	DDB_G0269146	RNA helicase (EC 3.6.4.13)	ifdA	1965396355	5.47544e+08	3.75384e+08	3.61834e+08	156622914	1405702598	5.42061e+08	3.99857e+08	384529630	1.52166e+08
CAA43707.1	coronin [Dictyostelium discoideum]	P27133	DDB_G0267382	Coronin-A (Coronin) (p55)	corA	1961265089	1419648768	1684886127	1812297681	1295711886	2059682555	1252265069	1852276310	1795079401	1333341299
EAL68575.1	60S ribosomal protein L4 [Dictyostelium discoideum AX4]	Q54Z69	DDB_G0277803	Large ribosomal subunit protein uL4 (60S ribosomal protein L4)	rpl4	1877740542	8.19316e+08	8.58935e+08	522708268	1.04002e+07	1213538965	467658478	6.73031e+08	5.17862e+08	1.24968e+07
CBU84300.1	unnamed protein product [Dictyostelium discoideum]	NA	DDB_G0273639	NA	g6pd-1	1865989868	1068421886	9.84912e+08	1073230200	3.75372e+08	1972851707	1135668638	9.94325e+08	1115532615	5.81917e+08
AAB09713.1	cyclase associated protein [Dictyostelium discoideum]	P54654	DDB_G0288769	Adenylyl cyclase-associated protein (CAP)	cap	1838561986	2155817689	1173668162	1488049050	8.73229e+08	2254943073	1943610247	1293677505	1391093494	8.94579e+08
KAK5579001.1	hypothetical protein RB653_008677 [Dictyostelium firmibasis]	A0AAN7YRQ6	DDB_G0289157	FAD-binding domain-containing protein	cmfB cmfr1 DDB_G0289157	1805526098	6.33087e+08	482678097.64129996	6.01924e+08	3.8424e+08	2264890944	5.95131e+08	405729397.54399997	7.41516e+08	396478689
KAK5578423.1	hypothetical protein RB653_008094 [Dictyostelium firmibasis]	A0AAN7TZK7	DDB_G0287469	Glutamate dehydrogenase	glud1	1784861272	8.27997e+08	195386365	6.20216e+08	8.59798e+08	2144999352	9.50313e+08	1.93228e+08	6.20919e+08	8.3681e+08
KAK5583405.1	hypothetical protein RB653_004998 [Dictyostelium firmibasis]	A0AAN7U8P5	DDB_G0291648	Dihydrolipoyl dehydrogenase (EC 1.8.1.4)	lpd bkdD dld odhC pdhD DDB_G0291648	1739423357	7.5751e+08	3.8213e+08	7.55363e+08	8.16921e+08	1991853886	5.20288e+08	4.0604e+08	8.94079e+08	8.6472e+08
AAK17205.1	calcium-dependent cell adhesion molecule-1 [Dictyostelium discoideum]	P54657	DDB_G0285793	Calcium-dependent cell adhesion molecule 1 (CAD-1) (DdCAD-1) (GP24)	cadA	1735855331	3.19262e+08	6.56185e+08	5.21418e+07	2.15159e+07	4.34089e+08	3.79003e+08	3.58174e+08	1.90584e+08	4.33433e+07
AAB17277.1	chaperonin 60 [Dictyostelium discoideum]	Q54J97	DDB_G0288181	60 kDa heat shock protein, mitochondrial (60 kDa chaperonin) (Chaperonin 60) (CPN60) (Heat shock protein 60) (HSP-60) (Hsp60)	hspA	1622150960	5.58201e+08	306631249.08070004	7.25218e+08	1018644768	2435252215	557362213	2.65462e+08	8.59575e+08	8.35589e+08
EAL63360.1	phosphoribosylformylglycinamide synthase [Dictyostelium discoideum AX4]	Q54JC8	DDB_G0288145	Phosphoribosylformylglycinamidine synthase (FGAM synthase) (FGAMS) (EC 6.3.5.3) (Formylglycinamide ribonucleotide amidotransferase) (FGAR amidotransferase) (FGAR-AT) (Formylglycinamide ribotide amidotransferase)	purL	1611512351	8.61757e+08	4.46487e+08	6.35174e+08	2.16057e+08	1745454376	859685532	5.08277e+08	5.95072e+08	3.51636e+08
KAK5576073.1	hypothetical protein RB653_007211 [Dictyostelium firmibasis]	A0AAN7TV16	DDB_G0269382	Xaa-Pro dipeptidase (EC 3.4.13.9) (Imidodipeptidase) (Peptidase D) (Proline dipeptidase)	pepd prd DDB_G0269382	1556208843	6.84031e+08	7.04853e+08	6.32808e+08	4.4306e+08	2250608789	6.18498e+08	6.3533e+08	7.29871e+08	498353205.67899996
EAL67069.1	succinate dehydrogenase [Dictyostelium discoideum AX4]	Q9U3X4	DDB_G0280535	Succinate dehydrogenase [ubiquinone] flavoprotein subunit, mitochondrial (EC 1.3.5.1) (Flavoprotein subunit of complex II) (FP)	sdhA	1524655097	6.23876e+08	506853539.66050005	8.83286e+08	578837268.2771001	1518338876	560617198.8641001	5.25325e+08	9.73206e+08	769621712.2207999
GAM20829.1	hypothetical protein SAMD00019534_040040 [Acytostelium subglobosum LB1]	NA	DDB_G0277947	NA	shmt1	1518696994	6.10795e+08	5.36937e+08	7.91533e+08	362835109.04999995	1813238226	6.58206e+08	5.99971e+08	6.0776e+08	431166709.84000003
XP_642429.1	60S ribosomal protein L5 [Dictyostelium discoideum AX4]	Q54XX3	DDB_G0278539	Large ribosomal subunit protein uL18 (60S ribosomal protein L5)	rpl5	1498805156	8.10487e+08	7.10781e+08	8.88903e+08	1.04518e+08	1345458496	5.23617e+08	6.07082e+08	8.52123e+08	1.30319e+08
GAM27720.1	hypothetical protein SAMD00019534_108960 [Acytostelium subglobosum LB1]	NA	DDB_G0269122	NA	cysA	1443904653	5.06501e+08	6.97539e+08	3.58718e+08	1.39859e+07	8.7234e+08	4.54323e+08	5.8148e+08	4.18911e+08	4.26062e+07
EAL63219.1	acetyl-CoA carboxylase [Dictyostelium discoideum AX4]	Q54J08	DDB_G0288387	Acetyl-CoA carboxylase (EC 6.4.1.2) (ACC-alpha) [Includes: Biotin carboxylase (EC 6.3.4.14)]	accA	1431589138	447712554	1.08088e+08	4.82785e+07	1.59731e+07	1562581776	5.25935e+08	117278749.57000001	4.51162e+07	2.50107e+07
EAL60674.1	hypothetical protein DDB_G0293724 [Dictyostelium discoideum AX4]	Q54BI8	DDB_G0293724	Uncharacterized protein	NA	1428394070	6.78197e+08	2.18217e+08	8.35212e+07	4.12129e+06	1556924500	7.76141e+08	1.86855e+08	1.11258e+08	8.49359e+06
EAL67386.2	NAD+ dependent glutamate dehydrogenase [Dictyostelium discoideum AX4]	Q54VI3	DDB_G0280319	Glutamate dehydrogenase 2 (EC 1.4.1.2) (NAD-specific glutamate dehydrogenase) (NAD-GDH)	glud2	1394614102	5.66513e+08	4.81799e+08	5.87058e+08	2.10732e+08	1850925877	5.96718e+08	5.46435e+08	7.33559e+08	2.89888e+08
KAK5575208.1	hypothetical protein RB653_010464 [Dictyostelium firmibasis]	A0AAN7U1L2	DDB_G0272618	Transketolase (EC 2.2.1.1)	tkt-1 DDB_G0272618; tkt-2 DDB_G0274019	1386016093	8.71295e+08	5.63994e+08	612314055	349969680	1085615983	6.22719e+08	637738947	5.98968e+08	360943901
KAK5583774.1	hypothetical protein RB653_005374 [Dictyostelium firmibasis]	A0AAN7YSX0	DDB_G0292206	Alpha-mannosidase (EC 3.2.1.-)	manA DDB_G0292206	1366273042	3.42454e+08	2.74038e+08	2.04321e+08	2.73158e+07	1451782983	5.62671e+08	3.47316e+08	4.6455e+08	1.11644e+08
KAK5577029.1	hypothetical protein RB653_001966 [Dictyostelium firmibasis]	A0AAN7TPU9	DDB_G0274113	Large ribosomal subunit protein uL2 C-terminal domain-containing protein	rpl8	1355850577	1.02953e+07	7.62498e+08	9.7094e+08	2.1988e+08	1570574877	6.68351e+06	4.96606e+08	6.93228e+08	2.64579e+08
EAL69857.1	glyceraldehyde-3-phosphate dehydrogenase [Dictyostelium discoideum AX4]	Q94469	DDB_G0275153	Glyceraldehyde-3-phosphate dehydrogenase (GAPDH) (EC 1.2.1.12)	gpdA	1293122574	5.00313e+08	6.31227e+08	5.10498e+08	5.05181e+07	9.23572e+08	4.8609e+08	5.39709e+08	4.04612e+08	3.51505e+07
KAK5581923.1	hypothetical protein RB653_003503 [Dictyostelium firmibasis]	A0AAN7U858	DDB_G0293558	Polyadenylate-binding protein (PABP)	pabpc1A DDB_G0293558	1281423867	575056429.6800001	4.82139e+08	7.89775e+08	3.26733e+08	1662115380	8.23399e+08	4.83889e+08	700974462.0699999	3.27917e+08
EGC35503.1	hypothetical protein DICPUDRAFT_47664 [Dictyostelium purpureum]	F0ZKM4	DDB_G0271678	phosphoenolpyruvate carboxykinase (ATP) (EC 4.1.1.49)	pckA	1277924840	781240819	3.9105e+08	1017987826	5.1021e+08	1145875286	7.29305e+08	5.13118e+08	9.5087e+08	7.35166e+08
AAC36743.1	catalase [Dictyostelium discoideum]	O77229	DDB_G0274595	Catalase-A (EC 1.11.1.6)	catA	1276813992	5.03125e+08	4.30343e+08	5.92321e+08	6.47126e+08	1561819674	5.63183e+08	3.90691e+08	6.18328e+08	7.05447e+08
KAK5574365.1	hypothetical protein RB653_003302 (mitochondrion) [Dictyostelium firmibasis]	A0AAN7TXU8	DDB_G0294016	ATP synthase subunit 9, mitochondrial	atp9 DDB_G0294016	1269378834	468203834	2.01896e+08	1.84723e+08	3.02578e+08	1175768637	9.50628e+07	1.52332e+08	370725749	2.17167e+08
AAQ98872.1	heat shock protein 88 [Dictyostelium discoideum]	Q6TMK3	DDB_G0290187	Heat shock protein 88 (Heat shock 70-related protein)	hspH	1226591252	8.05659e+08	436039633.00600004	5.53504e+08	4.07316e+08	1365143267	7.50546e+08	4.34547e+08	4.52313e+08	4.42287e+08
EGC29533.1	S-adenosylmethionine synthetase [Dictyostelium purpureum]	F1A2P5	DDB_G0291179	S-adenosylmethionine synthase (EC 2.5.1.6)	metK	1206542733	2.24964e+08	8.12613e+08	2.29815e+08	83871612.37099999	6.26662e+08	2.77896e+08	5.82289e+08	1.68266e+08	1.98737e+07
EAL72685.1	puromycin-sensitive aminopeptidase-like protein [Dictyostelium discoideum AX4]	Q55CY7	DDB_G0270670	Aminopeptidase (EC 3.4.11.-)	psaB	1158279823	9.16645e+08	585783273.5239999	6.63072e+08	2.7508e+08	1358417084	6.51332e+08	653241234.5009999	6.99681e+08	6.64426e+08
XP_642689.1	hypothetical protein DDB_G0277213 [Dictyostelium discoideum AX4]	Q86K89	DDB_G0277213	ATP synthase subunit d, mitochondrial	NA	1151603243	2.50062e+08	NA	NA	NA	9.39763e+08	2.05365e+08	NA	2.19136e+06	1.37666e+06
EAL69480.1	RNA-binding region RNP-1 domain-containing protein [Dictyostelium discoideum AX4]	Q75K16	DDB_G0275459	RNA-binding region RNP-1 domain-containing protein	NA	1140637890	2.65967e+07	1.2228e+07	4.40638e+06	39515607	8.70574e+08	3.26716e+07	7.73628e+06	8.11724e+06	195089044
AAB39262.1	RasGAP1 [Dictyostelium discoideum]	NA	DDB_G0287585	Ras GTPase-activating-like protein rgaA	rgaA	1123517708	7.76004e+08	6.36866e+08	7.04456e+08	2.5981e+08	1367192334	7.30414e+08	6.70256e+08	7.81305e+08	3.82608e+08
EAL68115.1	6-phosphogluconate dehydrogenase [Dictyostelium discoideum AX4]	Q8TA03	DDB_G0277885	6-phosphogluconate dehydrogenase, decarboxylating (EC 1.1.1.44)	gnd	1104266079	776275947	9.07216e+08	9.0272e+08	3.34389e+08	1188523686	748208394.8829999	8.42924e+08	8.57522e+08	5.31838e+08
1B99	E Chain E, PROTEIN (NUCLEOSIDE DIPHOSPHATE KINASE)	P22887	DDB_G0273805	Nucleoside diphosphate kinase, cytosolic (NDK) (NDP kinase) (EC 2.7.4.6)	ndkC-1; ndkC-2	1094222386	3.52473e+08	3.04665e+08	3.02724e+08	1.60061e+08	9.38564e+08	3.45292e+08	3.72898e+08	2.34959e+08	1.36298e+08
KAK5581622.1	hypothetical protein RB653_001659 [Dictyostelium firmibasis]	A0AAN7U4F6	DDB_G0283247	Pyruvate kinase (EC 2.7.1.40)	pyk	1081635345	5.20261e+08	570612827.4300001	5.08703e+08	317298963	1335220978	382910285.32199997	5.1357e+08	459834025	2.39046e+08
EAL61701.1	protein disulfide isomerase [Dictyostelium discoideum AX4]	Q54EN4	DDB_G0291434	Protein disulfide-isomerase 2 (PDI2) (EC 5.3.4.1)	pdi2	1067239023	4.57009e+08	464372437	1193321242	1193220357	1100737404	2.68845e+08	6.02293e+08	1329836870	1186893676
XP_642751.1	40S ribosomal protein S3a [Dictyostelium discoideum AX4]	Q54ZW5	DDB_G0277345	Small ribosomal subunit protein eS1 (40S ribosomal protein S3a)	rps3a	1066719101	2.44364e+08	1.11219e+08	1.16618e+08	1.03049e+07	4.83469e+08	3.06904e+08	8.12303e+07	1.72112e+08	9.10701e+06
XP_642300.1	hypothetical protein DDB_G0278341 [Dictyostelium discoideum AX4]	Q54YA2	DDB_G0278341	ATP citrate synthase (EC 2.3.3.8)	NA	1060768906	2.58948e+08	5.59179e+07	5.19001e+07	6.86514e+07	1334755334	2.98386e+08	4.85764e+07	5.13293e+07	7.33791e+07
AAA33237.1	porin [Dictyostelium discoideum]	Q01501	DDB_G0271848	Mitochondrial outer membrane protein porin (Voltage-dependent anion-selective channel protein) (VDAC)	porA	1048636492	8.89313e+07	8.73345e+07	5.62981e+07	3.19816e+06	3.09369e+08	1.44437e+08	4.3906e+07	1.23266e+08	1.1572e+07
AAA33179.1	clathrin heavy chain [Dictyostelium discoideum]	P25870	DDB_G0277221	Clathrin heavy chain	chcA	1032375508	6.61806e+08	578987080	818292114.6532999	2.88585e+08	959958665.8820001	372090218.64400005	6.40672e+08	9.89219e+08	3.89245e+08
XP_629633.1	60S ribosomal protein L6 [Dictyostelium discoideum AX4]	Q54D63	DDB_G0292460	Large ribosomal subunit protein eL6 (60S ribosomal protein L6)	rpl6	1014555254	4.03579e+08	6.4522e+08	3.7062e+08	2.54532e+07	8.91914e+08	3.18953e+08	6.17506e+08	3.32409e+08	7.94507e+07
KAK5576454.1	hypothetical protein RB653_007598 [Dictyostelium firmibasis]	A0AAN7YM61	DDB_G0268034	Rab GDP dissociation inhibitor	NA	1013905051	1191100143	417172415.53400004	433882518	1.61645e+08	1309217886	622154122	4.23972e+08	3.6265e+08	1.99959e+08
XP_640798.1	3-phosphoglycerate dehydrogenase [Dictyostelium discoideum AX4]	Q54UH8	DDB_G0281071	D-3-phosphoglycerate dehydrogenase (3-PGDH) (EC 1.1.1.95) (2-oxoglutarate reductase) (EC 1.1.1.399)	serA	1013181357	2.39059e+08	3.52003e+08	1.4111e+08	7.55706e+07	6.41804e+08	3.36797e+08	3.31854e+08	7.49814e+07	3.07613e+07
XP_635128.1	amine oxidase [Dictyostelium discoideum AX4]	Q54EW2	DDB_G0291301	Putative bifunctional amine oxidase DDB_G0291301 [Includes: Putative sarcosine oxidase (PSO) (EC 1.5.3.1) (EC 1.5.3.7); Putative L-amino-acid oxidase (EC 1.4.3.2)]	NA	1007962028	6.43412e+08	5.07289e+08	3.84325e+08	1.93514e+07	1094712050	4.72272e+08	5.16785e+08	3.43839e+08	8.66988e+07
CBG07882.1	unnamed protein product [Dictyostelium discoideum]	NA	DDB_G0281551	NA	guaA	1005131935	5.09351e+08	2.64657e+08	3.49413e+08	1.7997e+08	1377075599	5.20996e+08	2.67591e+08	3.50558e+08	2.61291e+08
EAL65787.1	hypothetical protein DDB_G0283293 [Dictyostelium discoideum AX4]	Q54RA2	DDB_G0283293	Delta-1-pyrroline-5-carboxylate dehydrogenase, mitochondrial (P5C dehydrogenase) (EC 1.2.1.88) (Aldehyde dehydrogenase family 4 member A1 homolog) (L-glutamate gamma-semialdehyde dehydrogenase)	NA	992396636	7.30581e+08	487166137.09000003	5.25928e+08	9.37658e+08	1232430339	8.06839e+08	5.33717e+08	6.8464e+08	9.01534e+08
XP_646620.1	galactose-binding domain-containing protein [Dictyostelium discoideum AX4]	Q58A40	DDB_G0270212	Galactose-binding domain-containing protein	DD7-1	9.88301e+08	2.08274e+08	3.05851e+08	9.40798e+07	736702	6.91037e+08	2.25843e+08	2.45418e+08	138993735	7.98486e+06
EAL62293.1	hypothetical protein DDB_G0290333 [Dictyostelium discoideum AX4]	Q54G77	DDB_G0290333	Peptidase S53 domain-containing protein	NA	957119105	2.64916e+08	8.9664e+07	2.17317e+07	2.27623e+07	9.14742e+08	2.22333e+08	3.7016e+07	33675672	2.32433e+07
GAM28112.1	hypothetical protein SAMD00019534_112880 [Acytostelium subglobosum LB1]	NA	DDB_G0291858	NA	vatM	9.5434e+08	393342871	4.02336e+08	6.20203e+08	3.08464e+08	1068888753	3.38558e+08	3.3162e+08	6.38628e+08	3.90801e+08
KAK5581426.1	hypothetical protein RB653_001458 [Dictyostelium firmibasis]	A0AAN7U548	DDB_G0283755	Actin-related protein 3	arpC aclA act DDB_G0283755	9.5003e+08	3.76184e+08	1001252679	6.13054e+08	381029146	7.46291e+08	2.48377e+08	9.35666e+08	3.74956e+08	1.86136e+08
EGC37010.1	hypothetical protein DICPUDRAFT_77330 [Dictyostelium purpureum]	F0ZGA5	DDB_G0291229	Uncharacterized protein	abpF	9.48943e+08	3.38819e+08	440397770	6.15396e+08	3.20162e+08	1058339313	2.99949e+08	4.58718e+08	7.04621e+08	5.58422e+08
KAK5582949.1	hypothetical protein RB653_004539 [Dictyostelium firmibasis]	A0AAN7YSF4	DDB_G0277847	Acetyltransferase component of pyruvate dehydrogenase complex (EC 2.3.1.12)	pdhC dlaA DDB_G0277847	9.41044e+08	3.74413e+08	1.31896e+08	3.08476e+08	352883082	1065347969	2.77165e+08	1.54358e+08	3.21881e+08	4.91992e+08
P52922.2	RecName: Full=Leucine aminopeptidase; AltName: Full=Epoxide hydrolase; AltName: Full=Leukotriene A-4 hydrolase homolog; Short=LTA-4 hydrolase	NA	DDB_G0269148	Leucine aminopeptidase (EC 3.4.11.-) (Epoxide hydrolase) (EC 3.3.2.10) (Leukotriene A-4 hydrolase homolog) (LTA-4 hydrolase)	lkhA DDB_G0269148	920617825	3.91076e+08	3.30811e+08	4.60581e+08	3.94176e+08	1131432674	3.57884e+08	3.95134e+08	5.56602e+08	2.55368e+08
EAL65070.1	aminoadipic semialdehyde synthase [Dictyostelium discoideum AX4]	Q54P64	DDB_G0284835	Aminoadipic semialdehyde synthase	aass	9.19187e+08	3.78383e+08	2.95301e+08	3.3628e+08	9.92456e+07	9.72082e+08	3.46396e+08	3.19343e+08	3.88496e+08	170840218.51700002
XP_647818.2	60S ribosomal protein L9 [Dictyostelium discoideum AX4]	Q54XI5	DDB_G0278959	Large ribosomal subunit protein uL6 (60S ribosomal protein L9)	rpl9	9.108e+08	1.18272e+08	6.74236e+07	2.18515e+07	1.18263e+07	5.43772e+08	1.50214e+08	5.2338e+07	41072161	2.71062e+07
Q55BY1.1	RecName: Full=Small ribosomal subunit protein uS2; AltName: Full=40S ribosomal protein SA	NA	DDB_G0270316	Small ribosomal subunit protein uS2 (40S ribosomal protein SA)	rpsA DDB_G0270316	9.02125e+08	1.10748e+08	1.20937e+08	6.21131e+07	2.47968e+07	4.47865e+08	1.38341e+08	9.01925e+07	1.27573e+08	4.39132e+07
GAM19248.1	hypothetical protein SAMD00019534_024230 [Acytostelium subglobosum LB1]	NA	DDB_G0289593	NA	tufM	8.76833e+08	1.91132e+08	2.78529e+08	2.00041e+08	2.20783e+07	605265274	2.40244e+08	209080175.45999998	2.05713e+08	1.96031e+07
EAL71704.1	40S ribosomal protein S25 [Dictyostelium discoideum AX4]	Q03409	DDB_G0271148	Small ribosomal subunit protein eS25 (40S ribosomal protein S25) (S31)	rps25	8.51106e+08	564271850	2.70306e+06	1.75578e+06	1.43658e+08	4.86867e+08	6.68e+08	1.11859e+06	4.96453e+06	2.26096e+08
XP_645306.1	aspartyl-tRNA synthetase [Dictyostelium discoideum AX4]	Q75JQ1	DDB_G0272236	Aspartate--tRNA ligase, cytoplasmic 1 (EC 6.1.1.12) (Aspartyl-tRNA synthetase 1) (AspRS 1)	aspS1	8.49528e+08	2.89742e+08	2.49888e+08	2.34297e+08	1.5689e+08	8.61252e+08	3.69129e+08	2.31555e+08	284937538	1.53328e+08
EAL65146.1	glycyl-tRNA synthetase [Dictyostelium discoideum AX4]	Q54PF9	DDB_G0284583	glycine--tRNA ligase (EC 6.1.1.14) (Diadenosine tetraphosphate synthetase)	glyS	8.45357e+08	5.47633e+08	1.78504e+08	2.15386e+08	1.59984e+08	8.23079e+08	470526928	193633027	1.65806e+08	1.55027e+08
KAK5575419.1	hypothetical protein RB653_006552 [Dictyostelium firmibasis]	A0AAN7YLA0	DDB_G0270380	Ribosomal protein eL8/eL30/eS12/Gadd45 domain-containing protein	rpl30 DDB_G0270380	8.24471e+08	2812948910	853154954.4300001	1179808224	1.14502e+07	1610453502	2650582085	795489872.2700001	7.22206e+08	3.69132e+06
GAM28462.1	hypothetical protein SAMD00019534_116380 [Acytostelium subglobosum LB1]	NA	DDB_G0289483	NA	ctxA	8.23994e+08	74418009.05499999	5.89608e+08	2.42498e+08	4.35527e+08	920962964.6800001	1.32001e+08	5.95724e+08	2.3851e+08	480237611
KAK5581011.1	hypothetical protein RB653_001038 [Dictyostelium firmibasis]	A0AAN7YUW4	DDB_G0284669	ribose-phosphate diphosphokinase (EC 2.7.6.1)	prsA DDB_G0284669	8.07801e+08	2.19042e+07	3.5428e+08	2.66581e+08	2.18562e+08	1421148480	1.48301e+07	3.30667e+08	2.40765e+08	1.84768e+08
EAL64753.1	FKBP-type peptidylprolyl cis-trans isomerase [Dictyostelium discoideum AX4]	Q54NB6	DDB_G0285357	FK506-binding protein 4 (EC 5.2.1.8) (Histone proline isomerase) (Peptidyl-prolyl cis-trans isomerase) (PPIase) (Rotamase)	fkbp4	8.00165e+08	4.1001e+08	2.40188e+08	3.4674e+08	218420638	6.61463e+08	3.87013e+08	2.77789e+08	393458772	349735449
EAL61335.1	hypothetical protein DDB_G0292250 [Dictyostelium discoideum AX4]	Q54DK1	DDB_G0292250	Sulfide:quinone oxidoreductase, mitochondrial (EC 1.8.5.8)	sqor	789367056	1.25726e+08	272747377	1.82998e+08	107081996	3.9092e+08	1.58322e+08	1.91793e+08	1.57348e+08	5.17031e+07
EAL64177.1	ribosomal acidic phosphoprotein P0 [Dictyostelium discoideum AX4]	P22685	DDB_G0286501	Large ribosomal subunit protein uL10 (60S acidic ribosomal protein P0)	rplp0	7.71858e+08	9.80717e+07	1.04142e+08	1.37007e+07	2.6071e+06	2.85012e+08	7.51098e+07	5.09654e+07	2.61685e+07	2.55982e+06
EAL64269.1	profilin II [Dictyostelium discoideum AX4]	P26200	DDB_G0286187	Profilin-2 (Profilin II)	proB	7.71801e+08	2.70789e+08	383245010	9.13023e+07	6.44605e+07	5.83482e+08	4.18705e+08	3.55739e+08	1.32108e+08	9.15995e+07
AAB05588.1	WD40 repeat protein 2 [Dictyostelium discoideum]	P54686	DDB_G0278733	Actin-interacting protein 1 (DAip1) (WD repeat-containing protein 2 homolog)	aip1	7.69931e+08	4.02627e+08	4.90192e+08	4.61335e+08	2.40809e+08	6.64285e+08	4.58465e+08	4.8952e+08	4.05917e+08	3.14136e+08
AAA33260.1	thioredoxin [Dictyostelium discoideum]	P29447	DDB_G0294489	Thioredoxin-3 (Trx-3)	trxC	7.63505e+08	703767153	1.87396e+07	7.29431e+06	1.09974e+06	546795706.4760001	7.18447e+08	1.10128e+07	11738010	3.86467e+06
CBF65032.1	unnamed protein product [Dictyostelium discoideum]	NA	DDB_G0269242	NA	fcsA	7.55021e+08	423081251.34000003	2.05462e+08	2.53413e+08	1.80685e+08	9.19678e+08	4.37926e+08	165750758.32999998	2.06132e+08	2.01474e+08
KAK5576967.1	hypothetical protein RB653_001904 [Dictyostelium firmibasis]	A0AAN7YV83	DDB_G0274105	1,4-alpha-glucan branching enzyme (EC 2.4.1.18)	glgB	7.53983e+08	1.64619e+08	1.65302e+08	1.78286e+08	5.0543e+07	651808718	1.55402e+08	1.73573e+08	181828616.36600003	4.79966e+07
AAA75489.1	fimbrin [Dictyostelium discoideum]	P54680	DDB_G0277855	Fimbrin	fimA	7.53356e+08	469640696.98499995	4.03044e+08	4.4573e+08	1.17474e+08	1078210051	1050617460	4.56965e+08	4.70103e+08	1.92233e+08
AAG34561.2	phosphoglycerate kinase [Dictyostelium discoideum]	Q9GPM4	DDB_G0287595	Phosphoglycerate kinase (EC 2.7.2.3)	pgkA	7.40377e+08	8.17483e+08	1.86664e+08	2.54423e+08	2.54834e+08	6.81778e+08	3.83128e+08	1.89891e+08	1.94791e+08	2.15862e+08
KAK5577405.1	hypothetical protein RB653_002346 [Dictyostelium firmibasis]	A0AAN7TY88	DDB_G0275359	SAM-dependent methyltransferase Erg6/SMT-type domain-containing protein	NA	7.25713e+08	2.52484e+08	7.12621e+07	6.35912e+07	2.58933e+07	8.56489e+08	2.42769e+08	5.88355e+07	7.26459e+07	47078143.955299996
Q554D9.1	RecName: Full=Asparagine--tRNA ligase, cytoplasmic; AltName: Full=Asparaginyl-tRNA synthetase; Short=AsnRS	NA	DDB_G0275263	Asparagine--tRNA ligase, cytoplasmic (EC 6.1.1.22) (Asparaginyl-tRNA synthetase) (AsnRS)	asnS1 DDB_G0275263	7.2052e+08	457431094	1.96322e+08	304291191	9.04713e+07	906668485	4.38726e+08	2.48767e+08	2.46554e+08	1.50745e+08
GAM24071.1	hypothetical protein SAMD00019534_072460 [Acytostelium subglobosum LB1]	NA	DDB_G0276341	NA	pccB	7.17067e+08	3.0578e+08	1.72571e+08	4.89333e+08	353102335	786697090.2641001	3.21051e+08	1.78443e+08	5.47165e+08	4.23996e+08
KAK5580075.1	hypothetical protein RB653_000088 [Dictyostelium firmibasis]	A0AAN7U2B6	DDB_G0287127	H(+)-transporting two-sector ATPase (EC 7.1.2.2)	vatA DDB_G0287127	7.04597e+08	5.37451e+08	1481432849	1781067766	1349811499	1183689543	1.67923e+08	1396742950	2065002108	1476956529
KAK5582667.1	hypothetical protein RB653_004252 [Dictyostelium firmibasis]	A0AAN7YZX2	DDB_G0279291	Peptidase M20 dimerisation domain-containing protein	NA	6.99654e+08	1.90201e+08	4.27916e+08	347701887.97999996	3.85138e+08	5.70851e+08	1.95072e+08	4.73695e+08	1.83367e+08	2.07512e+08
CAC14872.1	apoptosis inducing factor [Dictyostelium discoideum]	Q9GRX6	DDB_G0288247	Apoptosis-inducing factor 1, mitochondrial (EC 1.6.99.-) (Ddaif)	aif	6.84157e+08	1.92267e+08	7.11222e+07	2.41786e+08	2.77587e+08	5.59843e+08	256940384	9.38303e+07	2.77456e+08	2.70196e+08
EAL65318.1	hypothetical protein DDB_G0284259 [Dictyostelium discoideum AX4]	Q54PW3	DDB_G0284259	4-alpha-glucanotransferase (EC 2.4.1.25) (Amylomaltase) (Disproportionating enzyme)	NA	6.69972e+08	2.68478e+08	1.80256e+08	2.03498e+08	1.54819e+08	6.4169e+08	2.82982e+08	1.96501e+08	204978105	185039316.69399998
EAL67719.1	AMP-dependent synthetase and ligase domain-containing protein [Dictyostelium discoideum AX4]	Q54WL7	DDB_G0279561	AMP-dependent synthetase and ligase domain-containing protein	NA	6.66698e+08	3.91294e+08	1.79091e+08	2.8105e+08	1.97535e+08	7.60342e+08	5.12888e+08	1.9253e+08	329294050	2.90653e+08
EGC32342.1	40S ribosomal protein S8 [Dictyostelium purpureum]	F0ZUN9	DDB_G0291864	40S ribosomal protein S8	rps8	6.56391e+08	9.18218e+07	1.23329e+08	996552884.0899999	92841435	1.99331e+08	1.41231e+08	8.6592e+07	8.24949e+08	6.00486e+07
KAK5584352.1	hypothetical protein RB653_005961 [Dictyostelium firmibasis]	A0AAN7U8L8	DDB_G0281383	Alpha-1,4 glucan phosphorylase (EC 2.4.1.1)	glpV DDB_G0281383	6.50009e+08	4.35113e+08	2.34159e+08	2.45064e+08	5.8511e+07	8.7671e+08	319025887.81299996	2.49281e+08	294708528	1.16542e+08
EAL63491.1	alpha tubulin [Dictyostelium discoideum AX4]	P32255	DDB_G0287689	Tubulin alpha chain (EC 3.6.5.-) (Alpha-tubulin)	tubA	6.47379e+08	7.97875e+08	4.90824e+08	6.99256e+08	8.64385e+08	1186935794	7.17805e+08	6.21821e+08	7.66333e+08	6.92976e+08
KAK5577387.1	hypothetical protein RB653_002328 [Dictyostelium firmibasis]	A0AAN7YVJ3	DDB_G0275355	propionyl-CoA carboxylase (EC 6.4.1.3)	pccA DDB_G0275355	6.46249e+08	3.8264e+08	6.52945e+07	3.91014e+08	9.41418e+07	7.41893e+08	4.34199e+08	5.48259e+07	459133537	1.28026e+08
KAK5579124.1	hypothetical protein RB653_008803 [Dictyostelium firmibasis]	A0AAN7YPK6	DDB_G0288907	Methyltransferase (EC 2.1.1.-)	smt1	6.43418e+08	1266033400	1.04786e+08	1.76032e+08	1.96148e+06	2.84829e+08	1875507783	7.73555e+07	194738176.16000003	1.77027e+06
P27685.1	RecName: Full=Small ribosomal subunit protein uS5; AltName: Full=40S ribosomal protein S2; AltName: Full=Protein LLRep3; AltName: Full=Ribosomal protein S4	NA	DDB_G0293742	Small ribosomal subunit protein uS5 (40S ribosomal protein S2) (Protein LLRep3) (Ribosomal protein S4)	rps2 rp29 DDB_G0293742	6.3694e+08	1.98535e+08	2.12166e+08	1.53447e+08	3.33688e+07	3.61144e+08	231110007	1.72105e+08	1.71585e+08	4.73809e+07
KAK5580782.1	hypothetical protein RB653_000806 [Dictyostelium firmibasis]	A0AAN7U2W3	DDB_G0285267	Saccharopine dehydrogenase	sdh DDB_G0285267	633714430	1.91544e+08	2.0287e+08	2.28818e+08	6.78654e+07	6.46032e+08	2.22458e+08	1.74861e+08	249931728.34100002	137105224.21899998
Q54J66.1	RecName: Full=Probable threonine--tRNA ligase 1, cytoplasmic; AltName: Full=Threonyl-tRNA synthetase; Short=ThrRS	NA	DDB_G0288267	Probable threonine--tRNA ligase 1, cytoplasmic (EC 6.1.1.3) (Threonyl-tRNA synthetase) (ThrRS)	thrS1 DDB_G0288267	6.31776e+08	3.01946e+08	1.58852e+08	2.10323e+08	7.26775e+07	7.31918e+08	2.72427e+08	167041853	2.06059e+08	8.90009e+07
BAA94290.2	glucose-regulated protein 94 [Dictyostelium discoideum]	Q9NKX1	DDB_G0280057	Endoplasmin homolog (92 kDa phosphoprotein) (Glucose-regulated protein 94 homolog) (GRP-94 homolog)	grp94	6.24564e+08	3.53203e+08	3.08414e+08	5.60147e+08	424117673	7.53685e+08	4.02486e+08	3.30176e+08	5.76587e+08	4.40531e+08
EAS66904.1	hypothetical protein DDB_G0277615 [Dictyostelium discoideum AX4]	Q75JY8	DDB_G0277615	ADF-H domain-containing protein	NA	6.23655e+08	4.6442e+08	327322917	3.92732e+08	7.24291e+07	814202589	5.63148e+08	3.37673e+08	2.73298e+08	9.54193e+07
KAK5575166.1	hypothetical protein RB653_010422 [Dictyostelium firmibasis]	A0AAN7YPT2	DDB_G0272660	serine--tRNA ligase (EC 6.1.1.11) (Seryl-tRNA synthetase)	serS	6.1155e+08	6.09757e+08	3.12021e+08	1.16907e+08	2.48677e+08	6.91249e+08	4.60016e+08	2.89228e+08	8.96152e+07	2.0411e+08
KAK5584390.1	hypothetical protein RB653_006001 [Dictyostelium firmibasis]	A0AAN7Z4Z4	DDB_G0281795	Nascent polypeptide-associated complex subunit beta	nacB btf3 DDB_G0281795	5.98077e+08	1.76012e+07	3.62196e+07	638319971	2.81054e+08	1335745627	1.98611e+07	1.18631e+07	4.8507e+08	2.28707e+08
XP_643227.1	aldehyde dehydrogenase [Dictyostelium discoideum AX4]	Q551V0	DDB_G0276305	Aldehyde dehydrogenase	NA	5.95791e+08	304273781	1.25683e+08	2.655e+08	3.10541e+08	7.671e+08	306068153	1.23758e+08	3.5689e+08	2.64863e+08
GAM28727.1	hypothetical protein SAMD00019534_119030 [Acytostelium subglobosum LB1]	NA	DDB_G0283987	NA	purC/E	5.85371e+08	3.15735e+08	228164428.05049998	2.68738e+08	1.1149e+08	6.81967e+08	3.03716e+08	2.36879e+08	2.80413e+08	122891878.17999999
XP_635374.1	cysteine protease [Dictyostelium discoideum AX4]	Q54F16	DDB_G0291191	Cysteine protease	NA	5.67475e+08	5.00263e+08	2.22734e+08	7.80793e+07	1.0242e+07	5.66755e+08	3.98598e+08	3.05321e+08	1.76465e+08	5.19922e+07
EGC39302.1	hypothetical protein DICPUDRAFT_52744 [Dictyostelium purpureum]	F0Z9U7	DDB_G0276893	Calponin-homology (CH) domain-containing protein	ctxB	5.66968e+08	417130944	6.12755e+08	6.48744e+08	3.49842e+08	698810795.9619999	6.56179e+08	5.83403e+08	6.64906e+08	557451900.4699999
EAL69976.1	HEAT repeat-containing protein [Dictyostelium discoideum AX4]	Q86KD1	DDB_G0274167	Cullin-associated NEDD8-dissociated protein 1 (Cullin-associated and neddylation-dissociated protein 1)	cand1	5.65411e+08	3.76379e+08	3.64885e+07	2.22362e+07	4.79304e+07	5.42487e+08	2.44086e+08	6.08453e+07	4.47889e+07	8.87153e+07
Q54GJ2.1	RecName: Full=Bifunctional purine biosynthetic protein purD; Includes: RecName: Full=Phosphoribosylamine--glycine ligase; AltName: Full=Glycinamide ribonucleotide synthetase; Short=GAR synthetase; Short=GARS; AltName: Full=Phosphoribosylglycinamide synthetase; Includes: RecName: Full=Phosphoribosylformylglycinamidine cyclo-ligase; AltName: Full=AIR synthase; Short=AIR synthetase; Short=AIRS; AltN…	NA	DDB_G0290121	Bifunctional purine biosynthetic protein purD [Includes: Phosphoribosylamine--glycine ligase (EC 6.3.4.13) (Glycinamide ribonucleotide synthetase) (GAR synthetase) (GARS) (Phosphoribosylglycinamide synthetase); Phosphoribosylformylglycinamidine cyclo-ligase (EC 6.3.3.1) (AIR synthase) (AIR synthetase) (AIRS) (Phosphoribosyl-aminoimidazole synthetase)]	purD DDB_G0290121	550780056	2.47748e+08	1.62754e+08	1.4104e+08	3.54096e+07	525005687	2.397e+08	1.59497e+08	1.51907e+08	7.74087e+07
KAK5575753.1	hypothetical protein RB653_006887 [Dictyostelium firmibasis]	A0AAN7TUU2	DDB_G0269878	rRNA 2'-O-methyltransferase fibrillarin (Histone-glutamine methyltransferase)	fbl DDB_G0269878	5.45667e+08	3.30279e+07	1.33038e+08	4.12642e+07	16084565.331999999	5.21668e+08	4.60525e+07	1.04988e+08	8.60865e+07	1.4406e+07
XP_646397.1	puromycin-sensitive aminopeptidase-like protein [Dictyostelium discoideum AX4]	Q55CT4	DDB_G0270994	Aminopeptidase (EC 3.4.11.-)	psaA	5.37056e+08	3.65324e+08	2.98685e+08	3.67108e+08	1.10303e+08	6.39054e+08	3.4383e+08	3.26255e+08	3.54458e+08	1.5503e+08
EAL69190.1	NAD-dependent epimerase/dehydratase family protein [Dictyostelium discoideum AX4]	Q86HU8	DDB_G0276473	NAD-dependent epimerase/dehydratase family protein	NA	5.33603e+08	117218263	4.46848e+08	111994464	334209	2.79587e+08	2.04442e+08	2.9056e+08	1.2028e+08	3.64314e+06
EAL71524.1	S60 ribosomal protein L36 [Dictyostelium discoideum AX4]	Q55AQ9	DDB_G0271668	Large ribosomal subunit protein eL36 (60S ribosomal protein L36)	rpl36	5.28762e+08	340612663	5.34342e+08	395752160	2.67221e+06	3.01002e+08	4.34908e+08	4.59783e+08	4.33572e+08	4.94051e+06
AAA33228.1	myosin light chain [Dictyostelium discoideum]	P09402	DDB_G0277859	Myosin, essential light chain (EMLC) (Myosin light chain alkali)	mlcE	5.28385e+08	603437959	5.81931e+08	6.71984e+08	668495	2.75996e+08	9.02304e+08	5.33828e+08	6.8162e+08	NA
AAB03669.1	PkiA [Dictyostelium discoideum]	Q23921	DDB_G0289391	Protein pkiA (Protein DD-1)	pkiA	5.26647e+08	1.21302e+08	1425997589	1297209266	6.29618e+06	85900975.28999999	8.44679e+07	1480406208	1653871368	7.35791e+06
XP_637277.1	methylcrotonyl-CoA carboxylase [Dictyostelium discoideum AX4]	Q54KE6	DDB_G0287377	Methylcrotonoyl-CoA carboxylase subunit alpha, mitochondrial (MCCase subunit alpha) (EC 6.4.1.4) (3-methylcrotonyl-CoA carboxylase 1) (3-methylcrotonyl-CoA carboxylase biotin-containing subunit) (3-methylcrotonyl-CoA:carbon dioxide ligase subunit alpha)	mccA	5.18011e+08	1.47808e+08	9.73648e+07	267036820	2.09693e+08	5.23406e+08	1.63868e+08	1.00883e+08	2.9316e+08	2.37569e+08
BAF95195.1	ATPase subunit 4 (mitochondrion) [Dictyostelium discoideum]	A9CLV8	DDB_G0350617	ATPase subunit 4	atp4	5.05643e+08	1.74826e+08	1.42357e+08	1.88126e+08	8.86247e+07	3.35966e+08	153745702	1.47349e+08	1.56827e+08	9.29366e+07
EAL71257.1	isocitrate dehydrogenase (NADP+) [Dictyostelium discoideum AX4]	Q75JR2	DDB_G0272210	Isocitrate dehydrogenase [NADP], mitochondrial (EC 1.1.1.42) (IDH 2) (IDP 2) (NADP(+)-specific ICDH 2) (NADP-isocitrate dehydrogenase 2) (Oxalosuccinate decarboxylase 2)	idhM	5.0435e+08	9.87143e+07	1.80086e+08	1.0392e+08	2.00341e+07	264525994	1.27666e+08	1.42773e+08	1.48331e+08	1.08743e+07
XP_645283.1	isocitrate dehydrogenase (NADP+) [Dictyostelium discoideum AX4]	Q75JR3	DDB_G0272208	Isocitrate dehydrogenase [NADP] cytoplasmic (EC 1.1.1.42) (Cytosolic NADP-isocitrate dehydrogenase 1) (IDH 1) (IDP 1) (NADP(+)-specific ICDH 1) (Oxalosuccinate decarboxylase 1)	idhC	5.04183e+08	9.72075e+07	3.41278e+08	1.14845e+08	4.39306e+06	3.01361e+08	2.35925e+08	2.8022e+08	1.06973e+08	4.63721e+06
XP_635636.1	aldehyde dehydrogenase [Dictyostelium discoideum AX4]	Q54FY1	DDB_G0290537	Aldehyde dehydrogenase	NA	4.94724e+08	191074698	1.40944e+08	1.7552e+08	9.77687e+07	4.49889e+08	1.40447e+08	151551811	201535989	1.13887e+08
EAL67604.1	Staphylococcus nuclease domain-containing protein [Dictyostelium discoideum AX4]	Q54WH0	DDB_G0279659	Staphylococcus nuclease domain-containing protein	snd1	4.93859e+08	3.67446e+08	2.01001e+08	3.84145e+08	1.11029e+08	5.78159e+08	337724059.06200004	2.33317e+08	3.74839e+08	1.54352e+08
KAK5577919.1	hypothetical protein RB653_002867 [Dictyostelium firmibasis]	A0AAN7TRE4	DDB_G0276445	Uncharacterized protein	bip2 DDB_G0276445	492591228	2.09781e+08	1.68362e+08	660982373.1489999	1100525391	5.18194e+08	2.98168e+08	1.69981e+08	659031258.0389999	894765656.0400001
Q550D2.2	RecName: Full=Phenylalanine--tRNA ligase beta subunit; AltName: Full=Phenylalanyl-tRNA synthetase beta subunit; Short=PheRS	NA	DDB_G0277303	Phenylalanine--tRNA ligase beta subunit (EC 6.1.1.20) (Phenylalanyl-tRNA synthetase beta subunit) (PheRS)	phesB pheS DDB_G0277303	4.86435e+08	1.94628e+08	1.40649e+08	1.26058e+08	4.22571e+07	5.97343e+08	1.9182e+08	130114285	121549203	8.41886e+07
GAM18171.1	hypothetical protein SAMD00019534_013460 [Acytostelium subglobosum LB1]	NA	DDB_G0288947	NA	NA	485504464	301653500	167753334.96469998	2.66389e+08	2.2998e+07	5.39958e+08	3.18727e+08	1.60232e+08	3.11662e+08	1.23194e+08
XP_628968.1	26S proteasome regulatory subunit S2 [Dictyostelium discoideum AX4]	Q54BC6	DDB_G0293752	26S proteasome non-ATPase regulatory subunit 2	psmD2	4.84686e+08	3.5628e+08	3.22677e+08	3.70038e+08	1.77948e+08	756352251	2.11986e+08	3.64806e+08	425912348	2.06129e+08
AAA70100.1	G beta like protein [Dictyostelium discoideum]	P46800	DDB_G0275045	Small ribosomal subunit protein RACK1 (Guanine nucleotide-binding protein subunit beta-like protein)	gpbB	483846094	4.0558e+07	277850346	5.68725e+07	1470018024	166854062	189986894	1.42997e+08	8.24893e+07	1723804237
KAK5582136.1	hypothetical protein RB653_003719 [Dictyostelium firmibasis]	A0AAN7YW21	DDB_G0292806	Clustered mitochondria protein homolog	cluA	4.80602e+08	2.46706e+08	4.56124e+07	5.6281e+07	4.02895e+06	7.43141e+08	1.11702e+08	4.90706e+07	6.50614e+07	9.33496e+06
EAL60897.1	hypothetical protein DDB_G0293090 [Dictyostelium discoideum AX4]	Q54CA5	DDB_G0293090	S5 DRBM domain-containing protein	NA	4.68661e+08	1.10084e+08	6.69176e+07	1.68068e+08	1.0845e+08	6.38991e+08	1.63776e+08	6.41621e+07	2.14351e+08	1.25044e+08
P54642.1	RecName: Full=V-type proton ATPase proteolipid subunit; Short=V-ATPase 16 kDa proteolipid subunit; AltName: Full=Vacuolar proton pump 16 kDa proteolipid subunit	NA	DDB_G0274381	V-type proton ATPase proteolipid subunit (V-ATPase 16 kDa proteolipid subunit) (Vacuolar proton pump 16 kDa proteolipid subunit)	vatP DDB_G0274381	4.59031e+08	3.58132e+08	9.97573e+06	1.61043e+08	6.05931e+06	540632551	254733674	8.70846e+06	2.30851e+08	1.49648e+08
EAL71071.1	arginyl-tRNA synthetase [Dictyostelium discoideum AX4]	Q558Z0	DDB_G0272867	Probable arginine--tRNA ligase, cytoplasmic (EC 6.1.1.19) (Arginyl-tRNA synthetase) (ArgRS)	argS1	4.57517e+08	2.24593e+08	8.72724e+07	7.80084e+07	5.04121e+07	4.4044e+08	2.91038e+08	9.31663e+07	7.37677e+07	2.6949e+07
AAA64993.1	vacuolar ATPase subunit DVA41 [Dictyostelium discoideum]	P54641	DDB_G0273657	V-type proton ATPase subunit d (V-ATPase subunit d) (DVA41) (V-ATPase 41 kDa accessory protein) (Vacuolar proton pump subunit d)	vatD-1; vatD-2	4.50623e+08	4.80481e+07	3.2858e+07	4.91625e+07	1.71537e+07	2.70328e+08	4.9282e+07	3.32169e+07	8.24147e+07	1.52222e+07
XP_640006.1	aldo-keto reductase [Dictyostelium discoideum AX4]	Q54NR1	DDB_G0285025	Aldo-keto reductase	alrE	4.50332e+08	3.35183e+08	1.61486e+08	7.91965e+07	3.97693e+07	2.95218e+08	513414992	125186920	7.00687e+07	8.08414e+07
KAK5578432.1	hypothetical protein RB653_008103 [Dictyostelium firmibasis]	A0AAN7TQH9	DDB_G0287467	glutamate--tRNA ligase (EC 6.1.1.17) (Glutamyl-tRNA synthetase)	gluS gluRS DDB_G0287467	4.48477e+08	2.08732e+08	1.58881e+08	1.37721e+08	5.70018e+07	3.37514e+08	1.43865e+08	1.61906e+08	1.29498e+08	8.02342e+07
EGC35052.1	adenylosuccinate lyase [Dictyostelium purpureum]	F0ZLY9	DDB_G0288333	Adenylosuccinate lyase (ASL) (EC 4.3.2.2) (Adenylosuccinase)	purB	444671379	2.98836e+08	1.1002e+08	2.06333e+08	1.90676e+07	5.73239e+08	1.76429e+08	1.18877e+08	2.11298e+08	53726009.250999995
CAA52410.1	protovillin [Dictyostelium discoideum]	P36418	DDB_G0276453	Protovillin (100 kDa actin-binding protein)	vilB	4.44325e+08	1.83321e+08	4.22323e+07	3.70588e+07	2.48244e+06	4.39868e+08	1.44627e+08	3.94869e+07	4.56429e+07	2.09147e+07
EAL65424.1	RNA-binding region RNP-1 domain-containing protein [Dictyostelium discoideum AX4]	Q54Q30	DDB_G0284167	RNA-binding region RNP-1 domain-containing protein	NA	4.44268e+08	9.86516e+07	244012908	7.0827e+07	NA	1.17112e+08	1.04331e+08	1.52705e+08	6.7494e+07	543227
KAK5579994.1	hypothetical protein RB653_000006 [Dictyostelium firmibasis]	A0AAN7YQD5	DDB_G0286985	ZipA	zipA DDB_G0286985	4.41773e+08	9.11883e+07	154178960	2.48989e+08	6.60944e+07	4.54689e+08	1.87174e+08	1.69361e+08	2.62391e+08	4.95865e+07
KAK5584050.1	hypothetical protein RB653_005657 [Dictyostelium firmibasis]	A0AAN7UAK6	DDB_G0280567	CTP synthase (EC 6.3.4.2) (UTP--ammonia ligase)	ctps DDB_G0280567	4.40428e+08	194797195.60099998	1.48909e+08	1.18098e+08	4.80657e+07	4.81903e+08	1.88096e+08	128525201	109041531	8.41891e+07
KAK5575778.1	hypothetical protein RB653_006912 [Dictyostelium firmibasis]	A0AAN7U2Y1	DDB_G0274375	Fructose-bisphosphate aldolase (EC 4.1.2.13)	fba DDB_G0274375	4.35657e+08	145056364	2.38937e+08	1.61004e+08	1097368588	1.99087e+08	1.71359e+08	1.74844e+08	124024402	1115702013
KAK5584350.1	hypothetical protein RB653_005959 [Dictyostelium firmibasis]	A0AAN7UB75	DDB_G0281437	Lysine--tRNA ligase (EC 6.1.1.6) (Lysyl-tRNA synthetase)	lysS	431523642	8.01145e+07	210540989	2.25071e+08	9.28407e+07	4.91943e+08	9.19023e+07	212263590	1.93442e+08	1.06204e+08
EAL67861.1	hypothetical protein DDB_G0279159 [Dictyostelium discoideum AX4]	Q54X73	DDB_G0279159	Probable cytoplasmic aconitate hydratase (Aconitase) (EC 4.2.1.3) (Citrate hydro-lyase)	aco1	4.27282e+08	3.38368e+08	2.4533e+08	4.59007e+08	3.16626e+08	5.4435e+08	3.8505e+08	2.59206e+08	4.33751e+08	3.91507e+08
EAL70425.2	S60 ribosomal protein L15 [Dictyostelium discoideum AX4]	Q86K01	DDB_G0273983	Large ribosomal subunit protein eL15 (60S ribosomal protein L15)	rpl15-1; rpl15-2	4.25536e+08	7.85778e+07	1.43713e+08	6.85679e+07	1.06877e+07	2.56929e+08	1.26981e+08	1.62089e+08	9.65216e+07	1.65255e+07
EAL61993.1	hypothetical protein DDB_G0290857 [Dictyostelium discoideum AX4]	Q54FH4	DDB_G0290857	phosphoenolpyruvate carboxykinase (ATP) (EC 4.1.1.49)	NA	4.25189e+08	1.38316e+08	4.47321e+07	1.3614e+08	7.88451e+07	5.42517e+08	1.34883e+08	3.8666e+07	1.56374e+08	8.39632e+07
AAB86685.1	protein disulfide isomerase [Dictyostelium discoideum]	Q86IA3	DDB_G0276141	Protein disulfide-isomerase 1 (PDI1) (EC 5.3.4.1)	pdi1	4.21105e+08	86522841.83000001	1.48143e+08	8.29797e+07	2168733240	1.8463e+08	9.89974e+07	118050406.46000001	2.05926e+08	1689486510
XP_646263.1	SET domain-containing protein [Dictyostelium discoideum AX4]	Q55D68	DDB_G0269768	protein-histidine N-methyltransferase (EC 2.1.1.85)	cnrI	4.2055e+08	1.305e+08	1.14341e+08	1.2811e+08	5.10157e+07	4.35087e+08	153754608	115148124	1.35204e+08	5.1717e+07
XP_643718.1	FKBP-type peptidylprolyl cis-trans isomerase [Dictyostelium discoideum AX4]	Q554J3	DDB_G0275227	FK506-binding protein 1 (EC 5.2.1.8) (Peptidyl-prolyl cis-trans isomerase) (PPIase) (Rotamase)	fkbp1	4.18616e+08	276281512	2.84161e+08	255823889	251722832	3.02032e+08	3.34487e+08	2.76378e+08	223939064	2.54118e+08
P11874.3	RecName: Full=Large ribosomal subunit protein uL30; AltName: Full=60S ribosomal protein L7	NA	DDB_G0276441	Large ribosomal subunit protein uL30 (60S ribosomal protein L7)	rpl7 DDB_G0276441	4.16539e+08	8.30265e+07	9.33203e+07	3.97538e+06	1.47812e+07	1.17065e+08	4.24083e+07	6.03966e+07	12514108	1.81961e+07
CAD59239.1	NAD(+) ADP-ribosyltransferase-3 [Dictyostelium discoideum]	Q8I7C4	DDB_G0291788	Poly [ADP-ribose] polymerase (PARP) (EC 2.4.2.-)	adprt3	4.16435e+08	2.04879e+08	2.79111e+08	4.3092e+08	1.65424e+08	4.76458e+08	1.62858e+08	2.58743e+08	5.66962e+08	3.368e+08
KAK5584026.1	hypothetical protein RB653_005633 [Dictyostelium firmibasis]	A0AAN7YYC6	DDB_G0280495	fumarate hydratase (EC 4.2.1.2)	fumH DDB_G0280495	4.15344e+08	2.10956e+08	1.1308e+08	2.28856e+08	2.6106e+08	4.17855e+08	233161372.17200002	1.10978e+08	2.04694e+08	3.20329e+08
EAL63423.1	60S acidic ribosomal protein P1 beta [Dictyostelium discoideum AX4]	Q54JK3	DDB_G0287995	60S acidic ribosomal protein P1 beta	rplp1B	4.13787e+08	680625819	337504446	4.84278e+08	NA	4.70095e+08	6.58505e+08	337835510	461416156	NA
EAL69807.1	hypothetical protein DDB_G0275053 [Dictyostelium discoideum AX4]	Q86I47	DDB_G0275053	NmrA-like domain-containing protein	NA	4.13764e+08	6.28001e+06	118238781	2.5925e+08	1.90514e+08	363824131.08500004	4.2231e+06	1.25421e+08	2.47358e+08	2.00013e+08
GAM22408.1	hypothetical protein SAMD00019534_055830 [Acytostelium subglobosum LB1]	NA	DDB_G0274339	NA	NA	4.11768e+08	2.05017e+08	8.98098e+07	1.79857e+08	1.52932e+08	3.829e+08	1.73561e+08	6.76226e+07	207545776	1.8059e+08
KAK5578852.1	hypothetical protein RB653_008527 [Dictyostelium firmibasis]	A0AAN7TR75	DDB_G0288621	PCI domain-containing protein	psmD3 DDB_G0288621	4.09886e+08	9.91301e+07	1.74211e+08	1.36864e+08	1.16225e+08	374093025	1.04686e+08	1.8469e+08	137293028	1.63693e+08
KAK5582020.1	hypothetical protein RB653_003602 [Dictyostelium firmibasis]	A0AAN7Z2N0	DDB_G0293218	Vacuolar protein sorting-associated protein 35	vps35 DDB_G0293218	4.07412e+08	1.90601e+08	8.91985e+07	1.29314e+08	6.77858e+07	4.72294e+08	2.34979e+08	8.35628e+07	168045489	5.14969e+07
XP_635127.1	importin subunit beta-3 [Dictyostelium discoideum AX4]	Q54EW3	DDB_G0291650	Probable importin-5 homolog (Importin subunit beta-3) (Karyopherin beta-3)	NA	4.00006e+08	8.21456e+08	7.98141e+07	1.20526e+08	3.17472e+07	4.63587e+08	155178073	9.54573e+07	1.36678e+08	4.12623e+07
EAL68540.1	valyl tRNA synthetase [Dictyostelium discoideum AX4]	Q86KU2	DDB_G0277733	Probable valine--tRNA ligase, cytoplasmic (EC 6.1.1.9) (Valyl-tRNA synthetase) (ValRS)	valS1	3.97323e+08	207627802	5.56428e+07	1.53494e+08	9.66515e+06	3.77292e+08	2.41149e+08	5.5058e+07	1.39407e+08	4.52616e+07
EAL69958.1	hypothetical protein DDB_G0274131 [Dictyostelium discoideum AX4]	Q554S6	DDB_G0274131	Actin-17 (EC 3.6.4.-) (Actin-2-sub 2)	act17	3.95675e+08	5.49415e+07	3.54341e+08	1.26797e+08	2.81604e+06	2.92564e+08	8.13712e+08	3.67425e+08	190792320	3.41267e+06
CAA64814.1	14-3-3 [Dictyostelium discoideum]	P54632	DDB_G0269138	14-3-3-like protein	fttB	3.93144e+08	9.82237e+07	2.74388e+08	2799958240	1720466767	1.59999e+08	1.20368e+08	247997668.52999997	3094941571	1884503640
KAK5576652.1	hypothetical protein RB653_007796 [Dictyostelium firmibasis]	A0AAN7YUZ6	DDB_G0267734	Methyltransferase type 11 domain-containing protein	NA	3.92289e+08	7.87458e+07	1.66216e+08	1.81733e+07	5.3128e+06	2.30987e+08	6.84284e+07	1.47441e+08	24348649	3.37933e+06
AAF06035.1	class VII unconventional myosin [Dictyostelium discoideum]	Q9U1M8	DDB_G0274455	Myosin-I heavy chain (Class VII unconventional myosin) (DdMVII) (DdM7)	myoI	3.91794e+08	9.33279e+07	160955740.83999997	121323755	7.71633e+07	504042960	7.97634e+07	171821225.96400002	1.49121e+08	3.383e+07
AAC05729.1	LIM domain protein [Dictyostelium discoideum]	O60952	DDB_G0279415	LIM domain-containing protein E (DdLim)	limE	3.91371e+08	1.00729e+08	2.65626e+07	4.7675e+06	NA	1.73638e+08	1.14149e+08	8.26396e+06	1.1228e+07	1.3344e+06
EAL64304.1	acetylglutamate kinase [Dictyostelium discoideum AX4]	Q54M18	DDB_G0286257	Bifunctional protein argC, mitochondrial [Includes: N-acetyl-gamma-glutamyl-phosphate reductase (EC 1.2.1.38) (N-acetyl-glutamate semialdehyde dehydrogenase) (NAGSA dehydrogenase); Acetylglutamate kinase (EC 2.7.2.8) (N-acetyl-L-glutamate 5-phosphotransferase) (NAG kinase) (AGK)]	argC	3.89491e+08	1.56409e+08	1.55922e+08	1.31035e+08	2.54155e+08	4.22406e+08	1.59703e+08	1.66138e+08	1.48823e+08	2.56122e+08
EAL68160.1	S60 ribosomal protein L14 [Dictyostelium discoideum AX4]	Q54Z09	DDB_G0277975	Large ribosomal subunit protein eL14 (60S ribosomal protein L14)	rpl14	3.87692e+08	1.2357e+08	7.19005e+07	7.87364e+07	6.42312e+06	2.95712e+08	1.16482e+08	1.50078e+08	1.07117e+08	3.09322e+07
KAK5578715.1	hypothetical protein RB653_008388 [Dictyostelium firmibasis]	A0AAN7U4P0	DDB_G0288137	Uncharacterized protein	NA	3.87342e+08	2.74156e+08	1.86842e+08	2.15207e+08	2.17889e+08	2.82654e+08	3.029e+08	1.59714e+08	3.09042e+08	2.21995e+08
EAL73475.1	hypothetical protein DDB_G0268044 [Dictyostelium discoideum AX4]	Q55FM2	DDB_G0268044	Uncharacterized protein	NA	384769982	119220730	3.91891e+07	1.45474e+08	2.68522e+07	4.17854e+08	1.71053e+08	3.62638e+07	153665140	9.28957e+07
EAL61172.1	leucine-rich repeat-containing protein [Dictyostelium discoideum AX4]	Q95VZ3	DDB_G0292386	Protein CARMIL (dDcarmil) (Capping protein, arp2/3 and myosin I linker) (Leucine-rich repeat-containing protein p116) (p116)	carmil	3.82466e+08	1.34766e+08	1.28861e+08	167015988	2.88493e+07	4.68688e+08	2.02162e+08	1.16794e+08	1.80552e+08	4.53884e+07
BAA32082.1	t-complex polypeptide 1 homologue [Dictyostelium discoideum]	Q55BM4	DDB_G0269190	T-complex protein 1 subunit alpha (TCP-1-alpha) (CCT-alpha) (DdTcp-1)	tcp1	3.82292e+08	2.32962e+08	1.24133e+08	1.39527e+08	4.94414e+07	4.55247e+08	2.57588e+08	122953783	1.41873e+08	7.6792e+07
XP_642615.1	4-hydroxyphenylpyruvate dioxygenase [Dictyostelium discoideum AX4]	Q76NV5	DDB_G0277511	4-hydroxyphenylpyruvate dioxygenase (EC 1.13.11.27) (4-hydroxyphenylpyruvic acid oxidase) (4HPPD) (HPD) (HPPDase)	hpd	3.80376e+08	8.35492e+07	2.51383e+08	4.97553e+07	NA	176764240	5.848e+07	1.35423e+08	5.50889e+07	NA
Q54DD2.1	RecName: Full=Thimet-like oligopeptidase	NA	DDB_G0292362	Thimet-like oligopeptidase (EC 3.4.24.-)	DDB_G0292362	3.78141e+08	1.70316e+08	1.60904e+08	2.18019e+08	7.63226e+07	438732949	1.55074e+08	1.84387e+08	2.24971e+08	1.13464e+08
EAL68850.1	hypothetical protein DDB_G0277327 [Dictyostelium discoideum AX4]	Q86K67	DDB_G0277327	DUF4460 domain-containing protein	NA	378032025	1.06632e+08	5.62904e+07	1.20611e+08	65614800.381000005	5.08371e+08	8.22949e+07	5.41736e+07	1.69904e+08	8.80399e+07
KAK5577652.1	hypothetical protein RB653_002595 [Dictyostelium firmibasis]	A0AAN7TP46	DDB_G0276233	CCT-theta	cct8 DDB_G0276233	3.66811e+08	1.72046e+08	121564463.14199999	253675109.33400002	1.22077e+08	4.71946e+08	192289594.96400002	123034549.16800001	190558785.39000002	113488455.74499999
GAM24388.1	hypothetical protein SAMD00019534_075630 [Acytostelium subglobosum LB1]	NA	DDB_G0276355	NA	dhcA	3.64797e+08	9.91072e+07	1.38208e+08	1.90249e+08	7.03711e+07	3.56602e+08	1.16549e+08	1.53413e+08	2.06104e+08	1.18653e+08
KAK5574903.1	hypothetical protein RB653_010157 [Dictyostelium firmibasis]	A0AAN7TTB6	DDB_G0272250	40S ribosomal protein S23	rps23 DDB_G0272250	3.63295e+08	1.22918e+08	1.92674e+08	1.31294e+08	39547270	2.87346e+08	1.2228e+08	1.85727e+08	138689318	4.79811e+07
XP_641695.1	hypothetical protein DDB_G0279407 [Dictyostelium discoideum AX4]	P02599	DDB_G0279407	Calmodulin (CaM)	calA	3.60338e+08	3.42841e+08	3.72498e+08	2.98988e+08	3.92192e+07	1.22852e+08	3.67569e+08	3.59953e+08	2.97878e+08	5.06106e+07
KAK5581425.1	hypothetical protein RB653_001457 [Dictyostelium firmibasis]	A0AAN7U473	DDB_G0283805	Adenylate kinase (EC 2.7.4.3) (ATP-AMP transphosphorylase) (ATP:AMP phosphotransferase) (Adenylate kinase cytosolic and mitochondrial) (Adenylate monophosphate kinase)	adkA DDB_G0283805	3.5642e+08	3.20778e+08	153708897	2.08361e+08	2.32129e+08	4.72979e+08	3.28356e+08	1.50682e+08	2.14213e+08	1.64313e+08
EGC33352.1	hypothetical protein DICPUDRAFT_48962 [Dictyostelium purpureum]	F0ZRR3	DDB_G0291247	SCP2 domain-containing protein	mfeA	3.54798e+08	1.3211e+08	3.446e+08	2.5639e+08	9.63283e+07	1.78747e+08	1.23677e+08	1.93801e+08	1.49801e+08	5.33692e+07
EAL72300.1	GlcNAc transferase [Dictyostelium discoideum AX4]	Q55CU3	DDB_G0269900	protein xylosyltransferase (EC 2.4.2.26) (Peptide O-xylosyltransferase)	gnt10	3.50826e+08	3.5476e+07	NA	1.28459e+06	1637385	2.30925e+08	3.66391e+07	NA	1.83011e+06	1.599e+06
XP_635381.1	hypothetical protein DDB_G0291175 [Dictyostelium discoideum AX4]	Q54F09	DDB_G0291175	EF-hand domain-containing protein	NA	3.47664e+08	8.08969e+07	5.91339e+07	9.9247e+07	9.92163e+07	4.20655e+08	1.03176e+08	5.95222e+07	112176238	1.61892e+08
KAK5583442.1	hypothetical protein RB653_005036 [Dictyostelium firmibasis]	A0AAN7U3W1	DDB_G0291358	CCT-beta	cct2 DDB_G0291358	346984302	1.86676e+08	7.16778e+07	1.20187e+08	93201134.58399999	3.93837e+08	1.76252e+08	7.41983e+07	129205497	84638717.03500001
EAL66514.1	hypothetical protein DDB_G0281909 [Dictyostelium discoideum AX4]	Q54T96	DDB_G0281909	Uncharacterized protein	NA	3.45892e+08	166683253	6.22732e+07	1.12717e+08	1.18981e+08	590088635	1.46645e+08	5.8927e+07	1.44681e+08	8.42595e+07
EAL64238.1	urate oxidase [Dictyostelium discoideum AX4]	Q54LT2	DDB_G0286427	Uricase (EC 1.7.3.3) (Urate oxidase)	uox	3.45568e+08	7.78006e+07	1.0077e+08	1.68686e+07	453092	196567074	8.45439e+07	5.5713e+07	3.97965e+07	1.31203e+06
XP_637773.1	glucosamine-6-phosphate isomerase [Dictyostelium discoideum AX4]	Q54M58	DDB_G0286195	Glucosamine-6-phosphate isomerase	nagB1	3.43297e+08	1.38597e+08	1.49249e+08	1.2219e+08	5.64894e+07	3.52824e+08	1.04201e+08	1.39744e+08	1.26953e+08	5.21251e+07
AAR89379.1	Rac-binding component of SCAR regulatory complex [Dictyostelium discoideum]	Q6UK63	DDB_G0287855	Protein pirA	pirA	339193494	1.16746e+08	7.7737e+07	8.34892e+07	4.93247e+07	3.64574e+08	9.1559e+07	9.09084e+07	1.00558e+08	6.24494e+07
EAS66832.1	hypothetical protein DDB_G0289327 [Dictyostelium discoideum AX4]	P10733	DDB_G0289327	Severin	sevA	3.38816e+08	1.95988e+08	4.32961e+08	1.89408e+08	NA	1.73101e+08	1.54461e+08	2.65999e+08	196570478	NA
XP_003288616.1	uncharacterized protein DICPUDRAFT_152862 [Dictyostelium purpureum]	F0ZMG6	DDB_G0270482	Elongation factor G, mitochondrial (EF-Gmt) (Elongation factor G 1, mitochondrial) (mEF-G 1) (Elongation factor G1)	gfm1	3.38669e+08	9.22542e+07	43680812.356000006	9.76888e+07	5.92618e+07	4.60831e+08	101339568	3.22121e+07	1.14532e+08	5.56205e+07
EAL67917.1	cullin E [Dictyostelium discoideum AX4]	Q54XF7	DDB_G0278991	Cullin-5 (CUL-5) (Cullin-E)	culE	3.38578e+08	1.29369e+08	1.52373e+08	1.62856e+08	4.97333e+07	3.87587e+08	1.66022e+08	1.66656e+08	1.83443e+08	7.43236e+07
KAK5575692.1	hypothetical protein RB653_006825 [Dictyostelium firmibasis]	A0AAN7YU30	DDB_G0269932	RNA helicase (EC 3.6.4.13)	uap56 DDB_G0269932	337873878	1.77876e+08	412372311	3.21617e+08	2.12981e+08	2.58965e+08	2.07937e+08	3.87946e+08	1.51293e+08	5.1361e+07
EAL61103.1	malate dehydrogenase [Dictyostelium discoideum AX4]	Q54D04	DDB_G0292600	Probable malate dehydrogenase 2, mitochondrial (EC 1.1.1.37)	mdhB	3.36425e+08	1.33776e+08	7.68288e+07	1.69439e+07	3.01057e+07	8.13848e+07	1.6686e+08	2.97891e+07	8.59605e+07	3.18737e+07
EAL63318.2	S60 ribosomal protein L10 [Dictyostelium discoideum AX4]	Q54J69	DDB_G0288273	Large ribosomal subunit protein uL16 (60S ribosomal protein L10)	rpl10	3.34497e+08	4.35551e+07	8.34801e+07	1.76127e+07	NA	2.54076e+08	6.31821e+07	5.45525e+07	4.96483e+07	3.66132e+06
Q54UU3.1	RecName: Full=Small ribosomal subunit protein eS6; AltName: Full=40S ribosomal protein S6	NA	DDB_G0280823	Small ribosomal subunit protein eS6 (40S ribosomal protein S6)	rps6 DDB_G0280823	329915519	1.10277e+08	1.88285e+08	2.35225e+07	5.17399e+08	8.49622e+07	9.82552e+07	1.4211e+08	3.13398e+07	6.25899e+08
EAL67432.1	glycoprotein 130 [Dictyostelium discoideum AX4]	Q95US4	DDB_G0279921	Glycoprotein 130	gp130	3.29424e+08	4.25011e+07	1.29872e+07	1.69845e+07	6.99328e+06	3.84615e+08	7.16873e+07	1.48153e+07	1.7926e+07	1.12793e+07
O96759.1	RecName: Full=Alkyldihydroxyacetonephosphate synthase; Short=Alkyl-DHAP synthase; AltName: Full=Alkylglycerone-phosphate synthase	NA	DDB_G0286183	Alkyldihydroxyacetonephosphate synthase (Alkyl-DHAP synthase) (EC 2.5.1.26) (Alkylglycerone-phosphate synthase)	eapA DDB_G0286183	3.26462e+08	1.69034e+08	4.26815e+07	8.9304e+07	4.16913e+07	3.52535e+08	1.15074e+08	3.12725e+07	1.41323e+08	8.86508e+07
2VM9	A Chain A, Discoidin-2	P42530	DDB_G0292552	Discoidin-2 (Discoidin II)	dscE	3.26241e+08	8.84161e+07	190804095	1.84886e+07	374855839	1.68088e+08	7.14378e+07	1.14049e+08	2.40527e+07	2.86302e+08
EAL64563.1	leucyl-tRNA synthetase [Dictyostelium discoideum AX4]	Q54N83	DDB_G0285451	Leucine--tRNA ligase, cytoplasmic (EC 6.1.1.4) (Leucyl-tRNA synthetase) (LeuRS)	leuS	3.26187e+08	2.5006e+08	9.62819e+07	1.50996e+08	3.34788e+07	4.59338e+08	2.45469e+08	9.72189e+07	1.63029e+08	7.66996e+07
EAL63202.1	hydroxymethylglutaryl-CoA synthase [Dictyostelium discoideum AX4]	P54872	DDB_G0288461	Hydroxymethylglutaryl-CoA synthase A (HMG-CoA synthase A) (EC 2.3.3.10) (3-hydroxy-3-methylglutaryl coenzyme A synthase A)	hgsA	3.23996e+08	6.40784e+07	6.26449e+07	1.67988e+07	1.75949e+06	2.12982e+08	5.91278e+07	39236973	2.43245e+07	301394
P34136.2	RecName: Full=3-hydroxy-3-methylglutaryl-coenzyme A reductase 2; Short=HMG-CoA reductase 2	NA	DDB_G0276615	3-hydroxy-3-methylglutaryl-coenzyme A reductase 2 (HMG-CoA reductase 2) (EC 1.1.1.34)	hmgB DDB_G0276615	3.20717e+08	9.48352e+07	7.89756e+07	1.25618e+08	1.06622e+08	2.16246e+08	8.21819e+07	7.12035e+07	1.0663e+08	1.20573e+08
Q54WN8.1	RecName: Full=Uncharacterized protein DDB_G0279527	NA	DDB_G0279527	Uncharacterized protein DDB_G0279527	DDB_G0279527	3.1994e+08	139697888	5.9524e+07	1.24608e+08	2.42525e+08	4.42142e+08	1.28699e+08	6.62328e+07	1.60534e+08	1.2988e+08
KAK5584205.1	hypothetical protein RB653_005813 [Dictyostelium firmibasis]	A0AAN7UDB5	DDB_G0281153	Eukaryotic translation initiation factor 3 subunit H (eIF3h)	eif3H eif3s3 DDB_G0281153	3.18855e+08	1.29456e+08	8.39318e+06	5.93289e+07	4.82582e+07	2.00276e+08	1.07329e+08	3.69814e+06	4.63757e+07	3.1199e+07
EAL66535.1	hypothetical protein DDB_G0281547 [Dictyostelium discoideum AX4]	Q54TS5	DDB_G0281547	alpha-amylase (EC 3.2.1.1)	amyA	3.15258e+08	8.26071e+07	3.38406e+07	3.72994e+07	3.44236e+07	2.4672e+08	1.1493e+08	4.7411e+07	8.90191e+07	5.73754e+07
KAK5577829.1	hypothetical protein RB653_002777 [Dictyostelium firmibasis]	A0AAN7TRA0	DDB_G0276765	Ubiquitin-like domain-containing protein	ubqC	314657748	2.28363e+08	2.32242e+08	2.28551e+08	5.68561e+07	3.62165e+08	1.57138e+08	2.61271e+08	2.16634e+08	2.96115e+08
Q54HL0.1	RecName: Full=Coatomer subunit gamma; AltName: Full=Gamma-coat protein; Short=Gamma-COP	NA	DDB_G0289371	Coatomer subunit gamma (Gamma-coat protein) (Gamma-COP)	copG DDB_G0289371	3.10856e+08	166487236	1.0825e+08	2.37008e+08	1.57574e+08	3.16953e+08	1.6062e+08	1.19741e+08	2.62902e+08	1.4267e+08
KAK5577175.1	hypothetical protein RB653_002113 [Dictyostelium firmibasis]	A0AAN7YYI2	DDB_G0274859	Thioredoxin domain-containing protein	prdx4 DDB_G0274859	3.10251e+08	1.5175e+08	1.33098e+08	1.05678e+08	9.90615e+07	1.20206e+08	1.26469e+08	9.40923e+07	8.86839e+07	1.25064e+08
NP_050073.1	cytochrome oxidase subunit 1 and subunit 2 (mitochondrion) [Dictyostelium discoideum]	O21042	DDB_G0294088	Cytochrome c oxidase subunit 1+2 (EC 7.1.1.9) (Cytochrome c oxidase polypeptide I+II)	cox1/2	3.08494e+08	1.632e+08	5.17803e+07	1.79761e+08	9.83742e+07	2.89278e+08	1.19873e+08	5.77982e+07	198161220	1.50697e+08
EAL72231.1	hypothetical protein DDB_G0269762 [Dictyostelium discoideum AX4]	Q55D72	DDB_G0269762	Ribosomal protein S18	NA	3.08271e+08	6.15614e+07	4.21625e+07	7.83338e+07	5.23793e+07	2.7112e+08	8.30519e+07	4.40225e+07	9.01168e+07	6.11853e+07
Q86B20.1	RecName: Full=Eukaryotic translation initiation factor 3 subunit A; Short=eIF3a; AltName: Full=Eukaryotic translation initiation factor 3 subunit 10	NA	DDB_G0272078	Eukaryotic translation initiation factor 3 subunit A (eIF3a) (Eukaryotic translation initiation factor 3 subunit 10)	eif3A eif3s10 DDB_G0272078	3.07945e+08	9.24428e+07	9.94676e+07	126865655	9.33464e+07	3.46337e+08	7.07883e+07	1.37372e+08	1.65505e+08	1.02062e+08
KAK5577766.1	hypothetical protein RB653_002714 [Dictyostelium firmibasis]	A0AAN7TXT1	DDB_G0276331	Dihydroorotate dehydrogenase catalytic domain-containing protein	pyr4 DDB_G0276331	3.0756e+08	5.94259e+06	1.32866e+08	1.29484e+08	1.37938e+08	3.0564e+08	6.96225e+06	1.50502e+08	1.09634e+08	6.21021e+07
EGC37982.1	40S ribosomal protein S13 [Dictyostelium purpureum]	F0ZDH4	DDB_G0284533	40S ribosomal protein S13	rps13	3.07135e+08	8.58726e+06	1.99642e+07	2.01032e+06	4357877	9.77906e+07	4.72945e+06	1.229e+07	1.46839e+07	7.41707e+06
EAL60635.2	mitochondrial substrate carrier family protein [Dictyostelium discoideum AX4]	Q54BF6	DDB_G0293646	Mitochondrial substrate carrier family protein N (Solute carrier family 25 member 3 homolog)	mcfN	3.04306e+08	1.19518e+08	4.5692e+07	1.07068e+08	4.87427e+07	2.35566e+08	7.85915e+07	6.93371e+07	1.77324e+08	8.50715e+07
EAL60811.1	dolichyl-diphosphooligosaccharide-protein glycotransferase [Dictyostelium discoideum AX4]	Q54C27	DDB_G0293224	Dolichyl-diphosphooligosaccharide--protein glycosyltransferase subunit 1 (Oligosaccharyl transferase subunit alpha) (Ribophorin I) (RPN-I) (Ribophorin-1)	ost1	3.02292e+08	6.74013e+07	116006626	2.12636e+08	1.29132e+08	231757808	9.08078e+07	122353427	237961326	1.75001e+08
EAL64346.1	hypothetical protein DDB_G0286341 [Dictyostelium discoideum AX4]	Q54M03	DDB_G0286341	GST C-terminal domain-containing protein	NA	2.93114e+08	1.43719e+08	3.59004e+07	2.89775e+07	2.72415e+07	3.28792e+08	1.15371e+08	3.84933e+07	3.08958e+07	5.51248e+07
XP_646482.1	aldehyde dehydrogenase [Dictyostelium discoideum AX4]	Q55CJ9	DDB_G0270028	NADP-dependent glyceraldehyde-3-phosphate dehydrogenase (EC 1.2.1.9) (Glyceraldehyde-3-phosphate dehydrogenase [NADP(+)]) (Non-phosphorylating glyceraldehyde 3-phosphate dehydrogenase) (Triosephosphate dehydrogenase)	NA	2.92858e+08	1.13538e+08	4.08252e+07	1.44202e+08	1.04566e+08	3.37409e+08	1.14229e+08	3.94342e+07	1.35996e+08	8.34687e+07
KAK5584219.1	hypothetical protein RB653_005827 [Dictyostelium firmibasis]	A0AAN7U1W3	DDB_G0281109	ornithine decarboxylase (EC 4.1.1.17)	odc DDB_G0281109	2.92667e+08	2.02803e+08	1.89258e+08	2.78792e+08	2.77829e+08	4.13211e+08	2.13524e+08	1.77457e+08	2.68568e+08	2.73236e+08
EAL62474.1	serine-pyruvate transaminase [Dictyostelium discoideum AX4]	Q54GT6	DDB_G0289923	Serine--pyruvate aminotransferase (SPT) (EC 2.6.1.51) (Alanine--glyoxylate aminotransferase) (AGT) (EC 2.6.1.44)	agxt	2.90932e+08	7.16035e+07	9.82779e+07	9.69376e+07	2.21129e+06	1.81544e+08	8.66039e+07	8.97588e+07	9.51036e+07	2.67444e+06
EAL71419.1	hypothetical protein DDB_G0271970 [Dictyostelium discoideum AX4]	Q86AH5	DDB_G0271970	Pectate lyase superfamily protein domain-containing protein	NA	2.89508e+08	2.26895e+08	1.75404e+08	143257325	1.97662e+07	2.42825e+08	2.18712e+08	1.77514e+08	1.7232e+08	6.12557e+07
EAL67893.1	proteasome component region PCI domain-containing protein [Dictyostelium discoideum AX4]	Q54X97	DDB_G0279109	Eukaryotic translation initiation factor 3 subunit C (eIF3c) (Eukaryotic translation initiation factor 3 subunit 8)	eif3C	2.89051e+08	7.84338e+07	4.71808e+07	1.25325e+08	2.32979e+07	3.10068e+08	8.92806e+07	4.83428e+07	157108139	4.22915e+07
XP_645597.1	hypothetical protein DDB_G0271552 [Dictyostelium discoideum AX4]	Q86JG3	DDB_G0271552	PH domain-containing protein	NA	2.87548e+08	7.82344e+07	8.0942e+07	8.86133e+07	1.11684e+07	2.85808e+08	1.31383e+08	6.85084e+07	9.9513e+07	5.28224e+07
P21837.1	RecName: Full=Crystal protein; Flags: Precursor	NA	DDB_G0285419	Crystal protein	cryS DDB_G0285419	2.84404e+08	217239889	6.88244e+07	3.1356e+08	1.60474e+08	2.59809e+08	2.27349e+08	8.18411e+07	4.74602e+08	2.88501e+08
NP_050071.1	cytochrome oxidase subunit 3 (mitochondrion) [Dictyostelium discoideum]	O21049	DDB_G0294092	Cytochrome c oxidase subunit 3 (EC 7.1.1.9) (Cytochrome c oxidase polypeptide III)	cox3	2.84396e+08	103817451	1.47036e+08	1.69962e+08	1.17299e+08	3.22206e+08	7.8262e+07	1.28764e+08	1.86029e+08	8.34265e+07
AAA65499.1	H(+)-transporting ATPase [Dictyostelium discoideum]	P54648	DDB_G0284473	V-type proton ATPase subunit C (V-ATPase subunit C) (Vacuolar proton pump subunit C)	vatC	2.84061e+08	6.3395e+07	6.75787e+07	2.4966e+07	774148	1.69901e+08	4.15375e+07	5.88784e+07	4.88248e+07	1.51691e+06
EAL65603.1	glucose-6-phosphate isomerase [Dictyostelium discoideum AX4]	Q5V9E9	DDB_G0283673	Glucose-6-phosphate isomerase (GPI) (EC 5.3.1.9) (Phosphoglucose isomerase) (PGI) (Phosphohexose isomerase) (PHI)	gpi	2.8284e+08	1.72489e+08	1.00211e+08	1.11105e+08	8.08581e+07	2.757e+08	1.05491e+08	1.09421e+08	1.08827e+08	1.60638e+08
EAL69501.1	O-methyltransferase family 3 protein [Dictyostelium discoideum AX4]	Q86IC8	DDB_G0275501	Probable caffeoyl-CoA O-methyltransferase 2 (EC 2.1.1.104) (O-methyltransferase 6)	omt6	2.81984e+08	5.4333e+07	8.39358e+07	1.62163e+07	529346	2.28346e+08	6.81952e+07	6.13587e+07	23273478	4.99503e+06
AAB03665.1	PrlA, partial [Dictyostelium discoideum]	NA	DDB_G0282361	proliferation associated protein	prlA	2.81784e+08	9.3366e+08	3.67737e+08	1.41823e+08	8.95987e+06	2.57763e+08	8.56664e+08	2.99129e+08	108252683	7.65788e+06
EAL64475.2	S60 ribosomal protein L18a [Dictyostelium discoideum AX4]	Q54MK8	DDB_G0285881	Large ribosomal subunit protein eL20 (60S ribosomal protein L18a)	rpl18a	2.79067e+08	5.02311e+07	2.52338e+07	2.94706e+06	NA	8.02851e+07	4.26007e+07	2.42988e+07	11471595	924338
XP_643268.1	alpha amylase domain-containing protein [Dictyostelium discoideum AX4]	Q75JH8	DDB_G0276105	Alpha amylase domain-containing protein	gtr2	2.78776e+08	8.49141e+07	7.97237e+07	4.85244e+07	3.27771e+06	4.71391e+08	6.66296e+07	7.54839e+07	6.09871e+07	1.06953e+07
EAL64408.1	asparagine synthetase [Dictyostelium discoideum AX4]	Q54MB4	DDB_G0286059	Probable asparagine synthetase [glutamine-hydrolyzing] (EC 6.3.5.4) (Glutamine-dependent asparagine synthetase)	asns	2.7735e+08	1.12862e+08	259970545	6.36885e+07	6.96411e+06	3.00571e+08	129678966	2.53014e+08	68107226	2.02919e+07
BAC16796.1	formin homology protein A [Dictyostelium discoideum]	Q54WH2	DDB_G0279607	Formin-A	forA	2.7656e+08	9.40647e+07	64533931.030999996	1.38901e+08	6.71815e+06	3.40813e+08	6.3392e+07	6.10041e+07	1.26748e+08	1.37043e+07
AAD04813.1	40S ribosomal protein S4 [Dictyostelium discoideum]	P51405	DDB_G0272825	Small ribosomal subunit protein eS4 (40S ribosomal protein S4)	rps4	2.76513e+08	1.08117e+08	225303653.35999998	4.07445e+07	6.17547e+07	9.09808e+07	1.139e+08	131456276.71000001	9.20633e+07	3.16732e+06
Q54WI8.1	RecName: Full=26S proteasome non-ATPase regulatory subunit 7; AltName: Full=26S proteasome regulatory subunit RPN8	NA	DDB_G0279633	26S proteasome non-ATPase regulatory subunit 7 (26S proteasome regulatory subunit RPN8)	psmD7 DDB_G0279633	2.763e+08	4.47075e+08	3.09252e+08	NA	3.11039e+08	352642390	532593068	3.44145e+08	1.63865e+06	250919872.07999998
KAK5583051.1	hypothetical protein RB653_004641 [Dictyostelium firmibasis]	A0AAN7YXG1	DDB_G0278333	Peptidase S49 domain-containing protein	NA	2.75745e+08	1.32709e+08	6.33934e+07	2.09477e+08	6.9777e+07	3.44477e+08	1.42935e+08	7.08241e+07	1.97865e+08	9.84532e+07
GAM28912.1	hypothetical protein SAMD00019534_120880 [Acytostelium subglobosum LB1]	NA	DDB_G0270784	NA	psmC1	2.73766e+08	1.66012e+08	9.3344e+07	2.80846e+08	9.55165e+07	4.46406e+08	1.43967e+08	1.0488e+08	3.0549e+08	1.16714e+08
XP_635627.1	RNaseL inhibitor-like protein [Dictyostelium discoideum AX4]	Q8T8P2	DDB_G0290483	RNaseL inhibitor-like protein	abcE1	2.73602e+08	1.18482e+08	4.794e+07	9.42462e+07	1.00125e+07	2.43734e+08	1.22677e+08	4.89386e+07	8.94107e+07	3.51261e+07
KAK5580373.1	hypothetical protein RB653_000389 [Dictyostelium firmibasis]	A0AAN7U2M9	DDB_G0286149	aspartyl aminopeptidase (EC 3.4.11.21)	dnpep	272201123	150114662	5.06384e+07	9.59136e+07	1.08493e+08	2.82771e+08	1.00164e+08	5.69316e+07	9.12934e+07	1.30854e+08
XP_646849.1	aspartate aminotransferase [Dictyostelium discoideum AX4]	Q55F21	DDB_G0268664	Aspartate aminotransferase, mitochondrial (EC 2.6.1.1) (EC 2.6.1.7) (Kynurenine aminotransferase 4) (Kynurenine aminotransferase IV) (Kynurenine--oxoglutarate transaminase 4) (Kynurenine--oxoglutarate transaminase IV) (Transaminase A)	aatA	2.71965e+08	6.06564e+07	1.03236e+08	3.78586e+07	6.0608e+06	114234972	7.81322e+07	6.70327e+07	6.28389e+07	3.23891e+06
Q8T6B7.1	RecName: Full=ABC transporter F family member 2	NA	DDB_G0284047	ABC transporter F family member 2	abcF2 DDB_G0284047	2.70401e+08	5.56104e+07	1.55249e+07	2.42806e+07	1.18143e+07	3.33097e+08	5.00173e+07	1.67706e+07	2.51042e+07	1.13384e+07
EAL61173.1	S60 ribosomal protein L27a [Dictyostelium discoideum AX4]	P48160	DDB_G0292388	Large ribosomal subunit protein uL15 (60S ribosomal protein L27a)	rpl27a	2.69283e+08	5.29537e+07	8.05845e+07	2.88554e+07	470205	150399540	5.76604e+07	6.83162e+07	3.81958e+07	4.3617e+06
EAL63438.1	hypothetical protein DDB_G0288025 [Dictyostelium discoideum AX4]	Q54JI7	DDB_G0288025	Probable histidine ammonia-lyase (Histidase) (EC 4.3.1.3)	hal	2.67845e+08	1.54108e+08	1.37794e+08	1.28376e+08	9.81485e+07	3.47702e+08	1.60924e+08	1.61994e+08	1.63973e+08	1.22511e+08
EAL72069.1	ZPR1-type zinc finger-containing protein [Dictyostelium discoideum AX4]	Q55E13	DDB_G0269438	Zinc finger protein ZPR1 homolog (Zinc finger protein 259 homolog)	zpr1	2.64335e+08	4.5467e+07	3.26963e+07	4.31182e+07	2.35492e+07	349255324	5.65184e+07	3.29364e+07	56283153	3.3472e+07
AAP92687.1	copine a [Dictyostelium discoideum]	Q7YXU4	DDB_G0293008	Copine-A	cpnA	2.63683e+08	1.22058e+08	355808693	2.15801e+08	7.51775e+07	2.86023e+08	1.36074e+08	2.82338e+08	2.32892e+08	1.32124e+08
KAK5580613.1	hypothetical protein RB653_000635 [Dictyostelium firmibasis]	A0AAN7U308	DDB_G0285597	40S ribosomal protein S28	rps28 DDB_G0285597	2.62304e+08	2.88428e+06	9.12637e+06	218855264	5.60387e+06	1.73771e+08	2995958	3.28669e+06	1.78548e+08	1.23693e+06
KAK5583202.1	hypothetical protein RB653_004793 [Dictyostelium firmibasis]	A0AAN7U1L7	DDB_G0278607	Diphosphomevalonate decarboxylase (EC 4.1.1.33)	mvd	2.6173e+08	6.53658e+07	6.24959e+07	7.06589e+07	5.23586e+07	1.69759e+08	5.77885e+07	6.53272e+07	6.13829e+07	1.91611e+07
XP_629630.1	hypothetical protein DDB_G0292456 [Dictyostelium discoideum AX4]	Q54D66	DDB_G0292456	acylaminoacyl-peptidase (EC 3.4.19.1)	apeh	2.60291e+08	1.05516e+08	1.22306e+08	6.72963e+07	4.65047e+07	2.85744e+08	1.56386e+08	1.34662e+08	7.79556e+07	5.39189e+07
AAA33259.1	thioredoxin, partial [Dictyostelium discoideum]	P29446	DDB_G0294491	Thioredoxin-2 (Trx-2)	trxB	2.56164e+08	2.44032e+06	8.45861e+06	1.57798e+06	NA	1.61888e+08	2.61128e+06	2.38255e+06	617951	705879
AAC99776.1	actin related protein 2 [Dictyostelium discoideum]	O96621	DDB_G0272106	Actin-related protein 2 (Actin-like protein 2) (Actin-related protein B)	arpB	2.55424e+08	7.25012e+07	2.44066e+08	1.19148e+08	NA	1.49368e+08	6.37352e+07	1.9715e+08	1.27407e+08	1.09478e+07
EAL69487.1	40S ribosomal protein S24 [Dictyostelium discoideum AX4]	Q75K27	DDB_G0275473	Small ribosomal subunit protein eS24 (40S ribosomal protein S24)	rps24	2.52729e+08	3.42759e+07	1.37136e+07	1.99104e+07	NA	1.0619e+08	3.25221e+07	1.45839e+07	20805162	3.08771e+06
EAL63881.1	hypothetical protein DDB_G0287033 [Dictyostelium discoideum AX4]	P13723	DDB_G0287033	Beta-hexosaminidase subunit A1 (EC 3.2.1.52) (Beta-N-acetylhexosaminidase subunit A1) (N-acetyl-beta-glucosaminidase subunit A1)	hexa1	252581614	1.22028e+08	6.23978e+07	1.10903e+08	1.2479e+08	2.42239e+08	9.20692e+07	6.17469e+07	1.8669e+08	1.98736e+08
XP_003288844.1	beta glucosidase [Dictyostelium purpureum]	F0ZN52	DDB_G0292810	beta-glucosidase (EC 3.2.1.21)	gluA	2.50695e+08	54601135	2.70323e+07	1.0739e+08	9.03552e+08	1.87051e+08	8.095e+07	3.98212e+07	184229872.74800003	7.0418e+08
KAK5584819.1	hypothetical protein RB653_006436 [Dictyostelium firmibasis]	A0AAN7U2Q9	DDB_G0282601	Small ribosomal subunit protein uS17 N-terminal domain-containing protein	rps11	2.50635e+08	5.43698e+07	6.3084e+06	4.97448e+07	275362	127780246.88000001	4.28912e+07	1.54409e+06	5.51736e+07	2.23546e+06
XP_643542.1	S60 ribosomal protein L13a [Dictyostelium discoideum AX4]	Q553M7	DDB_G0275881	Large ribosomal subunit protein uL13 (60S ribosomal protein L13a)	rpl13a	250341702	1.01393e+08	112587372	6.3048e+07	1.03139e+07	1.96147e+08	7.41681e+07	1.28964e+08	78066902	1.78333e+07
XP_647663.1	hypothetical protein DDB_G0268236 [Dictyostelium discoideum AX4]	Q55F70	DDB_G0268236	Uncharacterized protein	NA	2.50338e+08	1.55718e+08	8.31924e+07	2.57418e+08	1.0124e+08	330001354	2.18576e+08	1.12739e+08	2.2332e+08	7.03229e+07
AAC72887.1	heat shock protein Ddj1 [Dictyostelium discoideum]	O96455	DDB_G0280037	Heat shock protein Ddj1	Ddj1	2.50095e+08	4.06339e+07	57035364.616000004	7.31609e+07	7.14721e+07	198167111.74600002	9.38011e+07	5.73898e+07	67665085.49170001	48937139.151999995
KAK5582760.1	hypothetical protein RB653_004346 [Dictyostelium firmibasis]	A0AAN7U7M6	DDB_G0279053	5'-nucleotidase	nt5c2 DDB_G0279053	2.5008e+08	1.11298e+08	9.85582e+07	1.02898e+08	3.97768e+07	3.17132e+08	9.5962e+07	113755490	9.47568e+07	6.02225e+07
EAL65597.1	hypothetical protein DDB_G0283661 [Dictyostelium discoideum AX4]	Q54QS3	DDB_G0283661	Probable ATP-dependent RNA helicase ddx3 (EC 3.6.4.13) (DEAD box protein 3)	ddx3	2.50002e+08	5.64247e+07	7.76003e+07	1.5843e+08	7.79713e+07	3.15197e+08	5.28975e+07	8.52189e+07	1.54797e+08	6.73633e+07
CAA89808.1	GTP cyclohydrolase I [Dictyostelium discoideum]	Q94465	DDB_G0288481	GTP cyclohydrolase 1 (EC 3.5.4.16) (GTP cyclohydrolase I) (GTP-CH) (GTP-CH-I)	gchA	2.49495e+08	1148572077	1.77459e+07	2.19123e+08	1.32145e+08	1.67543e+08	6.08195e+08	1.07228e+07	1.64902e+08	1.19292e+08
GAM17166.1	hypothetical protein SAMD00019534_003410 [Acytostelium subglobosum LB1]	NA	DDB_G0289025	NA	rps7	2.49468e+08	3.53343e+07	5.11636e+07	1.10054e+07	3.9724e+06	1.87785e+08	1.54137e+07	3.8435e+07	3.47182e+07	4.84222e+06
KAK5581373.1	hypothetical protein RB653_001405 [Dictyostelium firmibasis]	A0AAN7UGM9	DDB_G0283727	Uncharacterized protein	NA	2.49446e+08	8.92556e+07	1.33522e+08	3.29834e+07	3.31425e+06	1.57846e+08	104614089.03999999	5.3213e+07	2.86648e+07	3332959.7339999997
EAL65358.1	elongation factor 1b [Dictyostelium discoideum AX4]	Q9GRF8	DDB_G0284035	Elongation factor 1-beta (DdEF-1 beta)	efa1B	2.4922e+08	4.75975e+07	4.68637e+07	2.23641e+07	NA	1.103e+08	5.45763e+07	5.19346e+07	2.62675e+07	1.33736e+07
AAD34028.1	UDP-glucose pyrophosphorylase 2 [Dictyostelium discoideum]	Q54YZ0	DDB_G0277879	UTP--glucose-1-phosphate uridylyltransferase 2 (EC 2.7.7.9) (UDP-glucose pyrophosphorylase 2) (UDPGP 2) (UGPase 2)	ugpB	2.48406e+08	1.12024e+08	9.84865e+07	4.47463e+08	1.02664e+08	292395265	2.26499e+08	1.07944e+08	2.68034e+08	1.29334e+08
EAL60985.1	chaperonin containing TCP1 delta subunit [Dictyostelium discoideum AX4]	Q54CL2	DDB_G0292872	T-complex protein 1 subunit delta (TCP-1-delta) (CCT-delta)	cct4	2.45773e+08	158909138.72100002	9.03781e+07	1.03587e+08	3.19524e+07	266566010.20000002	1.0816e+08	1.03657e+08	1.13412e+08	5.52945e+07
KAK5581916.1	hypothetical protein RB653_003496 [Dictyostelium firmibasis]	A0AAN7YX21	DDB_G0293502	Large ribosomal subunit protein uL23 N-terminal domain-containing protein	rpl23a DDB_G0293502	245093046	1.93993e+08	2.95712e+08	5.0948e+07	3.36204e+06	6.74985e+07	1.31423e+08	224638399	7.02929e+07	5.25858e+06
EAL63933.1	hypothetical protein DDB_G0287013 [Dictyostelium discoideum AX4]	Q54KZ1	DDB_G0287013	Proline iminopeptidase (PIP) (EC 3.4.11.5) (Prolyl aminopeptidase)	NA	2.44441e+08	4.6179e+07	1.22113e+08	6.56996e+07	2.11295e+06	1.3227e+08	5.17081e+07	1.05477e+08	7.13428e+07	4.46825e+06
XP_643037.1	tyrosine-tRNA ligase [Dictyostelium discoideum AX4]	Q551A1	DDB_G0276721	tyrosine--tRNA ligase (EC 6.1.1.1) (Tyrosyl-tRNA synthetase)	tyrS	2.41987e+08	5.41184e+07	9.76077e+07	5.62256e+07	2.31601e+07	1.20823e+08	4.34159e+07	9.3692e+07	3.8637e+07	1.80957e+07
Q54HG9.1	RecName: Full=Dolichyl-diphosphooligosaccharide--protein glycosyltransferase subunit swp1; Short=Oligosaccharyl transferase subunit swp1; AltName: Full=Ribophorin II; Short=RPN-II; AltName: Full=Ribophorin-2; Flags: Precursor	NA	DDB_G0289479	Dolichyl-diphosphooligosaccharide--protein glycosyltransferase subunit swp1 (Oligosaccharyl transferase subunit swp1) (Ribophorin II) (RPN-II) (Ribophorin-2)	swp1 rpn2 DDB_G0289479	2.41128e+08	1.77174e+08	1.74979e+08	3.05428e+08	1.8995e+08	2.55578e+08	1.71811e+08	1.98706e+08	3.71908e+08	2.18769e+08
XP_640508.1	pseudouridine synthase family protein [Dictyostelium discoideum AX4]	Q54T81	DDB_G0281933	Probable H/ACA ribonucleoprotein complex subunit 4 (EC 5.4.99.-)	nola4	2.40819e+08	1.76398e+08	1.59399e+08	3.20766e+08	1.15325e+08	1.93047e+08	1.15962e+08	1.30916e+08	2.72183e+08	2.80887e+08
NP_050103.1	ORF796 (mitochondrion) [Dictyostelium discoideum]	Q9TGM3	DDB_G0294054	Uncharacterized mitochondrial protein Mp36 (ORF796)	DidioMp36	2.40368e+08	2.32337e+07	8.31208e+06	1.40193e+07	NA	1.79174e+08	15580739	8.01379e+06	1.89549e+07	NA
XP_003289343.1	uncharacterized protein DICPUDRAFT_94872 [Dictyostelium purpureum]	F0ZPJ7	DDB_G0293088	Reticulon-like protein	rtnlc	2.39747e+08	2.40098e+08	278802127.95600003	3.0448e+08	1.08396e+08	2.44018e+08	119739735	294495574.45100003	312315245	1.38656e+08
EAL62490.1	hypothetical protein DDB_G0289955 [Dictyostelium discoideum AX4]	Q54GR3	DDB_G0289955	Uncharacterized protein DDB_G0289955	NA	2.39463e+08	2.24978e+08	8.99783e+07	6.24008e+07	5.2332e+07	2.32069e+08	243655609	1.15714e+08	4.38895e+07	1.87125e+07
EAL67743.1	S60 ribosomal protein L11 [Dictyostelium discoideum AX4]	P16168	DDB_G0279189	Large ribosomal subunit protein uL5 (60S ribosomal protein L11) (Vegetative-specific protein V18)	rpl11	2.38566e+08	4.36888e+07	4.31651e+07	2.00659e+07	4.66887e+06	7.63222e+07	5.86487e+07	2.45127e+07	35870377	8.25914e+06
EAL65012.1	hypothetical protein DDB_G0284845 [Dictyostelium discoideum AX4]	Q54P24	DDB_G0284845	DH domain-containing protein	gxcC	2.37756e+08	3.33377e+08	3.6578e+08	2.89896e+08	4.61434e+07	372070286	3.55677e+08	3.52506e+08	2.52046e+08	1.03265e+08
EAL66660.1	dihydrolipoyl transacylase [Dictyostelium discoideum AX4]	Q54TR7	DDB_G0281797	Dihydrolipoamide acetyltransferase component of pyruvate dehydrogenase complex (EC 2.3.1.-)	bkdC	2.37217e+08	1.06382e+08	2.55639e+07	6.85141e+07	5.97922e+07	3.26287e+08	5.73784e+07	2.36069e+07	7.81034e+07	7.93067e+07
XP_012753141.1	hypothetical protein SAMD00019534_072800, partial [Acytostelium subglobosum LB1]	NA	DDB_G0283587	NA	csn1	2.36301e+08	1.41513e+08	8.51485e+07	1.15795e+08	5.86996e+07	251456042.51000002	1.35586e+08	8.45595e+07	100119793	6.24325e+07
XP_640459.1	peptidase S8 and S53 domain-containing protein [Dictyostelium discoideum AX4]	Q54TD0	DDB_G0281823	Peptidase S8 and S53 domain-containing protein	V4-7	2.35763e+08	5.39779e+07	1.48049e+07	5.12206e+07	8.47561e+06	468821111	1.21252e+08	1.76288e+07	124472623	5.14295e+07
EAL72594.1	hypothetical protein DDB_G0270488 [Dictyostelium discoideum AX4]	Q55E77	DDB_G0270488	EGF-like domain-containing protein	NA	2.35522e+08	9.6762e+07	5.49825e+07	3.62586e+07	2.09442e+07	2.10165e+08	3.17798e+07	5.12773e+07	6.42522e+07	50796409.577999994
KAK5583963.1	hypothetical protein RB653_005569 [Dictyostelium firmibasis]	A0AAN7UBQ4	DDB_G0280353	Transketolase-like pyrimidine-binding domain-containing protein	odhA	2.34307e+08	3.80052e+07	5.42203e+07	1.47984e+08	7.51019e+07	2.14916e+08	33196492.516999997	54562800.739999995	1.60099e+08	1.011e+08
XP_635125.1	GTP-binding nuclear protein Ran [Dictyostelium discoideum AX4]	P33519	DDB_G0291235	GTP-binding nuclear protein Ran (GTPase Ran) (Ras-like protein TC4) (Ras-related nuclear protein)	ranA	2.33821e+08	5.56234e+07	1.1593e+08	4.36371e+07	2.04877e+06	1.97161e+08	6.40972e+07	8.13807e+07	5.63782e+07	1.51036e+07
AAA33244.1	ras protein (DdrasG) [Dictyostelium discoideum]	P15064	DDB_G0293434	Ras-like protein rasG (EC 3.6.5.2)	rasG	2.32521e+08	8594148.083999999	1.53078e+08	NA	1.25432e+07	148831222.26999998	6.4153e+06	7.41384e+07	2.50025e+06	368975
EAL68319.1	isoleucyl-tRNA synthetase [Dictyostelium discoideum AX4]	Q54YD4	DDB_G0278293	Probable isoleucine--tRNA ligase, cytoplasmic (EC 6.1.1.5) (Isoleucyl-tRNA synthetase) (IRS) (IleRS)	ileS	2.31892e+08	1.94028e+08	4.75876e+07	1.1406e+08	2.36102e+07	3.24617e+08	2.15653e+08	4.67542e+07	1.05534e+08	5.72186e+07
EAL63929.1	proteasome component region PCI domain-containing protein [Dictyostelium discoideum AX4]	Q54KZ8	DDB_G0287005	Eukaryotic translation initiation factor 3 subunit M (eIF3m)	eif3m	2.29802e+08	3.90251e+07	2.03256e+07	2.07305e+07	1.30525e+08	142396663	5.88445e+07	1.97589e+07	2.17232e+07	1.74037e+08
EGC28331.1	hypothetical protein DICPUDRAFT_51911 [Dictyostelium purpureum]	F1A650	DDB_G0289317	Uncharacterized protein	NA	229519545	1.87934e+08	2.96432e+07	1.56565e+07	9.60586e+07	2.25411e+08	179624017.01000002	2.21186e+07	1.22856e+07	8.48553e+07
EAL60878.1	proteasome component region PCI domain-containing protein [Dictyostelium discoideum AX4]	Q54CC5	DDB_G0293052	Eukaryotic translation initiation factor 3 subunit E (eIF3e) (Eukaryotic translation initiation factor 3 subunit 6)	eif3E	2.28755e+08	9.17571e+07	2.8534e+07	1.03194e+08	4.30481e+07	3.28949e+08	111585467	3.27789e+07	109625038	2.19984e+07
KAK5582824.1	hypothetical protein RB653_004412 [Dictyostelium firmibasis]	A0AAN7TZL4	DDB_G0278885	Translocon Sec61/SecY plug domain-containing protein	sec61a DDB_G0278885	2.27894e+08	1.07905e+08	4.34969e+07	1.63849e+08	8.22798e+07	3.07211e+08	6.3835e+07	4.96737e+07	2.02958e+08	5.09935e+07
AAB19231.1	The knockout of this gene causes small aggregate formation in Dictyostelium; Method: conceptual translation supplied by author [Dictyostelium discoideum]	P54661	DDB_G0287587	Small aggregate formation protein	smlA	2.27589e+08	1.15158e+08	51873747.416700006	2.82271e+07	1.79065e+06	208457377	1.18054e+08	37129610.106300004	3.89964e+07	4.31929e+06
EGC34551.1	SH2 domain-containing protein [Dictyostelium purpureum]	F0ZNE3	DDB_G0278409	SH2 domain-containing protein	shkC	2.27017e+08	1.01422e+08	1.00264e+08	1.81563e+08	6.32726e+07	2.32608e+08	1.12669e+08	1.05219e+08	1.5942e+08	8.91092e+07
XP_636685.1	hypothetical protein DDB_G0288519 [Dictyostelium discoideum AX4]	Q54IU1	DDB_G0288519	CHK kinase-like domain-containing protein	NA	2.2484e+08	3.3379e+07	2.41119e+07	1.63211e+07	2.51641e+06	2.84483e+08	6.94036e+07	2.96965e+07	15536426	5.81642e+06
Q54KI0.1	RecName: Full=Eukaryotic translation initiation factor 3 subunit J; Short=eIF3j; AltName: Full=Eukaryotic translation initiation factor 3 subunit 1; AltName: Full=eIF-3-alpha	NA	DDB_G0287333	Eukaryotic translation initiation factor 3 subunit J (eIF3j) (Eukaryotic translation initiation factor 3 subunit 1) (eIF-3-alpha)	eif3J eif3s1 DDB_G0287333	2.22469e+08	1.06468e+08	1.53285e+08	145432274	1.62719e+08	1.83452e+08	1.00767e+08	1.30884e+08	1.25162e+08	99157992
EAL73097.1	cytochrome P450 family protein [Dictyostelium discoideum AX4]	Q55EK2	DDB_G0269016	Probable cytochrome P450 524A1 (EC 1.14.-.-)	cyp524A1	2.22285e+08	3.27022e+07	5.19622e+06	2.10284e+06	245150	3.11997e+08	3.66668e+07	4.19325e+06	2.26407e+06	1.14951e+06
GAM17407.1	hypothetical protein SAMD00019534_005820 [Acytostelium subglobosum LB1]	NA	DDB_G0278967	NA	eif2s3	2.21466e+08	1.51746e+08	6.10349e+07	1.4624e+08	31088336.459400002	2.44828e+08	9.87395e+07	44457848.730000004	1.29403e+08	3.53855e+07
XP_639343.1	hypothetical protein DDB_G0282815 [Dictyostelium discoideum AX4]	Q54RZ4	DDB_G0282815	Monalysin beta barrel Pore-forming domain-containing protein	NA	2.20595e+08	1.12275e+08	3.44292e+08	3.28815e+08	1.26671e+08	1.89318e+08	7.40301e+07	517835276	355875680	1.75287e+08
KAK5577398.1	hypothetical protein RB653_002339 [Dictyostelium firmibasis]	A0AAN7U8L5	DDB_G0275389	Uncharacterized protein	NA	2.19695e+08	4.96098e+07	1.54451e+07	5.20483e+07	8.26505e+07	2.73414e+08	9.55031e+07	16007906.154000001	5.86876e+07	7.75027e+06
EGC40075.1	60S ribosomal protein L8 [Dictyostelium purpureum]	F0Z7K1	DDB_G0294036	60S ribosomal protein L8	mrpl2	2.19668e+08	740308	5.83503e+07	3.2458e+06	1.68527e+07	9.27608e+07	339687	27509561.759999998	1.47818e+07	3.32541e+07
EAL63414.1	hypothetical protein DDB_G0287977 [Dictyostelium discoideum AX4]	Q54JL3	DDB_G0287977	Formimidoyltransferase-cyclodeaminase (Formiminotransferase-cyclodeaminase) (FTCD) (p60) [Includes: Glutamate formimidoyltransferase (EC 2.1.2.5) (Glutamate formiminotransferase) (Glutamate formyltransferase); Formimidoyltetrahydrofolate cyclodeaminase (EC 4.3.1.4) (Formiminotetrahydrofolate cyclodeaminase)]	ftcd	2.1943e+08	7.75231e+07	4.77728e+07	1.25222e+08	9.47562e+07	3.20903e+08	8.12929e+07	5.7453e+07	133010123	7.41771e+07
EAL62248.1	hypothetical protein DDB_G0290465 [Dictyostelium discoideum AX4]	Q54G31	DDB_G0290465	Uncharacterized protein	NA	219134827	8.4927e+07	3.84635e+07	5.50861e+07	2.63472e+07	3.16001e+08	8.85252e+07	3.85112e+07	5.76869e+07	1.89451e+07
XP_645137.1	hypothetical protein DDB_G0272318 [Dictyostelium discoideum AX4]	Q76P29	DDB_G0272318	Importin subunit alpha-B (Karyopherin subunit alpha-B)	NA	2.18831e+08	9.89489e+07	5.93205e+07	9.56438e+07	4.39023e+07	2.33112e+08	9.67903e+07	5.4616e+07	92789222	3.41549e+07
Q54XP6.1	RecName: Full=Eukaryotic translation initiation factor 5B; Short=eIF-5B; AltName: Full=Translation initiation factor IF-2	NA	DDB_G0278815	Eukaryotic translation initiation factor 5B (eIF-5B) (EC 3.6.5.3) (Translation initiation factor IF-2)	eif5b DDB_G0278815	2.18768e+08	1.20172e+08	3.78385e+07	6.05932e+07	1.63079e+07	271407496	1.20755e+08	3.77373e+07	6.3266e+07	3.29494e+07
C7G046.1	RecName: Full=von Willebrand factor A domain-containing protein DDB_G0286969	NA	DDB_G0286969	von Willebrand factor A domain-containing protein DDB_G0286969	DDB_G0286969	2.18153e+08	50883330.760000005	6.86947e+07	7.33031e+07	1.06344e+07	2.72808e+08	55008805.760000005	6.82192e+07	7.10598e+07	2.50994e+07
XP_646660.3	methionine aminopeptidase 2 [Dictyostelium discoideum AX4]	Q55C21	DDB_G0270264	Methionine aminopeptidase 2 (MAP 2) (MetAP 2) (EC 3.4.11.18) (Peptidase M)	metap2	217958761	8.35249e+07	4.58024e+07	8.3941e+07	5.57206e+07	2.66621e+08	6.79799e+07	5.02388e+07	9.84239e+07	6.42455e+07
EAL63485.1	ornithine-oxo-acid transaminase [Dictyostelium discoideum AX4]	Q54JP5	DDB_G0287913	Probable ornithine aminotransferase (EC 2.6.1.13) (Ornithine--oxo-acid aminotransferase)	oatA	2.16593e+08	5.40589e+07	6.82113e+07	3.29437e+07	219320	1.52307e+08	5.64198e+07	4.43403e+07	2.59944e+07	1.35378e+06
EAL68632.1	60S ribosomal protein L7a [Dictyostelium discoideum AX4]	Q54ZD1	DDB_G0277629	Large ribosomal subunit protein eL8 (60S ribosomal protein L7a)	rpl7a	2.16389e+08	3.38555e+07	1.81913e+08	2.31719e+07	NA	7.10854e+07	2.52967e+07	1.26414e+08	39773720	3.49229e+06
EAL73604.1	S60 ribosomal protein L38 [Dictyostelium discoideum AX4]	Q55GJ7	DDB_G0268302	Large ribosomal subunit protein eL38 (60S ribosomal protein L38)	rpl38	2.16315e+08	3.59772e+08	2.33707e+08	1.75488e+08	NA	2.50223e+08	2.96791e+08	281533869	1.0789e+08	NA
AAA33176.1	CAP34 protein [Dictyostelium discoideum]	P13022	DDB_G0272104	F-actin-capping protein subunit alpha (Aginactin subunit alpha) (CAP34)	acpB	2.15905e+08	4.00136e+07	217294387	5.23703e+07	1.78509e+07	1.31086e+08	6.39808e+07	1.5643e+08	6.75159e+07	1.36734e+07
Q54Q51.1	RecName: Full=Small ribosomal subunit protein uS9; AltName: Full=40S ribosomal protein S16	NA	DDB_G0284093	Small ribosomal subunit protein uS9 (40S ribosomal protein S16)	rps16 DDB_G0284093	2.15684e+08	3.52975e+06	2.24579e+07	1.56063e+07	409398	1.25337e+08	4.80648e+07	2.33311e+07	9546246	NA
KAK5580585.1	hypothetical protein RB653_000605 [Dictyostelium firmibasis]	A0AAN7U338	DDB_G0285679	Nucleolar protein 56	nop56 nol5a DDB_G0285679	2.14404e+08	1.43647e+08	3.34374e+07	1.72605e+08	7.43659e+07	1.9289e+08	2.66115e+08	6.25596e+07	132484041.72399999	121299491
KAK5583116.1	hypothetical protein RB653_004706 [Dictyostelium firmibasis]	A0AAN7YYG5	DDB_G0277971	V-type proton ATPase subunit G	atp6v1g vatg DDB_G0277971	2.14177e+08	2.10786e+08	1.30577e+08	190716315	2.3164e+08	1.1147e+08	2.39227e+08	1.49324e+08	2.24925e+08	2.65847e+08
XP_640209.1	hypothetical protein DDB_G0282695 [Dictyostelium discoideum AX4]	Q54S30	DDB_G0282695	Uncharacterized protein	NA	2.1332e+08	7.36445e+07	5.66251e+07	5.15647e+07	359055	2.16988e+08	1.03048e+08	5.401e+07	47865978	6.95769e+06
KAK5584499.1	hypothetical protein RB653_006111 [Dictyostelium firmibasis]	A0AAN7U2E9	DDB_G0281849	T-complex protein 1 subunit epsilon (CCT-epsilon)	cct5 DDB_G0281849	2.12314e+08	1.42828e+08	5.50367e+07	1.03945e+08	8.36106e+07	2.50809e+08	9.44553e+07	5.00718e+07	1.09586e+08	8.327e+07
XP_635463.1	sulfate adenylyltransferase [Dictyostelium discoideum AX4]	Q54F74	DDB_G0291029	sulfate adenylyltransferase (EC 2.7.7.4)	NA	2.11727e+08	6.3667e+07	4.25472e+06	4.17092e+06	1.06837e+06	3.60577e+08	6.67008e+07	2.01606e+06	1.18787e+07	572874
KAK5581406.1	hypothetical protein RB653_001438 [Dictyostelium firmibasis]	A0AAN7YWN0	DDB_G0283871	Hemerythrin-like domain-containing protein	NA	2.11536e+08	2.01275e+07	NA	1.72272e+06	NA	1.51126e+08	20675676	NA	1.24239e+06	NA
CAA68340.1	UDPGP [Dictyostelium discoideum]	P08800	DDB_G0289875	UTP--glucose-1-phosphate uridylyltransferase 1 (EC 2.7.7.9) (UDP-glucose pyrophosphorylase 1) (UDPGP 1) (UGPase 1)	uppA	2.10983e+08	1.57276e+08	132067679.87810001	3.33189e+08	1.00286e+08	430664312.40000004	172737952	145068945	295304831.28400004	1.00095e+08
Q54QW1.2	RecName: Full=Eukaryotic translation initiation factor 3 subunit B; Short=eIF3b; AltName: Full=Eukaryotic translation initiation factor 3 subunit 9	NA	DDB_G0283597	Eukaryotic translation initiation factor 3 subunit B (eIF3b) (Eukaryotic translation initiation factor 3 subunit 9)	eif3B eif3s9 DDB_G0283597	2.10341e+08	1.41057e+07	1.07634e+08	131311505	5.34538e+07	2.64713e+08	6.84791e+07	1.12698e+08	1.29675e+08	7.22481e+07
EAL63829.1	glycine dehydrogenase [Dictyostelium discoideum AX4]	Q54KM7	DDB_G0287255	Glycine dehydrogenase (decarboxylating), mitochondrial (EC 1.4.4.2) (Glycine cleavage system P protein) (Glycine decarboxylase) (Glycine dehydrogenase (aminomethyl-transferring))	gcvP	2.10311e+08	5.94176e+07	3.59589e+07	6.3829e+07	5.34288e+07	2.02243e+08	5.86077e+07	3.55315e+07	6.60186e+07	7.36525e+07
Q54YZ4.1	RecName: Full=Electron transfer flavoprotein subunit beta; Short=Beta-ETF	NA	DDB_G0277991	Electron transfer flavoprotein subunit beta (Beta-ETF)	etfb DDB_G0277991	2.09946e+08	1.94007e+06	9.51454e+07	NA	1.97292e+08	2.17845e+08	NA	6.46738e+07	513046	158273965
KAK5580646.1	hypothetical protein RB653_000668 [Dictyostelium firmibasis]	A0AAN7U3P4	DDB_G0285429	Adenylosuccinate synthetase (AMPSase) (AdSS) (EC 6.3.4.4) (IMP--aspartate ligase)	purA DDB_G0285429	2.09438e+08	4.57051e+07	6.91174e+07	2.3951e+07	1.17032e+06	1.1964e+08	6.79942e+07	5.65945e+07	18252876	NA
KAK5581093.1	hypothetical protein RB653_001121 [Dictyostelium firmibasis]	A0AAN7U3Q0	DDB_G0284415	AAA+ ATPase domain-containing protein	psmC3 DDB_0232967	2.07723e+08	5.91369e+07	1.92221e+08	2.34133e+07	3.91957e+08	2.98375e+08	4.38532e+07	1.77525e+08	2777479	167688674.10999998
Q54RV9.1	RecName: Full=Sphingosine-1-phosphate lyase; Short=S1P lyase; Short=S1PL; Short=SP-lyase; Short=SPL; AltName: Full=Sphingosine-1-phosphate aldolase	NA	DDB_G0282819	Sphingosine-1-phosphate lyase (S1P lyase) (S1PL) (SP-lyase) (SPL) (EC 4.1.2.27) (Sphingosine-1-phosphate aldolase)	sglA DDB_G0282819	2.07396e+08	5.7115e+07	3.82382e+07	1.17497e+08	7.18247e+07	2.95654e+08	4.51513e+07	4.90305e+07	1.3946e+08	8.43531e+07
EAL73505.1	4-aminobutyrate transaminase [Dictyostelium discoideum AX4]	Q55FI1	DDB_G0268104	4-aminobutyrate aminotransferase (EC 2.6.1.19) (GABA aminotransferase) (GABA-AT) (Gamma-amino-N-butyrate transaminase) (GABA transaminase)	gabT	2.07221e+08	2.77211e+08	73465131.71000001	3.98055e+08	3.07215e+08	2.70216e+08	3.01322e+08	7.23091e+07	4.17114e+08	3.96444e+08
XP_640378.1	hypothetical protein DDB_G0281967 [Dictyostelium discoideum AX4]	Q54T73	DDB_G0281967	IPT/TIG domain-containing protein	NA	2.05729e+08	3.95803e+07	1.80991e+07	2.96353e+07	1.28329e+07	2.7212e+08	4.91568e+07	1.80347e+07	3.13248e+07	2.15035e+07
EAL72324.1	hypothetical protein DDB_G0269948 [Dictyostelium discoideum AX4]	Q55CQ7	DDB_G0269948	Transportin (Importin subunit beta) (Karyopherin subunit beta)	tnpo	2.0426e+08	1.00871e+08	4.20755e+07	3.69599e+07	9.87389e+06	2.14769e+08	8.14684e+07	4.5675e+07	2.72615e+07	1.27257e+07
XP_642128.1	bacterial transferase hexapeptide repeat-containing protein [Dictyostelium discoideum AX4]	Q54YS4	DDB_G0278597	Bacterial transferase hexapeptide repeat-containing protein	NA	2.04183e+08	1.28211e+08	1.36419e+08	1.1572e+08	1.86949e+08	187515854	1.57943e+08	1.86985e+08	1.37282e+08	1.517e+08
Q5XM24.1	RecName: Full=Autocrine proliferation repressor protein A; AltName: Full=PhoPQ-activated pathogenicity-related protein; Flags: Precursor	NA	DDB_G0281663	Autocrine proliferation repressor protein A (PhoPQ-activated pathogenicity-related protein)	aprA	2.03532e+08	2.85012e+07	2.20997e+07	8.43695e+06	NA	2.15071e+08	3.993e+07	3.45765e+07	3.01088e+07	NA
EAL66516.2	hypothetical protein DDB_G0281913 [Dictyostelium discoideum AX4]	Q54T94	DDB_G0281913	TROVE domain-containing protein	NA	203412210	4.5173e+07	6.1542e+07	6.03238e+07	1.99025e+07	217755244	7.35978e+07	5.43985e+07	5.00886e+07	3.57564e+07
EAL66522.1	hypothetical protein DDB_G0281925 [Dictyostelium discoideum AX4]	Q54T87	DDB_G0281925	RNA helicase (EC 3.6.4.13)	NA	2.02626e+08	1.1175e+08	1.89929e+07	1.12073e+07	2.00029e+06	2.05243e+08	6.97339e+07	2.154e+07	8.64834e+06	2.12191e+06
XP_644611.1	actin binding protein E [Dictyostelium discoideum AX4]	Q557J6	DDB_G0273517	Drebrin-like protein (Actin-binding protein 1) (Dabp1) (Actin-binding protein E)	abpE-1; abpE-2	2.01396e+08	1.52243e+08	1.24488e+08	1.45893e+08	1.61571e+08	2.39673e+08	1.51404e+08	1.43797e+08	127676184	1.2617e+08
EAL62148.1	LIM-type zinc finger-containing protein [Dictyostelium discoideum AX4]	Q54FV6	DDB_G0290575	LIM-type zinc finger-containing protein	NA	2.01019e+08	1.05805e+08	2.55456e+08	3.15353e+08	5.92748e+07	1.94341e+08	1.02049e+08	3.54151e+08	2.73283e+08	8.84051e+07
Q54DA9.1	RecName: Full=2-hydroxyacyl-CoA lyase 1; AltName: Full=2-hydroxyphytanoyl-CoA lyase; Short=2-HPCL	NA	DDB_G0292402	2-hydroxyacyl-CoA lyase 1 (EC 4.1.2.63) (2-hydroxyphytanoyl-CoA lyase) (2-HPCL)	hacl1 DDB_G0292402	2.00777e+08	183177102	6.17116e+07	9.85126e+07	3.52844e+07	2.59338e+08	1.03493e+08	7.6763e+07	1.24317e+08	7.45853e+07
KAK5578158.1	hypothetical protein RB653_003111 [Dictyostelium firmibasis]	A0AAN7TYQ7	DDB_G0277493	T-complex protein 1 subunit zeta	cct6 DDB_G0277493	2.00043e+08	153272773	8.25195e+07	5.86327e+07	5.70789e+07	453710127	8.7748e+07	7.79062e+07	4.90268e+07	37842449.045600004
Q54RA8.1	RecName: Full=ATP synthase subunit O, mitochondrial; AltName: Full=ATP synthase peripheral stalk subunit OSCP; AltName: Full=Oligomycin sensitivity conferral protein; Short=OSCP; Flags: Precursor	NA	DDB_G0283283	ATP synthase peripheral stalk subunit OSCP, mitochondrial (ATP synthase subunit O) (Oligomycin sensitivity conferral protein) (OSCP)	atp5po atp5O DDB_G0283283	1.98959e+08	4.12871e+07	7.26063e+07	1.3654e+07	8.17174e+06	4.68354e+07	4.48819e+07	3.69399e+07	3.34161e+07	6.58454e+06
EAL62100.1	aldehyde dehydrogenase [Dictyostelium discoideum AX4]	Q54FY3	DDB_G0290479	Aldehyde dehydrogenase	hydA	1.98731e+08	1.93024e+08	7.46101e+07	4.30877e+07	6.88078e+06	1.72567e+08	1.01841e+08	54198158.910000004	48186374	2.80891e+07
XP_637838.1	hypothetical protein DDB_G0286293 [Dictyostelium discoideum AX4]	Q54LZ3	DDB_G0286293	J domain-containing protein	dnajc13	1.97958e+08	5.27392e+07	1.86714e+07	2.70929e+07	5.27265e+06	2.53801e+08	4.26245e+07	2.0319e+07	40533864	1.90619e+07
EGC38800.1	hypothetical protein DICPUDRAFT_91370 [Dictyostelium purpureum]	F0ZB91	DDB_G0279793	Cytosol aminopeptidase domain-containing protein	lap	1.97342e+08	7.18048e+07	1.05618e+08	4.51906e+08	2.34901e+08	1.90738e+08	9.16483e+07	8.89762e+07	3.37023e+08	2.79975e+08
CAA27032.1	unnamed protein product [Dictyostelium discoideum]	NA	DDB_G0289663	Major actin (EC 3.6.4.-) (Actin A1) (Actin A12) (Actin A8) (Actin III) (Actin M6) (Actin-1) (Actin-11) (Actin-12) (Actin-13) (Actin-14) (Actin-15) (Actin-16) (Actin-19) (Actin-2) (Actin-2-sub 1) (Actin-20) (Actin-21) (Actin-3a) (Actin-4) (Actin-5) (Actin-6) (Actin-7) (Actin-8) (Actin-9) (Actin-IEL1)	act1 act1a DDB_G0289553; act2 act2-1 DDB_G0274133; act4 DDB_G0289005; act5 DDB_G0289663; act6 DDB_G0274135; act7 DDB_G0280545; act8 actA8 DDB_G0269234; act9 DDB_G0274601; act11 DDB_G0288879; act12 DDB_G0274129; act13 DDB_G0274599; act14 actB1 DDB_G0274137; act15 actA1 DDB_G0272520; act16 actM6 DDB_G0272248; act19 DDB_G0274727; act20 DDB_G0274285; act21 DDB_G0274561	1.96332e+08	22879162.112999998	6.73183e+07	3.44507e+06	1.04616e+08	3482372706	759812	5.6259e+07	3883257	7.26544e+06
EGC38177.1	hypothetical protein DICPUDRAFT_149145 [Dictyostelium purpureum]	F0ZCZ0	DDB_G0279487	TOG domain-containing protein	NA	1.96194e+08	9.6401e+07	4.77617e+07	5.92463e+07	1.06893e+07	3.12501e+08	5.59037e+07	4.62901e+07	7.1626e+07	1.84406e+07
Q54JM5.1	RecName: Full=26S proteasome non-ATPase regulatory subunit 1	NA	DDB_G0287953	26S proteasome non-ATPase regulatory subunit 1	psmD1 DDB_G0287953	1.95894e+08	1.10149e+08	1.26718e+08	1.03754e+08	6.73582e+07	1.83481e+08	145883500	1.43075e+08	1.25432e+08	4.43881e+07
EAL71476.1	phosphoenolpyruvate carboxykinase [Dictyostelium discoideum AX4]	Q869Z4	DDB_G0271904	Phosphoenolpyruvate carboxykinase [GTP], mitochondrial (PEPCK-M) (EC 4.1.1.32)	pck2	1.95362e+08	6.23543e+07	3.83185e+07	1.89911e+08	2.47159e+08	2.66208e+08	5.28028e+07	4.66765e+07	2.56921e+08	2.42211e+08
KAK5574394.1	hypothetical protein RB653_011173 (mitochondrion) [Dictyostelium firmibasis]	A0AAN7TKE0	DDB_G0291526	Ribosomal protein S14	rps14	1.9527e+08	4.80259e+07	1.1836e+08	2.2855e+07	3.16068e+07	117508741.54100001	4.55598e+07	1.03247e+08	3.04831e+07	11658568.743900001
XP_637369.1	cysteinyl-tRNA synthetase [Dictyostelium discoideum AX4]	Q54KR1	DDB_G0287159	Cysteine--tRNA ligase, cytoplasmic (EC 6.1.1.16) (Cysteinyl-tRNA synthetase) (CysRS)	cysS	1.9323e+08	5.75404e+07	6.18691e+07	9.77787e+07	1.27031e+07	2.11442e+08	1.0586e+08	6.48518e+07	6.9481e+07	3.90206e+07
KAK5579243.1	hypothetical protein RB653_008923 [Dictyostelium firmibasis]	A0AAN7UDF3	DDB_G0289429	LTD domain-containing protein	lmnB DDB_G0289429	1.93108e+08	1.164e+08	1.65539e+08	231028620	3.51987e+08	1.81564e+08	1.46873e+08	1.58448e+08	246763749	2.9665e+08
AAK58500.1	calnexin precursor [Dictyostelium discoideum]	Q95PJ5	DDB_G0271144	Calnexin	cnxA	1.91048e+08	8.14212e+07	7.74933e+07	1.0442e+08	9.21386e+07	1.81467e+08	1.36662e+08	8.41854e+07	1.22684e+08	1.11002e+08
AAB03670.1	phosphoprotein phosphatase A [Dictyostelium discoideum]	NA	DDB_G0283601	PhosphoProtein Phosphatase	pppA	1.90501e+08	2.22212e+08	1.18461e+08	1.54694e+08	1.46837e+08	2.25598e+08	186216586	1.24823e+08	2.07132e+08	1.51209e+08
KAK5583693.1	hypothetical protein RB653_005291 [Dictyostelium firmibasis]	A0AAN7UB79	DDB_G0292052	Protein SEC13 homolog	sec13 DDB_G0292052	1.90156e+08	2.09142e+08	1.80657e+08	2.32491e+08	1.80096e+08	225655581	1.9369e+08	1.82369e+08	2.034e+08	1.53403e+08
KAK5583603.1	hypothetical protein RB653_005201 [Dictyostelium firmibasis]	A0AAN7UB26	DDB_G0291870	60S ribosomal protein L13	rpl13 DDB_G0291870	189932778	4.83958e+07	1.53403e+08	3.29827e+06	33312917	4.42729e+07	3.21139e+07	7.45304e+07	2.72682e+07	16165613.423999999
EAL71186.1	NADP-dependent malate dehydrogenase [Dictyostelium discoideum AX4]	Q6TU48	DDB_G0272524	NADP-dependent malic enzyme (NADP-ME) (EC 1.1.1.40) (SrfA-induced gene A protein)	malA	1.88196e+08	3.30597e+07	3.4201e+07	4.64937e+07	7.39323e+07	2.51583e+08	4.66809e+07	2.95597e+07	3.88789e+07	4.57533e+07
KAK5577047.1	hypothetical protein RB653_001984 [Dictyostelium firmibasis]	A0AAN7TVN5	DDB_G0274627	Eukaryotic translation initiation factor 3 subunit D (eIF3d) (Eukaryotic translation initiation factor 3 subunit 7)	eif3d moe1 DDB_G0274627	1.87616e+08	9.60819e+07	5.57718e+07	1.04158e+08	4.50667e+07	1.68029e+08	1.40445e+08	5.19277e+07	89232873	5.24447e+07
EAL71132.1	Phox domain-containing protein [Dictyostelium discoideum AX4]	Q86IF6	DDB_G0272989	Phox domain-containing protein	vps5	1.86952e+08	5.03185e+07	6.46478e+07	7.55236e+07	1.54642e+07	1.4776e+08	6.24463e+07	5.81262e+07	5.75142e+07	2.95695e+07
XP_642076.1	villin headpiece domain-containing protein [Dictyostelium discoideum AX4]	Q54YX6	DDB_G0278025	Villin headpiece domain-containing protein	NA	1.86758e+08	1.44028e+06	1.4591e+07	NA	5.96042e+07	1.73724e+08	651308	3.59482e+06	1.75768e+06	6.8304e+07
KAK5581061.1	hypothetical protein RB653_001089 [Dictyostelium firmibasis]	A0AAN7YWD8	DDB_G0284517	AAA+ ATPase domain-containing protein	psmC6 DDB_G0284517	1.86727e+08	2.12579e+07	15231586.728999998	2.075e+07	3.32142e+08	242562710.02600002	9.74913e+06	2.10064e+07	1.49409e+07	2.42679e+08
KAK5581194.1	hypothetical protein RB653_001224 [Dictyostelium firmibasis]	A0AAN7YRB1	DDB_G0284307	Mo25-like protein	NA	1.85521e+08	1.12591e+08	5.06324e+07	6.66133e+07	2.55813e+06	1.83388e+08	100059683	4.36282e+07	4.8223e+07	1.38029e+07
XP_629559.1	hypothetical protein DDB_G0292664 [Dictyostelium discoideum AX4]	Q54CW1	DDB_G0292664	Calponin-homology (CH) domain-containing protein	NA	1.8436e+08	3.34573e+08	1.70401e+08	156449423	NA	1.7457e+08	3.37322e+08	1.30486e+08	1.66036e+08	NA
EAL73113.1	hypothetical protein DDB_G0269048 [Dictyostelium discoideum AX4]	Q55F29	DDB_G0269048	Hemerythrin-like domain-containing protein	NA	1.8402e+08	3.63022e+07	6.14252e+06	1.05699e+07	NA	2.17595e+08	5.38804e+07	1.15069e+07	14619145	4.46876e+06
Q86A85.1	RecName: Full=Amidophosphoribosyltransferase; Short=ATase; AltName: Full=Glutamine phosphoribosylpyrophosphate amidotransferase; Short=GPAT; Flags: Precursor	NA	DDB_G0274321	Amidophosphoribosyltransferase (ATase) (EC 2.4.2.14) (Glutamine phosphoribosylpyrophosphate amidotransferase) (GPAT)	purF DDB_G0274321	1.83767e+08	5.33702e+07	3.74305e+07	5.72567e+07	1.49501e+07	1.76363e+08	6.58933e+07	3.53386e+07	3.50359e+07	2.5186e+07
KAK5579275.1	hypothetical protein RB653_008956 [Dictyostelium firmibasis]	A0AAN7Z078	DDB_G0289469	Ribosomal protein S15	NA	1.82163e+08	2.75061e+07	3.17839e+07	7.07527e+07	5.67103e+07	1.97813e+08	3.83368e+07	2.82659e+07	7.86839e+07	5.26324e+07
XP_647354.2	ribosomal protein L1 family protein [Dictyostelium discoideum AX4]	Q55G29	DDB_G0267850	Ribosomal protein L1 family protein	NA	1.8108e+08	1.69127e+08	2.98965e+07	3.68783e+07	NA	2.29712e+08	9.50983e+07	3.09871e+07	3.04076e+07	4.23175e+06
BAC07474.1	TNF receptor associated protein 1 [Dictyostelium discoideum]	Q86L04	DDB_G0276947	TNF receptor-associated protein 1 homolog, mitochondrial (TNFR-associated protein 1 homolog) (Trap1 homolog)	trap1	1.79353e+08	1.03541e+08	4.7057e+07	8.97305e+07	8.06159e+07	2.15493e+08	1.27112e+08	4.06118e+07	9.01975e+07	1.05234e+08
Q8T137.2	RecName: Full=Glutathione reductase; Short=GR; Short=GRase; Short=GSR	NA	DDB_G0272754	Glutathione reductase (GR) (GRase) (GSR) (EC 1.8.1.7)	gsr DDB_G0272754	1.78115e+08	5.87327e+07	9.48235e+07	8.76963e+07	2.97756e+07	1.8152e+08	7.99671e+07	1.18235e+08	128747712	2.90778e+07
XP_641738.1	hypothetical protein DDB_G0279227 [Dictyostelium discoideum AX4]	Q54X39	DDB_G0279227	SRR1-like domain-containing protein	NA	1.77832e+08	2.98353e+07	3.80053e+07	2.81546e+07	2.97032e+07	1.25833e+08	3.45101e+07	1.32936e+07	1.49803e+07	9.09367e+06
XP_645850.1	hypothetical protein DDB_G0269290 [Dictyostelium discoideum AX4]	Q55ED1	DDB_G0269290	Probable nucleosome assembly protein	nap1	1.7733e+08	5.78794e+07	3.55535e+07	2.73624e+07	3.05053e+08	1.3263e+08	4.08148e+07	2.44832e+07	2.32547e+07	2.60391e+08
XP_643859.1	methylmalonyl-CoA epimerase [Dictyostelium discoideum AX4]	Q553V2	DDB_G0275181	Methylmalonyl-CoA epimerase, mitochondrial (EC 5.1.99.1) (DL-methylmalonyl-CoA racemase)	mcee	1.76529e+08	1.96511e+08	104219990	149664481	NA	1.35896e+08	2.56119e+08	1.02001e+08	1.61466e+08	3.74962e+07
EAL71779.1	S60 ribosomal protein L27 [Dictyostelium discoideum AX4]	Q55BE6	DDB_G0271298	Large ribosomal subunit protein eL27 (60S ribosomal protein L27)	rpl27	1.75743e+08	3.57373e+07	8.28951e+07	5.05063e+07	2.81106e+06	1.39459e+08	4.62121e+07	6.84925e+07	1.92986e+07	4.9636e+06
EAL62401.1	PDZ domain-containing protein [Dictyostelium discoideum AX4]	Q54GL5	DDB_G0290081	PDZ domain-containing protein	sort1	1.75517e+08	1.44267e+08	9.30119e+07	9.74594e+07	6.04119e+07	1.90594e+08	1.21208e+08	8.61885e+07	1.18847e+08	8.72658e+07
EAL65389.1	hypothetical protein DDB_G0284097 [Dictyostelium discoideum AX4]	Q54Q48	DDB_G0284097	Putative uncharacterized protein DDB_G0284097	NA	1.74388e+08	1.31499e+08	8.72302e+07	1.63762e+08	1.01023e+08	1.78097e+08	148412583	8.89274e+07	1.60936e+08	1.24909e+08
XP_003293768.1	uncharacterized protein DICPUDRAFT_99752 [Dictyostelium purpureum]	F1A272	DDB_G0276033	Cytochrome b5 heme-binding domain-containing protein	cyb5A	1.74355e+08	9.03612e+07	92600511.72099999	1.30004e+08	1.20316e+07	2.84741e+07	1.18357e+08	7.89102e+07	1.25892e+08	1.04251e+07
EAL66101.1	hypothetical protein DDB_G0282483 [Dictyostelium discoideum AX4]	Q54SG3	DDB_G0282483	Uncharacterized transmembrane protein DDB_G0282483	NA	1.74074e+08	7.79536e+07	7.40704e+07	7.46589e+07	2.5169e+07	1.85454e+08	5.4908e+07	7.53589e+07	5.96223e+07	1.39236e+07
KAK5579682.1	hypothetical protein RB653_009367 [Dictyostelium firmibasis]	A0AAN7YXB9	DDB_G0290433	peptidylprolyl isomerase (EC 5.2.1.8)	fkbp5 DDB_G0290433	1.73516e+08	3.64622e+07	7.29473e+07	3.61925e+07	1.44549e+07	248714449.41700003	44610162.737900004	6.85032e+07	49973330	1.99847e+07
KAK5581512.1	hypothetical protein RB653_001547 [Dictyostelium firmibasis]	A0AAN7YYS4	DDB_G0283401	cathepsin X (EC 3.4.18.1)	ctsZ DDB_G0283401	1.73341e+08	160108495	4.72591e+07	1.03216e+08	4.36508e+07	1.30291e+08	154844561	5.46546e+07	1.7184e+08	6.47263e+07
AAW70088.1	acyl-CoA binding protein [Dictyostelium discoideum]	Q5FXM5	DDB_G0270658	Acyl-CoA-binding protein (ACBP) [Cleaved into: SDF-2]	acbA	1.73048e+08	5.21081e+08	2.55726e+08	307611708	NA	3.4706e+08	8.58877e+08	3.07682e+08	2.28184e+08	1.59241e+06
GAM27205.1	hypothetical protein SAMD00019534_103800 [Acytostelium subglobosum LB1]	NA	DDB_G0285465	NA	nog1	1.72607e+08	6.25995e+07	2.72187e+07	2.17496e+07	2.73379e+06	1.70846e+08	3.59035e+07	2.28682e+07	2.55855e+07	5.6378e+06
XP_639197.1	kynurenine 3-monooxygenase [Dictyostelium discoideum AX4]	Q54RE8	DDB_G0283173	Kynurenine 3-monooxygenase (EC 1.14.13.9) (Kynurenine 3-hydroxylase)	kmo	1.70331e+08	5.41659e+07	3.35653e+07	3.879e+07	2.69386e+07	1.52353e+08	3.79976e+07	4.36997e+07	3.42667e+07	2.67858e+07
CAA64065.1	6-phosphofructokinase [Dictyostelium discoideum]	P90521	DDB_G0274111	ATP-dependent 6-phosphofructokinase (ATP-PFK) (Phosphofructokinase) (EC 2.7.1.11) (Phosphohexokinase)	pfkA	1.68732e+08	5.98075e+07	2.16321e+07	3.59956e+07	5.53712e+06	2.00357e+08	2.92614e+07	1.59098e+07	4.25133e+07	5.4703e+06
EAL64407.2	adenosine kinase [Dictyostelium discoideum AX4]	Q54MB5	DDB_G0286057	Adenosine kinase (AK) (EC 2.7.1.20) (Adenosine 5'-phosphotransferase)	adk	1.68387e+08	5.89654e+07	1.37881e+08	3.1259e+07	334629567	7.36173e+07	4.84732e+07	7.97469e+07	4.31353e+07	3.3854e+08
KAK5575866.1	hypothetical protein RB653_007000 [Dictyostelium firmibasis]	A0AAN7YNM5	DDB_G0271094	fumarylacetoacetase (EC 3.7.1.2)	fah DDB_G0271094	1.68144e+08	2.68456e+07	9.85131e+07	231178069.66000003	2.46059e+08	7.91957e+07	5.69008e+07	8.08198e+07	2.25473e+08	221277965.64000002
KAK5574434.1	hypothetical protein RB653_009709 [Dictyostelium firmibasis]	A0AAN7TJL4	DDB_G0270424	60S ribosomal protein L35a	rpl35a	1.67468e+08	2.48285e+07	3.13887e+07	1.2088e+07	NA	5.87967e+07	4.10171e+07	2.27381e+07	22565856	1.57271e+06
KAK5575030.1	hypothetical protein RB653_010285 [Dictyostelium firmibasis]	A0AAN7YVG5	DDB_G0272785	Saposin B-type domain-containing protein	aoaH	1.67288e+08	1.15203e+07	1.62573e+07	4.6521e+06	NA	1.88453e+08	4.45454e+07	1.45185e+07	6220308	3.20645e+06
EAL62111.1	peptidase M24 family protein [Dictyostelium discoideum AX4]	Q54G06	DDB_G0290501	Xaa-Pro aminopeptidase 1 (EC 3.4.11.9) (Aminoacylproline aminopeptidase) (Cytosolic aminopeptidase P) (Soluble aminopeptidase P) (sAmp) (X-Pro aminopeptidase 1) (X-prolyl aminopeptidase 1, soluble)	xpnpep1	1.67194e+08	1.27734e+08	1.89919e+07	6.6727e+07	4.82218e+07	1.65658e+08	6.96988e+07	2.01213e+07	6.22685e+07	7.08012e+07
Q7YZN9.1	RecName: Full=Eukaryotic peptide chain release factor GTP-binding subunit; AltName: Full=ERF2; AltName: Full=Eukaryotic release factor 3; Short=ERF-3; Short=ERF3; AltName: Full=Polypeptide release factor 3; AltName: Full=Translation release factor 3	NA	DDB_G0277919	Eukaryotic peptide chain release factor GTP-binding subunit (ERF2) (Eukaryotic release factor 3) (ERF-3) (ERF3) (Polypeptide release factor 3) (Translation release factor 3)	erf3 DDB_G0277919	1.67152e+08	6.37105e+07	3.15235e+07	5.58141e+07	32659011	1.48293e+08	7.59755e+07	4.00786e+07	7.72894e+07	4.39046e+07
EAL64774.1	NADH-cytochrome b5 reductase [Dictyostelium discoideum AX4]	Q54NC1	DDB_G0285399	NADH-cytochrome b5 reductase 1 (EC 1.6.2.2)	cyb5r1	1.66039e+08	2.65236e+07	900167	4.21635e+07	1.71142e+07	1.34678e+08	2.62014e+07	923924	60754010	2.021e+06
EAL63508.1	hypothetical protein DDB_G0287723 [Dictyostelium discoideum AX4]	Q54JZ3	DDB_G0287723	phosphoenolpyruvate carboxylase (EC 4.1.1.31)	NA	1.64032e+08	8.10892e+07	4.0796e+07	6.06433e+07	8.10809e+06	1.94667e+08	8.47882e+07	4.17111e+07	5.89469e+07	2.15879e+07
KAK5575480.1	hypothetical protein RB653_006613 [Dictyostelium firmibasis]	A0AAN7YWE1	DDB_G0270298	ethanolamine-phosphate cytidylyltransferase (EC 2.7.7.14) (CTP:phosphoethanolamine cytidylyltransferase)	pctA DDB_G0270298	1.63378e+08	2.75139e+07	1.29938e+08	1.5507e+08	1.19119e+08	6.6096e+07	2.83499e+07	9.86913e+07	161517099.63000003	140603546.69799998
KAK5582979.1	hypothetical protein RB653_004569 [Dictyostelium firmibasis]	A0AAN7YSF8	DDB_G0278429	Small ribosomal subunit protein uS10 domain-containing protein	rps20 DDB_G0278429	1.61106e+08	2.93081e+07	2.1419e+07	1.74268e+07	1.77165e+06	4.07106e+07	1.38121e+07	1.29892e+07	9626838	3.85533e+06
Q54N49.1	RecName: Full=Inositol-3-phosphate synthase; AltName: Full=Myo-inositol 1-phosphate synthase; Short=IPS; Short=MI-1-P synthase; Short=MIP synthase	NA	DDB_G0285505	Inositol-3-phosphate synthase (EC 5.5.1.4) (Myo-inositol 1-phosphate synthase) (IPS) (MI-1-P synthase) (MIP synthase)	ino1 DDB_G0285505	1.60455e+08	1.19073e+07	1.00473e+07	NA	NA	2.08073e+08	1.04079e+07	7.99503e+06	NA	906452
P14325.2	RecName: Full=Probable glutamine--tRNA ligase; AltName: Full=Glutaminyl-tRNA synthetase; Short=GlnRS; AltName: Full=Vegetative-specific protein H4	NA	DDB_G0289481	Probable glutamine--tRNA ligase (EC 6.1.1.18) (Glutaminyl-tRNA synthetase) (GlnRS) (Vegetative-specific protein H4)	glnS cinA H4 DDB_G0289481	1.59434e+08	8.11422e+07	4.80185e+07	6.92058e+07	2.41065e+07	2.10363e+08	6.93952e+07	4.62534e+07	7.67347e+07	2.53629e+07
KAK5574724.1	hypothetical protein RB653_009977 [Dictyostelium firmibasis]	A0AAN7TKU7	DDB_G0271812	SH3 domain-containing protein	fbp17	1.58728e+08	48910225.893999994	7.18566e+07	1.12212e+08	1.1607e+07	1.98367e+08	1.13262e+08	7.67721e+07	1.08687e+08	1.10017e+07
XP_646891.1	hypothetical protein DDB_G0268948 [Dictyostelium discoideum AX4]	Q55EX9	DDB_G0268948	Putative methyltransferase DDB_G0268948 (EC 2.1.1.-)	NA	1.58242e+08	3.11708e+07	7.29652e+07	4.10834e+06	NA	3.07762e+07	3.66727e+07	5.53957e+07	1.62355e+07	1.55551e+06
XP_636263.1	succinate-CoA ligase [Dictyostelium discoideum AX4]	P36967	DDB_G0289325	Succinate--CoA ligase [ADP/GDP-forming] subunit alpha, mitochondrial (EC 6.2.1.4) (EC 6.2.1.5) (Succinyl-CoA synthetase subunit alpha) (SCS-alpha) (p36)	scsA	1.58141e+08	2.97719e+07	6.14714e+07	1.09916e+07	NA	5.82047e+07	2.66536e+07	4.01745e+07	19486159	359127
KAK5580282.1	hypothetical protein RB653_000298 [Dictyostelium firmibasis]	A0AAN7YXS7	DDB_G0286359	Protein kinase domain-containing protein	svkA DDB_G0286359	1.57096e+08	1.24797e+08	8.91625e+07	8.24696e+07	1.40553e+07	2.52052e+08	8.0759e+07	9.64513e+07	67255764.99700001	3.5666e+07
KAK5582735.1	hypothetical protein RB653_004320 [Dictyostelium firmibasis]	A0AAN7UAB0	DDB_G0279113	methionine--tRNA ligase (EC 6.1.1.10) (Methionyl-tRNA synthetase)	metS	1.55522e+08	5.00112e+07	5.04626e+07	6.12985e+07	2.56662e+07	223272481	3.62652e+07	6.67103e+07	5.30909e+07	2.86282e+07
AAA70102.1	40S ribosomal protein S24 [Dictyostelium discoideum]	P46793	DDB_G0276457	Small ribosomal subunit protein uS8 (40S ribosomal protein S15a) (Ribosomal protein S24)	rps15a	1.55512e+08	5.43913e+06	1.75064e+07	1.49885e+06	NA	5.34834e+07	1.58634e+07	1.22101e+07	5.06562e+06	1.38702e+06
XP_644442.1	hypothetical protein DDB_G0273651 [Dictyostelium discoideum AX4]	Q557C7	DDB_G0273247	Uncharacterized protein	NA	1.55148e+08	9.95809e+07	2.46246e+07	2.33773e+07	356298	1.91858e+08	7.02123e+07	2.32748e+07	20894981	3.84292e+06
Q54JM3.1	RecName: Full=NEDD8-activating enzyme E1 regulatory subunit	NA	DDB_G0287965	NEDD8-activating enzyme E1 regulatory subunit	nae1 appbp1 DDB_G0287965	1.54474e+08	1.17177e+08	6.43213e+07	1.24088e+08	6.39982e+07	228667437	8.62417e+07	7.94091e+07	107849390	4.08956e+07
Q54KS8.1	RecName: Full=Phenylalanine--tRNA ligase alpha subunit; AltName: Full=Phenylalanyl-tRNA synthetase alpha subunit; Short=PheRS	NA	DDB_G0287141	Phenylalanine--tRNA ligase alpha subunit (EC 6.1.1.20) (Phenylalanyl-tRNA synthetase alpha subunit) (PheRS)	phesA pheS DDB_G0287141	1.53433e+08	7.19438e+07	3.63001e+07	4.96455e+07	9.82763e+06	1.5358e+08	7.75182e+07	3.17132e+07	3.86254e+07	2.01923e+07
Q8T2K9.2	RecName: Full=Malate synthase	NA	DDB_G0275887	Malate synthase (EC 2.3.3.9)	masA DDB_G0275887	1.52925e+08	8.28731e+07	3.0676e+07	6.55437e+07	1.49452e+08	1.86463e+08	4.42817e+07	2.50483e+07	7.68638e+07	151647332
KAK5576449.1	hypothetical protein RB653_007593 [Dictyostelium firmibasis]	A0AAN7TNZ4	DDB_G0285053	NADP-dependent oxidoreductase domain-containing protein	alrB	1.52502e+08	124285481.47999999	7.68352e+07	5.40796e+07	8.7537e+07	1.59937e+08	1.04473e+08	6.73623e+07	5.58667e+07	1.2565e+08
P54679.2	RecName: Full=Probable plasma membrane ATPase; Short=PAT2; AltName: Full=P-type H(+)-ATPase; AltName: Full=Proton pump	NA	DDB_G0282817	Probable plasma membrane ATPase (PAT2) (EC 7.1.2.1) (P-type H(+)-ATPase) (Proton pump)	patB DDB_G0282817	1.51368e+08	150867324.62399998	177196586.48000002	9.27385e+07	1.54376e+08	1.55543e+08	2.1238e+08	1.64198e+08	9.41136e+07	1.55198e+08
KAK5579074.1	hypothetical protein RB653_008753 [Dictyostelium firmibasis]	A0AAN7TT87	DDB_G0289003	AAA+ ATPase domain-containing protein	psmC4 tbp2 tbpB DDB_G0289003	1.51121e+08	100050621	1.02859e+08	4.79475e+07	2.96326e+07	8.22797e+07	6.86838e+07	1.24655e+08	34502391	1.22741e+07
EAL69050.1	hypothetical protein DDB_G0277097 [Dictyostelium discoideum AX4]	Q550I1	DDB_G0277097	Pesticidal crystal protein domain-containing protein	NA	1.50925e+08	6.94379e+07	7.798e+07	5.84059e+07	2.21382e+07	1.54967e+08	1.00746e+08	8.00594e+07	6.18509e+07	2.92393e+07
XP_641846.1	adaptor-related protein complex 1, beta 1 subunit [Dictyostelium discoideum AX4]	Q54X82	DDB_G0279141	AP-1 complex subunit beta (Adaptor protein complex AP-1 subunit beta) (Adaptor-related protein complex 1 subunit beta) (Beta-1-adaptin) (Beta-adaptin 1) (Clathrin assembly protein complex 1 beta large chain)	ap1b1	1.50738e+08	9.98701e+07	7.99071e+07	113316860	4.10041e+07	2.02541e+08	6.56992e+07	8.33851e+07	1.14851e+08	9.42533e+07
EAL61596.1	chaperonin containing TCP1 eta subunit [Dictyostelium discoideum AX4]	Q54ER7	DDB_G0291225	T-complex protein 1 subunit eta (TCP-1-eta) (CCT-eta)	cct7	1.49989e+08	1.8833e+08	1.07267e+08	1.20583e+08	6.64454e+07	1.73475e+08	1.54754e+08	1.18408e+08	1.4267e+08	5.02757e+07
XP_645630.1	isocitrate dehydrogenase (NAD+) [Dictyostelium discoideum AX4]	Q55BI2	DDB_G0271344	Isocitrate dehydrogenase [NAD] regulatory subunit A, mitochondrial (EC 1.1.1.41)	idhA	1.49981e+08	3.78311e+07	4.23351e+07	2.04694e+07	4.41157e+06	9.35617e+07	3.12425e+07	2.64666e+07	2.80801e+07	2.98727e+06
EAL60990.1	hypothetical protein DDB_G0292882 [Dictyostelium discoideum AX4]	Q54CK4	DDB_G0292882	30S ribosomal protein S9	NA	1.49292e+08	8.07173e+07	1.08454e+07	7.17242e+07	2.4014e+07	1.34123e+08	140254007	9991701	7.3805e+07	4.39979e+07
EAL68151.1	RNA recognition motif-containing protein RRM [Dictyostelium discoideum AX4]	Q54Z21	DDB_G0277957	RNA recognition motif-containing protein RRM	NA	1.49186e+08	5.75369e+07	3.6942e+07	3.18533e+07	5.42361e+06	1.20007e+08	5.02308e+07	4.81529e+07	26099161	6.69256e+06
Q54JD4.1	RecName: Full=Uncharacterized protein DDB_G0288133	NA	DDB_G0288133	Uncharacterized protein DDB_G0288133	DDB_G0288133	1.48814e+08	3.38068e+07	1.07146e+08	1.89588e+06	6.07426e+08	5.54517e+07	4.9462e+07	1.67934e+07	1.31258e+07	5.4778e+08
XP_642593.1	SAP DNA-binding domain-containing protein [Dictyostelium discoideum AX4]	Q8T2H8	DDB_G0277405	SAP DNA-binding domain-containing protein	NA	1.48203e+08	7.68565e+07	4.18863e+07	2.86562e+06	NA	174733469	9.7848e+07	3.49986e+07	3811150	NA
EGC34566.1	40S ribosomal protein S21 [Dictyostelium purpureum]	F0ZN96	DDB_G0293700	40S ribosomal protein S21	rps21	1.47306e+08	1.01342e+08	1.1321e+08	NA	738489	1.08776e+08	1.09413e+08	1.22836e+08	2.96429e+06	1.39921e+06
KAK5576770.1	hypothetical protein RB653_007914 [Dictyostelium firmibasis]	A0AAN7YY73	DDB_G0267408	Proteasome subunit alpha type	psmA3 prtD DDB_G0267408	1.4627e+08	8.86298e+07	182152537.54000002	1.84538e+08	277843437	1.62356e+08	8.94316e+07	1.45011e+08	1.51245e+08	2.42853e+08
EGC39470.1	26S proteasome ATPase 2 subunit [Dictyostelium purpureum]	F0Z9B1	DDB_G0276917	26S proteasome ATPase 2 subunit	psmC2	1.46081e+08	1.23339e+08	116758325.76750001	162771515.23999998	180686408	1.35144e+08	1.24939e+08	1.32825e+08	185013692	1.50388e+08
EAL68965.1	hypothetical protein DDB_G0276927 [Dictyostelium discoideum AX4]	Q8T2R4	DDB_G0276927	SRPBCC family protein	NA	146067331	1.98292e+07	5.36872e+06	12881714	618480	1.13678e+08	2.10639e+06	6.15252e+06	1.48019e+07	790905
XP_641037.1	hypothetical protein DDB_G0280801 [Dictyostelium discoideum AX4]	Q54UV0	DDB_G0280801	Uncharacterized protein	NA	1.45983e+08	6.02425e+07	3.57932e+07	7.65536e+07	5.63207e+07	1.69739e+08	8.32827e+07	3.52157e+07	9.98378e+07	6.62173e+07
[truncated: 2,733 more rows]

## Sheet: Biological duplicate filled
						Replicate 1					Replicate 2
[truncated: 4,503 more rows]

## Sheet: Minprob imputed
DDB_GID refers to the Dictyostelium discoideum gene identifier.
[truncated: 4,506 more rows]
