# Supplementary material for: The Proteome of Dictyostelium discoideum Across Its Entire Life Cycle Reveals Sharp Transitions Between Developmental Stages
Source: Proteomes. 2026 Jan 8;14(1):3. doi: 10.3390/proteomes14010003 (PMC12821622; doi:10.3390/proteomes14010003)
Supplement: Supplementary file 1 [file proteomes-14-00003-s001.zip › Supplementary spreadsheet S2_Z scores.xlsx]

## Sheet: Minprob_imputed_LFQ_with_Averag
DDB_GID refers to the Dictyostelium discoideum gene identifier.
MinC indicates MinProb imputation of missing abundance values.
Developmental stages are labeled as: vegetative (V), aggregation (A), mound (M), culmination (C), and fruiting body (F).
Biological duplicates are indicated by the suffix 1 and 2.
					Imputed abundance value										Z-score of abundance										Hierarchical cluster numbers
Accession	DDB_GID	Description	Protein_names	Gene_Names	V1_MinC	V2_MinC	A1_MinC	A2_MinC	M1_MinC	M2_MinC	C1_MinC	C2_MinC	F1_MinC	F2_MinC	V1_Z	V2_Z	A1_Z	A2_Z	M1_Z	M2_Z	C1_Z	C2_Z	F1_Z	F2_Z	Cluster (Fig. 2C)
1B99	DDB_G0273805	E Chain E, PROTEIN (NUCLEOSIDE DIPHOSPHATE KINASE)	Nucleoside diphosphate kinase, cytosolic (NDK) (NDP kinase) (EC 2.7.4.6)	ndkC-1; ndkC-2	1094222386	9.38564e+08	3.52473e+08	3.45292e+08	3.04665e+08	3.72898e+08	3.02724e+08	2.34959e+08	1.60061e+08	1.36298e+08	2.06767	1.5873	-0.2214	-0.243563	-0.368937	-0.158368	-0.374928	-0.584053	-0.815191	-0.888526	1
3PP5	DDB_G0279175	A Chain A, Brk1	Protein BRICK1	brk1	5.41021e+06	5.41021e+06	526956	280816	363843	76764.6	481295	1.39583e+06	22839.6	65711.9	1.86538	1.86538	-0.408057	-0.522649	-0.483995	-0.617647	-0.429315	-0.00354881	-0.642752	-0.622792	1
5NR5	DDB_G0289165	A Chain A, MatA protein	MatA protein	matA	459357	1.81819e+06	86040.3	258651	1.15301e+06	257952	1.27066e+06	197053	108646	259276	-0.211399	2.04112	-0.830239	-0.544105	0.938457	-0.545265	1.13349	-0.646216	-0.792766	-0.54307	1
6LUT	DDB_G0289463	A Chain A, Probable serine racemase	Serine racemase (EC 5.1.1.18) (D-serine ammonia-lyase) (D-serine dehydratase) (EC 4.3.1.18) (L-serine ammonia-lyase) (L-serine dehydratase) (EC 4.3.1.17)	srr	4.32137e+07	6.9168e+07	195403	205535	2.70022e+06	1.4976e+06	2.07579e+07	1.64214e+07	1.75822e+06	1.75822e+06	1.17845	2.29285	-0.668623	-0.668188	-0.561074	-0.612711	0.214266	0.0280708	-0.601521	-0.601521	1
AAA08249.2	DDB_G0280533	V4 [Dictyostelium discoideum]	Vegetative-specific protein V4	lmcB	9.46395e+07	6.42562e+07	6.71165e+07	7.56519e+07	1.35416e+07	9.06162e+06	51433000	4.37706e+07	2859200	3.55791e+06	1.55974	0.649282	0.734993	0.990764	-0.870423	-1.00467	0.265023	0.0354136	-1.19053	-1.16959	1
AAA33174.1	DDB_G0293898	cyclic AMP-regulated protein [Dictyostelium discoideum]	Coactosin (Cyclic AMP-regulated protein p16) (Cytoskeletal protein p17)	coaA	3.84872e+07	1.2694e+07	6.46005e+06	1.45363e+07	301849	1.13997e+06	5.27103e+06	7621867	4.05732e+06	3.76403e+06	2.60044	0.291842	-0.266124	0.45674	-0.81731	-0.742295	-0.372547	-0.162137	-0.481179	-0.507431	1
AAA33237.1	DDB_G0271848	porin [Dictyostelium discoideum]	Mitochondrial outer membrane protein porin (Voltage-dependent anion-selective channel protein) (VDAC)	porA	1048636492	3.09369e+08	8.89313e+07	1.44437e+08	8.73345e+07	4.3906e+07	5.62981e+07	1.23266e+08	3.19816e+06	1.1572e+07	2.7332	0.375319	-0.327763	-0.150728	-0.332856	-0.47137	-0.431845	-0.218253	-0.601207	-0.574499	1
AAA33259.1	DDB_G0294491	thioredoxin, partial [Dictyostelium discoideum]	Thioredoxin-2 (Trx-2)	trxB	2.56164e+08	1.61888e+08	2.44032e+06	2.61128e+06	8.45861e+06	2.38255e+06	1.57798e+06	617951	705879	705879	2.3621	1.3137	-0.459445	-0.457543	-0.392518	-0.460087	-0.469034	-0.47971	-0.478732	-0.478732	1
AAA64993.1	DDB_G0273657	vacuolar ATPase subunit DVA41 [Dictyostelium discoideum]	V-type proton ATPase subunit d (V-ATPase subunit d) (DVA41) (V-ATPase 41 kDa accessory protein) (Vacuolar proton pump subunit d)	vatD-1; vatD-2	4.50623e+08	2.70328e+08	4.80481e+07	4.9282e+07	3.2858e+07	3.32169e+07	4.91625e+07	8.24147e+07	1.71537e+07	1.52222e+07	2.42567	1.16093	-0.398321	-0.389665	-0.504876	-0.502359	-0.390503	-0.157246	-0.615039	-0.628588	1
AAA65499.1	DDB_G0284473	H(+)-transporting ATPase [Dictyostelium discoideum]	V-type proton ATPase subunit C (V-ATPase subunit C) (Vacuolar proton pump subunit C)	vatC	2.84061e+08	1.69901e+08	6.3395e+07	4.15375e+07	6.75787e+07	5.88784e+07	2.4966e+07	4.88248e+07	774148	1.51691e+06	2.38556	1.07573	-0.146269	-0.397052	-0.098267	-0.198091	-0.587186	-0.313441	-0.864753	-0.856231	1
AAA69917.1	DDB_G0267400	heat shock cognate protein [Dictyostelium discoideum]	Heat shock cognate 90 kDa protein	hspD	4896424110	4505204997	3240893563	3268800340	1958178973	1900111878	2247815893	1891348247	1381017643	1392051202	1.77469	1.4631	0.456137	0.478363	-0.565487	-0.611735	-0.334805	-0.618715	-1.02517	-1.01638	1
AAA70102.1	DDB_G0276457	40S ribosomal protein S24 [Dictyostelium discoideum]	Small ribosomal subunit protein uS8 (40S ribosomal protein S15a) (Ribosomal protein S24)	rps15a	1.55512e+08	5.34834e+07	5.43913e+06	1.58634e+07	1.75064e+07	1.22101e+07	1.49885e+06	5.06562e+06	1.38702e+06	1.38702e+06	2.69026	0.555478	-0.449773	-0.231661	-0.197284	-0.3081	-0.532217	-0.457588	-0.534557	-0.534557	1
AAB03507.1	DDB_G0285427	putative protein kinase MkcA [Dictyostelium discoideum]	Probable serine/threonine-protein kinase mkcA (EC 2.7.11.1) (MAP kinase cascade A)	mkcA	3.38379e+06	7.67667e+06	329781	275022	90712.8	2.01395e+06	575889	323607	172449	245799	0.777129	2.55637	-0.488646	-0.511342	-0.587731	0.209379	-0.386644	-0.491205	-0.553855	-0.523454	1
AAB03668.1	DDB_G0269168	PepA [Dictyostelium discoideum]	Vacuolar protein sorting-associated protein 26	vps26	1.05576e+08	8.08192e+07	6.08036e+07	5.80846e+07	8.69882e+07	8.32192e+07	7.29683e+07	105874719	8.97804e+07	6.82766e+07	1.46036	-0.0251913	-1.22626	-1.38942	0.344983	0.118819	-0.4963	1.4783	0.512537	-0.777833	1
AAB03672.1	DDB_G0288875	ndufv1 [Dictyostelium discoideum]	NADH dehydrogenase [ubiquinone] flavoprotein 1, mitochondrial (EC 7.1.1.2) (Complex I-51kD) (CI-51kD) (NADH-ubiquinone oxidoreductase 51 kDa subunit)	ndufv1	1.27626e+08	1.64559e+08	5.82233e+07	8.22539e+07	1.24287e+08	1.19211e+08	115924708	1.37253e+08	100313944	1.21709e+08	0.425031	1.68184	-1.93672	-1.11897	0.311389	0.138655	0.0268374	0.752642	-0.50439	0.223683	1
AAB65393.1	DDB_G0285251	unknown [Dictyostelium discoideum]	Anamorsin homolog (Fe-S cluster assembly protein DRE2 homolog)	rsc43	3.71636e+07	3.58554e+07	34731420	3.6015e+07	2.82839e+07	31418144	2.53809e+07	3.01007e+07	1.69543e+07	2.51854e+07	1.10973	0.90394	0.727137	0.92905	-0.287078	0.205951	-0.743727	-0.00128445	-2.06925	-0.774468	1
AAC05729.1	DDB_G0279415	LIM domain protein [Dictyostelium discoideum]	LIM domain-containing protein E (DdLim)	limE	3.91371e+08	1.73638e+08	1.00729e+08	1.14149e+08	2.65626e+07	8.26396e+06	4.7675e+06	1.1228e+07	1.3344e+06	1.3344e+06	2.48784	0.729317	0.140459	0.24885	-0.458548	-0.606337	-0.634577	-0.582398	-0.662304	-0.662304	1
AAC99780.1	DDB_G0269102	p20-Arc [Dictyostelium discoideum]	Actin-related protein 2/3 complex subunit 4 (Arp2/3 complex 20 kDa subunit) (p20-ARC)	arcD	1.29477e+08	1.19292e+08	4.16922e+07	4.8277e+07	5.2906e+07	5.73389e+07	3.28471e+07	50383135	6.68124e+06	9.31963e+06	1.83816	1.58739	-0.323266	-0.161136	-0.0471602	0.0619869	-0.541051	-0.109278	-1.18531	-1.12034	1
AAD29083.1	DDB_G0285253	SCAR1 [Dictyostelium discoideum]	Protein SCAR (Suppressor of cAMP receptor)	scrA	8.09553e+07	9.69979e+07	3.04528e+07	2.89439e+07	2.54133e+07	2.97208e+07	6.68415e+07	3.53756e+07	2.4678e+06	4.14234e+07	1.28835	1.84552	-0.465608	-0.518012	-0.640632	-0.491029	0.79818	-0.294639	-1.43753	-0.0845985	1
AAD56609.1	DDB_G0288131	putative calmodulin-binding protein CaM-BP46 [Dictyostelium discoideum]	Calmodulin-binding protein CmbB (CaM-BP46)	cmbB	3.59187e+06	4.22534e+06	657546	253741	140391	322573	893841	101968	29792.6	59508	1.6541	2.06273	-0.238748	-0.499231	-0.57235	-0.45483	-0.0863212	-0.597135	-0.643694	-0.624525	1
AAF25228.1	DDB_G0269158	NPC1 protein [Dictyostelium discoideum]	NPC1 protein (Niemann-Pick C type protein)	npcA	5.12843e+07	4.14318e+07	1.03946e+06	242062	1.13474e+06	486427	172400	1.96734e+06	72188.2	179531	2.1366	1.62915	-0.451265	-0.492335	-0.446358	-0.479749	-0.495923	-0.403475	-0.501085	-0.495556	1
AAF43003.1	DDB_G0267452	ubiquitin-like fusion protein SonA [Dictyostelium discoideum]	Ubiquilin (Suppressor of NosA)	ubqln	8.46177e+07	1.05084e+08	8.76556e+06	6.82761e+06	1.17585e+07	1.15687e+07	3.99247e+07	4.12472e+07	2.13513e+07	1.80346e+07	1.4563	2.056	-0.766317	-0.823103	-0.678618	-0.68418	0.146707	0.185458	-0.39753	-0.494716	1
AAF80384.1	DDB_G0269226	cycloartenol synthase, partial [Dictyostelium discoideum]	Cycloartenol synthase (EC 5.4.99.8) (2,3-epoxysqualene--cycloartenol cyclase) (Oxidosqualene cyclase)	cas1	5.54933e+07	9.70888e+07	2.48368e+07	2.56173e+07	1.24404e+06	683604	1.56345e+07	2.27268e+07	1.19193e+07	1.19193e+07	0.984578	2.40773	-0.0643067	-0.0376037	-0.871515	-0.89069	-0.379157	-0.136499	-0.50627	-0.50627	1
AAG30251.1	DDB_G0276353	tortoise [Dictyostelium discoideum]	Protein tortoise	torA	2.31638e+06	1.8723e+06	228053	690268	121339	201102	477999	641925	523757	463299	2.11694	1.51537	-0.711982	-0.0858497	-0.856541	-0.748491	-0.373397	-0.151337	-0.311411	-0.39331	1
AAG37881.1	DDB_G0269224	mitochondrial protein FszB [Dictyostelium discoideum]	Mitochondrial division protein fszB	fszB	4.95926e+06	1.79584e+06	2.14892e+06	3.86904e+06	987620	1152085	1.1997e+06	386042	443094	443094	2.08542	0.0371445	0.265764	1.37951	-0.486164	-0.379676	-0.348843	-0.875678	-0.838738	-0.838738	1
AAK07832.1	DDB_G0288613	eukaryotic release factor 1 [Dictyostelium discoideum]	Eukaryotic peptide chain release factor subunit 1 (Eukaryotic release factor 1) (eRF1)	erf1	9.87062e+07	9.6138e+07	4.36241e+07	8.07562e+07	5.52476e+07	4.87217e+07	6.40309e+07	44752812	2.48748e+07	2.23663e+07	1.51661	1.42111	-0.531677	0.849121	-0.0994459	-0.342117	0.22717	-0.489705	-1.22889	-1.32217	1
AAL74249.1	DDB_G0293438	ABC transporter AbcB2 [Dictyostelium discoideum]	ABC transporter B family member 2 (ABC transporter ABCB.2)	abcB2	2.81872e+07	6.26536e+07	4.42772e+06	2.46231e+06	3.93235e+06	3.08752e+06	313603	209789	4.29354e+06	4.29354e+06	0.850606	2.59558	-0.35229	-0.451795	-0.37737	-0.420142	-0.56058	-0.565836	-0.359084	-0.359084	1
AAL85711.1	DDB_G0284867	ABC transporter ABCC.8 [Dictyostelium discoideum]	ABC transporter C family member 8 (ABC transporter ABCC.8)	abcC8	1.29317e+07	1.26808e+07	264573	748872	4.83716e+06	4.28058e+06	3.01408e+06	8.42327e+06	254427	208661	1.63881	1.58847	-0.902918	-0.805741	0.0145957	-0.0970832	-0.351214	0.734169	-0.904954	-0.914137	1
AAL91485.1	DDB_G0269214	ABC transporter AbcG1 [Dictyostelium discoideum]	ABC transporter G family member 1 (ABC transporter ABCG.1)	abcG1	2.23612e+06	6.94593e+06	599308	134784	344594	2.86325e+06	1.86847e+06	2.18949e+06	189435	328603	0.223801	2.48515	-0.56209	-0.785125	-0.684387	0.52491	0.0472794	0.201411	-0.758885	-0.692065	1
AAL91496.1	DDB_G0292986	ABC transporter AbcG10 [Dictyostelium discoideum]	ABC transporter G family member 10 (ABC transporter ABCG.10)	abcG10	1.91402e+06	1.77562e+07	1.49994e+06	152691	158347	142272	167043	531434	1.27372e+06	61838.1	-0.0828992	2.82441	-0.158891	-0.406134	-0.405096	-0.408046	-0.4035	-0.336628	-0.200405	-0.422807	1
AAL91502.1	DDB_G0273781	ABC transporter AbcG17 [Dictyostelium discoideum]	ABC transporter G family member 17 (ABC transporter ABCG.17)	abcG17-1; abcG17-2	4.83012e+06	4.18643e+06	721116	455624	566091	318640	195945	1.14384e+06	213474	356353	2.05189	1.67788	-0.335641	-0.489906	-0.425719	-0.5695	-0.640792	-0.0900206	-0.630607	-0.547587	1
AAL92969.1	DDB_G0276557	hypothetical protein [Dictyostelium discoideum]	Uncharacterized protein	NA	7.41174e+06	5.27106e+06	4.59976e+06	5.19185e+06	181846	87934.8	2.08377e+06	1.31945e+06	55077.1	21386.2	1.73996	0.962258	0.718375	0.933483	-0.886645	-0.920762	-0.19568	-0.473353	-0.9327	-0.944939	1
AAM00237.1	DDB_G0291081	apoptosis-linked gene 2 [Dictyostelium discoideum]	Penta-EF hand domain-containing protein 1 (Apoptosis-linked gene 2 protein homolog A) (Dd-ALG-2a) (DdPEF-1)	pefA	1.04592e+08	1.20334e+08	6.96844e+07	4.9743e+07	7.05679e+07	5.06142e+07	3.38733e+07	7.69752e+07	1.56423e+06	1.56423e+06	1.19172	1.59394	0.299789	-0.209729	0.322364	-0.18747	-0.615216	0.486076	-1.44074	-1.44074	1
AAN23118.1	DDB_G0293298	mitochondrial Hsp70 precursor [Dictyostelium discoideum]	Heat shock 70 kDa protein, mitochondrial (75 kDa glucose-regulated protein homolog) (GRP-75)	mhsp70	3193080001	3395189856	1153742035	8.71245e+08	5.90635e+08	6.35281e+08	1305280582	1604154723	1234702356	1248580608	1.69599	1.90126	-0.375221	-0.662132	-0.947128	-0.901784	-0.221314	0.0822309	-0.292995	-0.2789	1
AAN46878.1	DDB_G0277915	nucleotide exchange factor RasGEF I [Dictyostelium discoideum]	Ras guanine nucleotide exchange factor I (RasGEF domain-containing protein I)	gefI	2.0794e+07	2.56395e+07	5.57242e+06	1.07122e+07	6.00515e+06	5.11606e+06	1.72008e+06	1.49274e+06	425339	480525	1.47844	2.02958	-0.252892	0.331713	-0.203672	-0.304798	-0.691064	-0.716922	-0.83833	-0.832053	1
AAP40290.1	DDB_G0289815	calcium up-regulated protein [Dictyostelium discoideum]	Calcium up-regulated protein B	cupB	1.54243e+07	1.22264e+07	6.82827e+06	1.21813e+07	1.0206e+07	7.43173e+06	1.03093e+07	7.88283e+06	1.24949e+07	1.50237e+06	1.477	0.659203	-0.721291	0.647668	0.142507	-0.566966	0.168917	-0.451604	0.72787	-2.0833	1
AAP40292.1	DDB_G0293536	calcium up-regulated protein [Dictyostelium discoideum]	Calcium up-regulated protein D	cupD	3.2752e+06	6.01712e+06	2.3554e+06	821783	1.16542e+06	1.42279e+06	2.25346e+06	2282142	598463	146977	0.732619	2.35087	0.189759	-0.715365	-0.512553	-0.360657	0.129598	0.146524	-0.847167	-1.11363	1
AAR39436.1	DDB_G0280967	kinesin family member 3 [Dictyostelium discoideum]	Kinesin-related protein 3 (Kinesin family member 3) (Kinesin-1)	kif3	1.45381e+07	2.77385e+07	4.27751e+06	4.10056e+06	1.83568e+06	1.69738e+06	267667	314831	95905.9	334898	1.00985	2.48803	-0.139147	-0.158962	-0.412585	-0.428072	-0.588172	-0.582891	-0.607406	-0.580644	1
AAR89379.1	DDB_G0287855	Rac-binding component of SCAR regulatory complex [Dictyostelium discoideum]	Protein pirA	pirA	339193494	3.64574e+08	1.16746e+08	9.1559e+07	7.7737e+07	9.09084e+07	8.34892e+07	1.00558e+08	4.93247e+07	6.24494e+07	1.75851	1.97996	-0.182427	-0.402195	-0.522797	-0.407872	-0.472607	-0.323679	-0.770705	-0.656186	1
ABC46695.1	DDB_G0291848	COP9 signalosome complex subunit 3 [Dictyostelium discoideum]	COP9 signalosome complex subunit 3 (Signalosome subunit 3)	csn3	1.08934e+08	6.09973e+07	2.84833e+07	2.24131e+07	4.95513e+07	4.40846e+07	2.15578e+07	28445710	7.35429e+06	7.35429e+06	2.33791	0.759795	-0.310583	-0.510417	0.382986	0.20302	-0.538573	-0.31182	-1.00616	-1.00616	1
ABC70200.1	DDB_G0293904	NADPH-cytochrome-P450 oxidoreductase [Dictyostelium discoideum]	NADPH oxidoreductase A (EC 1.6.-.-)	redA	1.21496e+08	1.41305e+08	2.41593e+07	3.41609e+07	185021	22958.1	357223	192282	41252.8	269432	1.65787	2.02573	-0.149667	0.0360625	-0.59487	-0.597879	-0.591672	-0.594735	-0.59754	-0.593302	1
BAA04735.1	DDB_G0294074	ribosomal protein S12 (mitochondrion) [Dictyostelium discoideum]	Small ribosomal subunit protein uS12m (Ribosomal protein S12, mitochondrial) (MRP-S12) (S12mt)	mrps12	3.61343e+06	2.61858e+06	2.02852e+06	2.94631e+06	238234	160291	1.08678e+06	1.61021e+06	265460	410160	1.67427	0.886963	0.420001	1.14633	-0.996793	-1.05848	-0.32527	0.0889624	-0.975248	-0.860735	1
BAA04740.1	DDB_G0294068	unnamed protein product (mitochondrion) [Dictyostelium discoideum]	ORF1740	DidioMp27	6.21585e+06	2.65062e+07	3.41845e+06	2.67917e+06	2.03706e+06	1.28785e+06	928561	205300	47662.1	755228	0.226546	2.76936	-0.124028	-0.216676	-0.297147	-0.391038	-0.436065	-0.526706	-0.546461	-0.457788	1
BAA78060.1	DDB_G0294012	ATPase subunit 1 (mitochondrion) [Dictyostelium discoideum]	ATP synthase subunit alpha, mitochondrial	atp1	4424084452	5047565701	1763376947	1325343715	1112365583	1126302991	2300267147	2241824367	1322097256	1499396498	1.57803	2.02366	-0.323698	-0.63678	-0.789005	-0.779043	0.0600419	0.0182702	-0.6391	-0.512376	1
BAA78077.1	DDB_G0294042	ribosomal protein L16 (mitochondrion) [Dictyostelium discoideum]	Large ribosomal subunit protein uL16m (60S ribosomal protein L16, mitochondrial)	mrpl16	2.71308e+06	2.71308e+06	1.20848e+06	1.72983e+06	1.27168e+06	1.11869e+06	1.55577e+06	1.49919e+06	2.81832e+06	327763	1.24501	1.24501	-0.596034	0.0418958	-0.518694	-0.705901	-0.171082	-0.240314	1.37379	-1.67368	1
BAA78088.1	DDB_G0294046	ribosomal protein S4 (mitochondrion) [Dictyostelium discoideum]	Small ribosomal subunit protein uS4m (Ribosomal protein S4, mitochondrial)	mrps4	1.42284e+07	1.45471e+07	5.51165e+06	1.7828e+06	398351	625339	1.82963e+06	2.4348e+06	80656.9	748753	1.79445	1.85159	0.231782	-0.436698	-0.684893	-0.6442	-0.428304	-0.319813	-0.741847	-0.622075	1
BAA81814.1	DDB_G0285211	fatty acid desaturase [Dictyostelium discoideum]	Delta(5) fatty acid desaturase A (Delta-5 fatty acid desaturase A) (EC 1.14.19.-)	fadA	5.8426e+06	7.92242e+06	624279	274853	107953	253720	125810	382891	1.46065e+06	214655	1.47613	2.22101	-0.392778	-0.517922	-0.577697	-0.525491	-0.571301	-0.479229	-0.0932366	-0.539482	1
BAC56911.1	DDB_G0274603	kinesin-related protein DdKin2 [Dictyostelium discoideum]	Kinesin-related protein 9 (Kinesin family member 9)	kif9	1.96877e+06	2.87564e+06	361149	150463	103673	179711	176728	1.17711e+06	280070	440965	1.26365	2.22075	-0.433003	-0.655357	-0.704738	-0.62449	-0.627638	0.428154	-0.518572	-0.348766	1
BAD05161.1	DDB_G0293540	emp24/gp25L/p24 family protein [Dictyostelium discoideum]	Transmembrane emp24 domain-containing protein B	empB	3.37733e+07	2.14183e+07	1.4266e+07	1.37021e+07	1.11132e+07	1.25852e+07	2.04856e+07	2.4698e+07	9.77529e+06	1.80137e+07	2.14365	0.466363	-0.504621	-0.581174	-0.932637	-0.732807	0.339734	0.911608	-1.11427	0.00415828	1
BAE45920.1	DDB_G0274809	alpha subunit of mitochondrial processing peptidase [Dictyostelium discoideum]	Mitochondrial-processing peptidase subunit alpha-1 (Alpha-MPP) (Ddalpha-MPP) (Inactive zinc metalloprotease alpha-1)	mppA1	5.74178e+07	5.75278e+07	6.75273e+06	5.53282e+06	567925	485962	8.30366e+06	5996991	744512	1.04463e+07	1.87326	1.87816	-0.384316	-0.438674	-0.659903	-0.663556	-0.315208	-0.417991	-0.652035	-0.219736	1
BAF95195.1	DDB_G0350617	ATPase subunit 4 (mitochondrion) [Dictyostelium discoideum]	ATPase subunit 4	atp4	5.05643e+08	3.35966e+08	1.74826e+08	153745702	1.42357e+08	1.47349e+08	1.88126e+08	1.56827e+08	8.86247e+07	9.29366e+07	2.40524	1.07589	-0.186575	-0.351728	-0.440957	-0.401847	-0.0823729	-0.327584	-0.861924	-0.828143	1
CAA36903.1	DDB_G0294032	unnamed protein product (mitochondrion) [Dictyostelium discoideum]	NADH-ubiquinone oxidoreductase subunit 9 (EC 7.1.1.2)	nad9	1.77069e+07	1.13454e+07	1.7289e+06	2.07262e+06	1.68677e+06	374444	242990	179818	410142	2.54279e+06	2.35466	1.2753	-0.356338	-0.298019	-0.363487	-0.586149	-0.608453	-0.619171	-0.580092	-0.218244	1
CAA43781.1	DDB_G0287125	profilin I [Dictyostelium discoideum]	Profilin-1 (Profilin I)	proA	1.14639e+08	8.33942e+07	2.60233e+07	5.89633e+07	4.9193e+07	4.06597e+07	1.36079e+07	2.34189e+07	1.80552e+07	4.95754e+06	2.07247	1.16488	-0.501589	0.455231	0.171431	-0.076438	-0.862221	-0.577238	-0.733041	-1.11349	1
CAA48310.1	DDB_G0293142	unnamed protein product, partial [Dictyostelium discoideum]	D.discoideum genomic DNA of retrotransposable element TRE5-A ORF1	NA	3.2985e+06	3.36706e+06	1.39921e+06	1.39921e+06	159292	137256	553381	385571	140199	129294	1.72641	1.78017	0.237063	0.237063	-0.735231	-0.752511	-0.426203	-0.557793	-0.750204	-0.758755	1
CAA67983.1	DDB_G0277849	dynamin like protein [Dictyostelium discoideum]	Dynamin-A	dymA	9.80521e+07	1.80503e+08	5.26896e+07	5.38366e+07	2.03591e+07	2.04839e+07	4.22925e+07	4.46111e+07	1.68264e+07	1.9044e+07	0.853798	2.48403	-0.043108	-0.0204299	-0.682347	-0.679878	-0.248679	-0.202837	-0.752196	-0.708349	1
CAA86053.1	DDB_G0283391	protein kinase [Dictyostelium discoideum]	Probable serine/threonine-protein kinase kinX (EC 2.7.11.1)	kinX	3.47874e+07	5.03941e+07	2.24967e+07	2.35672e+07	1.7729e+07	1.31208e+07	1.36501e+07	14235277	1.70152e+06	1.70152e+06	1.04882	2.10833	0.214414	0.287093	-0.109258	-0.422103	-0.38617	-0.346441	-1.19734	-1.19734	1
CAC14872.1	DDB_G0288247	apoptosis inducing factor [Dictyostelium discoideum]	Apoptosis-inducing factor 1, mitochondrial (EC 1.6.99.-) (Ddaif)	aif	6.84157e+08	5.59843e+08	1.92267e+08	256940384	7.11222e+07	9.38303e+07	2.41786e+08	2.77456e+08	2.77587e+08	2.70196e+08	2.05095	1.39994	-0.524999	-0.186317	-1.15942	-1.0405	-0.265677	-0.0788816	-0.0781937	-0.116898	1
CAC35360.1	DDB_G0283267	SHK1 protein [Dictyostelium discoideum]	Dual specificity protein kinase shkA (EC 2.7.11.1) (SH2 domain-containing protein 1) (SH2 domain-containing protein A)	shkA	5.70129e+07	9.90464e+07	4.12347e+07	2.79252e+07	2.82885e+07	3.2353e+07	2.57192e+07	2.42817e+07	2.08784e+07	24041164	0.791297	2.54791	0.131916	-0.424299	-0.409116	-0.239255	-0.516489	-0.576562	-0.718788	-0.586614	1
CBN72043.1	DDB_G029153	unnamed protein product [Dictyostelium discoideum]	NA	NA	3.31536e+06	3.31536e+06	261946	938089	271087	263258	298949	2.52263e+06	47428.2	106157	1.60226	1.60226	-0.64057	-0.143922	-0.633855	-0.639606	-0.61339	1.01997	-0.798139	-0.755001	1
CBN72045.1	DDB_G0275507	unnamed protein product [Dictyostelium discoideum]	NA	NA	1.16198e+06	1.40244e+06	147171	247807	238443	399835	422614	126337	329297	252131	1.56381	2.10946	-0.738902	-0.510548	-0.531796	-0.165579	-0.11389	-0.786179	-0.325637	-0.500736	1
CBX86168.1	DDB_G0295477	unnamed protein product [Dictyostelium discoideum]	NA	nip7	1.2926e+07	1.7664e+07	9.68486e+06	1.25304e+07	8.73434e+06	6.64887e+06	2.168e+06	2.17638e+06	224731	110749	0.932808	1.71654	0.39667	0.86736	0.239439	-0.105529	-0.846731	-0.845345	-1.16818	-1.18703	1
EAL60459.1	DDB_G0293920	hypothetical protein DDB_G0293920 [Dictyostelium discoideum AX4]	Leucine-rich repeat-containing protein	NA	1.36148e+08	1.74462e+08	4.55518e+07	3.21531e+07	2.03445e+07	1.83186e+07	1.23289e+07	11944662	786358	4.452e+06	1.51045	2.14993	-0.00162209	-0.225249	-0.42234	-0.456152	-0.556122	-0.562535	-0.748771	-0.68759	1
EAL60472.1	DDB_G0293946	DUF339 family protein [Dictyostelium discoideum AX4]	Succinate dehydrogenase assembly factor 2, mitochondrial (SDH assembly factor 2) (SDHAF2)	NA	1.16946e+07	2.24333e+06	4.96184e+06	6.45997e+06	360506	53472.1	3468543	4.11315e+06	2.07934e+06	2.07934e+06	2.32392	-0.441215	0.354135	0.792441	-0.99207	-1.0819	-0.0827568	0.105834	-0.489193	-0.489193	1
EAL60635.2	DDB_G0293646	mitochondrial substrate carrier family protein [Dictyostelium discoideum AX4]	Mitochondrial substrate carrier family protein N (Solute carrier family 25 member 3 homolog)	mcfN	3.04306e+08	2.35566e+08	1.19518e+08	7.85915e+07	4.5692e+07	6.93371e+07	1.07068e+08	1.77324e+08	4.87427e+07	8.50715e+07	2.06328	1.2628	-0.0885428	-0.565124	-0.948231	-0.672888	-0.233522	0.584596	-0.912705	-0.489665	1
EAL60639.1	DDB_G0293654	RhoGAP domain-containing protein [Dictyostelium discoideum AX4]	Rho GTPase-activating protein gacE (GTPase activating factor for raC protein E)	gacE	3.86302e+06	5.46055e+06	1.95923e+06	1.98872e+06	160170	135992	290393	481807	93622.8	70643.2	1.28206	2.13098	0.270382	0.286054	-0.685634	-0.698482	-0.616434	-0.514716	-0.720997	-0.733208	1
EAL60671.1	DDB_G0293718	hypothetical protein DDB_G0293718 [Dictyostelium discoideum AX4]	Glutathione S-transferase	NA	6.62204e+07	4.55105e+07	9.40332e+06	2.57697e+06	8.35299e+06	5.02946e+06	2.17537e+07	39458749	2.11438e+07	1.2037e+07	2.06644	1.07285	-0.659459	-0.986965	-0.70985	-0.869303	-0.0669271	0.782504	-0.0961875	-0.533105	1
EAL60674.1	DDB_G0293724	hypothetical protein DDB_G0293724 [Dictyostelium discoideum AX4]	Uncharacterized protein	NA	1428394070	1556924500	6.78197e+08	7.76141e+08	2.18217e+08	1.86855e+08	8.35212e+07	1.11258e+08	4.12129e+06	8.49359e+06	1.57906	1.7989	0.295882	0.46341	-0.490892	-0.544534	-0.721281	-0.673839	-0.857091	-0.849612	1
EAL60687.1	DDB_G0293504	hypothetical protein DDB_G0293504 [Dictyostelium discoideum AX4]	Poly A polymerase head domain-containing protein	NA	8.12265e+06	1.4892e+07	7.59979e+06	2.4042e+06	8.44069e+06	6.65572e+06	2.21202e+06	3.10472e+06	2.53913e+06	2.53913e+06	0.552923	2.20058	0.425658	-0.838956	0.630334	0.195869	-0.885734	-0.66845	-0.806114	-0.806114	1
EAL60731.1	DDB_G0293420	hypothetical protein DDB_G0293420 [Dictyostelium discoideum AX4]	EF-hand domain-containing protein	NA	1.19109e+07	1.23143e+07	115873	78694.4	143804	356009	403089	1.41768e+06	34250.4	125275	1.85033	1.93128	-0.516539	-0.524	-0.510934	-0.468352	-0.458904	-0.25531	-0.532918	-0.514652	1
EAL60761.2	DDB_G0293388	ATP-dependent metalloprotease [Dictyostelium discoideum AX4]	ATP-dependent metalloprotease	NA	1.22517e+06	4.82751e+06	135633	158340	235347	732633	179110	647230	406330	260233	0.241087	2.76268	-0.521574	-0.50568	-0.451776	-0.103682	-0.491141	-0.163464	-0.33209	-0.434356	1
EAL60810.1	DDB_G0293222	hypothetical protein DDB_G0293222 [Dictyostelium discoideum AX4]	tRNA-uridine aminocarboxypropyltransferase 1 (EC 2.5.1.25) (DTW domain-containing protein 1)	NA	2.81319e+06	5.1455e+06	132127	159909	107847	83143.9	491221	458723	223514	111152	1.09333	2.47878	-0.499279	-0.482776	-0.513702	-0.528376	-0.285969	-0.305274	-0.444993	-0.511739	1
EAL60811.1	DDB_G0293224	dolichyl-diphosphooligosaccharide-protein glycotransferase [Dictyostelium discoideum AX4]	Dolichyl-diphosphooligosaccharide--protein glycosyltransferase subunit 1 (Oligosaccharyl transferase subunit alpha) (Ribophorin I) (RPN-I) (Ribophorin-1)	ost1	3.02292e+08	231757808	6.74013e+07	9.08078e+07	116006626	122353427	2.12636e+08	237961326	1.29132e+08	1.75001e+08	1.76978	0.836521	-1.33813	-1.02843	-0.695017	-0.611041	0.583513	0.918602	-0.52135	0.0855519	1
EAL60816.1	DDB_G0293234	N-acetyltransferase, non-catalytic subunit [Dictyostelium discoideum AX4]	N-acetyltransferase, non-catalytic subunit	NA	4.37452e+07	4.49603e+07	1.24625e+07	7.66542e+06	1.39108e+07	1.28162e+07	9.72188e+06	13013377	4.39992e+06	4.39992e+06	1.80577	1.88693	-0.283668	-0.604076	-0.186937	-0.260046	-0.466721	-0.246875	-0.822186	-0.822186	1
EAL60823.1	DDB_G0293248	golgi reassembly stacking protein [Dictyostelium discoideum AX4]	Golgi reassembly stacking protein	grpA	1.59559e+06	3.26053e+06	594083	643256	64881.5	615383	1.67936e+06	1.16925e+06	51953.7	32201.9	0.621629	2.27775	-0.374571	-0.325658	-0.900969	-0.353383	0.704956	0.197549	-0.913828	-0.933475	1
EAL60831.1	DDB_G0293264	transmembrane protein [Dictyostelium discoideum AX4]	Peroxisomal membrane protein PEX14 (PTS1 receptor-docking protein) (Peroxin-14)	pex14	4.97886e+06	6.83381e+06	577769	2.95329e+06	312212	334417	141529	1.32485e+06	46533.7	68079.3	1.3447	2.11892	-0.492249	0.499257	-0.603088	-0.59382	-0.674329	-0.180429	-0.713978	-0.704985	1
EAL60832.1	DDB_G0293266	hypothetical protein DDB_G0293266 [Dictyostelium discoideum AX4]	Uncharacterized protein	gxcY	2.54417e+07	1.78617e+07	1.33484e+07	1.05416e+07	108218	575864	1.1021e+06	2.3088e+06	48556.9	98489.6	2.0015	1.17238	0.678701	0.371689	-0.769541	-0.718389	-0.660828	-0.528836	-0.776067	-0.770605	1
EAL60859.1	DDB_G0293014	hypothetical protein DDB_G0293014 [Dictyostelium discoideum AX4]	Serine protease K12H4.7	NA	1.40734e+08	1.16132e+08	7.18787e+07	9.80698e+07	8.82172e+06	6.62085e+06	6.09667e+06	1.06549e+07	2.58819e+06	4.01713e+06	1.72922	1.27748	0.464882	0.94581	-0.692987	-0.7334	-0.743025	-0.659325	-0.807448	-0.78121	1
EAL60873.1	DDB_G0293042	hypothetical protein DDB_G0293042 [Dictyostelium discoideum AX4]	TsaA-like domain-containing protein	NA	8.50768e+06	1.7377e+07	1.69739e+06	538898	114724	330358	1.19479e+06	2.15458e+06	42157.1	202991	0.948169	2.5374	-0.272119	-0.479701	-0.555706	-0.517068	-0.362176	-0.190199	-0.568709	-0.53989	1
EAL60878.1	DDB_G0293052	proteasome component region PCI domain-containing protein [Dictyostelium discoideum AX4]	Eukaryotic translation initiation factor 3 subunit E (eIF3e) (Eukaryotic translation initiation factor 3 subunit 6)	eif3E	2.28755e+08	3.28949e+08	9.17571e+07	111585467	2.8534e+07	3.27789e+07	1.03194e+08	109625038	4.30481e+07	2.19984e+07	1.20589	2.2235	-0.185511	0.0158738	-0.827628	-0.784514	-0.0693563	-0.00403703	-0.680217	-0.894006	1
EAL60897.1	DDB_G0293090	hypothetical protein DDB_G0293090 [Dictyostelium discoideum AX4]	S5 DRBM domain-containing protein	NA	4.68661e+08	6.38991e+08	1.10084e+08	1.63776e+08	6.69176e+07	6.41621e+07	1.68068e+08	2.14351e+08	1.0845e+08	1.25044e+08	1.34819	2.24587	-0.541607	-0.258634	-0.769103	-0.783625	-0.236015	0.00791041	-0.550218	-0.462763	1
EAL60936.1	DDB_G0293168	hypothetical protein DDB_G0293168 [Dictyostelium discoideum AX4]	Probable ATP-dependent RNA helicase ddx17 (EC 3.6.4.13) (DEAD box protein 17)	ddx17	1.11482e+07	2.09878e+07	1.27559e+07	1.47922e+07	1.02672e+06	1.02672e+06	6.9549e+06	9.67432e+06	5.76152e+06	5.76152e+06	0.346871	1.92757	0.605152	0.932275	-1.27911	-1.27911	-0.326769	0.110098	-0.518483	-0.518483	1
EAL60980.1	DDB_G0292862	palmitoyl-protein thioesterase 3 [Dictyostelium discoideum AX4]	Palmitoyl-protein thioesterase 3 (PPT-3) (EC 3.1.2.22) (Palmitoyl-protein hydrolase 3)	ppt3	6.39673e+06	4.60762e+06	4.86282e+06	5.21987e+06	95622.5	473184	827606	1.96537e+06	144229	350976	1.56796	0.849095	0.951633	1.0951	-0.963835	-0.81213	-0.669722	-0.212568	-0.944304	-0.861233	1
EAL61001.1	DDB_G0292904	dynein light intermediate chain [Dictyostelium discoideum AX4]	Cytoplasmic dynein 1 light intermediate chain 1 (Dynein light intermediate chain 1, cytosolic)	dync1li1	6.84563e+07	8.30377e+07	5.37972e+07	4.52531e+07	2.60119e+07	2.32543e+07	4.82832e+07	47302742	2.45055e+07	2.93346e+07	1.17837	1.90851	0.444332	0.0164983	-0.946983	-1.08507	0.168226	0.11913	-1.02242	-0.780603	1
EAL61045.1	DDB_G0292742	C2 calcium/lipid-binding region-containing protein [Dictyostelium discoideum AX4]	C2 calcium/lipid-binding region-containing protein	NA	4.13607e+06	4.79356e+06	365280	325948	406626	282453	241217	1.11401e+06	97298.7	153361	1.67827	2.05303	-0.470969	-0.493387	-0.447403	-0.518178	-0.541681	-0.044212	-0.623711	-0.591757	1
EAL61058.1	DDB_G0292768	acid ceramidase-like protein [Dictyostelium discoideum AX4]	Protein dcd1B (Acid ceramidase-like protein B)	dcd1B	9.09057e+06	8.23488e+06	4.94138e+06	4.94138e+06	1.15868e+06	137855	5.62931e+06	6.43583e+06	2.22269e+06	2.22269e+06	1.52968	1.24445	0.146619	0.146619	-1.11428	-1.45456	0.375928	0.644767	-0.759613	-0.759613	1
EAL61061.1	DDB_G0292774	hypothetical protein DDB_G0292774 [Dictyostelium discoideum AX4]	AB hydrolase-1 domain-containing protein	NA	1.72296e+06	6.22986e+06	1.47411e+06	2.29235e+06	2.24966e+06	2.13693e+06	3.01134e+06	2.72656e+06	754280	964011	-0.411447	2.51688	-0.573136	-0.0414912	-0.0692278	-0.142476	0.425673	0.240633	-1.04084	-0.904571	1
EAL61087.1	DDB_G0292568	hypothetical protein DDB_G0292568 [Dictyostelium discoideum AX4]	Uncharacterized protein	NA	1.20678e+07	1.64992e+07	4.8182e+06	5.98882e+06	7.97797e+06	7.47423e+06	1.224e+07	16556542	1.80809e+07	9.29004e+06	0.204596	1.14079	-1.32698	-1.07967	-0.659437	-0.765858	0.24097	1.15289	1.47494	-0.382246	1
EAL61090.1	DDB_G0292574	glucose/ribitol dehydrogenase family protein [Dictyostelium discoideum AX4]	Glucose/ribitol dehydrogenase family protein	NA	3.80187e+07	5.75155e+07	2.0946e+06	669174	974104	146185	1.10003e+07	1.06244e+07	123259	370490	1.30857	2.29497	-0.508913	-0.581029	-0.565602	-0.607488	-0.0583541	-0.0773683	-0.608648	-0.59614	1
EAL61104.1	DDB_G0292602	hypothetical protein DDB_G0292602 [Dictyostelium discoideum AX4]	3-oxoacyl-[acyl-carrier-protein] reductase (EC 1.1.1.100)	NA	3.80807e+07	3.99868e+07	2.98901e+07	3.73179e+07	2.92312e+07	3.13571e+07	31881817	3.7758e+07	3.3196e+07	4.2542e+07	0.643979	1.05913	-1.14004	0.477829	-1.28356	-0.820513	-0.706223	0.573687	-0.419987	1.6157	1
EAL61143.1	DDB_G0292680	hypothetical protein DDB_G0292680 [Dictyostelium discoideum AX4]	Coiled-coil domain-containing protein 93 homolog	NA	1.17099e+07	2.08992e+07	6.28068e+06	1.1704e+07	1.73743e+07	1.54324e+07	1.4289e+07	1.03292e+07	2.52744e+06	6.19483e+06	0.0063824	1.64472	-0.961577	0.00533562	1.01627	0.670054	0.466206	-0.239777	-1.63073	-0.976883	1
EAL61171.1	DDB_G0292384	hypothetical protein DDB_G0292384 [Dictyostelium discoideum AX4]	ABC transporter AbcH.1	abcH.1	2.61878e+07	3.03342e+07	1.47944e+07	1.24659e+07	1.45559e+07	1.32984e+07	469103	312723	3.32112e+06	3.32112e+06	1.37299	1.77161	0.277676	0.0538214	0.254745	0.133855	-1.09951	-1.11454	-0.825327	-0.825327	1
EAL61172.1	DDB_G0292386	leucine-rich repeat-containing protein [Dictyostelium discoideum AX4]	Protein CARMIL (dDcarmil) (Capping protein, arp2/3 and myosin I linker) (Leucine-rich repeat-containing protein p116) (p116)	carmil	3.82466e+08	4.68688e+08	1.34766e+08	2.02162e+08	1.28861e+08	1.16794e+08	167015988	1.80552e+08	2.88493e+07	4.53884e+07	1.41493	2.03449	-0.364944	0.119335	-0.407372	-0.494083	-0.133208	-0.0359469	-1.12602	-1.00717	1
EAL61173.1	DDB_G0292388	S60 ribosomal protein L27a [Dictyostelium discoideum AX4]	Large ribosomal subunit protein uL15 (60S ribosomal protein L27a)	rpl27a	2.69283e+08	150399540	5.29537e+07	5.76604e+07	8.05845e+07	6.83162e+07	2.88554e+07	3.81958e+07	470205	4.3617e+06	2.41212	0.935301	-0.27521	-0.216742	0.0680303	-0.0843713	-0.574569	-0.45854	-0.927182	-0.87884	1
EAL61182.1	DDB_G0292406	Rab GTPase [Dictyostelium discoideum AX4]	Ras-related protein Rab-4	rab4	2.48372e+06	2.48372e+06	1.54397e+06	1.65495e+06	350819	96388.7	765142	837628	40333.8	54385.7	1.51696	1.51696	0.535585	0.651478	-0.710422	-0.976124	-0.277744	-0.202047	-1.03466	-1.01999	1
EAL61256.1	DDB_G0292264	U box domain-containing protein [Dictyostelium discoideum AX4]	NOSA (U box domain-containing protein)	nosA	3.59179e+07	6.10517e+07	2.07903e+07	1.28249e+07	1.41164e+07	1.54358e+07	1.42541e+07	2.30839e+07	1.72063e+06	1.72063e+06	0.904254	2.3403	0.0399181	-0.415194	-0.341403	-0.266018	-0.333535	0.170971	-1.04965	-1.04965	1
EAL61266.1	DDB_G0292284	hypothetical protein DDB_G0292284 [Dictyostelium discoideum AX4]	B box-type domain-containing protein	NA	1.44368e+06	4.7273e+06	564577	869941	209749	61088.2	152370	141009	67463.4	185422	0.418994	2.70663	-0.193456	0.0192848	-0.440657	-0.544226	-0.480632	-0.488547	-0.539784	-0.457605	1
EAL61330.1	DDB_G0292240	hypothetical protein DDB_G0292240 [Dictyostelium discoideum AX4]	UPF3 domain-containing protein	NA	1.86454e+06	4.90928e+06	319565	244722	105744	95155.4	545263	283958	235824	128739	0.655461	2.66876	-0.366138	-0.415627	-0.507525	-0.514526	-0.216897	-0.389682	-0.421511	-0.492319	1
EAL61335.1	DDB_G0292250	hypothetical protein DDB_G0292250 [Dictyostelium discoideum AX4]	Sulfide:quinone oxidoreductase, mitochondrial (EC 1.8.5.8)	sqor	789367056	3.9092e+08	1.25726e+08	1.58322e+08	272747377	1.91793e+08	1.82998e+08	1.57348e+08	107081996	5.17031e+07	2.55818	0.693268	-0.547966	-0.395398	0.140165	-0.238738	-0.279902	-0.39996	-0.635226	-0.894425	1
EAL61346.1	DDB_G0291980	ABC transporter A family protein [Dictyostelium discoideum AX4]	ABC transporter A family member 9 (ABC transporter ABCA.9)	abcA9	458561	2.4048e+06	279247	539043	200119	229666	766914	941760	165193	59690	-0.210975	2.60261	-0.470202	-0.0946268	-0.584593	-0.541879	0.234796	0.487563	-0.635085	-0.787605	1
EAL61354.1	DDB_G0291996	hypothetical protein DDB_G0291996 [Dictyostelium discoideum AX4]	Pleckstrin domain-containing protein	gxcU	1.29802e+07	1.33057e+07	279933	53211.6	139591	98220.6	209420	269628	190448	112595	1.86727	1.92676	-0.454002	-0.495441	-0.479653	-0.487214	-0.46689	-0.455886	-0.470357	-0.484587	1
EAL61410.1	DDB_G0292108	hypothetical protein DDB_G0292108 [Dictyostelium discoideum AX4]	ATP-dependent RNA helicase (EC 3.6.4.13)	NA	1.35462e+06	2.38688e+06	719084	719084	828079	202115	1.08355e+06	1.29598e+06	66400.5	32212.9	0.67926	2.12253	-0.209329	-0.209329	-0.0569357	-0.932139	0.300253	0.597269	-1.12189	-1.16969	1
EAL61541.1	DDB_G0291840	hypothetical protein DDB_G0291840 [Dictyostelium discoideum AX4]	Rho GTPase-activating protein gacEE (GTPase activating factor for raC protein EE)	gacEE	1.03155e+06	3.09151e+06	1.1491e+06	508212	603680	901170	287992	66546	33606.3	129444	0.277224	2.54997	0.406911	-0.300172	-0.194843	0.133376	-0.54314	-0.78746	-0.823802	-0.718065	1
EAL61549.1	DDB_G0291780	dolichyl-diphosphooligosaccharide-protein glycotransferase [Dictyostelium discoideum AX4]	Dolichyl-diphosphooligosaccharide--protein glycosyltransferase 48 kDa subunit (DDOST 48 kDa subunit) (Oligosaccharyl transferase 48 kDa subunit)	ddost	1.12614e+08	8.4028e+07	3.30143e+07	2.92663e+07	5.07062e+07	5.77133e+07	5.87049e+07	6.35313e+07	5.53742e+07	4.42968e+07	2.1958	1.02668	-1.05971	-1.213	-0.336134	-0.0495548	-0.00899844	0.188397	-0.145218	-0.598268	1
EAL61550.1	DDB_G0291782	hypothetical protein DDB_G0291782 [Dictyostelium discoideum AX4]	Uncharacterized protein	NA	3.70027e+06	1.46465e+07	1.4096e+06	335848	113233	148724	476318	172495	313278	71355.5	0.344446	2.75903	-0.160844	-0.397698	-0.446803	-0.438975	-0.366712	-0.433731	-0.402676	-0.456041	1
EAL61573.1	DDB_G0291754	hypothetical protein DDB_G0291754 [Dictyostelium discoideum AX4]	Uncharacterized protein	NA	743489	1.79203e+06	86567.8	493878	556697	365392	227964	234367	514618	514618	0.400397	2.60392	-0.980137	-0.124166	0.00784996	-0.394183	-0.68299	-0.669534	-0.0805803	-0.0805803	1
EAL61574.1	DDB_G0291756	glutathione synthase [Dictyostelium discoideum AX4]	Glutathione synthetase (GSH synthetase) (GSH-S) (EC 6.3.2.3) (Glutathione synthase)	gshB	4.73251e+07	4.72542e+07	3.06819e+07	2.8222e+07	2.55004e+07	2.26641e+07	1.55886e+07	10701586	1.29312e+07	1.31708e+07	1.63441	1.62912	0.393515	0.210107	0.00718459	-0.204282	-0.731818	-1.09619	-0.929952	-0.912089	1
EAL61637.2	DDB_G0291306	exportin 1 [Dictyostelium discoideum AX4]	Exportin-1 (Exp1)	xpo1	6.47887e+07	7.58104e+07	5.25604e+07	3.40357e+07	2.79069e+07	2.95897e+07	2.60796e+07	3.66734e+07	1.33434e+07	2.34247e+07	1.33516	1.89326	0.715956	-0.222072	-0.532414	-0.447201	-0.62494	-0.0885082	-1.26986	-0.759376	1
EAL61650.1	DDB_G0291332	hypothetical protein DDB_G0291332 [Dictyostelium discoideum AX4]	Phospholipid/glycerol acyltransferase domain-containing protein	NA	6.94099e+06	8.51264e+06	3.14037e+06	3.70949e+06	108556	186599	5.64341e+06	7.44712e+06	286817	97673.7	0.992279	1.46009	-0.139004	0.0303987	-1.04145	-1.01822	0.606044	1.14293	-0.988389	-1.04469	1
EAL61654.1	DDB_G0291340	hypothetical protein DDB_G0291340 [Dictyostelium discoideum AX4]	GPR180/TMEM145 transmembrane domain-containing protein	NA	3.99862e+07	4.3321e+07	2.61696e+07	23705406	3.32159e+07	2.87373e+07	8.52342e+06	14130679	3.03595e+06	4.80175e+06	1.21025	1.44189	0.250533	0.0793713	0.739976	0.428893	-0.97518	-0.585696	-1.35634	-1.23369	1
EAL61662.1	DDB_G0291356	G-protein-coupled receptor family 3 protein 5 [Dictyostelium discoideum AX4]	Metabotropic glutamate receptor-like protein E (DdmGluPR) (GABA-B receptor-like protein grlE)	grlE	4.51774e+06	5.23969e+06	1.14731e+06	1.14731e+06	164791	797015	913767	182827	192267	129981	1.6499	2.03733	-0.158827	-0.158827	-0.686089	-0.346808	-0.284154	-0.67641	-0.671343	-0.704769	1
EAL61670.1	DDB_G0291372	hypothetical protein DDB_G0291372 [Dictyostelium discoideum AX4]	Basic-leucine zipper transcription factor B	dimB	4.90428e+06	6.40914e+06	198030	178907	124465	428431	967804	313351	162065	39883.8	1.53533	2.18954	-0.510641	-0.518954	-0.542622	-0.410478	-0.175994	-0.460507	-0.526276	-0.579392	1
EAL61681.1	DDB_G0291394	hypothetical protein DDB_G0291394 [Dictyostelium discoideum AX4]	Fungal lipase-type domain-containing protein	NA	5.75773e+07	8.26093e+07	3.45093e+07	2.56295e+07	345482	160443	202922	109164	282097	604045	1.26098	2.10555	0.482686	0.183088	-0.669977	-0.67622	-0.674787	-0.67795	-0.672116	-0.661253	1
EAL61689.1	DDB_G0291410	hypothetical protein DDB_G0291410 [Dictyostelium discoideum AX4]	Methyltransferase type 11 domain-containing protein	NA	4.43718e+07	3.77924e+07	380715	354096	97338	415968	783000	521779	12086441	5.29394e+06	2.03746	1.64506	-0.586214	-0.587802	-0.603115	-0.584112	-0.562222	-0.577801	0.111928	-0.293184	1
EAL61690.1	DDB_G0291412	signal recognition particle 72 kDa subunit [Dictyostelium discoideum AX4]	Signal recognition particle subunit SRP72 (Signal recognition particle 72 kDa protein homolog)	srp72	4.48406e+07	5.95046e+07	17220305	1.69984e+07	1.64124e+07	1.84496e+07	3.0179e+07	2.75153e+07	7.4506e+06	1.10677e+07	1.2273	2.13274	-0.47813	-0.491829	-0.528013	-0.402225	0.322013	0.157542	-1.08137	-0.858029	1
EAL61718.1	DDB_G0291468	hypothetical protein DDB_G0291468 [Dictyostelium discoideum AX4]	Ankyrin repeat domain-containing protein	NA	4.02364e+06	1.33749e+07	103111	205752	89950.6	640431	1.22135e+06	267450	54002.4	148167	0.482013	2.72366	-0.457802	-0.433197	-0.460956	-0.328997	-0.18974	-0.418407	-0.469574	-0.447001	1
EAL61784.1	DDB_G0291600	hypothetical protein DDB_G0291600 [Dictyostelium discoideum AX4]	Putative uncharacterized transmembrane protein DDB_G0291600	NA	3.49064e+06	4.0135e+06	160922	590075	211304	333371	1.03961e+06	1.78939e+06	58854.6	99010.9	1.58183	1.93956	-0.696331	-0.402709	-0.661861	-0.578344	-0.095141	0.417851	-0.766165	-0.738691	1
EAL61840.1	DDB_G0291201	hypothetical protein DDB_G0291201 [Dictyostelium discoideum AX4]	Cationic amino acid transporter C-terminal domain-containing protein	ctrC	9.32544e+06	1.07769e+07	908487	207070	402771	481875	242276	285322	737660	27099.9	1.70937	2.06453	-0.350149	-0.521776	-0.473891	-0.454535	-0.513162	-0.502629	-0.391948	-0.565812	1
EAL61849.1	DDB_G0291131	hypothetical protein DDB_G0291131 [Dictyostelium discoideum AX4]	SH3 domain-containing protein	NA	2.61196e+07	2.96777e+07	2.40642e+07	4.23563e+07	1.88875e+07	2.23933e+07	2.35119e+07	2.00105e+07	2.76661e+06	2.7722e+06	0.413564	0.716115	0.238789	1.7942	-0.201394	0.0967088	0.191822	-0.105905	-1.57219	-1.57171	1
EAL61859.1	DDB_G0291151	hypothetical protein DDB_G0291151 [Dictyostelium discoideum AX4]	Uncharacterized protein	NA	2.58494e+07	1.58133e+07	7.59422e+06	16845990	7.97595e+06	5058609	1.37032e+07	1.11245e+07	6.4575e+06	1.02835e+07	2.20668	0.599398	-0.716899	0.764777	-0.655765	-1.12298	0.26145	-0.151519	-0.898944	-0.286205	1
EAL61864.1	DDB_G0291161	hypothetical protein DDB_G0291161 [Dictyostelium discoideum AX4]	Maestro heat-like repeat-containing protein family member 1 (HEAT repeat-containing protein 7A homolog)	mroh1	97299492	1.25264e+08	4.83646e+07	3.18621e+07	2.09274e+07	2.34987e+07	1.018e+07	1.15886e+07	3.2999e+06	3.2999e+06	1.43237	2.10284	0.259092	-0.136576	-0.398749	-0.3371	-0.656432	-0.622659	-0.821391	-0.821391	1
EAL61914.1	DDB_G0290967	hypothetical protein DDB_G0290967 [Dictyostelium discoideum AX4]	Uncharacterized protein	NA	4.99579e+06	6.02468e+06	694253	42623.3	561321	883403	181663	347964	70169.4	489103	1.63538	2.10714	-0.336937	-0.635719	-0.397888	-0.250209	-0.571967	-0.495716	-0.623089	-0.431001	1
EAL61924.1	DDB_G0290987	tRNA pseudouridylate synthase [Dictyostelium discoideum AX4]	tRNA pseudouridylate synthase	pus1	1.9056e+07	2.5207e+07	478200	1.79004e+06	2.69102e+06	2.33112e+06	2.51408e+06	2.17167e+06	1.0649e+06	1.0649e+06	1.51275	2.21666	-0.613232	-0.463109	-0.360004	-0.40119	-0.380252	-0.419436	-0.546092	-0.546092	1
EAL61961.1	DDB_G0291061	hypothetical protein DDB_G0291061 [Dictyostelium discoideum AX4]	Uncharacterized protein	NA	4.46848e+06	4.46848e+06	584292	340640	185848	262169	490071	345112	822093	822093	1.88202	1.88202	-0.409874	-0.553643	-0.644978	-0.599945	-0.46547	-0.551004	-0.269559	-0.269559	1
EAL61993.1	DDB_G0290857	hypothetical protein DDB_G0290857 [Dictyostelium discoideum AX4]	phosphoenolpyruvate carboxykinase (ATP) (EC 4.1.1.49)	NA	4.25189e+08	5.42517e+08	1.38316e+08	1.34883e+08	4.47321e+07	3.8666e+07	1.3614e+08	1.56374e+08	7.88451e+07	8.39632e+07	1.46737	2.16375	-0.235313	-0.25569	-0.790766	-0.826771	-0.248232	-0.128135	-0.588295	-0.557917	1
EAL62034.1	DDB_G0290801	hypothetical protein DDB_G0290801 [Dictyostelium discoideum AX4]	Uncharacterized protein	NA	1.71146e+06	1.47297e+06	817994	1.30397e+06	1.8844e+06	151142	480499	745816	342845	129023	1.24412	0.876656	-0.132537	0.616262	1.51059	-1.16003	-0.652552	-0.24375	-0.864651	-1.19411	1
EAL62111.1	DDB_G0290501	peptidase M24 family protein [Dictyostelium discoideum AX4]	Xaa-Pro aminopeptidase 1 (EC 3.4.11.9) (Aminoacylproline aminopeptidase) (Cytosolic aminopeptidase P) (Soluble aminopeptidase P) (sAmp) (X-Pro aminopeptidase 1) (X-prolyl aminopeptidase 1, soluble)	xpnpep1	1.67194e+08	1.65658e+08	1.27734e+08	6.96988e+07	1.89919e+07	2.01213e+07	6.6727e+07	6.22685e+07	4.82218e+07	7.08012e+07	1.58418	1.55569	0.852645	-0.223259	-1.1633	-1.14236	-0.278352	-0.361008	-0.621415	-0.202822	1
EAL62112.1	DDB_G0290503	hypothetical protein DDB_G0290503 [Dictyostelium discoideum AX4]	Putative leucine-rich repeat-containing protein DDB_G0290503	NA	1.12957e+06	1.12957e+06	154594	1.00324e+06	261466	564010	677386	335262	99594.9	56897.3	1.38493	1.38493	-0.909852	1.08761	-0.658309	0.0537831	0.320636	-0.484618	-1.0393	-1.1398	1
EAL62125.1	DDB_G0290529	phospholipid-binding protein [Dictyostelium discoideum AX4]	Copine-E	cpnE	5.19436e+06	1.00639e+07	88590.7	2.40254e+06	191111	156551	1.31604e+06	1.20534e+06	768998	768998	0.945202	2.49041	-0.674955	0.0593062	-0.642424	-0.65339	-0.285463	-0.320591	-0.459049	-0.459049	1
EAL62187.1	DDB_G0290653	hypothetical protein DDB_G0290653 [Dictyostelium discoideum AX4]	SAC domain-containing protein	NA	2.78444e+06	2.4492e+06	154347	245492	281834	205614	382525	1.72764e+06	44796.7	234259	1.84315	1.52357	-0.66414	-0.577251	-0.542605	-0.615266	-0.446616	0.835692	-0.768576	-0.587959	1
EAL62209.1	DDB_G0290387	hypothetical protein DDB_G0290387 [Dictyostelium discoideum AX4]	Uncharacterized protein DDB_G0290387	NA	3.33006e+07	2.73434e+07	2.36659e+07	28884150	415477	102008	401306	1.02313e+06	92144	126578	1.48949	1.08181	0.830149	1.18726	-0.760996	-0.782448	-0.761966	-0.719411	-0.783123	-0.780767	1
EAL62216.1	DDB_G0290401	pantothenate kinase [Dictyostelium discoideum AX4]	Pantothenate kinase	NA	1.7599e+06	3.97896e+06	389885	555294	434832	251781	1.20173e+06	61280.6	289915	155353	0.710124	2.55966	-0.431746	-0.293882	-0.394284	-0.546852	0.244902	-0.70563	-0.515069	-0.627222	1
EAL62217.1	DDB_G0290403	hypothetical protein DDB_G0290403 [Dictyostelium discoideum AX4]	MRPL25 domain-containing protein	NA	2.1492e+07	2.1492e+07	938859	1.20108e+06	5.82341e+06	5.41516e+06	9586331	1.1589e+07	183944	217012	1.66631	1.66631	-0.83388	-0.801982	-0.239697	-0.289359	0.218044	0.461659	-0.925711	-0.921689	1
EAL62223.1	DDB_G0290415	hypothetical protein DDB_G0290415 [Dictyostelium discoideum AX4]	Uncharacterized protein	NA	1.68808e+07	3.53173e+07	2.06208e+06	2.06208e+06	7.2248e+06	9.0778e+06	1.22426e+07	1.36671e+07	60472	145302	0.652721	2.37018	-0.727726	-0.727726	-0.246791	-0.0741738	0.220641	0.353346	-0.914187	-0.906285	1
EAL62248.1	DDB_G0290465	hypothetical protein DDB_G0290465 [Dictyostelium discoideum AX4]	Uncharacterized protein	NA	219134827	3.16001e+08	8.4927e+07	8.85252e+07	3.84635e+07	3.85112e+07	5.50861e+07	5.76869e+07	2.63472e+07	1.89451e+07	1.28952	2.29062	-0.097518	-0.0603311	-0.577717	-0.577225	-0.405924	-0.379044	-0.70294	-0.77944	1
EAL62255.1	DDB_G0290257	cell surface glycoprotein gp138 [Dictyostelium discoideum AX4]	Cell surface glycoprotein gp138A	GP138A	2.78755e+07	4.07162e+07	3.87038e+06	6.16656e+06	1.06225e+07	9.9053e+06	2.20797e+06	3.73677e+06	4.61983e+06	1.13727e+07	1.26322	2.29204	-0.660127	-0.476151	-0.119131	-0.176595	-0.793322	-0.670831	-0.600079	-0.0590257	1
EAL62265.1	DDB_G0290277	hypothetical protein DDB_G0290277 [Dictyostelium discoideum AX4]	Nudix hydrolase domain-containing protein	NA	4.4934e+06	4.4934e+06	624319	255658	89698.2	23853.1	169818	153169	61273.4	132619	1.88935	1.88935	-0.233393	-0.435656	-0.526709	-0.562834	-0.482752	-0.491886	-0.542304	-0.503161	1
EAL62293.1	DDB_G0290333	hypothetical protein DDB_G0290333 [Dictyostelium discoideum AX4]	Peptidase S53 domain-containing protein	NA	957119105	9.14742e+08	2.64916e+08	2.22333e+08	8.9664e+07	3.7016e+07	2.17317e+07	33675672	2.27623e+07	2.32433e+07	1.90068	1.78535	0.0168606	-0.099027	-0.460084	-0.603364	-0.64496	-0.612455	-0.642155	-0.640846	1
EAL62296.1	DDB_G0290339	hypothetical protein DDB_G0290339 [Dictyostelium discoideum AX4]	UDP-N-acetylglucosamine transferase subunit ALG14	ugt1	908256	1.18162e+06	529401	644990	131768	74697.9	205230	1.36906e+06	31778.5	25758.8	0.795138	1.34128	0.0382483	0.269177	-0.756156	-0.870173	-0.609391	1.71574	-0.955919	-0.967946	1
EAL62311.1	DDB_G0290369	Arf guanyl-nucleotide exchange factor [Dictyostelium discoideum AX4]	Arf guanyl-nucleotide exchange factor	NA	1.10785e+06	3.25294e+06	410085	119072	73762.5	275932	594975	443386	22375.1	539902	0.443026	2.68534	-0.286358	-0.59056	-0.637923	-0.426591	-0.0930883	-0.251548	-0.691639	-0.150657	1
EAL62401.1	DDB_G0290081	PDZ domain-containing protein [Dictyostelium discoideum AX4]	PDZ domain-containing protein	sort1	1.75517e+08	1.90594e+08	1.44267e+08	1.21208e+08	9.30119e+07	8.61885e+07	9.74594e+07	1.18847e+08	6.04119e+07	8.72658e+07	1.39427	1.75646	0.643562	0.0896299	-0.587716	-0.751631	-0.480876	0.0328995	-1.37085	-0.725752	1
EAL62466.1	DDB_G0289907	EGF-like domain-containing protein [Dictyostelium discoideum AX4]	EGF-like domain-containing protein	NA	2.32359e+06	3.05454e+06	470585	898927	189756	170050	68435	981771	285711	863009	1.39623	2.1289	-0.461134	-0.0317852	-0.742623	-0.762374	-0.864229	0.0512534	-0.646442	-0.0677876	1
EAL62560.1	DDB_G0289697	FAD dependent oxidoreductase domain-containing protein [Dictyostelium discoideum AX4]	FAD-linked oxidoreductase DDB_G0289697 (EC 1.-.-.-)	NA	5.49806e+07	3.87187e+07	9.96012e+06	3.272e+06	4.03431e+06	4.12331e+06	856270	516662	4.12972e+06	4.12972e+06	2.27407	1.40411	-0.134385	-0.492178	-0.451397	-0.446636	-0.621412	-0.63958	-0.446293	-0.446293	1
EAL62623.1	DDB_G0289611	peptidase C19 family protein [Dictyostelium discoideum AX4]	Peptidase C19 family protein	usp40	1.31087e+07	1.66315e+07	2.06152e+06	1.60505e+06	327818	133328	401489	1.19371e+06	276281	366739	1.57615	2.16074	-0.257063	-0.332812	-0.54476	-0.577035	-0.532535	-0.401071	-0.553313	-0.538302	1
EAL62628.1	DDB_G0289621	hypothetical protein DDB_G0289621 [Dictyostelium discoideum AX4]	Uncharacterized protein	NA	2.40412e+07	2.12014e+07	1.06469e+07	1.0278e+07	894730	1.30907e+06	412834	1.27793e+06	1.67507e+06	2.04835e+06	1.87159	1.55262	0.367107	0.325671	-0.728277	-0.681738	-0.782405	-0.685235	-0.640628	-0.598699	1
EAL62753.1	DDB_G0289333	hypothetical protein DDB_G0289333 [Dictyostelium discoideum AX4]	HTH La-type RNA-binding domain-containing protein	NA	9.29012e+07	1.09422e+08	4.80167e+07	5.08124e+07	2.84165e+07	2.41195e+07	3.78144e+07	3.71689e+07	4.02798e+06	1.03684e+07	1.44454	1.93566	0.110282	0.193389	-0.472365	-0.6001	-0.192997	-0.212185	-1.19735	-1.00887	1
EAL62779.1	DDB_G0289385	hypothetical protein DDB_G0289385 [Dictyostelium discoideum AX4]	Uncharacterized protein	NA	3.62362e+06	1.9655e+06	178684	164306	650274	341341	182084	572489	54535.4	113750	2.4781	1.03074	-0.528949	-0.541499	-0.117302	-0.386967	-0.52598	-0.1852	-0.637316	-0.585628	1
EAL62820.1	DDB_G0289173	ADP-ribosylation factor [Dictyostelium discoideum AX4]	ADP-ribosylation factor 1 (EC 3.6.5.2)	arfA	6.06604e+07	3.21527e+07	7.97583e+06	1.28019e+07	327100	176891	5.69349e+06	1.21566e+07	6.35171e+06	2.84539e+06	2.47715	0.959996	-0.326679	-0.0698392	-0.733738	-0.741732	-0.448143	-0.104183	-0.413113	-0.599717	1
EAL62822.1	DDB_G0289177	myosin IF [Dictyostelium discoideum AX4]	Myosin IF heavy chain	myoF	310476	1.81554e+06	189375	844304	174742	897054	1.01222e+06	444975	533779	227847	-0.651222	2.27843	-0.886949	0.387888	-0.915432	0.490569	0.714748	-0.389416	-0.216556	-0.812062	1
EAL62878.2	DDB_G0289141	ankyrin repeat-containing protein [Dictyostelium discoideum AX4]	Poly [ADP-ribose] polymerase (PARP) (EC 2.4.2.-)	NA	7.68365e+07	1.05886e+08	3.16169e+07	3.34836e+07	2.31438e+07	2.39699e+07	2.10608e+07	26259449	1.34433e+06	4.10469e+06	1.30105	2.1995	-0.0975403	-0.0398052	-0.359599	-0.334052	-0.424026	-0.263238	-1.03383	-0.948457	1
EAL62910.1	DDB_G0289063	hypothetical protein DDB_G0289063 [Dictyostelium discoideum AX4]	t-SNARE coiled-coil homology domain-containing protein	NA	2.50548e+06	3.33047e+06	565542	119852	33989.1	828193	2.32551e+06	2.28024e+06	267840	458018	1.02232	1.70581	-0.584884	-0.954129	-1.02526	-0.367283	0.873218	0.83571	-0.831524	-0.673965	1
EAL62994.1	DDB_G0288941	hypothetical protein DDB_G0288941 [Dictyostelium discoideum AX4]	CHCH domain-containing protein	NA	3.51103e+06	3.51103e+06	2.39862e+06	2.82923e+06	87516.2	248957	798343	87924.5	142774	35941.8	1.4214	1.4214	0.68456	0.969783	-0.846269	-0.739334	-0.375432	-0.845999	-0.809668	-0.880431	1
EAL63007.1	DDB_G0288771	hypothetical protein DDB_G0288771 [Dictyostelium discoideum AX4]	Darlin (Armadillo-like protein A)	darA	7.94936e+07	9.73975e+07	3.84765e+07	4.55256e+07	2.60561e+07	2.37805e+07	3.19998e+07	2.99299e+07	8.46567e+06	1.96954e+07	1.42167	2.0675	-0.0579156	0.19636	-0.505948	-0.588036	-0.291546	-0.366214	-1.14048	-0.735394	1
EAL63015.1	DDB_G0288787	metallophosphoesterase domain-containing protein [Dictyostelium discoideum AX4]	Vacuolar protein sorting-associated protein 29 (EC 3.1.3.3)	vps29	1.22568e+07	4.2773e+06	6.24487e+06	6.07297e+06	1.59091e+06	981513	490186	936766	252881	252881	2.27928	0.240568	0.743268	0.699348	-0.445783	-0.60148	-0.72701	-0.612913	-0.78764	-0.78764	1
EAL63019.1	DDB_G0288795	hypothetical protein DDB_G0288795 [Dictyostelium discoideum AX4]	Probable serine/threonine-protein kinase DDB_G0288795 (EC 2.7.11.1)	NA	944604	944604	357393	233486	123769	274815	1.2567e+06	248086	243322	154087	1.14434	1.14434	-0.296057	-0.599995	-0.869124	-0.498617	1.90991	-0.564182	-0.575866	-0.794757	1
EAL63065.1	DDB_G0288757	nicotinamide-nucleotide adenylyltransferase, partial [Dictyostelium discoideum AX4]	Nicotinamide-nucleotide adenylyltransferase	NA	2.68815e+07	3.47106e+07	4.56044e+06	4876884	6.49328e+06	5.69693e+06	8.75775e+06	4.9942e+06	7.85973e+06	3.14541e+06	1.48621	2.20965	-0.576345	-0.547104	-0.397743	-0.471328	-0.188497	-0.536263	-0.271477	-0.707098	1
EAL63075.1	DDB_G0288687	hypothetical protein DDB_G0288687 [Dictyostelium discoideum AX4]	F-box domain-containing protein	NA	310049	1.77157e+06	506204	544517	390257	352631	180310	1.3842e+06	613762	129691	-0.575445	2.15276	-0.209285	-0.137767	-0.425721	-0.495957	-0.817626	1.42966	-0.00850771	-0.912117	1
EAL63106.1	DDB_G0288659	WD40 repeat-containing protein [Dictyostelium discoideum AX4]	WD40 repeat-containing protein	wdr18	783515	5.29116e+06	1.32839e+06	323706	902028	131628	1.50375e+06	1.50375e+06	35375.8	132225	-0.26464	2.64461	0.0870245	-0.561403	-0.188152	-0.685371	0.200204	0.200204	-0.747493	-0.684986	1
EAL63142.1	DDB_G0288565	hypothetical protein DDB_G0288565 [Dictyostelium discoideum AX4]	Bystin	bysl	1.87552e+07	2.35662e+07	4.93009e+06	7.45722e+06	614951	688012	1.03904e+06	269136	64615.3	344191	1.52073	2.08429	-0.0987211	0.197303	-0.604192	-0.595633	-0.554514	-0.6447	-0.668657	-0.635908	1
EAL63156.1	DDB_G0288593	hypothetical protein DDB_G0288593 [Dictyostelium discoideum AX4]	ATP-dependent protease ATPase subunit HslU	NA	7.01802e+07	7.61465e+07	1.49479e+07	2.59832e+07	1.46511e+07	1.25838e+07	4.11679e+07	6.89075e+07	1.51644e+07	3.81415e+07	1.2712	1.50534	-0.896296	-0.463235	-0.907946	-0.989073	0.132663	1.22126	-0.887801	0.0138958	1
EAL63202.1	DDB_G0288461	hydroxymethylglutaryl-CoA synthase [Dictyostelium discoideum AX4]	Hydroxymethylglutaryl-CoA synthase A (HMG-CoA synthase A) (EC 2.3.3.10) (3-hydroxy-3-methylglutaryl coenzyme A synthase A)	hgsA	3.23996e+08	2.12982e+08	6.40784e+07	5.91278e+07	6.26449e+07	39236973	1.67988e+07	2.43245e+07	1.75949e+06	301394	2.31632	1.26016	-0.156469	-0.203568	-0.170108	-0.392804	-0.606275	-0.534677	-0.749355	-0.763227	1
EAL63207.1	DDB_G0288471	TATA-binding protein-associated-factor [Dictyostelium discoideum AX4]	TATA-binding protein-associated-factor	taf6	1.84503e+07	2.44465e+07	8.12221e+06	1.58972e+07	346037	90535	626520	648169	1.44383e+06	1.47377e+06	1.23734	1.89416	0.106002	0.957676	-0.745799	-0.773787	-0.715075	-0.712704	-0.625547	-0.622267	1
EAL63213.1	DDB_G0288375	hypothetical protein DDB_G0288375 [Dictyostelium discoideum AX4]	Lissencephaly-1 homolog (DdLIS1)	lis1	5.99599e+06	6.5592e+06	1.23417e+06	1.27693e+06	4.2699e+06	2.5195e+06	2.76731e+06	1.97964e+06	24849.8	46440.6	1.45444	1.70053	-0.626247	-0.607566	0.700216	-0.0646221	0.0436581	-0.300515	-1.15466	-1.14523	1
EAL63228.1	DDB_G0288405	RabGAP/TBC domain-containing protein [Dictyostelium discoideum AX4]	RabGAP/TBC domain-containing protein	NA	2.31851e+06	3.87344e+06	267101	566938	214196	261430	313049	944485	218862	218617	1.14157	2.4105	-0.532539	-0.287849	-0.575714	-0.537167	-0.495043	0.0202568	-0.571906	-0.572106	1
EAL63309.1	DDB_G0288255	hypothetical protein DDB_G0288255 [Dictyostelium discoideum AX4]	Radical SAM core domain-containing protein	NA	5.61795e+06	1.17968e+07	205702	192745	264629	455260	332615	4.85395e+06	183746	307412	0.821581	2.40953	-0.569344	-0.572674	-0.5542	-0.505209	-0.536728	0.625237	-0.574987	-0.543205	1
EAL63328.1	DDB_G0288195	type A von Willebrand factor domain-containing protein [Dictyostelium discoideum AX4]	Integrin beta-like protein C	sibC	1.54269e+07	1.66784e+07	4.10023e+06	5.13767e+06	7.5448e+06	7.9551e+06	5.39409e+06	1.12935e+07	1.58719e+06	1.58719e+06	1.46325	1.69935	-0.673539	-0.477823	-0.0237143	0.0536903	-0.429449	0.683484	-1.14763	-1.14763	1
EAL63333.1	DDB_G0288205	RhoGAP domain-containing protein [Dictyostelium discoideum AX4]	Rho GTPase-activating protein gacX (GTPase activating factor for raC protein X)	gacX	1.14251e+07	1.2739e+07	8.46514e+06	8.05775e+06	4.82267e+06	9.6303e+06	1.49645e+06	680161	901334	1.33343e+06	1.17196	1.45347	0.537777	0.450492	-0.242636	0.787417	-0.95529	-1.13018	-1.0828	-0.990218	1
EAL63360.1	DDB_G0288145	phosphoribosylformylglycinamide synthase [Dictyostelium discoideum AX4]	Phosphoribosylformylglycinamidine synthase (FGAM synthase) (FGAMS) (EC 6.3.5.3) (Formylglycinamide ribonucleotide amidotransferase) (FGAR amidotransferase) (FGAR-AT) (Formylglycinamide ribotide amidotransferase)	purL	1611512351	1745454376	8.61757e+08	859685532	4.46487e+08	5.08277e+08	6.35174e+08	5.95072e+08	2.16057e+08	3.51636e+08	1.61152	1.87208	0.152992	0.148963	-0.654849	-0.534647	-0.287788	-0.3658	-1.10311	-0.839366	1
EAL63414.1	DDB_G0287977	hypothetical protein DDB_G0287977 [Dictyostelium discoideum AX4]	Formimidoyltransferase-cyclodeaminase (Formiminotransferase-cyclodeaminase) (FTCD) (p60) [Includes: Glutamate formimidoyltransferase (EC 2.1.2.5) (Glutamate formiminotransferase) (Glutamate formyltransferase); Formimidoyltetrahydrofolate cyclodeaminase (EC 4.3.1.4) (Formiminotetrahydrofolate cyclodeaminase)]	ftcd	2.1943e+08	3.20903e+08	7.75231e+07	8.12929e+07	4.77728e+07	5.7453e+07	1.25222e+08	133010123	9.47562e+07	7.41771e+07	1.12842	2.31776	-0.534828	-0.490643	-0.883524	-0.770064	0.0242429	0.11552	-0.332844	-0.574046	1
EAL63470.1	DDB_G0287927	hypothetical protein DDB_G0287927 [Dictyostelium discoideum AX4]	Uncharacterized protein	NA	1.75508e+06	2.85751e+06	582484	324344	448832	148436	172714	190940	262535	69665.2	1.18323	2.39797	-0.108834	-0.393273	-0.256102	-0.587102	-0.560351	-0.540268	-0.461379	-0.673899	1
EAL63492.1	DDB_G0287691	ABC transporter C family protein [Dictyostelium discoideum AX4]	ABC transporter C family member 3 (ABC transporter ABCC.3)	abcC3	9.2242e+06	1.56647e+07	435717	141805	1.61772e+06	1.57049e+06	7.39374e+06	1.0446e+07	1.40672e+06	2.44329e+06	0.788601	2.00085	-0.865577	-0.920898	-0.643099	-0.651989	0.444069	1.01857	-0.682814	-0.48771	1
EAL63508.1	DDB_G0287723	hypothetical protein DDB_G0287723 [Dictyostelium discoideum AX4]	phosphoenolpyruvate carboxylase (EC 4.1.1.31)	NA	1.64032e+08	1.94667e+08	8.10892e+07	8.47882e+07	4.0796e+07	4.17111e+07	6.06433e+07	5.89469e+07	8.10809e+06	2.15879e+07	1.47223	1.98246	0.0908071	0.152416	-0.58028	-0.565039	-0.249722	-0.277974	-1.1247	-0.900194	1
EAL63538.1	DDB_G0287783	hypothetical protein DDB_G0287783 [Dictyostelium discoideum AX4]	UBA domain-containing protein	NA	5.53847e+06	1.10707e+07	4.04359e+06	181878	169546	245799	995881	459172	55719.6	95750.8	0.895757	2.41922	0.484098	-0.579335	-0.582731	-0.561732	-0.355175	-0.502974	-0.614076	-0.603052	1
EAL63548.1	DDB_G0287803	arginyl-tRNA synthetase [Dictyostelium discoideum AX4]	arginine--tRNA ligase (EC 6.1.1.19) (Arginyl-tRNA synthetase)	argS2	9.96725e+06	3.47182e+07	5.46225e+06	1.19394e+06	1.3524e+06	1.09906e+06	8.58482e+06	1.21173e+07	2.33444e+06	4.07152e+06	0.184954	2.62367	-0.258924	-0.679482	-0.663868	-0.68883	0.0487435	0.396801	-0.567108	-0.395953	1
EAL63573.1	DDB_G0287853	hypothetical protein DDB_G0287853 [Dictyostelium discoideum AX4]	Probable serine/threonine-protein kinase mkcC (EC 2.7.11.1) (MAP kinase cascade C)	mkcC	4.05726e+06	1.01833e+07	5.19103e+06	1.62276e+06	2.23042e+06	996475	3.02819e+06	3.14592e+06	639387	67168.2	0.319495	2.39931	0.704413	-0.507026	-0.300723	-0.719651	-0.0298781	0.0100939	-0.840883	-1.03515	1
EAL63592.1	DDB_G0287891	BMS1-like ribosome biogenesis protein [Dictyostelium discoideum AX4]	BMS1-like ribosome biogenesis protein	bms1l	1.40322e+07	2.7964e+07	1.07357e+07	8.61023e+06	1.27909e+07	1.13571e+07	2.29071e+06	1.92901e+06	1.16059e+06	1.16059e+06	0.579229	2.2503	0.183832	-0.0711123	0.43034	0.258365	-0.829115	-0.872499	-0.964669	-0.964669	1
EAL63613.1	DDB_G0287609	alpha/beta hydrolase fold-3 domain-containing protein [Dictyostelium discoideum AX4]	Alpha/beta hydrolase fold-3 domain-containing protein	NA	6.3545e+07	3.09782e+07	2.1452e+07	9.28085e+06	4.45261e+06	6.01205e+06	8.78104e+06	8796827	863196	863196	2.48917	0.801826	0.308255	-0.322355	-0.572515	-0.491718	-0.348251	-0.347433	-0.75849	-0.75849	1
EAL63626.1	DDB_G0287635	WD40 repeat-containing protein [Dictyostelium discoideum AX4]	WD40 repeat-containing protein	prpf4	539224	281057	271847	271847	241830	216605	97529.6	223247	43971	175617	2.29508	0.339244	0.269472	0.269472	0.0420619	-0.149034	-1.05113	-0.0987152	-1.45689	-0.459557	1
EAL63633.1	DDB_G0287649	phospholipase D3 [Dictyostelium discoideum AX4]	Phospholipase D Y (EC 3.1.4.4) (Phosphatase D3) (PLD 3)	pldY	9.16996e+06	6.02986e+06	1.77478e+06	1.28981e+06	146981	23821.9	1.13419e+06	704716	113486	123837	2.31613	1.29449	-0.0899173	-0.247701	-0.619525	-0.659595	-0.298335	-0.438065	-0.630423	-0.627055	1
EAL63639.1	DDB_G0287661	transcription initiation factor Spt5 [Dictyostelium discoideum AX4]	Transcription elongation factor SPT5	spt5	3.46203e+07	5.13986e+07	8.15657e+06	1.5301e+07	7.74173e+06	9.41484e+06	2.03598e+07	2.68489e+07	1.05604e+07	6.28085e+06	1.05928	2.20209	-0.743221	-0.256602	-0.771477	-0.657518	0.0879662	0.529953	-0.579492	-0.87098	1
EAL63642.1	DDB_G0287667	hypothetical protein DDB_G0287667 [Dictyostelium discoideum AX4]	MRH domain-containing protein	NA	5.77742e+06	1.2652e+07	131579	69937.9	297147	196143	1.06607e+06	212126	61053.8	27465.8	0.904849	2.57327	-0.465372	-0.480332	-0.425189	-0.449703	-0.238576	-0.445824	-0.482488	-0.49064	1
EAL63735.1	DDB_G0287335	RNA-binding region RNP-1 domain-containing protein [Dictyostelium discoideum AX4]	RNA-binding region RNP-1 domain-containing protein	NA	1.018e+08	3.90129e+07	54355004	6.04881e+07	2.86941e+07	2.33804e+07	17064831	2.21736e+07	1.61303e+06	4.04491e+06	2.19956	0.12397	0.631139	0.833883	-0.217141	-0.392797	-0.601573	-0.432691	-1.11237	-1.03198	1
EAL63748.1	DDB_G0287361	DEAD/DEAH box helicase [Dictyostelium discoideum AX4]	Probable ATP-dependent RNA helicase ddx41 (EC 3.6.4.13) (DEAD box protein 41)	ddx41	7.61037e+06	1.20052e+07	1.50371e+06	1.50371e+06	269465	136812	1.54234e+06	184333	175959	170440	1.26577	2.35649	-0.249802	-0.249802	-0.556121	-0.589044	-0.240214	-0.57725	-0.579328	-0.580698	1
EAL63753.1	DDB_G0287371	adenosine deaminase [Dictyostelium discoideum AX4]	Probable adenosine deaminase (EC 3.5.4.4) (Adenosine aminohydrolase)	ada	3.77667e+07	5.38924e+07	1.72491e+07	1.43683e+07	1.43665e+06	5.76866e+06	1.4108e+07	1.34372e+07	3.4978e+06	2.4016e+06	1.2623	2.21464	0.0505797	-0.119552	-0.883261	-0.627424	-0.134927	-0.174541	-0.761534	-0.826273	1
EAL63766.1	DDB_G0287397	TatD-related deoxyribonuclease [Dictyostelium discoideum AX4]	TatD-related deoxyribonuclease	NA	4.65877e+07	4.63008e+07	1.45022e+07	2.5063e+07	2.35157e+06	1.86725e+06	9.29619e+06	8237258	46895.8	96531.1	1.72552	1.70963	-0.0516631	0.533289	-0.724674	-0.7515	-0.340019	-0.398672	-0.852327	-0.849578	1
EAL63798.1	DDB_G0287273	WD40 repeat-containing protein [Dictyostelium discoideum AX4]	WD repeat-containing protein 5 homolog	wdr5	108406	3.60497e+06	45453.8	419031	1.03133e+06	1.22116e+06	1.77037e+06	1.48931e+06	147018	84960	-0.789559	2.33418	-0.845799	-0.512054	0.0349554	0.204546	0.695199	0.444103	-0.755064	-0.810505	1
EAL63800.1	DDB_G0287277	NAD-dependent epimerase/dehydratase family protein [Dictyostelium discoideum AX4]	NAD-dependent epimerase/dehydratase family protein	NA	9.73476e+07	1.00928e+08	2.16924e+06	2.16924e+06	5.89531e+06	5.89531e+06	1.13482e+08	9.4091e+07	3.59197e+07	4.13999e+07	1.01746	1.09429	-1.02481	-1.02481	-0.944859	-0.944859	1.36365	0.947582	-0.300617	-0.183026	1
EAL63815.1	DDB_G0287227	hypothetical protein DDB_G0287227 [Dictyostelium discoideum AX4]	Putative thioredoxin-5 (Trx-5)	trxE	2.36134e+07	4.90591e+06	3.66538e+06	5.26487e+06	6.84934e+06	3.93962e+06	2.35777e+06	2.35777e+06	1.54265e+06	1.39768e+06	2.74409	-0.104064	-0.292931	-0.0494136	0.191816	-0.25118	-0.492011	-0.492011	-0.616111	-0.638181	1
EAL63829.1	DDB_G0287255	glycine dehydrogenase [Dictyostelium discoideum AX4]	Glycine dehydrogenase (decarboxylating), mitochondrial (EC 1.4.4.2) (Glycine cleavage system P protein) (Glycine decarboxylase) (Glycine dehydrogenase (aminomethyl-transferring))	gcvP	2.10311e+08	2.02243e+08	5.94176e+07	5.86077e+07	3.59589e+07	3.55315e+07	6.3829e+07	6.60186e+07	5.34288e+07	7.36525e+07	1.92537	1.80052	-0.409836	-0.42237	-0.77288	-0.779495	-0.341566	-0.30768	-0.502519	-0.189538	1
EAL63830.1	DDB_G0287257	hypothetical protein DDB_G0287257, partial [Dictyostelium discoideum AX4]	BAR domain-containing protein	NA	6.37575e+07	6.86269e+07	3.88105e+07	5.45183e+07	2.89347e+07	2.19076e+07	4.15986e+07	2.98769e+07	6.1717e+06	1.57412e+07	1.30359	1.54077	0.0884607	0.853566	-0.392573	-0.734858	0.224264	-0.346684	-1.50133	-1.03521	1
EAL63849.1	DDB_G0287149	UMUC-like DNA-repair protein [Dictyostelium discoideum AX4]	DNA polymerase kappa	NA	997931	1.1401e+06	204846	621831	107431	717101	1.2427e+06	223674	879076	145408	0.852558	1.18022	-0.975266	-0.0142392	-1.19978	0.205329	1.41667	-0.931872	0.578634	-1.11225	1
EAL63853.1	DDB_G0287157	DUF1683 family protein [Dictyostelium discoideum AX4]	DUF1683 family protein	NA	1.07053e+07	1.2873e+07	86405.5	114809	5.38263e+06	5.81865e+06	197415	299874	95119.4	83268.5	1.45679	1.89909	-0.709911	-0.704116	0.370741	0.459707	-0.68726	-0.666355	-0.708133	-0.710551	1
EAL63875.1	DDB_G0287201	hypothetical protein DDB_G0287201 [Dictyostelium discoideum AX4]	Prenylcysteine lyase domain-containing protein	NA	3.46199e+07	7.79606e+07	2.48161e+06	9.64479e+06	8.69868e+06	1.03415e+07	1.17828e+07	1.90343e+07	1.66207e+06	1.67113e+07	0.67653	2.58968	-0.742125	-0.425926	-0.46769	-0.395173	-0.331548	-0.0114518	-0.778301	-0.113995	1
EAL63881.1	DDB_G0287033	hypothetical protein DDB_G0287033 [Dictyostelium discoideum AX4]	Beta-hexosaminidase subunit A1 (EC 3.2.1.52) (Beta-N-acetylhexosaminidase subunit A1) (N-acetyl-beta-glucosaminidase subunit A1)	hexa1	252581614	2.42239e+08	1.22028e+08	9.20692e+07	6.23978e+07	6.17469e+07	1.10903e+08	1.8669e+08	1.2479e+08	1.98736e+08	1.52732	1.37991	-0.333363	-0.760337	-1.18322	-1.1925	-0.491915	0.58821	-0.294	0.759893	1
EAL63962.1	DDB_G0286929	hypothetical protein DDB_G0286929 [Dictyostelium discoideum AX4]	2'-phosphotransferase (EC 2.7.1.160)	NA	1.09902e+07	3.08084e+06	2505271	2.75369e+06	220112	136655	6.9976e+06	7.04109e+06	2.72709e+06	912694	2.06176	-0.186371	-0.349967	-0.279356	-0.99949	-1.02321	0.926914	0.939274	-0.286919	-0.802634	1
EAL63986.1	DDB_G0286977	hypothetical protein DDB_G0286977 [Dictyostelium discoideum AX4]	J domain-containing protein	NA	928291	1.15724e+06	661860	223189	204852	455598	224255	277855	119494	160008	1.35742	1.99553	0.614833	-0.607809	-0.658916	0.0399513	-0.604838	-0.455447	-0.89682	-0.783903	1
EAL63995.1	DDB_G0286875	glutamyl-tRNA amidotransferase A subunit [Dictyostelium discoideum AX4]	Glutamyl-tRNA(Gln) amidotransferase subunit A, mitochondrial (Glu-AdT subunit A) (EC 6.3.5.7)	gatA	1.38105e+07	1.30894e+07	3.77792e+06	3.77792e+06	312904	368077	604177	235353	897313	897313	1.90291	1.76615	0.00015668	0.00015668	-0.657009	-0.646545	-0.601767	-0.671717	-0.546172	-0.546172	1
EAL64029.1	DDB_G0286863	hypothetical protein DDB_G0286863, partial [Dictyostelium discoideum AX4]	Reverse transcriptase domain-containing protein	NA	774635	2.11038e+06	323975	397708	139623	320838	236354	1.61717e+06	236458	99174.4	0.216526	2.15757	-0.438355	-0.331209	-0.706248	-0.442914	-0.565682	1.44087	-0.565531	-0.765027	1
EAL64065.1	DDB_G0286619	SAP DNA-binding domain-containing protein [Dictyostelium discoideum AX4]	SAP DNA-binding domain-containing protein	NA	174361	3.76413e+06	862007	115396	533147	144334	346128	259994	959730	959730	-0.584745	2.70778	0.0459615	-0.638828	-0.255668	-0.612286	-0.427201	-0.506203	0.135593	0.135593	1
EAL64105.1	DDB_G0286699	hypothetical protein DDB_G0286699 [Dictyostelium discoideum AX4]	MRH domain-containing protein	NA	1.48391e+07	9.40988e+06	7.64393e+06	11137177	366635	232647	1.39255e+06	1.39255e+06	75654.6	515371	1.83548	0.852573	0.532867	1.16528	-0.784608	-0.808865	-0.598878	-0.598878	-0.837287	-0.757681	1
EAL64134.1	DDB_G0286757	hypothetical protein DDB_G0286757 [Dictyostelium discoideum AX4]	Uncharacterized protein	NA	1.03886e+06	1.24382e+06	1.21485e+06	214340	106481	65059.5	932734	781200	38976.9	374991	0.890931	1.3081	1.24914	-0.787258	-1.00679	-1.0911	0.674934	0.366507	-1.14419	-0.460276	1
EAL64177.1	DDB_G0286501	ribosomal acidic phosphoprotein P0 [Dictyostelium discoideum AX4]	Large ribosomal subunit protein uL10 (60S acidic ribosomal protein P0)	rplp0	7.71858e+08	2.85012e+08	9.80717e+07	7.51098e+07	1.04142e+08	5.09654e+07	1.37007e+07	2.61685e+07	2.6071e+06	2.55982e+06	2.66251	0.601198	-0.19031	-0.287531	-0.164607	-0.389759	-0.547538	-0.494749	-0.594508	-0.594708	1
EAL64194.2	DDB_G0286487	seven transmembrane domain protein [Dictyostelium discoideum AX4]	Seven transmembrane domain protein	NA	7.19448e+06	1.39469e+07	464122	121560	1.16419e+07	1.10332e+07	1.57918e+07	1.59888e+07	1.586e+07	1.50178e+07	-0.571602	0.527524	-1.66714	-1.7229	0.15233	0.0532534	0.827842	0.859906	0.838945	0.70185	1
EAL64234.1	DDB_G0286419	cytochrome P450 family protein [Dictyostelium discoideum AX4]	Probable cytochrome P450 519E1 (EC 1.14.-.-)	cyp519E1	1.96512e+06	9.72521e+06	202062	279070	89475.5	235779	463270	589651	125633	476500	0.18515	2.79775	-0.408422	-0.382495	-0.446326	-0.39707	-0.32048	-0.277931	-0.434153	-0.316026	1
EAL64238.1	DDB_G0286427	urate oxidase [Dictyostelium discoideum AX4]	Uricase (EC 1.7.3.3) (Urate oxidase)	uox	3.45568e+08	196567074	7.78006e+07	8.45439e+07	1.0077e+08	5.5713e+07	1.68686e+07	3.97965e+07	453092	1.31203e+06	2.3841	0.983498	-0.132903	-0.0695158	0.0830071	-0.340526	-0.705661	-0.49014	-0.859966	-0.851892	1
EAL64247.1	DDB_G0286445	hypothetical protein DDB_G0286445 [Dictyostelium discoideum AX4]	Tim44-like domain-containing protein	NA	1.21875e+07	9.31316e+06	2.29829e+06	3.77308e+06	3.68221e+06	3.9925e+06	1.19386e+06	836008	162867	80053.8	2.09675	1.38229	-0.361323	0.00524966	-0.0173361	0.0597907	-0.635841	-0.724788	-0.892104	-0.912688	1
EAL64248.1	DDB_G0286447	hypothetical protein DDB_G0286447 [Dictyostelium discoideum AX4]	Uncharacterized protein DDB_G0286447	NA	4.00058e+06	9.20248e+06	2.74096e+06	3.37818e+06	68234	101969	215405	1.24486e+06	21535.2	188448	0.646413	2.43092	0.214301	0.432899	-0.702577	-0.691004	-0.65209	-0.298934	-0.718597	-0.661337	1
EAL64269.1	DDB_G0286187	profilin II [Dictyostelium discoideum AX4]	Profilin-2 (Profilin II)	proB	7.71801e+08	5.83482e+08	2.70789e+08	4.18705e+08	383245010	3.55739e+08	9.13023e+07	1.32108e+08	6.44605e+07	9.15995e+07	1.94035	1.1381	-0.193978	0.43615	0.285089	0.167911	-0.958594	-0.784763	-1.07294	-0.957328	1
EAL64285.1	DDB_G0286219	SNF2-related domain-containing protein [Dictyostelium discoideum AX4]	SNF2-related domain-containing protein	NA	1.96149e+07	2.02034e+07	538509	516540	88709.2	49930.1	1.43181e+06	926011	93298.9	80801.5	1.85852	1.93018	-0.464721	-0.467396	-0.5195	-0.524222	-0.355929	-0.417528	-0.518941	-0.520463	1
EAL64302.1	DDB_G0286253	tetratricopeptide repeat domain 4 [Dictyostelium discoideum AX4]	Tetratricopeptide repeat protein 4 homolog (TPR repeat protein 4 homolog)	ttc4	3.01287e+06	1.714e+06	82612.1	169733	214158	113909	234721	365565	171469	784604	2.43255	1.07448	-0.631271	-0.540179	-0.493729	-0.598547	-0.472229	-0.335421	-0.538364	0.102718	1
EAL64304.1	DDB_G0286257	acetylglutamate kinase [Dictyostelium discoideum AX4]	Bifunctional protein argC, mitochondrial [Includes: N-acetyl-gamma-glutamyl-phosphate reductase (EC 1.2.1.38) (N-acetyl-glutamate semialdehyde dehydrogenase) (NAGSA dehydrogenase); Acetylglutamate kinase (EC 2.7.2.8) (N-acetyl-L-glutamate 5-phosphotransferase) (NAG kinase) (AGK)]	argC	3.89491e+08	4.22406e+08	1.56409e+08	1.59703e+08	1.55922e+08	1.66138e+08	1.31035e+08	1.48823e+08	2.54155e+08	2.56122e+08	1.57237	1.88514	-0.642468	-0.611166	-0.647103	-0.550019	-0.883581	-0.714559	0.286348	0.30504	1
EAL64310.1	DDB_G0286269	hypothetical protein DDB_G0286269 [Dictyostelium discoideum AX4]	Uncharacterized protein	NA	9.5448e+07	8.14878e+07	3.14113e+07	4.50557e+07	2.76085e+07	2.42141e+07	1.42569e+07	31447040	9.57872e+06	1.47939e+07	2.00187	1.51935	-0.211493	0.26011	-0.342933	-0.460259	-0.80442	-0.210258	-0.966115	-0.785857	1
EAL64346.1	DDB_G0286341	hypothetical protein DDB_G0286341 [Dictyostelium discoideum AX4]	GST C-terminal domain-containing protein	NA	2.93114e+08	3.28792e+08	1.43719e+08	1.15371e+08	3.59004e+07	3.84933e+07	2.89775e+07	3.08958e+07	2.72415e+07	5.51248e+07	1.61604	1.9305	0.299286	0.0494298	-0.651019	-0.628165	-0.712036	-0.695128	-0.727337	-0.481576	1
EAL64385.2	DDB_G0286013	UV-damaged DNA binding protein1 [Dictyostelium discoideum AX4]	DNA damage-binding protein 1 (DNA repair protein E) (UV-damaged DNA-binding protein 1)	repE	2.55912e+06	3.16905e+06	207307	178135	1.38269e+06	1.66507e+06	1.2421e+06	1.7585e+06	113120	130641	1.21349	1.77483	-0.950942	-0.97779	0.130794	0.390676	0.00140891	0.476658	-1.03762	-1.0215	1
EAL64423.1	DDB_G0286089	hypothetical protein DDB_G0286089 [Dictyostelium discoideum AX4]	Armadillo repeat-containing domain-containing protein	NA	587240	4.57659e+06	204235	157459	29934.6	210566	1.00415e+06	609567	61340	94002.4	-0.120566	2.77222	-0.398292	-0.432211	-0.524682	-0.393702	0.181748	-0.104376	-0.50191	-0.478225	1
EAL64443.1	DDB_G0286003	leucine-rich repeat-containing protein [Dictyostelium discoideum AX4]	Leucine-rich repeat-containing protein	NA	3.534e+07	6.70823e+07	2.92777e+07	1.56442e+07	1.93533e+07	1.31546e+07	2.41233e+07	3.154e+07	1.03995e+07	1.57077e+07	0.55228	2.46239	0.187475	-0.632934	-0.409733	-0.782747	-0.122698	0.323608	-0.948535	-0.62911	1
EAL64512.1	DDB_G0285955	hypothetical protein DDB_G0285955 [Dictyostelium discoideum AX4]	Nucleolar 27S pre-rRNA processing Urb2/Npa2 C-terminal domain-containing protein	NA	876029	3.7217e+06	160231	181612	67823.3	501284	500403	406827	94465.4	134778	0.191669	2.77034	-0.456969	-0.437595	-0.540707	-0.147915	-0.148714	-0.233511	-0.516565	-0.480035	1
EAL64536.1	DDB_G0285829	brix domain-containing protein [Dictyostelium discoideum AX4]	Brix domain-containing protein	bxdc5	6.80217e+06	1.02467e+07	5.96433e+06	7.01787e+06	5.90212e+06	7.37449e+06	4.0746e+06	4.43186e+06	1.19424e+06	1.19424e+06	0.493363	1.72312	0.19424	0.570368	0.17203	0.697688	-0.480422	-0.352875	-1.50876	-1.50876	1
EAL64538.1	DDB_G0285833	hypothetical protein DDB_G0285833 [Dictyostelium discoideum AX4]	Uncharacterized protein	NA	1.47201e+06	196710	108357	198346	118462	525338	1.09926e+06	1.19505e+06	1.46485e+06	1.58813e+06	1.08228	-0.961423	-1.10301	-0.958802	-1.08682	-0.434789	0.484934	0.638451	1.07081	1.26837	1
EAL64564.1	DDB_G0285453	Rho GTPase [Dictyostelium discoideum AX4]	Rho GTPase	racP	1.34882e+07	8.84814e+06	1.62287e+06	1.62287e+06	362528	27162.1	1.26242e+06	2.30052e+06	91298.1	217361	2.32623	1.29862	-0.301516	-0.301516	-0.580636	-0.654908	-0.381344	-0.151441	-0.640704	-0.612786	1
EAL64567.1	DDB_G0285459	hypothetical protein DDB_G0285459 [Dictyostelium discoideum AX4]	Tyrosine specific protein phosphatases domain-containing protein	NA	2.65489e+07	2.72395e+07	8.87034e+06	8.98548e+06	2.74304e+06	7.05795e+06	7.2292e+06	1.56918e+07	1.9301e+06	592361	1.65789	1.73008	-0.190096	-0.17806	-0.830596	-0.379549	-0.361648	0.522971	-0.915574	-1.05541	1
EAL64586.1	DDB_G0285497	hypothetical protein DDB_G0285497 [Dictyostelium discoideum AX4]	Uncharacterized protein	NA	1.90763e+07	1.14868e+07	6.41846e+06	9.81327e+06	7.36967e+06	5857043	10386638	9.99889e+06	2.24902e+06	2.24902e+06	2.1457	0.607332	-0.419997	0.268119	-0.22719	-0.533793	0.384338	0.305743	-1.26513	-1.26513	1
EAL64618.1	DDB_G0285561	40S ribosomal protein S15 [Dictyostelium discoideum AX4]	Small ribosomal subunit protein uS19 (40S ribosomal protein S15)	rps15	6.63671e+07	1.50653e+07	1.19473e+07	9.09121e+06	1.19764e+07	6.98846e+06	1.46436e+06	3.03246e+06	582583	836015	2.74335	0.119193	-0.0402972	-0.186391	-0.0388114	-0.293949	-0.576515	-0.496304	-0.621619	-0.608655	1
EAL64633.1	DDB_G0285591	hypothetical protein DDB_G0285591 [Dictyostelium discoideum AX4]	Carboxymethylenebutenolidase homolog (EC 3.1.-.-)	cmbl	1.39441e+08	8.06953e+07	1.02067e+07	1.15741e+07	1.02636e+07	6.37203e+06	1.84248e+07	1.06339e+07	1.57588e+07	2.99332e+06	2.45601	1.12996	-0.46115	-0.430285	-0.459866	-0.547709	-0.275647	-0.451506	-0.335826	-0.623975	1
EAL64639.2	DDB_G0285603	hypothetical protein DDB_G0285603 [Dictyostelium discoideum AX4]	Uncharacterized protein	NA	2.65129e+06	2.65129e+06	1.49339e+06	280508	823613	294187	73387.3	1.01693e+06	247065	259602	1.69943	1.69943	0.522651	-0.710009	-0.15805	-0.696107	-0.920506	0.0384186	-0.743997	-0.731255	1
EAL64665.1	DDB_G0285655	hypothetical protein DDB_G0285655 [Dictyostelium discoideum AX4]	Exocyst complex component Sec8	NA	1.81997e+07	26815982	2.84212e+06	574143	2.52648e+06	3.48776e+06	1.85112e+06	2.4843e+06	88522.1	123354	1.35753	2.30848	-0.337413	-0.58772	-0.372249	-0.266156	-0.446786	-0.376905	-0.641316	-0.637472	1
EAL64678.1	DDB_G0285681	hypothetical protein DDB_G0285681 [Dictyostelium discoideum AX4]	Dolichol kinase	NA	3.37119e+07	7.08613e+07	9.56876e+06	7.95066e+06	1.54497e+07	3.71119e+07	2.19201e+07	2.19201e+07	2.5516e+06	128839	0.549679	2.31089	-0.594922	-0.671635	-0.316114	0.710872	-0.0093572	-0.0093572	-0.927599	-1.04246	1
EAL64753.1	DDB_G0285357	FKBP-type peptidylprolyl cis-trans isomerase [Dictyostelium discoideum AX4]	FK506-binding protein 4 (EC 5.2.1.8) (Histone proline isomerase) (Peptidyl-prolyl cis-trans isomerase) (PPIase) (Rotamase)	fkbp4	8.00165e+08	6.61463e+08	4.1001e+08	3.87013e+08	2.40188e+08	2.77789e+08	3.4674e+08	393458772	218420638	349735449	2.12102	1.36989	0.00818572	-0.116349	-0.911463	-0.707837	-0.334441	-0.0814445	-1.02934	-0.318222	1
EAL64760.1	DDB_G0285371	guanine nucleotide binding protein 1 [Dictyostelium discoideum AX4]	Guanine nucleotide-binding protein-like 1	gnl1	276556	6.92558e+06	249924	354242	313696	41176.2	327145	119323	136091	114087	-0.286715	2.84246	-0.299249	-0.250154	-0.269236	-0.39749	-0.262906	-0.360712	-0.352821	-0.363176	1
EAL64770.1	DDB_G0285391	RhoGEF domain-containing protein [Dictyostelium discoideum AX4]	RhoGEF domain-containing protein	xacC	1.83948e+07	3.13573e+07	3.03495e+06	5.04792e+06	5.70033e+06	5.293e+06	3.43846e+06	4.40851e+06	373990	373990	1.09681	2.43146	-0.484684	-0.277424	-0.21025	-0.25219	-0.443137	-0.343259	-0.758662	-0.758662	1
EAL64774.1	DDB_G0285399	NADH-cytochrome b5 reductase [Dictyostelium discoideum AX4]	NADH-cytochrome b5 reductase 1 (EC 1.6.2.2)	cyb5r1	1.66039e+08	1.34678e+08	2.65236e+07	2.62014e+07	900167	923924	4.21635e+07	60754010	1.71142e+07	2.021e+06	2.04637	1.50392	-0.366842	-0.372415	-0.810052	-0.809641	-0.0963178	0.225244	-0.529596	-0.790665	1
EAL64775.1	DDB_G0285401	hypothetical protein DDB_G0285401 [Dictyostelium discoideum AX4]	Uncharacterized protein	NA	2.64273e+06	2.64273e+06	174242	364126	123558	242885	174151	543225	35736.8	227339	1.88007	1.88007	-0.529981	-0.344592	-0.579465	-0.462962	-0.53007	-0.169733	-0.665207	-0.47814	1
EAL64804.1	DDB_G0285281	hypothetical protein DDB_G0285281 [Dictyostelium discoideum AX4]	Transmembrane protein	NA	3.93343e+06	5.7708e+06	2.42958e+06	262087	936465	262862	905914	251673	256740	361668	1.24869	2.20613	0.46505	-0.664408	-0.312996	-0.664004	-0.328916	-0.669835	-0.667194	-0.612517	1
EAL64923.1	DDB_G0284919	hypothetical protein DDB_G0284919 [Dictyostelium discoideum AX4]	Short-chain dehydrogenase/reductase family protein	NA	2.4353e+06	6.36247e+06	1.61132e+06	105876	156769	607132	315582	281535	130457	46230.4	0.622995	2.61205	0.205662	-0.556827	-0.53105	-0.302948	-0.450614	-0.467858	-0.544377	-0.587037	1
EAL64948.1	DDB_G0284969	tetratricopeptide-like helical domain-containing protein [Dictyostelium discoideum AX4]	Tetratricopeptide-like helical domain-containing protein	NA	1.12404e+07	1.22023e+07	873074	741755	174443	138641	876518	938204	200266	116186	1.78914	1.99184	-0.39556	-0.423233	-0.542782	-0.550327	-0.394835	-0.381836	-0.53734	-0.555058	1
EAL64957.1	DDB_G0284987	hypothetical protein DDB_G0284987 [Dictyostelium discoideum AX4]	Flap endonuclease 1 (FEN-1) (EC 3.1.-.-) (Flap structure-specific endonuclease 1)	repG	2.21635e+07	1.89369e+07	2.32467e+07	1.71528e+07	1.81106e+06	1.99486e+06	6.18823e+06	5.1286e+06	1.15976e+06	1.15976e+06	1.31789	0.971314	1.43425	0.779671	-0.868245	-0.848502	-0.398075	-0.511894	-0.938204	-0.938204	1
EAL64965.1	DDB_G0285003	hypothetical protein DDB_G0285003 [Dictyostelium discoideum AX4]	Apoptosis-inducing factor homolog A (EC 1.-.-.-)	aifA	3.36095e+06	1.67431e+07	1.67867e+06	864535	605572	236166	793933	1.69956e+06	112111	163072	0.145359	2.79123	-0.187257	-0.348225	-0.399426	-0.472464	-0.362184	-0.183127	-0.496992	-0.486916	1
EAL65011.1	DDB_G0285095	TPR repeat-containing protein [Dictyostelium discoideum AX4]	TPR repeat-containing protein DDB_G0285095	NA	8.05654e+06	1.21823e+07	4.37429e+06	924461	714874	1.48106e+06	629078	2.14313e+06	132944	177565	1.23482	2.25889	0.320851	-0.53543	-0.587452	-0.397277	-0.608747	-0.232944	-0.731893	-0.720817	1
EAL65085.1	DDB_G0284631	hypothetical protein DDB_G0284631 [Dictyostelium discoideum AX4]	SnoaL-like domain-containing protein	NA	2.16855e+07	1.32637e+07	8.11825e+06	9.23782e+06	4.03046e+06	4.51073e+06	1.91758e+07	15387809	1.04907e+07	1.13104e+07	1.7183	0.266015	-0.621296	-0.428231	-1.32621	-1.24339	1.28553	0.632301	-0.212187	-0.0708231	1
EAL65114.1	DDB_G0284689	hypothetical protein DDB_G0284689 [Dictyostelium discoideum AX4]	DNA2/NAM7 helicase-like C-terminal domain-containing protein	NA	3.07047e+06	3.07047e+06	145582	741864	600227	101089	110332	595574	137705	193221	1.85887	1.85887	-0.619454	-0.11421	-0.234223	-0.657154	-0.649322	-0.238165	-0.626128	-0.579087	1
EAL65119.1	DDB_G0284699	cobalamin-dependent methionine synthase [Dictyostelium discoideum AX4]	Methionine synthase (EC 2.1.1.13) (5-methyltetrahydrofolate--homocysteine methyltransferase) (Vitamin-B12 dependent methionine synthase) (MS)	mtr	3.06889e+07	2.49827e+07	286355	128051	102825	147839	812627	499581	64637.1	148432	2.12826	1.64059	-0.470034	-0.483563	-0.485719	-0.481872	-0.425057	-0.451811	-0.488982	-0.481821	1
EAL65122.1	DDB_G0284705	hypothetical protein DDB_G0284705 [Dictyostelium discoideum AX4]	Uncharacterized protein	NA	8.12773e+07	4.51287e+07	1.38139e+07	2.87092e+07	2.31944e+07	1.88863e+07	3.1013e+07	3.2607e+07	1.99974e+07	1.45164e+07	2.50738	0.707676	-0.851368	-0.109787	-0.384347	-0.59883	0.00490883	0.0842722	-0.543516	-0.816391	1
EAL65132.1	DDB_G0284725	SH3 domain-containing protein [Dictyostelium discoideum AX4]	SH3 domain-containing protein	docD	1.91538e+06	5.92098e+06	283223	663637	1.70712e+06	1.59786e+06	1.48819e+06	1.48819e+06	704635	1.74035e+06	0.105141	2.66649	-0.938531	-0.695278	-0.0280305	-0.0978976	-0.168023	-0.168023	-0.669062	-0.00678552	1
EAL65154.1	DDB_G0284571	RhoGAP domain-containing protein [Dictyostelium discoideum AX4]	Rho GTPase-activating protein gacC (GTPase activating factor for raC protein C)	gacC	2.40441e+06	3.0413e+06	2.13517e+06	1.75832e+06	118892	265975	315240	1.61268e+06	98497.6	259993	1.08267	1.65568	0.840429	0.501375	-0.973618	-0.841287	-0.796962	0.370348	-0.991966	-0.846669	1
EAL65158.1	DDB_G0284579	hypothetical protein DDB_G0284579 [Dictyostelium discoideum AX4]	Uncharacterized protein	NA	2.18856e+06	2.82739e+06	1.05874e+06	343941	101363	319326	466783	319929	248131	346690	1.46044	2.14319	0.252929	-0.511023	-0.770282	-0.53733	-0.379734	-0.536687	-0.613421	-0.508085	1
EAL65222.1	DDB_G0284347	AAA ATPase domain-containing protein [Dictyostelium discoideum AX4]	Vacuolar protein sorting-associated protein 4 (EC 3.6.4.6)	vps4	1.41515e+07	1.15683e+07	1.39025e+06	3.135e+06	4.73653e+06	3.83551e+06	7.53383e+06	5.71199e+06	2.12014e+06	2.12014e+06	1.99394	1.38947	-0.99217	-0.5839	-0.209144	-0.419982	0.44542	0.0191119	-0.821377	-0.821377	1
EAL65259.1	DDB_G0284421	hypothetical protein DDB_G0284421 [Dictyostelium discoideum AX4]	Putative mediator of RNA polymerase II transcription subunit 6 (Putative mediator complex subunit 6)	med6	3.96049e+06	986325	1.8149e+06	1.2358e+06	1.85568e+06	54552.9	233866	408768	105279	233933	2.35727	-0.0842531	0.595931	0.120543	0.629412	-0.849157	-0.701957	-0.558377	-0.807515	-0.701901	1
EAL65264.1	DDB_G0284431	uridine phosphorylase [Dictyostelium discoideum AX4]	Uridine phosphorylase	udpA	2.48589e+07	2.5534e+07	7.70162e+06	1.14781e+07	7.37516e+06	7.99391e+06	6.69523e+06	10898829	7.98602e+06	5.10704e+06	1.79143	1.8824	-0.520245	-0.0114282	-0.564231	-0.480863	-0.655841	-0.0894708	-0.481927	-0.869824	1
EAL65277.1	DDB_G0284457	hypothetical protein DDB_G0284457 [Dictyostelium discoideum AX4]	Uncharacterized protein	NA	1.37389e+06	1.37389e+06	207850	455949	350282	151864	791495	390830	319343	119698	1.73864	1.73864	-0.732559	-0.206759	-0.430702	-0.851212	0.504369	-0.344767	-0.496271	-0.919381	1
EAL65286.1	DDB_G0284195	hypothetical protein DDB_G0284195 [Dictyostelium discoideum AX4]	Negative elongation factor B	NA	2.11116e+06	1.08571e+07	1.02045e+06	883415	663379	78520.4	1.01206e+07	5811230	20936.9	221261	-0.253373	1.8222	-0.51222	-0.54474	-0.596959	-0.735757	1.64743	0.624724	-0.749423	-0.701882	1
EAL65310.1	DDB_G0284243	protein phosphatase 2C-related protein [Dictyostelium discoideum AX4]	Protein phosphatase 2C-related protein	NA	136190367	1.82938e+08	6.85674e+07	9.10808e+07	9.15525e+07	8.61595e+07	1.02309e+08	9.56056e+07	1.07325e+08	7.67728e+07	0.97077	2.374	-1.05909	-0.383299	-0.369139	-0.531022	-0.0462615	-0.247476	0.104305	-0.812786	1
EAL65353.1	DDB_G0284171	chromo domain-containing protein [Dictyostelium discoideum AX4]	Chromo domain-containing protein	NA	1.0936e+06	2.46214e+06	416366	258520	520261	74692.3	641463	466005	78486.8	245757	0.657709	2.58153	-0.294312	-0.516203	-0.148262	-0.774619	0.022117	-0.224532	-0.769285	-0.534145	1
EAL65389.1	DDB_G0284097	hypothetical protein DDB_G0284097 [Dictyostelium discoideum AX4]	Putative uncharacterized protein DDB_G0284097	NA	1.74388e+08	1.78097e+08	1.31499e+08	148412583	8.72302e+07	8.89274e+07	1.63762e+08	1.60936e+08	1.01023e+08	1.24909e+08	1.11292	1.22023	-0.12786	0.361461	-1.40856	-1.35946	0.805522	0.723769	-1.00952	-0.318512	1
EAL65395.1	DDB_G0284109	hypothetical protein DDB_G0284109 [Dictyostelium discoideum AX4]	Uncharacterized protein	NA	662308	1.92329e+06	719939	529494	547383	115947	976976	1.94107e+06	107503	144335	-0.154403	1.70845	-0.0692634	-0.350609	-0.32418	-0.961541	0.310457	1.73471	-0.974016	-0.919604	1
EAL65424.1	DDB_G0284167	RNA-binding region RNP-1 domain-containing protein [Dictyostelium discoideum AX4]	RNA-binding region RNP-1 domain-containing protein	NA	4.44268e+08	1.17112e+08	9.86516e+07	1.04331e+08	244012908	1.52705e+08	7.0827e+07	6.7494e+07	543227	543227	2.39425	-0.0985705	-0.239237	-0.195962	0.868371	0.172631	-0.451252	-0.476648	-0.986792	-0.986792	1
EAL65443.1	DDB_G0283911	HSP20-like chaperone domain-containing protein [Dictyostelium discoideum AX4]	HSP20-like chaperone domain-containing protein	NA	1.29233e+06	468409	957143	957143	458504	148657	439048	505320	115284	117598	1.8603	-0.193248	1.02488	1.02488	-0.217935	-0.990202	-0.266428	-0.101251	-1.07338	-1.06761	1
EAL65462.1	DDB_G0283949	hypothetical protein DDB_G0283949 [Dictyostelium discoideum AX4]	Uncharacterized protein	NA	2.20437e+07	3.77368e+07	2.77833e+06	2.77833e+06	4.64128e+06	6.10457e+06	1.65743e+06	1.65743e+06	358926	349130	1.14653	2.42868	-0.427484	-0.427484	-0.275278	-0.155725	-0.519063	-0.519063	-0.625153	-0.625954	1
EAL65463.1	DDB_G0283951	hypothetical protein DDB_G0283951 [Dictyostelium discoideum AX4]	Probable glycerol-3-phosphate dehydrogenase, mitochondrial (GPD-M) (GPDH-M) (EC 1.1.5.3)	NA	4.65238e+07	6.35728e+07	1.01014e+07	1.46821e+07	6.65194e+06	8.10983e+06	2.80611e+07	3.22528e+07	2.06143e+07	1.97679e+07	1.17509	2.10734	-0.816513	-0.566039	-1.00513	-0.925413	0.165537	0.394741	-0.241662	-0.287943	1
EAL65511.1	DDB_G0283793	hypothetical protein DDB_G0283793 [Dictyostelium discoideum AX4]	DM14 domain-containing protein	NA	1.37064e+07	2.68756e+07	2.97737e+06	1.45638e+06	30463.3	567510	218554	373369	88400.5	178139	1.02303	2.5102	-0.188572	-0.360335	-0.52136	-0.460713	-0.50012	-0.482637	-0.514818	-0.504684	1
EAL65514.1	DDB_G0283799	hypothetical protein DDB_G0283799 [Dictyostelium discoideum AX4]	AB hydrolase-1 domain-containing protein	NA	8.10894e+06	9.17757e+06	2.79065e+06	3.55534e+06	1.34813e+06	921938	509698	355419	1.89225e+06	1.20046e+06	1.62614	1.96535	-0.0620222	0.180712	-0.519915	-0.6552	-0.786055	-0.835028	-0.347197	-0.566789	1
EAL65561.2	DDB_G0283893	hypothetical protein DDB_G0283893 [Dictyostelium discoideum AX4]	Probable E3 ubiquitin-protein ligase DDB_G0283893 (EC 2.3.2.-) (Probable E3 ubiquitin-protein transferase DDB_G0283893)	NA	6.00961e+06	1.25318e+07	891827	1.20904e+06	3.99346e+06	5.43628e+06	77645.8	331266	79936.7	744068	0.720793	2.35364	-0.560455	-0.48104	0.216047	0.57726	-0.764287	-0.700792	-0.763713	-0.597447	1
EAL65597.1	DDB_G0283661	hypothetical protein DDB_G0283661 [Dictyostelium discoideum AX4]	Probable ATP-dependent RNA helicase ddx3 (EC 3.6.4.13) (DEAD box protein 3)	ddx3	2.50002e+08	3.15197e+08	5.64247e+07	5.28975e+07	7.76003e+07	8.52189e+07	1.5843e+08	1.54797e+08	7.79713e+07	6.73633e+07	1.33829	2.06287	-0.813176	-0.852379	-0.577827	-0.493152	0.320527	0.280159	-0.573703	-0.691603	1
EAL65598.1	DDB_G0283663	tetratricopeptide-like helical domain-containing protein [Dictyostelium discoideum AX4]	peptidylprolyl isomerase (EC 5.2.1.8)	ppiD	8.21496e+07	9.50546e+07	6.85233e+07	8.20142e+07	2.52757e+07	2.42703e+07	2.60388e+07	2.60381e+07	4.93748e+07	2.78732e+07	1.1027	1.55463	0.62552	1.09796	-0.888988	-0.924197	-0.862265	-0.86229	-0.0450508	-0.798028	1
EAL65603.1	DDB_G0283673	glucose-6-phosphate isomerase [Dictyostelium discoideum AX4]	Glucose-6-phosphate isomerase (GPI) (EC 5.3.1.9) (Phosphoglucose isomerase) (PGI) (Phosphohexose isomerase) (PHI)	gpi	2.8284e+08	2.757e+08	1.72489e+08	1.05491e+08	1.00211e+08	1.09421e+08	1.11105e+08	1.08827e+08	8.08581e+07	1.60638e+08	1.80569	1.70808	0.297083	-0.618839	-0.69103	-0.565114	-0.5421	-0.573235	-0.955598	0.135072	1
EAL65637.1	DDB_G0283741	S60 ribosomal protein L26 [Dictyostelium discoideum AX4]	Large ribosomal subunit protein uL24 (60S ribosomal protein L26)	rpl26	5.11283e+07	1.74872e+07	1.08959e+07	7.48568e+06	2.09696e+07	1.61869e+07	7.58517e+06	4.39641e+06	432062	432062	2.51281	0.254263	-0.188255	-0.417203	0.488061	0.166967	-0.410523	-0.624605	-0.890758	-0.890758	1
EAL65660.1	DDB_G0283565	hypothetical protein DDB_G0283565 [Dictyostelium discoideum AX4]	Uncharacterized protein	NA	4.07736e+06	8.47297e+06	271888	184249	288878	972655	358994	1.15349e+06	271265	89175.2	0.9163	2.5514	-0.499281	-0.531881	-0.492961	-0.238605	-0.466879	-0.171338	-0.499512	-0.567247	1
EAL65686.1	DDB_G0283403	hypothetical protein DDB_G0283403 [Dictyostelium discoideum AX4]	Macro domain-containing protein	NA	1.36051e+06	1.43121e+06	726958	1.09465e+06	102801	102393	357519	509849	53383.5	130153	1.43657	1.56786	0.260017	0.942847	-0.899085	-0.899844	-0.426056	-0.143169	-0.990857	-0.848291	1
EAL65725.1	DDB_G0283481	hypothetical protein DDB_G0283481 [Dictyostelium discoideum AX4]	IPT/TIG domain-containing protein	NA	2.60739e+07	1.36587e+07	2.48605e+06	1.56208e+06	473496	63883.1	3.029e+06	8018524	2.81482e+06	5.21697e+06	2.45414	0.910186	-0.479245	-0.594149	-0.729525	-0.780464	-0.411723	0.208772	-0.438358	-0.139629	1
EAL65754.1	DDB_G0283355	hypothetical protein DDB_G0283355 [Dictyostelium discoideum AX4]	WASH complex subunit 4 (WASH complex subunit SWIP homolog)	washc4	3.17599e+06	3.8538e+06	1.39577e+06	394822	286321	148996	337143	450987	128501	168447	1.56699	2.06286	0.264608	-0.467669	-0.547046	-0.647511	-0.509866	-0.426579	-0.662505	-0.633281	1
EAL65778.1	DDB_G0283275	hypothetical protein DDB_G0283275 [Dictyostelium discoideum AX4]	Large ribosomal subunit protein uL4m	NA	8.86615e+07	4.28526e+07	1.25362e+07	6.18716e+06	1.7882e+07	1.2526e+07	1.10699e+07	1.21944e+07	99106.7	477097	2.54621	0.836283	-0.295349	-0.532341	-0.0958039	-0.295731	-0.350081	-0.308108	-0.759592	-0.745483	1
EAL65827.1	DDB_G0283177	hypothetical protein DDB_G0283177 [Dictyostelium discoideum AX4]	Uncharacterized protein	NA	1.76655e+06	1.11676e+07	2.28533e+06	1.54243e+06	598383	312405	1.62173e+06	2406655	70251.7	309275	-0.135424	2.74815	0.023701	-0.204168	-0.493734	-0.581452	-0.179845	0.0609134	-0.655727	-0.582412	1
EAL65914.1	DDB_G0282941	Ras GTPase activation domain-containing protein [Dictyostelium discoideum AX4]	Ras GTPase activation domain-containing protein	NA	6.77667e+06	1.2321e+07	288064	288064	91400.8	347368	485126	1.17631e+06	355755	186878	1.11328	2.47135	-0.476078	-0.476078	-0.52425	-0.461552	-0.427809	-0.258506	-0.459498	-0.500864	1
EAL65952.1	DDB_G0283017	hypothetical protein DDB_G0283017 [Dictyostelium discoideum AX4]	Uncharacterized protein	NA	3.1871e+06	3.65286e+06	1.62802e+06	3.22524e+06	188600	358359	55009.1	836106	121933	270484	1.25554	1.57427	0.188631	1.28164	-0.796393	-0.680223	-0.887812	-0.353291	-0.842014	-0.740357	1
EAL66095.1	DDB_G0282471	hypothetical protein DDB_G0282471 [Dictyostelium discoideum AX4]	Uncharacterized protein	NA	6.85141e+06	1.77409e+07	4.79375e+06	5.63318e+06	2.7961e+06	3.92952e+06	465490	465490	87793	172430	0.4798	2.52248	0.093819	0.251281	-0.280907	-0.0682962	-0.718089	-0.718089	-0.788939	-0.773062	1
EAL66101.1	DDB_G0282483	hypothetical protein DDB_G0282483 [Dictyostelium discoideum AX4]	Uncharacterized transmembrane protein DDB_G0282483	NA	1.74074e+08	1.85454e+08	7.79536e+07	5.4908e+07	7.40704e+07	7.53589e+07	7.46589e+07	5.96223e+07	2.5169e+07	1.39236e+07	1.64606	1.84846	-0.0634128	-0.473275	-0.132476	-0.10956	-0.122009	-0.389433	-1.00218	-1.20217	1
EAL66104.1	DDB_G0282489	hypothetical protein DDB_G0282489 [Dictyostelium discoideum AX4]	Myosin heavy chain kinase D (MHCK-D) (EC 2.7.11.7)	mhkD	1.43956e+07	2.34419e+07	8.6008e+06	8.73001e+06	2.93839e+06	2.94638e+06	5.73976e+06	5.89069e+06	96464.7	165924	0.993449	2.25903	0.18274	0.200818	-0.609441	-0.608322	-0.217524	-0.196408	-1.00703	-0.997313	1
EAL66144.1	DDB_G0282569	CPSF domain-containing protein [Dictyostelium discoideum AX4]	Probable splicing factor 3B subunit 3	sf3b3	2.22618e+07	3.17542e+07	1.4901e+07	2.5823e+07	346474	346474	1.21354e+07	1.9524e+07	6.73946e+06	9.36215e+06	0.75194	1.65063	0.0550628	1.08909	-1.32288	-1.32288	-0.206767	0.492748	-0.717627	-0.469326	1
EAL66278.1	DDB_G0282313	heat shock protein DnaJ family protein [Dictyostelium discoideum AX4]	Heat shock protein DnaJ family protein	NA	3.8836e+07	4.09358e+07	2.13294e+07	1.67226e+07	83341.8	285108	2.57556e+07	3.31902e+07	1.76182e+07	2.08448e+07	1.22839	1.3777	-0.0164078	-0.343966	-1.52709	-1.51275	0.298316	0.826954	-0.280287	-0.0508585	1
EAL66292.1	DDB_G0282341	hypothetical protein DDB_G0282341 [Dictyostelium discoideum AX4]	Enoyl-CoA hydratase/isomerase family protein	NA	1.76112e+07	1.1861e+07	2.37902e+06	2.47559e+06	6.01536e+06	4.29519e+06	1.17937e+07	7.47375e+06	1.03531e+07	4.11965e+06	1.96758	0.809949	-1.09895	-1.07951	-0.366884	-0.713185	0.796412	-0.0732818	0.506387	-0.748525	1
EAL66303.1	DDB_G0282195	presequence translocated-associated motor subunit [Dictyostelium discoideum AX4]	Mitochondrial import inner membrane translocase subunit tim16 (Presequence translocated-associated motor subunit pam16)	timm16	4.99736e+06	1.06319e+07	3.00158e+06	2.00921e+06	2.02941e+06	1.79829e+06	3.92014e+06	4.32901e+06	216207	124869	0.556026	2.40813	-0.0999997	-0.426195	-0.419555	-0.495527	0.201936	0.336334	-1.01556	-1.04559	1
EAL66306.1	DDB_G0282201	hypothetical protein DDB_G0282201 [Dictyostelium discoideum AX4]	Right handed beta helix domain-containing protein	NA	7.69577e+06	7.69577e+06	218910	280257	424759	281989	110169	1.50384e+06	3.18263e+06	3.18263e+06	1.74639	1.74639	-0.746408	-0.725955	-0.677778	-0.725377	-0.782663	-0.31801	0.241702	0.241702	1
EAL66406.1	DDB_G0281969	myb domain-containing protein [Dictyostelium discoideum AX4]	Myb domain-containing protein	mybE	1.14287e+07	1.17742e+07	5.82256e+06	9.05119e+06	3.73943e+06	3.09488e+06	9.0652e+06	6831383	1.01616e+07	1.05092e+07	1.05335	1.1643	-0.746559	0.290033	-1.41537	-1.62231	0.29453	-0.422664	0.646552	0.758151	1
EAL66426.1	DDB_G0282009	alpha adducin [Dictyostelium discoideum AX4]	Alpha adducin	ahhA	8.30034e+07	7.81341e+07	5.87779e+06	6.58696e+06	3.09154e+07	25972032	5.56796e+07	4.82e+07	11304594	2.3031e+07	1.63217	1.45989	-1.09651	-1.07142	-0.210689	-0.385584	0.66546	0.400835	-0.904513	-0.489636	1
EAL66514.1	DDB_G0281909	hypothetical protein DDB_G0281909 [Dictyostelium discoideum AX4]	Uncharacterized protein	NA	3.45892e+08	590088635	166683253	1.46645e+08	6.22732e+07	5.8927e+07	1.12717e+08	1.44681e+08	1.18981e+08	8.42595e+07	0.988462	2.47134	-0.0997804	-0.221461	-0.733808	-0.754127	-0.427487	-0.233388	-0.389452	-0.600297	1
EAL66516.2	DDB_G0281913	hypothetical protein DDB_G0281913 [Dictyostelium discoideum AX4]	TROVE domain-containing protein	NA	203412210	217755244	4.5173e+07	7.35978e+07	6.1542e+07	5.43985e+07	6.03238e+07	5.00886e+07	1.99025e+07	3.57564e+07	1.74841	1.95529	-0.533996	-0.124004	-0.297894	-0.400929	-0.315465	-0.463095	-0.898491	-0.669819	1
EAL66535.1	DDB_G0281547	hypothetical protein DDB_G0281547 [Dictyostelium discoideum AX4]	alpha-amylase (EC 3.2.1.1)	amyA	3.15258e+08	2.4672e+08	8.26071e+07	1.1493e+08	3.38406e+07	4.7411e+07	3.72994e+07	8.90191e+07	3.44236e+07	5.73754e+07	2.14993	1.44614	-0.239067	0.0928469	-0.739831	-0.600482	-0.704314	-0.173225	-0.733844	-0.498161	1
EAL66568.1	DDB_G0281613	hypothetical protein DDB_G0281613 [Dictyostelium discoideum AX4]	Uncharacterized protein	NA	1.89391e+07	2.06231e+07	5.93113e+06	9.98875e+06	7.29155e+06	5.61739e+06	3.26804e+06	2.70533e+06	153998	707399	1.60334	1.83985	-0.223504	0.34635	-0.0324458	-0.267566	-0.597509	-0.676537	-1.03485	-0.957127	1
EAL66669.1	DDB_G0281815	DUF410 family protein [Dictyostelium discoideum AX4]	Golgi to ER traffic protein 4 homolog	NA	6.16352e+07	1.17116e+08	6.0835e+07	54237718	6.98598e+07	64302708	3.90755e+07	3.86822e+07	1.50497e+07	1.08264e+07	0.279391	2.10878	0.253006	0.0354702	0.550583	0.367348	-0.464481	-0.47745	-1.25669	-1.39595	1
EAL66686.1	DDB_G0281409	RNase P protein subunit [Dictyostelium discoideum AX4]	RNase P protein subunit	drpp25	6.12461e+07	5.07883e+07	4.83211e+07	3.67272e+07	3.60911e+07	3.20214e+07	4.97505e+07	6.3447e+07	2.06542e+07	2.22495e+07	1.27743	0.578606	0.413738	-0.361013	-0.403519	-0.675466	0.50925	1.42451	-1.43507	-1.32847	1
EAL66689.1	DDB_G0281415	hypothetical protein DDB_G0281415 [Dictyostelium discoideum AX4]	Uncharacterized protein	NA	1.77691e+07	1.17112e+07	6.17206e+06	1.16914e+07	1.68597e+06	1.74157e+06	1.27921e+07	1.28465e+07	3.25476e+06	9.34784e+06	1.62546	0.51505	-0.50025	0.511422	-1.32254	-1.31235	0.713174	0.723151	-1.03498	0.0818602	1
EAL66725.1	DDB_G0281487	3beta-hydroxysteroid dehydrogenase [Dictyostelium discoideum AX4]	3beta-hydroxysteroid dehydrogenase	NA	2.86556e+07	2.85953e+07	1.28885e+07	16352866	228003	350604	2.69144e+06	2.39592e+06	187422	95992.7	1.65976	1.65461	0.31161	0.607825	-0.770922	-0.760439	-0.560287	-0.585556	-0.774391	-0.782209	1
EAL66733.1	DDB_G0281503	hypothetical protein DDB_G0281503 [Dictyostelium discoideum AX4]	Uncharacterized protein	NA	8.96523e+06	1.32852e+07	714435	9.61119e+06	89480.5	273263	2.21331e+06	1.79118e+06	55418.4	227815	1.06176	1.93667	-0.609245	1.19259	-0.735815	-0.698594	-0.305682	-0.391175	-0.742713	-0.707798	1
EAL66765.1	DDB_G0281359	hypothetical protein DDB_G0281359 [Dictyostelium discoideum AX4]	Peptidase S54 rhomboid domain-containing protein	NA	641828	2.90268e+06	167227	75685	127323	203100	542029	275942	219834	356202	0.10719	2.78078	-0.454052	-0.562305	-0.50124	-0.41163	-0.0108284	-0.32549	-0.391841	-0.230578	1
EAL66767.1	DDB_G0281363	hypothetical protein DDB_G0281363 [Dictyostelium discoideum AX4]	CCR4-NOT transcription complex subunit 10	NA	4.00307e+06	7.08039e+06	303745	197679	50781.8	145721	1.47121e+06	1.76093e+06	163556	126461	1.0685	2.39825	-0.530035	-0.575868	-0.639344	-0.59832	-0.0255568	0.0996352	-0.590613	-0.606642	1
EAL66824.1	DDB_G0281055	hypothetical protein DDB_G0281055 [Dictyostelium discoideum AX4]	Methyltransferase domain-containing protein	NA	5.73553e+07	1.02506e+08	1.03108e+07	1.16817e+07	5.70353e+07	3.74456e+07	6.34493e+07	4.27347e+07	6.39489e+07	5.75923e+07	0.257677	1.93187	-1.48672	-1.43589	0.245814	-0.480569	0.483642	-0.28445	0.502167	0.266465	1
EAL66827.1	DDB_G0281061	WD40 repeat-containing protein [Dictyostelium discoideum AX4]	tRNA (guanine-N(7)-)-methyltransferase non-catalytic subunit wdr4 (WD repeat-containing protein 4)	wdr4	5.93714e+07	9.39908e+07	2.52349e+07	4.05039e+07	2.54874e+07	3.0413e+07	1.25196e+07	9.74512e+06	1.73787e+07	1.4663e+07	1.01267	2.33858	-0.294751	0.290049	-0.285079	-0.0964313	-0.781743	-0.888003	-0.595638	-0.699651	1
EAL66837.1	DDB_G0281081	hypothetical protein DDB_G0281081 [Dictyostelium discoideum AX4]	Uncharacterized protein	NA	1.90787e+07	1.88646e+07	4.36318e+06	9.28109e+06	1.27838e+06	3.14143e+06	9.04323e+06	9.45076e+06	3.18566e+06	3.2895e+06	1.70597	1.67271	-0.580172	0.183853	-1.05941	-0.769979	0.146901	0.210213	-0.763108	-0.746976	1
EAL66859.1	DDB_G0281125	hypothetical protein DDB_G0281125 [Dictyostelium discoideum AX4]	Pirin C-terminal domain-containing protein	NA	9.04178e+06	5.49471e+06	6.32405e+06	5671433	4.06778e+06	4.69431e+06	4.68716e+06	3.68122e+06	386922	423535	1.76836	0.40314	0.722344	0.471158	-0.146067	0.0950743	0.0923233	-0.294851	-1.56279	-1.5487	1
EAL66879.1	DDB_G0281165	heat shock factor -type DNA-binding domain-containing protein [Dictyostelium discoideum AX4]	Heat shock factor-type DNA-binding domain-containing protein	NA	1.08824e+07	1.26526e+07	3.07e+06	2.28522e+06	3.03897e+06	2.13091e+06	2.53888e+06	4.51423e+06	5.34879e+06	4.18955e+06	1.57123	2.04936	-0.538888	-0.750858	-0.54727	-0.792537	-0.682344	-0.148805	0.0766089	-0.2365	1
EAL66880.2	DDB_G0281167	DNA-dependent protein kinase subunit [Dictyostelium discoideum AX4]	DNA-dependent protein kinase catalytic subunit (DNA-PK catalytic subunit) (DNA-PKcs) (EC 2.7.11.1)	dnapkcs	2.03381e+06	2.03381e+06	386072	739493	286399	220840	226919	140048	90533.6	111065	1.84014	1.84014	-0.314984	0.147266	-0.445349	-0.531096	-0.523145	-0.636767	-0.701528	-0.674674	1
EAL66902.1	DDB_G0281211	G-protein-coupled receptor family 3 protein 11 [Dictyostelium discoideum AX4]	Metabotropic glutamate receptor-like protein L	far1	3.29318e+06	2.83099e+06	471685	153198	109663	433662	2.54007e+06	2.84827e+06	1.37869e+06	1.37869e+06	1.41079	1.03806	-0.864621	-1.12147	-1.15658	-0.895286	0.803438	1.05199	-0.13316	-0.13316	1
EAL66953.1	DDB_G0281313	hypothetical protein DDB_G0281313 [Dictyostelium discoideum AX4]	Glycoside hydrolase family 42 N-terminal domain-containing protein	NA	2.4023e+07	2.97005e+07	148651	533360	576854	496328	520677	185657	198296	136417	1.63157	2.13581	-0.488763	-0.454596	-0.450734	-0.457885	-0.455723	-0.485477	-0.484354	-0.48985	1
EAL66985.1	DDB_G0280887	actin-like protein 6A [Dictyostelium discoideum AX4]	Actin-like protein 6A	arpD	4.81815e+07	4.74378e+07	3.57955e+07	3.62071e+07	1.25484e+07	1.10696e+07	3.39639e+07	33025304	4.42547e+07	5.2899e+07	0.890217	0.837851	0.0181091	0.0470948	-1.61873	-1.72285	-0.110853	-0.176941	0.613725	1.22238	1
EAL66990.1	DDB_G0280897	hypothetical protein DDB_G0280897 [Dictyostelium discoideum AX4]	Probable phosphoglucomutase-2 (PGM 2) (EC 5.4.2.2) (Glucose phosphomutase 2)	pgmB	3.65199e+07	4.08879e+07	2.95499e+07	2.26131e+07	1.96453e+07	2.39679e+07	2.4582e+07	2.11501e+07	8.56906e+06	1.43424e+07	1.28226	1.73624	0.557836	-0.163141	-0.4716	-0.0223324	0.0414959	-0.315197	-1.62281	-1.02275	1
EAL66995.1	DDB_G0280907	exportin 4 [Dictyostelium discoideum AX4]	Exportin-4 (Exp4)	xpo4	2.44065e+06	3.0956e+06	576599	576599	624161	542304	208650	2.67877e+06	1.66515e+06	1.66515e+06	0.987888	1.61406	-0.794264	-0.794264	-0.748792	-0.827052	-1.14605	1.21555	0.24646	0.24646	1
EAL66998.1	DDB_G0280913	hypothetical protein DDB_G0280913 [Dictyostelium discoideum AX4]	Helicase ATP-binding domain-containing protein	NA	1.29698e+06	1.50761e+06	287195	167476	87996.5	130216	551609	353842	199331	188339	1.61523	2.03016	-0.374028	-0.609874	-0.766446	-0.683275	0.146863	-0.242736	-0.547119	-0.568774	1
EAL67024.1	DDB_G0280825	hypothetical protein DDB_G0280825 [Dictyostelium discoideum AX4]	Putative acetyltransferase DDB_G0280825 (EC 2.3.1.-)	NA	2.90891e+07	2.146e+07	4.84686e+06	5.35762e+06	308201	229742	2.47374e+06	2.11628e+06	181202	181202	2.20889	1.45874	-0.174779	-0.124558	-0.621052	-0.628766	-0.408121	-0.443269	-0.633539	-0.633539	1
EAL67029.1	DDB_G0280835	hypothetical protein DDB_G0280835 [Dictyostelium discoideum AX4]	DUF4291 domain-containing protein	NA	3.0194e+06	3.0194e+06	281686	106564	1.18564e+06	162842	233196	758345	109436	276977	1.81491	1.81491	-0.546586	-0.697642	0.233152	-0.649098	-0.588412	-0.135428	-0.695165	-0.550647	1
EAL67056.1	DDB_G0280797	hypothetical protein DDB_G0280797 [Dictyostelium discoideum AX4]	ETS domain-containing protein	NA	1.00513e+07	1.90402e+07	3.26412e+06	2.50827e+06	963211	1.15426e+06	168619	216640	497357	497357	1.01693	2.4877	-0.0935921	-0.217266	-0.47007	-0.43881	-0.600082	-0.592225	-0.546294	-0.546294	1
EAL67059.1	DDB_G0280803	hypothetical protein DDB_G0280803 [Dictyostelium discoideum AX4]	RRM domain-containing protein	NA	2.68392e+06	2.68392e+06	759104	2.12905e+06	249899	273210	839987	327058	317674	49560.4	1.57311	1.57311	-0.259142	1.04492	-0.743857	-0.721668	-0.182148	-0.67041	-0.679343	-0.934562	1
EAL67219.1	DDB_G0280481	hypothetical protein DDB_G0280481 [Dictyostelium discoideum AX4]	Protein DENND6 homolog	NA	183220	2.20065e+06	120339	561616	357695	1.26323e+06	526996	254292	164110	217840	-0.608433	2.44666	-0.703658	-0.0354086	-0.344217	1.02708	-0.0878367	-0.500806	-0.637372	-0.556006	1
EAL67222.1	DDB_G0280487	hypothetical protein DDB_G0280487 [Dictyostelium discoideum AX4]	Ribosomal RNA-processing protein 17	NA	4.74388e+06	4.74388e+06	525754	120325	314251	18630.3	182671	1.08321e+06	262995	46847.4	1.87207	1.87207	-0.358845	-0.573271	-0.470706	-0.627056	-0.540297	-0.064014	-0.497815	-0.612133	1
EAL67290.1	DDB_G0280127	methionine aminopeptidase [Dictyostelium discoideum AX4]	Methionine aminopeptidase 1D, mitochondrial (MAP 1D) (MetAP 1D) (EC 3.4.11.18) (Methionyl aminopeptidase type 1D, mitochondrial) (Peptidase M 1D)	metap1d	8.69891e+06	1.02807e+07	3.17685e+06	2732742	63902.7	148091	343383	480460	80194.7	375007	1.59562	2.01205	0.141852	0.0249351	-0.677676	-0.655512	-0.604098	-0.568011	-0.673387	-0.595773	1
EAL67293.1	DDB_G0280133	hypothetical protein DDB_G0280133 [Dictyostelium discoideum AX4]	Probable serine/threonine-protein kinase DDB_G0280133 (EC 2.7.11.1)	NA	3.96627e+06	9.07042e+06	148691	1.21735e+06	339858	538045	190081	615836	485556	485556	0.80086	2.60918	-0.551647	-0.173037	-0.48392	-0.413705	-0.536983	-0.386145	-0.432301	-0.432301	1
EAL67298.1	DDB_G0280143	Rab escort protein [Dictyostelium discoideum AX4]	Rab escort protein 1	NA	3.18414e+06	4.93655e+06	223943	257058	202120	167654	66478.6	211504	69621.4	159914	1.32109	2.35635	-0.427686	-0.408122	-0.440578	-0.460939	-0.52071	-0.435034	-0.518853	-0.465512	1
EAL67299.1	DDB_G0280145	glycoside hydrolase family 63 protein [Dictyostelium discoideum AX4]	Mannosyl-oligosaccharide glucosidase (EC 3.2.1.106)	NA	1.50701e+07	1.91341e+07	4.75689e+06	4.22797e+06	3.28662e+06	3.82625e+06	5.0492e+06	6451540	220406	9.30218e+06	1.36545	2.06456	-0.408666	-0.499653	-0.661587	-0.568758	-0.358381	-0.117145	-1.18905	0.373234	1
EAL67344.1	DDB_G0280235	DUF1682 family protein [Dictyostelium discoideum AX4]	DUF1682 family protein	NA	2.74532e+07	3.55048e+07	1.77879e+07	2.13263e+07	59695.9	821141	1.9705e+07	1.65613e+07	1.16451e+07	1.74718e+07	0.980432	1.72379	0.0880992	0.414778	-1.54862	-1.47832	0.265093	-0.025144	-0.479022	0.0589223	1
EAL67386.2	DDB_G0280319	NAD+ dependent glutamate dehydrogenase [Dictyostelium discoideum AX4]	Glutamate dehydrogenase 2 (EC 1.4.1.2) (NAD-specific glutamate dehydrogenase) (NAD-GDH)	glud2	1394614102	1850925877	5.66513e+08	5.96718e+08	4.81799e+08	5.46435e+08	5.87058e+08	7.33559e+08	2.10732e+08	2.89888e+08	1.3168	2.21524	-0.313671	-0.254201	-0.480467	-0.353203	-0.273221	0.0152289	-1.01418	-0.858325	1
EAL67412.1	DDB_G0280371	hypothetical protein DDB_G0280371 [Dictyostelium discoideum AX4]	Probable glycerol kinase (GK) (Glycerokinase) (EC 2.7.1.30) (ATP:glycerol 3-phosphotransferase)	gk	2.92556e+06	4.87174e+06	724367	1.23149e+06	190263	227228	1.26143e+06	1.28132e+06	280275	638140	1.05985	2.38006	-0.433345	-0.0893321	-0.795659	-0.770583	-0.0690242	-0.055534	-0.734598	-0.491838	1
EAL67432.1	DDB_G0279921	glycoprotein 130 [Dictyostelium discoideum AX4]	Glycoprotein 130	gp130	3.29424e+08	3.84615e+08	4.25011e+07	7.16873e+07	1.29872e+07	1.48153e+07	1.69845e+07	1.7926e+07	6.99328e+06	1.12793e+07	1.67763	2.06584	-0.340588	-0.135292	-0.548189	-0.535331	-0.520072	-0.51345	-0.590351	-0.560203	1
EAL67464.1	DDB_G0279985	hypothetical protein DDB_G0279985 [Dictyostelium discoideum AX4]	Uncharacterized protein	NA	4.00299e+06	3.37767e+06	84647.8	115933	91532.3	196199	468206	514857	326527	160246	2.09067	1.6647	-0.578495	-0.557184	-0.573805	-0.502506	-0.317216	-0.285438	-0.413728	-0.526998	1
EAL67507.1	DDB_G0279901	hypothetical protein DDB_G0279901 [Dictyostelium discoideum AX4]	B box-type domain-containing protein	NA	640679	610649	271032	468676	228558	78277.1	394596	135551	266024	63285.6	1.56738	1.42253	-0.215614	0.737723	-0.420488	-1.14537	0.380399	-0.869108	-0.239773	-1.21768	1
EAL67531.1	DDB_G0279835	hypothetical protein DDB_G0279835 [Dictyostelium discoideum AX4]	Uncharacterized protein	NA	3.00035e+06	5.95625e+06	1.64514e+06	256755	144669	301572	358097	310095	76430.9	1.30276e+06	0.89058	2.47151	0.165761	-0.5768	-0.636748	-0.55283	-0.522599	-0.548272	-0.673244	-0.0173554	1
EAL67557.1	DDB_G0279755	OB fold-containing protein, nucleic acid binding [Dictyostelium discoideum AX4]	OB fold-containing protein, nucleic acid binding	NA	6.98725e+06	4.28064e+07	2.54402e+06	2.54402e+06	331281	244120	1.56296e+06	174709	783670	783670	0.0845862	2.81161	-0.25369	-0.25369	-0.422153	-0.428789	-0.328381	-0.434073	-0.387711	-0.387711	1
EAL67580.1	DDB_G0279611	sterol desaturase family protein [Dictyostelium discoideum AX4]	Sterol desaturase family protein	NA	1.73914e+07	1.76434e+07	207966	392164	137093	527343	462077	452646	89850	73857.5	1.87948	1.91417	-0.485894	-0.460538	-0.49565	-0.441931	-0.450915	-0.452213	-0.502153	-0.504355	1
EAL67616.1	DDB_G0279683	hypothetical protein DDB_G0279683 [Dictyostelium discoideum AX4]	NAD-dependent epimerase/dehydratase domain-containing protein	NA	946311	946311	544568	456997	506088	165902	661611	692168	220834	273605	1.46334	1.46334	0.0113071	-0.305204	-0.127772	-1.35732	0.43434	0.544786	-1.15878	-0.968044	1
EAL67619.1	DDB_G0279689	elongation factor Tu domain-containing protein [Dictyostelium discoideum AX4]	Elongation factor Tu domain-containing protein	eftud1	6.44662e+06	1.60139e+07	6.7476e+06	2.40559e+06	410367	200671	2.27318e+06	2.27318e+06	214343	214343	0.54953	2.47772	0.61019	-0.264903	-0.667021	-0.709284	-0.291588	-0.291588	-0.706528	-0.706528	1
EAL67622.1	DDB_G0279695	RNA recognition motif-containing protein RRM [Dictyostelium discoideum AX4]	RNA recognition motif-containing protein RRM	NA	3.10382e+07	2.56245e+07	21487144	2.62198e+07	1.27543e+07	1.03733e+07	1.30976e+07	9.95137e+06	432256	135684	1.49119	0.98432	0.596947	1.04006	-0.22069	-0.443622	-0.188553	-0.483124	-1.37438	-1.40215	1
EAL67632.1	DDB_G0279715	tyrosine-tRNA ligase [Dictyostelium discoideum AX4]	Probable tyrosine--tRNA ligase, mitochondrial (EC 6.1.1.1) (Tyrosyl-tRNA synthetase) (TyrRS)	mtyrS	3.10415e+06	3.61749e+06	1.26481e+06	1.51911e+06	163791	163791	469259	248127	126981	50295	1.54916	1.94064	0.146445	0.340378	-0.693211	-0.693211	-0.460256	-0.628896	-0.721283	-0.779766	1
EAL67653.1	DDB_G0279429	hypothetical protein DDB_G0279429 [Dictyostelium discoideum AX4]	Uncharacterized protein	NA	3.10318e+06	3.10318e+06	748529	480318	311610	670904	459696	233269	130033	97697.9	1.86559	1.86559	-0.159366	-0.390023	-0.535108	-0.226122	-0.407756	-0.60248	-0.691261	-0.719068	1
EAL67668.1	DDB_G0279459	hypothetical protein DDB_G0279459 [Dictyostelium discoideum AX4]	FHA domain-containing protein	NA	1.07431e+07	9.49537e+06	1.03153e+06	449851	2.60129e+06	3.53121e+06	1.14878e+07	1.09024e+07	1.94864e+06	1.94864e+06	1.15562	0.885049	-0.950333	-1.07647	-0.609932	-0.408277	1.3171	1.19016	-0.751458	-0.751458	1
EAL67695.1	DDB_G0279513	hypothetical protein DDB_G0279513 [Dictyostelium discoideum AX4]	Leucine-rich repeat-containing protein	NA	6.86742e+06	2.56391e+07	5.59477e+06	5.89096e+06	6.80964e+06	4.18277e+06	3.16878e+06	1.55423e+06	2.72909e+06	2.72909e+06	0.0503428	2.74398	-0.132276	-0.0897735	0.0420511	-0.33489	-0.480392	-0.712071	-0.543485	-0.543485	1
EAL67707.1	DDB_G0279537	delta adaptin [Dictyostelium discoideum AX4]	AP-3 complex subunit delta (Adaptor-related protein complex 3 subunit delta) (Delta-adaptin)	ap3d1	3.12593e+07	5.54999e+07	1.76298e+07	1.33837e+07	5.84468e+06	8.91637e+06	2.12987e+06	3.30676e+06	1.42108e+06	1.42108e+06	0.992206	2.39234	0.204964	-0.0402915	-0.475744	-0.298323	-0.690312	-0.622334	-0.731251	-0.731251	1
EAL67719.1	DDB_G0279561	AMP-dependent synthetase and ligase domain-containing protein [Dictyostelium discoideum AX4]	AMP-dependent synthetase and ligase domain-containing protein	NA	6.66698e+08	7.60342e+08	3.91294e+08	5.12888e+08	1.79091e+08	1.9253e+08	2.8105e+08	329294050	1.97535e+08	2.90653e+08	1.40612	1.86563	0.0547451	0.651393	-0.986514	-0.920573	-0.486212	-0.249484	-0.896011	-0.439093	1
EAL67743.1	DDB_G0279189	S60 ribosomal protein L11 [Dictyostelium discoideum AX4]	Large ribosomal subunit protein uL5 (60S ribosomal protein L11) (Vegetative-specific protein V18)	rpl11	2.38566e+08	7.63222e+07	4.36888e+07	5.86487e+07	4.31651e+07	2.45127e+07	2.00659e+07	35870377	4.66887e+06	8.25914e+06	2.69238	0.307841	-0.171781	0.0480888	-0.179478	-0.453619	-0.518973	-0.286691	-0.745269	-0.692501	1
EAL67791.1	DDB_G0279285	UBX domain-containing protein [Dictyostelium discoideum AX4]	UBX domain-containing protein	NA	1.23296e+07	1.78457e+07	370224	69814.1	1.70142e+06	1.97905e+06	2.29254e+06	2.29254e+06	123271	1.09812e+06	1.37734	2.29057	-0.602631	-0.652366	-0.382241	-0.336278	-0.284377	-0.284377	-0.643515	-0.482122	1
EAL67808.1	DDB_G0279319	hypothetical protein DDB_G0279319 [Dictyostelium discoideum AX4]	Uncharacterized protein	NA	3.32601e+06	372645	664906	937253	267842	241470	2.23434e+06	2.23434e+06	1.04408e+06	1.04408e+06	2.03119	-0.840019	-0.555887	-0.291116	-0.941907	-0.967545	0.969896	0.969896	-0.187256	-0.187256	1
EAL67812.1	DDB_G0279327	importin 9 [Dictyostelium discoideum AX4]	Importin 9	cnrP	285697	5.79733e+06	785709	397541	236419	204658	618613	237088	298727	102330	-0.35216	2.82605	-0.0638349	-0.287667	-0.380576	-0.39889	-0.160188	-0.38019	-0.344647	-0.457896	1
EAL67861.1	DDB_G0279159	hypothetical protein DDB_G0279159 [Dictyostelium discoideum AX4]	Probable cytoplasmic aconitate hydratase (Aconitase) (EC 4.2.1.3) (Citrate hydro-lyase)	aco1	4.27282e+08	5.4435e+08	3.38368e+08	3.8505e+08	2.4533e+08	2.59206e+08	4.59007e+08	4.33751e+08	3.16626e+08	3.91507e+08	0.510625	1.77617	-0.450572	0.0540731	-1.45635	-1.30635	0.853578	0.580548	-0.685614	0.123879	1
EAL67877.1	DDB_G0279155	hypothetical protein DDB_G0279155 [Dictyostelium discoideum AX4]	THUMP domain-containing protein	NA	3.51164e+06	3.51859e+06	2.52113e+06	2.52113e+06	257434	195448	1.87268e+06	1.49374e+06	212484	75992.4	1.37226	1.37729	0.654459	0.654459	-0.985989	-1.03091	0.184539	-0.0900688	-1.01856	-1.11748	1
EAL67893.1	DDB_G0279109	proteasome component region PCI domain-containing protein [Dictyostelium discoideum AX4]	Eukaryotic translation initiation factor 3 subunit C (eIF3c) (Eukaryotic translation initiation factor 3 subunit 8)	eif3C	2.89051e+08	3.10068e+08	7.84338e+07	8.92806e+07	4.71808e+07	4.83428e+07	1.25325e+08	157108139	2.32979e+07	4.22915e+07	1.63879	1.8438	-0.415559	-0.309759	-0.720401	-0.709067	0.041812	0.351829	-0.953354	-0.768091	1
EAL67912.1	DDB_G0278981	ubiquitin-protein ligase [Dictyostelium discoideum AX4]	RBR-type E3 ubiquitin transferase (EC 2.3.2.31)	NA	5.60464e+07	6.67747e+07	2.07229e+07	1.67296e+07	7.1874e+06	6.40131e+06	3.36916e+06	6643023	446417	446417	1.58698	2.04015	0.0948822	-0.0738013	-0.476872	-0.510078	-0.638159	-0.499867	-0.761618	-0.761618	1
EAL67917.1	DDB_G0278991	cullin E [Dictyostelium discoideum AX4]	Cullin-5 (CUL-5) (Cullin-E)	culE	3.38578e+08	3.87587e+08	1.29369e+08	1.66022e+08	1.52373e+08	1.66656e+08	1.62856e+08	1.83443e+08	4.97333e+07	7.43236e+07	1.49127	1.95535	-0.489799	-0.142722	-0.271972	-0.136721	-0.172702	0.0222414	-1.2439	-1.01104	1
EAL67988.1	DDB_G0278773	major sperm protein domain-containing protein [Dictyostelium discoideum AX4]	Major sperm protein domain-containing protein	NA	2.8035e+07	2.55522e+07	1.49702e+06	1.49702e+06	1.15569e+07	13865795	5.03011e+06	3.839e+06	1.66421e+06	1.66421e+06	1.83381	1.58922	-0.780534	-0.780534	0.2105	0.437955	-0.432478	-0.549818	-0.764063	-0.764063	1
EAL67997.1	DDB_G0278791	hypothetical protein DDB_G0278791 [Dictyostelium discoideum AX4]	START domain-containing protein	NA	382064	2.86645e+06	1.00569e+06	422886	224876	97408.4	418363	1.76621e+06	152196	173042	-0.408952	2.3455	0.282465	-0.363692	-0.583227	-0.724551	-0.368706	1.12566	-0.663807	-0.640695	1
EAL68016.1	DDB_G0278829	hypothetical protein DDB_G0278829 [Dictyostelium discoideum AX4]	SET domain-containing protein	NA	6.63996e+06	6.81383e+06	1.14676e+06	135587	881654	140943	1.52619e+06	530798	253372	133376	1.83324	1.89937	-0.256171	-0.640782	-0.357006	-0.638745	-0.111849	-0.490458	-0.595981	-0.641623	1
EAL68048.1	DDB_G0278893	hypothetical protein DDB_G0278893 [Dictyostelium discoideum AX4]	Sulfite oxidase	NA	1.529e+06	3.06683e+06	891508	877153	1.0975e+06	931016	1.34246e+06	981451	562083	562083	0.474497	2.5902	-0.402553	-0.422302	-0.119156	-0.348199	0.217857	-0.278811	-0.855768	-0.855768	1
EAL68064.1	DDB_G0278925	hypothetical protein DDB_G0278925 [Dictyostelium discoideum AX4]	DUF4460 domain-containing protein	NA	8.1235e+06	6.8293e+06	2.53849e+06	2.53849e+06	1.01985e+06	915619	751026	1.1e+06	66913.2	593294	2.04076	1.57543	0.0326613	0.0326613	-0.513367	-0.550844	-0.610024	-0.484549	-0.855998	-0.666737	1
EAL68105.1	DDB_G0277865	protein tyrosine phosphatase [Dictyostelium discoideum AX4]	Tyrosine-protein phosphatase 2 (EC 3.1.3.48) (Protein-tyrosine-phosphate phosphohydrolase 2) (PTPA)	ptpB	3.38587e+06	8.85647e+06	1.48808e+06	461674	169258	242733	1.50445e+06	1.90291e+06	63534.2	236032	0.579288	2.61757	-0.127806	-0.510232	-0.619183	-0.591807	-0.121705	0.026754	-0.658575	-0.594304	1
EAL68151.1	DDB_G0277957	RNA recognition motif-containing protein RRM [Dictyostelium discoideum AX4]	RNA recognition motif-containing protein RRM	NA	1.49186e+08	1.20007e+08	5.75369e+07	5.02308e+07	3.6942e+07	4.81529e+07	3.18533e+07	26099161	5.42361e+06	6.69256e+06	2.05502	1.43024	0.0925967	-0.0638433	-0.34839	-0.108337	-0.457351	-0.580561	-1.02327	-0.996103	1
EAL68160.1	DDB_G0277975	S60 ribosomal protein L14 [Dictyostelium discoideum AX4]	Large ribosomal subunit protein eL14 (60S ribosomal protein L14)	rpl14	3.87692e+08	2.95712e+08	1.2357e+08	1.16482e+08	7.19005e+07	1.50078e+08	7.87364e+07	1.07117e+08	6.42312e+06	3.09322e+07	2.12296	1.34446	-0.112524	-0.172509	-0.549843	0.111842	-0.491985	-0.251776	-1.10403	-0.896592	1
EAL68166.1	DDB_G0277987	hypothetical protein DDB_G0277987 [Dictyostelium discoideum AX4]	Uncharacterized protein	gxcA	9.35714e+06	1.64876e+07	2.3219e+06	2.3219e+06	5.2562e+06	6.27954e+06	5.023e+06	1636589	48068.2	112018	0.891402	2.31248	-0.510697	-0.510697	0.0740987	0.278046	0.0276226	-0.647277	-0.963864	-0.951119	1
EAL68262.1	DDB_G0278179	myb domain-containing protein [Dictyostelium discoideum AX4]	Myb domain-containing protein	NA	9.27596e+07	9.71497e+07	1.1922e+07	1.21515e+07	5.65395e+06	5.18793e+06	6.47323e+06	9.60845e+06	2.33383e+06	2.42966e+06	1.82971	1.9475	-0.339284	-0.333126	-0.507464	-0.519968	-0.485481	-0.401359	-0.596547	-0.593976	1
EAL68300.1	DDB_G0278255	regulator of chromosome condensation domain-containing protein [Dictyostelium discoideum AX4]	Regulator of chromosome condensation domain-containing protein	NA	2.07317e+06	9.16227e+06	465999	132780	136717	119237	557321	435372	96163.9	1.54359e+06	0.215885	2.76274	-0.361514	-0.481227	-0.479813	-0.486093	-0.328705	-0.372517	-0.494382	0.0256266	1
EAL68301.1	DDB_G0278257	hypothetical protein DDB_G0278257 [Dictyostelium discoideum AX4]	BRO1 domain-containing protein	NA	8.32872e+06	1.03872e+07	838163	420466	85123.6	154506	398404	241633	93411	87555.7	1.61238	2.14554	-0.327737	-0.435925	-0.522781	-0.504811	-0.441639	-0.482244	-0.520635	-0.522151	1
EAL68314.1	DDB_G0278283	dihydro-6-hydroxymethylpterin pyrophosphokinase [Dictyostelium discoideum AX4]	Folic acid synthesis protein FOL1 [Includes: Dihydroneopterin aldolase (DHNA) (EC 4.1.2.25) (7,8-dihydroneopterin aldolase); 6-hydroxymethyl-7,8-dihydropterin pyrophosphokinase (HPPK) (2-amino-4-hydroxy-6-hydroxymethyldihydropteridine pyrophosphokinase) (EC 2.7.6.3) (7,8-dihydro-6-hydroxymethylpterin-pyrophosphokinase) (PPPK); Dihydropteroate synthase (DHPS) (EC 2.5.1.15) (Dihydropteroate pyropho…	fol1	6.41948e+07	8.21714e+07	2.35969e+07	8.42177e+06	1.16328e+07	1.03112e+07	3.0535e+06	11646332	9.08649e+06	5.03981e+06	1.50795	2.16465	0.0248916	-0.529463	-0.412163	-0.460442	-0.725568	-0.411668	-0.50518	-0.653007	1
EAL68319.1	DDB_G0278293	isoleucyl-tRNA synthetase [Dictyostelium discoideum AX4]	Probable isoleucine--tRNA ligase, cytoplasmic (EC 6.1.1.5) (Isoleucyl-tRNA synthetase) (IRS) (IleRS)	ileS	2.31892e+08	3.24617e+08	1.94028e+08	2.15653e+08	4.75876e+07	4.67542e+07	1.1406e+08	1.05534e+08	2.36102e+07	5.72186e+07	0.955245	1.87987	0.577684	0.79332	-0.88257	-0.89088	-0.219729	-0.304746	-1.12166	-0.786533	1
EAL68328.1	DDB_G0278311	myotubularin-related protein [Dictyostelium discoideum AX4]	Myotubularin-related protein	NA	2.89719e+06	6.24503e+06	568919	84507	100423	714583	60896.5	1.04698e+06	306310	157201	0.856016	2.56287	-0.331032	-0.578004	-0.569889	-0.256766	-0.590041	-0.087297	-0.46492	-0.540941	1
EAL68329.1	DDB_G0278313	pectin lyase-like family protein [Dictyostelium discoideum AX4]	Pectin lyase-like family protein	NA	3.28166e+06	6.73956e+06	432323	446060	2.67434e+06	1.58639e+06	925519	2.22172e+06	756426	756426	0.669656	2.45142	-0.798528	-0.791449	0.356722	-0.203867	-0.544397	0.123501	-0.631527	-0.631527	1
EAL68336.1	DDB_G0278327	hypothetical protein DDB_G0278327 [Dictyostelium discoideum AX4]	Uncharacterized protein	NA	2.68651e+07	3.17484e+07	1.76172e+06	3.06687e+06	361701	309941	1.23337e+07	1.41381e+07	1.53789e+06	1.99098e+06	1.50216	1.92245	-0.65838	-0.546051	-0.778873	-0.783328	0.25151	0.406805	-0.677644	-0.638649	1
EAL68341.1	DDB_G0278337	hypothetical protein DDB_G0278337 [Dictyostelium discoideum AX4]	Uncharacterized protein	NA	4.37967e+06	4.64312e+06	5.2915e+06	6.71485e+06	2.71461e+06	4.56504e+06	1.45158e+06	2.27515e+06	91910.9	126612	0.514413	0.631824	0.920784	1.55512	-0.227642	0.597028	-0.790532	-0.423493	-1.39648	-1.38102	1
EAL68345.1	DDB_G0278345	ATP citrate synthase [Dictyostelium discoideum AX4]	Probable ATP-citrate synthase (EC 2.3.3.8) (ATP-citrate (pro-S-)-lyase) (Citrate cleavage enzyme)	acly	2033014096	2067420096	4.48584e+08	4.54358e+08	1.99071e+08	2.08327e+08	8.94411e+07	1.36954e+08	6.68475e+07	1.0405e+08	1.8465	1.89025	-0.168122	-0.160781	-0.485381	-0.473612	-0.624777	-0.564364	-0.653505	-0.606202	1
EAL68366.1	DDB_G0278387	biogenesis of lysosome-related organelles complex-1, subunit 2 [Dictyostelium discoideum AX4]	Biogenesis of lysosome-related organelles complex 1 subunit 2 (BLOC-1 subunit 2)	bloc1s2	1.80648e+07	1.99962e+07	1.28349e+07	1.78525e+07	9.96641e+06	7566238	1.06203e+07	8.63835e+06	1.12805e+07	5.71422e+06	1.19722	1.59512	0.119786	1.15349	-0.471161	-0.965633	-0.33645	-0.744762	-0.200431	-1.34718	1
EAL68385.1	DDB_G0278425	hypothetical protein DDB_G0278425 [Dictyostelium discoideum AX4]	Uncharacterized protein	NA	2.84238e+06	5.19028e+06	701463	245749	304464	402399	187289	1.0314e+06	85554.9	269144	1.04402	2.47217	-0.25824	-0.535438	-0.499724	-0.440152	-0.570998	-0.0575518	-0.632879	-0.521208	1
EAL68440.1	DDB_G0278535	ankyrin repeat-containing protein [Dictyostelium discoideum AX4]	Probable serine/threonine-protein kinase DDB_G0278535 (EC 2.7.11.1)	NA	1.46483e+07	1.62077e+07	1.16948e+07	1.09452e+07	3.33723e+06	3.91321e+06	4.5819e+06	4.97413e+06	642763	1.28798e+06	1.3164	1.59288	0.792766	0.659869	-0.68898	-0.586862	-0.468307	-0.398768	-1.16669	-1.0523	1
EAL68443.1	DDB_G0278541	membrane bound O-acyl transferase family protein [Dictyostelium discoideum AX4]	Membrane bound O-acyl transferase family protein	NA	1.0522e+07	1.41584e+07	84455.9	187571	9.85323e+06	7.79762e+06	7.62177e+06	7108897	6.85109e+06	1.04736e+07	0.689182	1.50923	-1.66458	-1.64133	0.538377	0.0748166	0.0351591	-0.0804985	-0.138637	0.678285	1
EAL68473.2	DDB_G0278601	RabGAP/TBC domain-containing protein [Dictyostelium discoideum AX4]	RabGAP/TBC domain-containing protein	NA	859593	1.91512e+06	973129	192378	168046	459474	635620	642046	203338	305599	0.421689	2.40735	0.635273	-0.83348	-0.879254	-0.331018	0.000349165	0.0124386	-0.812863	-0.620489	1
EAL68537.2	DDB_G0277727	urocanate hydratase [Dictyostelium discoideum AX4]	Probable urocanate hydratase (Urocanase) (EC 4.2.1.49) (Imidazolonepropionate hydrolase)	uroc1	7.49154e+07	6.80944e+07	2.23638e+07	2.27839e+07	2.41598e+07	2.85109e+07	2.34588e+07	2.30374e+07	5.10751e+07	3.78228e+07	1.8567	1.51711	-0.759667	-0.738749	-0.670249	-0.453623	-0.705148	-0.726131	0.669774	0.00998694	1
EAL68617.1	DDB_G0277599	hypothetical protein DDB_G0277599 [Dictyostelium discoideum AX4]	Uncharacterized protein	NA	4.79111e+06	4.39389e+06	1.80495e+06	4.53717e+06	318514	87396.1	1.10691e+06	118010	217867	74928.7	1.50122	1.30545	0.0295102	1.37606	-0.70307	-0.816975	-0.314514	-0.801887	-0.752673	-0.823119	1
EAL68646.1	DDB_G0277657	hypothetical protein DDB_G0277657 [Dictyostelium discoideum AX4]	Uncharacterized protein	NA	4.21972e+06	8.49792e+06	262973	858397	87269.6	281096	107897	368964	175790	274978	0.982648	2.5361	-0.454076	-0.237873	-0.517876	-0.447496	-0.510386	-0.41559	-0.485733	-0.449717	1
EAL68673.1	DDB_G0277421	hypothetical protein DDB_G0277421 [Dictyostelium discoideum AX4]	Uncharacterized protein	NA	3.85755e+07	3.54667e+07	605110	432781	114510	402608	727496	440605	409628	38154.3	1.99561	1.79454	-0.460267	-0.471413	-0.491998	-0.473364	-0.452351	-0.470907	-0.47291	-0.496937	1
EAL68744.1	DDB_G0277563	hypothetical protein DDB_G0277563 [Dictyostelium discoideum AX4]	Uncharacterized protein	NA	1.85672e+06	168034	296842	291663	332471	371555	979158	729858	27607	76752.1	2.42497	-0.6227	-0.390231	-0.39958	-0.325931	-0.255394	0.841186	0.391259	-0.876138	-0.787442	1
EAL68747.1	DDB_G0277381	type A von Willebrand factor domain-containing protein [Dictyostelium discoideum AX4]	Circularly permutated Ras protein 1 (DdiCPRas1)	cpras1	1.71792e+06	1.39662e+06	1.059e+06	1.08235e+06	77053.4	222470	344759	300106	42844.6	111127	1.75204	1.23201	0.685561	0.723347	-0.903733	-0.668374	-0.470447	-0.542719	-0.9591	-0.848584	1
EAL68764.1	DDB_G0277157	nucleotide binding protein 2 [Dictyostelium discoideum AX4]	Cytosolic Fe-S cluster assembly factor NUBP2 homolog	nubp2	4.15249e+07	3.4846e+07	1.41405e+07	1.13716e+07	7.31474e+06	6.2465e+06	8.67116e+06	7.02319e+06	8.55145e+06	3.57091e+06	2.09403	1.57981	-0.0142914	-0.227466	-0.5398	-0.622044	-0.43537	-0.562247	-0.444587	-0.828036	1
EAL68778.1	DDB_G0277185	hypothetical protein DDB_G0277185 [Dictyostelium discoideum AX4]	SMCHD1 ribosomal S5 domain-containing protein	NA	2.3987e+06	1.23006e+07	424179	549485	178501	89793.9	714824	347214	39312.2	98143.1	0.180944	2.79798	-0.340915	-0.307797	-0.405847	-0.429292	-0.264099	-0.361257	-0.442634	-0.427086	1
EAL68785.1	DDB_G0277199	RNA polymerase III, largest subunit [Dictyostelium discoideum AX4]	DNA-directed RNA polymerase III subunit rpc1 (RNA polymerase III subunit C1) (EC 2.7.7.6) (DNA-directed RNA polymerase III subunit A)	polr3a	3.07844e+06	7.50983e+06	453648	164088	371643	250297	398910	377267	56529.8	247084	0.758349	2.63819	-0.355118	-0.477952	-0.389905	-0.441382	-0.378338	-0.387519	-0.52358	-0.442745	1
EAL68853.1	DDB_G0277333	hypothetical protein DDB_G0277333 [Dictyostelium discoideum AX4]	Methyltransferase type 12 domain-containing protein	NA	8.06672e+07	6.34912e+07	8.00349e+06	8.17379e+06	1.71778e+07	1.42996e+07	1.73148e+07	1.7109e+07	8034867	4.09106e+06	2.17212	1.51564	-0.605142	-0.598633	-0.254494	-0.364501	-0.249255	-0.25712	-0.603943	-0.754678	1
EAL68897.1	DDB_G0276791	leucine-rich repeat-containing protein [Dictyostelium discoideum AX4]	Leucine-rich repeat-containing protein	NA	1.08364e+07	6.4846e+06	701073	223522	189712	137410	302647	254715	77812.9	122496	2.4095	1.23177	-0.333404	-0.462642	-0.471792	-0.485946	-0.441228	-0.4542	-0.502074	-0.489982	1
EAL68965.1	DDB_G0276927	hypothetical protein DDB_G0276927 [Dictyostelium discoideum AX4]	SRPBCC family protein	NA	146067331	1.13678e+08	1.98292e+07	2.10639e+06	5.36872e+06	6.15252e+06	12881714	1.48019e+07	618480	790905	2.17207	1.55406	-0.236601	-0.574759	-0.512513	-0.497557	-0.369162	-0.332525	-0.603149	-0.599859	1
EAL68973.1	DDB_G0276943	hypothetical protein DDB_G0276943 [Dictyostelium discoideum AX4]	Crt homolog 1 (Chloroquine resistance transporter paralog 1) (DdCRTp1)	crtp1	3.40108e+06	3.85918e+06	2.58702e+06	2.15449e+06	518717	595590	3.85246e+06	3.8786e+06	791234	2.21704e+06	0.740281	1.07422	0.14687	-0.168427	-1.36083	-1.30479	1.06932	1.08837	-1.16218	-0.12283	1
EAL69025.1	DDB_G0277047	hypothetical protein DDB_G0277047 [Dictyostelium discoideum AX4]	Ubiquitin-activating enzyme E1 C-terminal domain-containing protein	NA	8.71625e+06	8.29181e+06	6.51184e+06	4.81158e+06	207761	1.82419e+06	309257	1.88463e+06	708818	95678.3	1.56391	1.44053	0.923118	0.428877	-0.909387	-0.439513	-0.879883	-0.421945	-0.763737	-0.941968	1
EAL69041.1	DDB_G0277079	cytochrome b5 B [Dictyostelium discoideum AX4]	Cytochrome b5 B	cyb5B	4.34238e+07	2.91717e+07	1.33016e+07	1.38476e+07	1.50662e+07	1.2679e+07	1.77697e+07	1.69532e+07	1.69057e+07	1.36304e+07	2.48111	1.01682	-0.61371	-0.557608	-0.432406	-0.677679	-0.154648	-0.23853	-0.243418	-0.57993	1
EAL69050.1	DDB_G0277097	hypothetical protein DDB_G0277097 [Dictyostelium discoideum AX4]	Pesticidal crystal protein domain-containing protein	NA	1.50925e+08	1.54967e+08	6.94379e+07	1.00746e+08	7.798e+07	8.00594e+07	5.84059e+07	6.18509e+07	2.21382e+07	2.92393e+07	1.57687	1.66747	-0.249631	0.452122	-0.0581634	-0.0115548	-0.496911	-0.419693	-1.30984	-1.15067	1
EAL69126.1	DDB_G0276627	hypothetical protein DDB_G0276627 [Dictyostelium discoideum AX4]	Uncharacterized protein	NA	2.03469e+06	2.67462e+06	21955.8	227191	160448	220940	428129	1.91201e+06	119183	278198	1.23895	1.88514	-0.793466	-0.586223	-0.653619	-0.592535	-0.38332	1.11507	-0.695288	-0.534718	1
EAL69175.1	DDB_G0276443	hypothetical protein DDB_G0276443 [Dictyostelium discoideum AX4]	ubiquitinyl hydrolase 1 (EC 3.4.19.12)	usp7	1.28448e+07	2.00949e+07	1.12756e+07	7.01745e+06	7.69971e+06	4.19684e+06	7.00055e+06	8169619	6.30713e+06	4.74372e+06	0.825758	2.35701	0.494331	-0.405	-0.260905	-1.00072	-0.40857	-0.161658	-0.555022	-0.88522	1
EAL69185.1	DDB_G0276463	RasGTPase-activating protein [Dictyostelium discoideum AX4]	RasGTPase-activating protein	DG1112	7.59141e+06	8.99477e+06	621728	621728	1.65428e+06	1.65428e+06	4.36244e+06	4.36244e+06	119355	96764	1.43055	1.86855	-0.744751	-0.744751	-0.422481	-0.422481	0.422756	0.422756	-0.901546	-0.908597	1
EAL69211.1	DDB_G0276515	hypothetical protein DDB_G0276515 [Dictyostelium discoideum AX4]	t-SNARE coiled-coil homology domain-containing protein	NA	4.57215e+06	3.86852e+06	2.42606e+06	1.92437e+06	723337	72289.9	1.95331e+06	230016	341906	164066	1.82191	1.38654	0.49404	0.183619	-0.559504	-0.962332	0.201528	-0.864741	-0.79551	-0.905547	1
EAL69248.1	DDB_G0276335	hypothetical protein DDB_G0276335 [Dictyostelium discoideum AX4]	Multifunctional protein pyr1-3 [Includes: Glutamine-dependent carbamoyl-phosphate synthase (EC 6.3.5.5); Glutamine amidotransferase (GATase) (GLNase) (EC 3.5.1.2); Ammonium-dependent carbamoyl phosphate synthase (CPS) (CPSase) (EC 6.3.4.16); Aspartate carbamoyltransferase (EC 2.1.3.2); Dihydroorotase (EC 3.5.2.3)]	pyr1-3	2048264322	2637926979	7.12892e+08	7.50339e+08	6.72164e+08	7.11625e+08	7.52227e+08	793420903	2.45433e+08	2.98393e+08	1.4194	2.19009	-0.325936	-0.276992	-0.379169	-0.327592	-0.274525	-0.220685	-0.936907	-0.867689	1
EAL69292.1	DDB_G0276291	hypothetical protein DDB_G0276291 [Dictyostelium discoideum AX4]	Transmembrane protein	NA	1.2617e+08	127103495	7.47727e+07	3.01825e+07	5.07322e+07	6.10504e+07	2.89731e+07	51416645	5.08669e+07	4.98177e+07	1.74358	1.77023	0.275953	-0.997293	-0.41051	-0.115879	-1.03183	-0.390965	-0.406664	-0.436622	1
EAL69314.1	DDB_G0276029	hypothetical protein DDB_G0276029 [Dictyostelium discoideum AX4]	Uncharacterized protein	DG1040	5.67386e+06	9.67178e+06	1.98909e+06	508753	3.07786e+06	3.39956e+06	1.09803e+07	9.2521e+06	2.33257e+06	2.77643e+06	0.1909	1.26943	-0.803152	-1.20251	-0.509431	-0.422644	1.62242	1.15621	-0.71049	-0.590748	1
EAL69368.1	DDB_G0276137	5'-3' exoribonuclease [Dictyostelium discoideum AX4]	5'-3' exoribonuclease	xrn1	2.3218e+06	3.48912e+06	300900	208623	1.42678e+06	1.42678e+06	160752	2.63749e+06	1.59803e+06	1.67429e+06	0.725535	1.78773	-1.11336	-1.19733	-0.0888823	-0.0888823	-1.24089	1.0128	0.0669502	0.136342	1
EAL69433.1	DDB_G0275953	molybdenum cofactor sulfurase domain-containing protein [Dictyostelium discoideum AX4]	Molybdenum cofactor sulfurase domain-containing protein	NA	2.30287e+07	1.7514e+07	461044	401289	1.16795e+06	1.3997e+06	397633	397633	182484	88750.1	2.19976	1.5449	-0.480078	-0.487174	-0.396135	-0.368616	-0.487608	-0.487608	-0.513156	-0.524287	1
EAL69447.1	DDB_G0275981	hypothetical protein DDB_G0275981 [Dictyostelium discoideum AX4]	Uncharacterized protein	NA	5.11224e+07	5.71772e+07	1.93477e+07	3.77456e+07	1.47367e+07	1.47585e+07	1.6108e+07	17289079	730232	730232	1.44864	1.76025	-0.186655	0.760196	-0.423967	-0.422844	-0.353391	-0.292605	-1.14481	-1.14481	1
EAL69474.1	DDB_G0275447	myosin ID heavy chain [Dictyostelium discoideum AX4]	Myosin ID heavy chain	myoD	4.62772e+07	6.75633e+07	2.17723e+07	1.88539e+07	1.00762e+07	8.57557e+06	1.00413e+07	8.90004e+06	603995	4.29314e+06	1.25608	2.26193	0.0981284	-0.0397781	-0.454557	-0.52547	-0.456207	-0.510137	-0.902157	-0.727831	1
EAL69487.1	DDB_G0275473	40S ribosomal protein S24 [Dictyostelium discoideum AX4]	Small ribosomal subunit protein eS24 (40S ribosomal protein S24)	rps24	2.52729e+08	1.0619e+08	3.42759e+07	3.25221e+07	1.37136e+07	1.45839e+07	1.99104e+07	20805162	3.08771e+06	3.08771e+06	2.62728	0.727355	-0.205044	-0.227782	-0.471641	-0.460357	-0.391297	-0.379697	-0.60941	-0.60941	1
EAL69501.1	DDB_G0275501	O-methyltransferase family 3 protein [Dictyostelium discoideum AX4]	Probable caffeoyl-CoA O-methyltransferase 2 (EC 2.1.1.104) (O-methyltransferase 6)	omt6	2.81984e+08	2.28346e+08	5.4333e+07	6.81952e+07	8.39358e+07	6.13587e+07	1.62163e+07	23273478	529346	4.99503e+06	2.07743	1.51935	-0.291155	-0.146926	0.016846	-0.218056	-0.687737	-0.614311	-0.850951	-0.804488	1
EAL69503.1	DDB_G0275505	hypothetical protein DDB_G0275505 [Dictyostelium discoideum AX4]	C2 NT-type domain-containing protein	NA	7.11061e+07	8.94762e+07	2.79264e+07	3.22066e+07	3.24495e+07	3.56383e+07	2.89479e+07	3.76977e+07	1.85877e+06	1.20086e+07	1.32694	2.04022	-0.349659	-0.183465	-0.174032	-0.0502157	-0.309994	0.0297464	-1.36182	-0.967717	1
EAL69534.2	DDB_G0275567	S-adenosylmethionine decarboxylase [Dictyostelium discoideum AX4]	S-adenosylmethionine decarboxylase proenzyme (AdoMetDC) (SAMDC) (EC 4.1.1.50) [Cleaved into: S-adenosylmethionine decarboxylase alpha chain; S-adenosylmethionine decarboxylase beta chain]	amd1	2.41172e+06	2.32657e+06	208914	552255	1.0041e+06	156041	228501	571502	569916	358320	1.86426	1.76334	-0.746528	-0.339598	0.195936	-0.809194	-0.723313	-0.316785	-0.318665	-0.569451	1
EAL69535.1	DDB_G0275569	hypothetical protein DDB_G0275569 [Dictyostelium discoideum AX4]	Uncharacterized protein	NA	4.43935e+06	3.04669e+06	450253	525793	899773	1.61134e+06	3.90306e+06	3.43732e+06	1.28183e+06	727532	1.58355	0.667349	-1.04079	-0.991096	-0.745062	-0.276936	1.23074	0.924338	-0.493714	-0.858376	1
EAL69556.1	DDB_G0349377	hypothetical protein DDB_G0275611 [Dictyostelium discoideum AX4]	tRNA-binding domain-containing protein	NA	3.31696e+07	3.18467e+07	1.66934e+06	1.97863e+06	1.49025e+07	1.01417e+07	2.22111e+07	1.40269e+07	2.93737e+07	2.84768e+07	1.20516	1.09436	-1.43299	-1.40709	-0.324715	-0.723434	0.287377	-0.398045	0.88725	0.812135	1
EAL69590.1	DDB_G0275679	hypothetical protein DDB_G0275679 [Dictyostelium discoideum AX4]	Rac guanine nucleotide exchange factor JJ (RacGEF JJ)	gxcJJ	8.62987e+06	9.55963e+06	2.01312e+06	2.31364e+06	3.74294e+06	3.28463e+06	3.40551e+06	2739648	314853	314853	1.60328	1.90153	-0.519268	-0.422865	0.0356278	-0.111388	-0.0726133	-0.28621	-1.06404	-1.06404	1
EAL69609.2	DDB_G0275717	hypothetical protein DDB_G0275717 [Dictyostelium discoideum AX4]	THO complex subunit 1	thoc1	1.39442e+06	1.6131e+06	1.04837e+06	100197	253415	215010	411383	336697	107889	150142	1.46143	1.84585	0.853113	-0.813666	-0.544325	-0.611837	-0.266634	-0.397925	-0.800144	-0.725868	1
EAL69616.1	DDB_G0275731	hypothetical protein DDB_G0275731 [Dictyostelium discoideum AX4]	Calponin-homology (CH) domain-containing protein	NA	885337	3.35014e+06	1.11269e+06	616914	553248	237693	440654	467096	153935	301586	0.0782373	2.70519	0.320546	-0.207845	-0.275699	-0.612013	-0.3957	-0.367519	-0.701282	-0.543918	1
EAL69630.1	DDB_G0275759	RNA polymerase I, largest subunit [Dictyostelium discoideum AX4]	DNA-directed RNA polymerase I subunit rpa1 (RNA polymerase I subunit A1) (EC 2.7.7.6) (DNA-directed RNA polymerase I largest subunit) (DNA-directed RNA polymerase I subunit A)	polr1a	9.55049e+07	1.33625e+08	3.50642e+07	3.24289e+07	1.59856e+07	1.83401e+07	3.57332e+07	3.94849e+07	1.39803e+07	2.30338e+07	1.30858	2.2831	-0.236571	-0.303944	-0.724314	-0.664122	-0.219469	-0.123558	-0.775578	-0.544128	1
EAL69662.1	DDB_G0275823	hypothetical protein DDB_G0275823 [Dictyostelium discoideum AX4]	Pentacotripeptide-repeat region of PRORP domain-containing protein	NA	4.70596e+06	4.18878e+06	418695	841062	356709	583636	223651	295586	85776.2	164636	2.02683	1.72899	-0.442137	-0.198903	-0.477834	-0.34715	-0.554459	-0.513033	-0.633859	-0.588445	1
EAL69666.2	DDB_G0275831	hypothetical protein DDB_G0275831 [Dictyostelium discoideum AX4]	Uncharacterized protein	NA	1.87824e+07	9.52812e+06	9.34669e+06	9.87748e+06	8.16628e+06	7.11559e+06	1.24072e+07	1.06522e+07	1.42094e+07	1.22085e+07	2.23072	-0.502453	-0.556038	-0.399273	-0.904659	-1.21497	0.347854	-0.170465	0.880124	0.289164	1
EAL69699.1	DDB_G0275897	hypothetical protein DDB_G0275897 [Dictyostelium discoideum AX4]	B box-type domain-containing protein	NA	5.71376e+06	7.20075e+06	561142	159930	124502	157450	4.83591e+06	3813343	108277	153632	1.22387	1.75432	-0.614178	-0.757299	-0.769937	-0.758184	0.910725	0.545953	-0.775725	-0.759546	1
EAL69709.1	DDB_G0275917	hypothetical protein DDB_G0275917 [Dictyostelium discoideum AX4]	beta-mannosidase (EC 3.2.1.25)	NA	1.243e+07	2.12361e+07	237439	589033	133029	203849	2.075e+06	2.35385e+06	1.788e+06	1.788e+06	1.16684	2.42815	-0.57951	-0.529151	-0.594465	-0.584321	-0.316315	-0.276375	-0.357423	-0.357423	1
EAL69762.1	DDB_G0275393	hypothetical protein DDB_G0275393 [Dictyostelium discoideum AX4]	Uncharacterized protein	NA	1.67798e+06	2.81878e+06	109851	194362	124238	1.35206e+06	590533	478774	110531	402770	0.995265	2.26815	-0.75442	-0.660124	-0.738368	0.631614	-0.218085	-0.342784	-0.753661	-0.427588	1
EAL69805.1	DDB_G0275049	hypothetical protein DDB_G0275049 [Dictyostelium discoideum AX4]	Uncharacterized protein	NA	9.32591e+07	7.18642e+07	1.60298e+07	3.18319e+07	9.16719e+06	7.49683e+06	3.64081e+07	3.95898e+07	2.35985e+07	7.2226e+06	2.07152	1.32805	-0.61219	-0.0630679	-0.850664	-0.908709	0.0959547	0.206518	-0.349176	-0.918238	1
EAL69818.1	DDB_G0275075	tetratricopeptide-like helical domain-containing protein [Dictyostelium discoideum AX4]	Tetratricopeptide-like helical domain-containing protein	NA	6.83939e+07	1.11304e+08	3.41099e+07	2.5633e+07	2.3135e+07	2.40442e+07	2.41704e+07	2.61209e+07	8.43245e+06	8.83315e+06	1.05031	2.41703	-0.0416545	-0.311648	-0.391211	-0.362253	-0.358232	-0.29611	-0.859495	-0.846733	1
EAL69900.1	DDB_G0275239	DOCK family protein [Dictyostelium discoideum AX4]	DOCK family protein	zizC	3.86781e+06	4.20165e+06	439823	736361	682742	686041	678409	733161	57552.8	324114	1.76239	1.98635	-0.537324	-0.338387	-0.374358	-0.372145	-0.377266	-0.340534	-0.793776	-0.614949	1
EAL69934.1	DDB_G0275307	hypothetical protein DDB_G0275307 [Dictyostelium discoideum AX4]	Glutamine amidotransferase domain-containing protein	NA	1.81775e+06	3.11038e+06	1.66247e+06	596242	125928	406940	548584	487154	109313	174090	0.930029	2.24552	0.772002	-0.313084	-0.791717	-0.505735	-0.361585	-0.424102	-0.808626	-0.742703	1
EAL69938.1	DDB_G0275315	hypothetical protein DDB_G0275315 [Dictyostelium discoideum AX4]	Uncharacterized protein	NA	326221	827149	725107	216346	25029.7	191762	444740	630592	10787.5	341236	-0.169196	1.60854	1.24641	-0.559133	-1.23809	-0.646379	0.251416	0.910982	-1.28864	-0.115911	1
EAL69958.1	DDB_G0274131	hypothetical protein DDB_G0274131 [Dictyostelium discoideum AX4]	Actin-17 (EC 3.6.4.-) (Actin-2-sub 2)	act17	3.95675e+08	2.92564e+08	5.49415e+07	8.13712e+08	3.54341e+08	3.67425e+08	1.26797e+08	190792320	2.81604e+06	3.41267e+06	0.551316	0.131559	-0.835789	2.25312	0.383049	0.436314	-0.54327	-0.282749	-1.04799	-1.04556	1
EAL70017.1	DDB_G0274249	hypothetical protein DDB_G0274249 [Dictyostelium discoideum AX4]	Uncharacterized protein	NA	1.19783e+07	211936	2.01609e+06	2.40149e+06	100987	454167	10551473	1.02996e+07	14907480	1.07788e+07	0.96555	-1.06022	-0.749603	-0.68325	-1.07932	-1.01851	0.719904	0.676542	1.46986	0.759047	1
EAL70045.1	DDB_G0274305	hypothetical protein DDB_G0274305 [Dictyostelium discoideum AX4]	Uncharacterized protein	NA	4.02454e+07	2.99507e+07	2.07246e+07	9.80726e+06	8.33417e+06	8.90328e+06	1.25013e+07	1.30945e+07	154088	44031.5	2.03651	1.22609	0.499785	-0.359658	-0.475624	-0.430822	-0.147575	-0.100876	-1.11958	-1.12825	1
EAL70125.1	DDB_G0274465	hypothetical protein DDB_G0274465 [Dictyostelium discoideum AX4]	Uncharacterized protein	NA	8.98013e+06	6.86121e+06	469222	221530	7.86653e+06	6.82228e+06	7.83984e+06	1.16631e+07	8.37645e+06	8.37645e+06	0.614142	0.0312309	-1.72719	-1.79533	0.307792	0.0205235	0.300452	1.35223	0.448072	0.448072	1
EAL70130.1	DDB_G0274475	hypothetical protein DDB_G0274475 [Dictyostelium discoideum AX4]	SMP-LTD domain-containing protein	NA	379121	2.1729e+06	363138	278052	86495.2	272324	466065	1.02966e+06	50574.9	108212	-0.219646	2.56412	-0.24445	-0.376495	-0.673771	-0.385383	-0.0847171	0.78992	-0.729515	-0.640068	1
EAL70148.1	DDB_G0274511	peptidase S10 family protein [Dictyostelium discoideum AX4]	Probable serine carboxypeptidase CPVL (EC 3.4.16.-)	cpvl	6.31838e+07	9.91311e+07	2.85354e+07	2.13817e+07	7.11055e+06	9.47768e+06	1.55705e+07	2.53006e+07	1.93753e+06	3.58338e+06	1.15664	2.32252	0.0328936	-0.199123	-0.661979	-0.585206	-0.387597	-0.0720205	-0.829755	-0.776375	1
EAL70165.1	DDB_G0274545	threonyl-tRNA synthetase [Dictyostelium discoideum AX4]	Probable threonine--tRNA ligase 2, cytoplasmic (EC 6.1.1.3) (Threonyl-tRNA synthetase) (ThrRS)	thrS2	4.65172e+06	6.24481e+06	2.3373e+06	2.3373e+06	185501	352185	674069	518955	415022	69568.6	1.34633	2.09286	0.261788	0.261788	-0.746552	-0.668443	-0.517607	-0.590294	-0.638998	-0.800878	1
EAL70185.1	DDB_G0274585	hypothetical protein DDB_G0274585 [Dictyostelium discoideum AX4]	Acyl-CoA dehydrogenase	NA	2.7456e+06	1.37987e+06	907597	357204	212782	199455	407115	163781	96238	66456.4	2.47829	0.860369	0.300888	-0.351139	-0.52223	-0.538018	-0.292012	-0.58028	-0.660295	-0.695576	1
EAL70278.1	DDB_G0274771	hypothetical protein DDB_G0274771 [Dictyostelium discoideum AX4]	Uncharacterized protein	NA	865589	2.66898e+06	101516	216271	89188.5	129817	2.7178e+06	96460.1	54785.9	85758.3	0.151432	1.82712	-0.558537	-0.451907	-0.569991	-0.532239	1.87249	-0.563234	-0.601958	-0.573178	1
EAL70285.1	DDB_G0274785	TMF1-like protein [Dictyostelium discoideum AX4]	TMF1-like protein	NA	6.89189e+06	5.06625e+06	476542	476542	394325	243803	1.20099e+06	234911	48668.8	92398.3	2.22803	1.47187	-0.429137	-0.429137	-0.46319	-0.525535	-0.129079	-0.529218	-0.606358	-0.588245	1
EAL70332.1	DDB_G0274879	hypothetical protein DDB_G0274879 [Dictyostelium discoideum AX4]	N-acetyltransferase domain-containing protein	NA	5.84187e+06	5.28763e+06	294068	207447	561557	194190	1.1464e+06	1.94737e+06	33800.6	37796.5	1.95002	1.69789	-0.573701	-0.613105	-0.452019	-0.619136	-0.185969	0.178393	-0.692098	-0.69028	1
EAL70395.1	DDB_G0275005	RING zinc finger-containing protein [Dictyostelium discoideum AX4]	RING zinc finger-containing protein	NA	4.67357e+06	3.18042e+06	154924	1.07855e+06	159094	589984	93987.8	81249.1	163107	128795	2.28096	1.34612	-0.548105	0.0301676	-0.545494	-0.275719	-0.586256	-0.594231	-0.542982	-0.564464	1
EAL70425.2	DDB_G0273983	S60 ribosomal protein L15 [Dictyostelium discoideum AX4]	Large ribosomal subunit protein eL15 (60S ribosomal protein L15)	rpl15-1; rpl15-2	4.25536e+08	2.56929e+08	7.85778e+07	1.26981e+08	1.43713e+08	1.62089e+08	6.85679e+07	9.65216e+07	1.06877e+07	1.65255e+07	2.31219	0.953459	-0.483797	-0.0937399	0.0411014	0.189187	-0.564463	-0.339195	-1.03089	-0.983848	1
EAL70431.1	DDB_G0273995	prenylcysteine methyltransferase [Dictyostelium discoideum AX4]	Protein-S-isoprenylcysteine O-methyltransferase (EC 2.1.1.100) (Isoprenylcysteine carboxylmethyltransferase) (Prenylated protein carboxyl methyltransferase) (PPMT) (Prenylcysteine carboxyl methyltransferase) (pcCMT)	icmt-1; icmt-2	3.06767e+06	3.00287e+06	158678	242529	331713	185932	660623	420813	157625	47256.5	1.90473	1.84963	-0.568752	-0.497455	-0.421622	-0.545579	-0.141954	-0.345862	-0.569648	-0.663493	1
EAL70447.1	DDB_G0274027	hypothetical protein DDB_G0274027 [Dictyostelium discoideum AX4]	Transglutaminase-like domain-containing protein	NA	5.11833e+06	5.63189e+06	3.81952e+06	3.81952e+06	4.25918e+06	2.95186e+06	4.06567e+06	4.11821e+06	959882	959882	0.994551	1.32451	0.160064	0.160064	0.442546	-0.397408	0.318215	0.351973	-1.67726	-1.67726	1
EAL70472.1	DDB_G0274077	hypothetical protein DDB_G0274077 [Dictyostelium discoideum AX4]	ribonuclease III (EC 3.1.26.3)	DrnA	4.75229e+06	6.15278e+06	66753.6	70515.7	295670	898063	319377	789553	88756.1	190334	1.54099	2.17763	-0.588987	-0.587277	-0.484925	-0.211085	-0.474148	-0.260412	-0.578985	-0.532809	1
EAL70502.1	DDB_G0273623	heat shock protein [Dictyostelium discoideum AX4]	Heat shock cognate 70 kDa protein 2 (HSC70-2)	hspE-1; hspE-2	2180299872	2351007590	1099404335	1088379634	1021361678	7.28793e+08	5.23092e+08	399657885	1.32632e+08	1.58154e+08	1.57218	1.79361	0.170091	0.15579	0.0688574	-0.310649	-0.577474	-0.737587	-1.08396	-1.05085	1
EAL70586.1	DDB_G0273791	hypothetical protein DDB_G0273791 [Dictyostelium discoideum AX4]	SMP-30/Gluconolactonase/LRE-like region domain-containing protein	NA	8.67161e+06	5.80373e+06	727277	112201	90760.5	39436.1	68799.6	212797	76894.1	273283	2.31614	1.37581	-0.288668	-0.490341	-0.49737	-0.514199	-0.504571	-0.457357	-0.501917	-0.437525	1
EAL70609.1	DDB_G0273105	delta 9 fatty acid desaturase [Dictyostelium discoideum AX4]	Delta 9 fatty acid desaturase	scdB	3.98836e+07	6.99373e+07	289180	564262	373625	152652	341330	2.27079e+06	34832	182258	1.18629	2.4381	-0.462918	-0.45146	-0.459401	-0.468605	-0.460746	-0.380379	-0.473512	-0.467372	1
EAL70705.2	DDB_G0273501	adaptor-related protein complex 2, alpha subunit [Dictyostelium discoideum AX4]	AP-2 complex subunit alpha-2 (100 kDa coated vesicle protein C) (Adaptor protein complex AP-2 subunit alpha-2) (Adaptor-related protein complex 2 subunit alpha-2) (Alpha-adaptin C) (Alpha2-adaptin) (Clathrin assembly protein complex 2 alpha-C large chain) (Plasma membrane adaptor HA2/AP2 adaptin alpha C subunit)	ap2a1-1; ap2a1-2	6.9598e+07	8.32976e+07	2.4605e+07	1.74397e+07	1.22677e+07	1.14388e+07	2.54445e+07	3.35103e+07	1.99445e+07	1.97648e+07	1.53691	2.09294	-0.289229	-0.580045	-0.789961	-0.823607	-0.255153	0.0722117	-0.478384	-0.485679	1
EAL70723.1	DDB_G0273537	hypothetical protein DDB_G0273537 [Dictyostelium discoideum AX4]	V-type proton ATPase subunit S1/VOA1 transmembrane domain-containing protein	NA	9.65828e+06	3.1838e+07	4.62876e+06	7.91227e+06	7.27377e+06	7.98526e+06	889105	889105	3.6902e+06	3.82609e+06	0.20118	2.68125	-0.361205	0.00594607	-0.0654488	0.0141083	-0.77936	-0.77936	-0.466151	-0.450956	1
EAL70792.1	DDB_G0273595	hypothetical protein DDB_G0273149 [Dictyostelium discoideum AX4]	Probable importin subunit alpha-A (Karyopherin subunit alpha-A)	NA	1.31047e+07	1.55701e+07	1.33984e+06	385492	495845	636496	193126	302363	487633	91712.2	1.67512	2.09465	-0.326873	-0.489271	-0.470493	-0.446558	-0.522006	-0.503417	-0.47189	-0.539263	1
EAL70819.1	DDB_G0273725	CHC group protein [Dictyostelium discoideum AX4]	SWI/SNF complex component SNF12 homolog	snf12-1; snf12-2	1.32251e+07	2.75652e+07	1.18498e+07	1.25986e+07	76240.1	64436.3	8.86153e+06	1.50334e+07	7.09164e+06	4.36704e+06	0.388267	2.15478	0.218844	0.311081	-1.23151	-1.23297	-0.149276	0.611024	-0.367303	-0.70294	1
EAL70923.1	DDB_G0273937	hypothetical protein DDB_G0272572 [Dictyostelium discoideum AX4]	Uncharacterized protein	NA	1.15501e+07	1.15501e+07	5.12178e+06	5.12178e+06	2.96444e+06	1.12045e+06	5.27936e+06	1.68471e+06	185912	80223.5	1.67688	1.67688	0.155255	0.155255	-0.355403	-0.791888	0.192556	-0.658324	-1.0131	-1.03812	1
EAL70939.1	DDB_G0273945	cytochrome P450 family protein [Dictyostelium discoideum AX4]	Probable cytochrome P450 508A2 (EC 1.14.-.-)	cyp508A2-1; cyp508A2-2	1.8638e+06	7.05377e+06	305675	418970	200543	490857	466634	299249	402868	169408	0.327764	2.76968	-0.405342	-0.352036	-0.454807	-0.318213	-0.32961	-0.408366	-0.359612	-0.469457	1
EAL70977.1	DDB_G0272680	protein phosphatase 2C [Dictyostelium discoideum AX4]	Protein phosphatase 2C	NA	3.57185e+06	8.31913e+06	1.69524e+06	398373	3.39151e+06	3.37515e+06	1.85319e+06	1.49891e+06	41159.4	562909	0.454405	2.41351	-0.320033	-0.855225	0.379981	0.37323	-0.254852	-0.401055	-1.00264	-0.787324	1
EAL71071.1	DDB_G0272867	arginyl-tRNA synthetase [Dictyostelium discoideum AX4]	Probable arginine--tRNA ligase, cytoplasmic (EC 6.1.1.19) (Arginyl-tRNA synthetase) (ArgRS)	argS1	4.57517e+08	4.4044e+08	2.24593e+08	2.91038e+08	8.72724e+07	9.31663e+07	7.80084e+07	7.37677e+07	5.04121e+07	2.6949e+07	1.69534	1.59014	0.260442	0.669768	-0.585507	-0.549199	-0.642577	-0.668701	-0.81258	-0.957121	1
EAL71075.1	DDB_G0274051	phospholipid-binding protein [Dictyostelium discoideum AX4]	Copine-B	cpnB-1; cpnB-2	3.09938e+07	2.92369e+07	1.87267e+07	1.81925e+06	9.75278e+06	8.77653e+06	1.18868e+07	1.60713e+07	5.16403e+06	1.10653e+07	1.73195	1.54914	0.455487	-1.30383	-0.478297	-0.579881	-0.256242	0.179178	-0.955783	-0.341725	1
EAL71079.1	DDB_G0274015	3-dehydrosphinganine reductase [Dictyostelium discoideum AX4]	3-ketodihydrosphingosine reductase (KDS reductase) (EC 1.1.1.102) (3-dehydrosphinganine reductase)	ksrA-1; ksrA-2	1.89146e+07	2.32841e+07	1.26545e+07	7.61951e+06	5.28155e+06	4.98057e+06	3.66974e+06	3.90522e+06	7.67273e+06	5.51397e+06	1.40919	2.05294	0.486896	-0.254899	-0.599347	-0.643689	-0.836811	-0.802119	-0.247058	-0.565104	1
EAL71185.1	DDB_G0272522	sphingosine kinase [Dictyostelium discoideum AX4]	Sphingosine kinase A (SK A) (SPK A) (EC 2.7.1.91)	sgkA	1.52288e+07	1.96495e+07	599897	455353	174868	207081	435945	482752	158218	103563	1.57428	2.18054	-0.431955	-0.451778	-0.490244	-0.485827	-0.45444	-0.448021	-0.492528	-0.500023	1
EAL71186.1	DDB_G0272524	NADP-dependent malate dehydrogenase [Dictyostelium discoideum AX4]	NADP-dependent malic enzyme (NADP-ME) (EC 1.1.1.40) (SrfA-induced gene A protein)	malA	1.88196e+08	2.51583e+08	3.30597e+07	4.66809e+07	3.4201e+07	2.95597e+07	4.64937e+07	3.88789e+07	7.39323e+07	4.57533e+07	1.42361	2.24875	-0.595861	-0.418548	-0.581005	-0.641422	-0.420985	-0.52011	-0.0638063	-0.430623	1
EAL71212.1	DDB_G0272120	peptidase M41, FtsH domain-containing protein [Dictyostelium discoideum AX4]	Peptidase M41, FtsH domain-containing protein	rcaA	6.04989e+07	5.46719e+07	2.13554e+07	1.85164e+07	1.43571e+07	1.14239e+07	1.12847e+07	13178358	1.42631e+06	8.18073e+06	1.96785	1.6739	-0.00675769	-0.149972	-0.359789	-0.507758	-0.514778	-0.419251	-1.01209	-0.671359	1
EAL71257.1	DDB_G0272210	isocitrate dehydrogenase (NADP+) [Dictyostelium discoideum AX4]	Isocitrate dehydrogenase [NADP], mitochondrial (EC 1.1.1.42) (IDH 2) (IDP 2) (NADP(+)-specific ICDH 2) (NADP-isocitrate dehydrogenase 2) (Oxalosuccinate decarboxylase 2)	idhM	5.0435e+08	264525994	9.87143e+07	1.27666e+08	1.80086e+08	1.42773e+08	1.0392e+08	1.48331e+08	2.00341e+07	1.08743e+07	2.43325	0.737976	-0.434118	-0.229466	0.141083	-0.122675	-0.397322	-0.0833892	-0.990294	-1.05504	1
EAL71258.1	DDB_G0272212	hypothetical protein DDB_G0272212 [Dictyostelium discoideum AX4]	IPT/TIG domain-containing protein	NA	2.48184e+06	7.27896e+06	2.49549e+06	4.34017e+06	3.50846e+06	3.21329e+06	5.26937e+06	4.87363e+06	4.23561e+06	4.23561e+06	-1.19665	2.1576	-1.1871	0.102737	-0.478817	-0.685206	0.752448	0.47574	0.0296253	0.0296253	1
EAL71329.1	DDB_G0272354	SH2 domain-containing protein [Dictyostelium discoideum AX4]	Transcription elongation factor spt6	spt6	1.70188e+07	2.47037e+07	9.47492e+06	6.18779e+06	471641	149684	5.89694e+06	7.8982e+06	4.34095e+06	4.34095e+06	1.1855	2.20112	0.188529	-0.245887	-1.00132	-1.04386	-0.284325	-0.0198448	-0.48996	-0.48996	1
EAL71399.1	DDB_G0272076	proteasome component region PCI domain-containing protein [Dictyostelium discoideum AX4]	Eukaryotic translation initiation factor 3 subunit L (eIF3l) (Eukaryotic translation initiation factor 3 subunit 6-interacting protein) (Eukaryotic translation initiation factor 3 subunit E-interacting protein)	eif3L	1.22783e+08	1.85983e+08	3.95977e+07	4.75705e+07	4.53677e+07	5.22221e+07	3.71348e+07	4.54047e+07	1.17233e+07	1.36869e+07	1.16828	2.34707	-0.38329	-0.234583	-0.275669	-0.147821	-0.429229	-0.274979	-0.903203	-0.866578	1
EAL71419.1	DDB_G0271970	hypothetical protein DDB_G0271970 [Dictyostelium discoideum AX4]	Pectate lyase superfamily protein domain-containing protein	NA	2.89508e+08	2.42825e+08	2.26895e+08	2.18712e+08	1.75404e+08	1.77514e+08	143257325	1.7232e+08	1.97662e+07	6.12557e+07	1.42622	0.855999	0.66142	0.561468	0.0324694	0.0582401	-0.360191	-0.00519936	-1.8686	-1.36182	1
EAL71440.1	DDB_G0272012	GNS1/SUR4 family protein [Dictyostelium discoideum AX4]	Putative fatty acid elongase DDB_G0272012 (EC 2.3.1.199) (3-keto acyl-CoA synthase DDB_G0272012) (Putative elongation of fatty acids protein DDB_G0272012) (Very-long-chain 3-oxoacyl-CoA synthase DDB_G0272012)	NA	6.53264e+06	1.97177e+07	5.19123e+06	5.19123e+06	4.67722e+06	3.39048e+06	1.79499e+06	1.76707e+06	150475	577962	0.290075	2.63139	0.0518752	0.0518752	-0.039399	-0.26789	-0.551207	-0.556165	-0.84323	-0.767319	1
EAL71458.1	DDB_G0272048	hypothetical protein DDB_G0272048 [Dictyostelium discoideum AX4]	Nudix hydrolase domain-containing protein	NA	2.12966e+07	2.90135e+07	5.20873e+06	4.34343e+06	424721	322848	1.67903e+06	1.97206e+06	1.45327e+06	1.45327e+06	1.45686	2.22795	-0.150685	-0.237148	-0.628716	-0.638895	-0.503382	-0.474101	-0.52594	-0.52594	1
EAL71471.1	DDB_G0271894	hypothetical protein DDB_G0271894 [Dictyostelium discoideum AX4]	Uncharacterized protein	NA	1.06132e+07	1.00834e+07	3.32212e+06	2.66361e+06	140295	72908	943538	943538	1.47702e+06	1.47702e+06	1.90062	1.76527	0.0379262	-0.130308	-0.774951	-0.792167	-0.569743	-0.569743	-0.433452	-0.433452	1
EAL71477.1	DDB_G0271906	glutamate-tRNA ligase [Dictyostelium discoideum AX4]	glutamate--tRNA ligase (EC 6.1.1.17) (Glutamyl-tRNA synthetase)	mgluS	3.75533e+06	5.51657e+06	452460	1.4061e+06	285138	285138	733578	1.48905e+06	1.49113e+06	1.49113e+06	1.22661	2.27291	-0.735516	-0.168992	-0.834917	-0.834917	-0.568514	-0.119709	-0.118476	-0.118476	1
EAL71506.1	DDB_G0271854	hypothetical protein DDB_G0271854 [Dictyostelium discoideum AX4]	N-acetyltransferase domain-containing protein	NA	1.11295e+06	1.05486e+06	825394	387214	1.04183e+06	252748	553244	782228	86628.3	219359	1.25881	1.10688	0.50673	-0.639292	1.07281	-0.990975	-0.205055	0.393833	-1.42545	-1.0783	1
EAL71544.1	DDB_G0271708	hypothetical protein DDB_G0271708 [Dictyostelium discoideum AX4]	ATP-dependent DNA helicase DDX31 (EC 5.6.2.-) (DEAD box protein 31) (Probable ATP-dependent RNA helicase DDX31) (EC 3.6.4.13)	ddx31	3.62185e+06	3.62185e+06	244678	1.05558e+06	378559	121646	601923	356724	35833.1	95343	1.85489	1.85489	-0.546644	0.0299935	-0.451439	-0.634133	-0.292603	-0.466966	-0.695155	-0.652837	1
EAL71617.1	DDB_G0271506	peptidase M16 family protein [Dictyostelium discoideum AX4]	Peptidase M16 family protein	pitrm1	5.65187e+07	8.72573e+07	9.11727e+06	11944920	6.44518e+06	5.01411e+06	3.48626e+07	4.92189e+07	9.12787e+06	1.14411e+07	1.01488	2.1124	-0.677595	-0.576633	-0.773002	-0.824099	0.241646	0.754239	-0.677216	-0.594622	1
EAL71621.1	DDB_G0271514	RNA polymerase III subunit [Dictyostelium discoideum AX4]	RNA polymerase III subunit	rpc5	4.81506e+06	7.82008e+06	4.23086e+06	2.1427e+06	1.9815e+06	2.0647e+06	2.88562e+06	2805050	444380	444380	0.839435	2.20177	0.574589	-0.372079	-0.44516	-0.407439	-0.0352787	-0.0718032	-1.14202	-1.14202	1
EAL71633.1	DDB_G0271538	LISK family protein kinase [Dictyostelium discoideum AX4]	Probable serine/threonine-protein kinase DDB_G0271538 (EC 2.7.11.1)	NA	1.16995e+07	1.70408e+07	2.82901e+06	3.01379e+06	137500	300352	2.38914e+06	957520	89974.1	199238	1.35302	2.27556	-0.17905	-0.147136	-0.643918	-0.615791	-0.255023	-0.502287	-0.652126	-0.633255	1
EAL71704.1	DDB_G0271148	40S ribosomal protein S25 [Dictyostelium discoideum AX4]	Small ribosomal subunit protein eS25 (40S ribosomal protein S25) (S31)	rps25	8.51106e+08	4.86867e+08	564271850	6.68e+08	2.70306e+06	1.11859e+06	1.75578e+06	4.96453e+06	1.43658e+08	2.26096e+08	1.73234	0.59758	0.838729	1.16189	-0.910799	-0.915735	-0.91375	-0.903753	-0.471665	-0.214833	1
EAL71779.1	DDB_G0271298	S60 ribosomal protein L27 [Dictyostelium discoideum AX4]	Large ribosomal subunit protein eL27 (60S ribosomal protein L27)	rpl27	1.75743e+08	1.39459e+08	3.57373e+07	4.62121e+07	8.28951e+07	6.84925e+07	5.05063e+07	1.92986e+07	2.81106e+06	4.9636e+06	1.99082	1.3523	-0.472921	-0.288592	0.356932	0.103483	-0.213027	-0.762201	-1.05234	-1.01446	1
EAL71783.1	DDB_G0271306	60S ribosomal export protein [Dictyostelium discoideum AX4]	60S ribosomal export protein NMD3	nmd3	2.09045e+07	2.01307e+07	2.89244e+06	2.72293e+06	1.48021e+06	1.37954e+06	305147	942539	146619	537867	1.9322	1.83733	-0.276071	-0.296853	-0.449209	-0.461552	-0.593271	-0.515127	-0.612707	-0.56474	1
EAL71798.1	DDB_G0271336	hypothetical protein DDB_G0271336 [Dictyostelium discoideum AX4]	Isochorismatase-like domain-containing protein	NA	2.89501e+07	29566169	2.91354e+07	2.78539e+07	1.86861e+07	1.93312e+07	1.79927e+07	1.47128e+07	4.0118e+06	1.34996e+07	1.01118	1.08382	1.03303	0.881929	-0.19901	-0.12295	-0.280771	-0.667486	-1.92921	-0.810531	1
EAL71829.1	DDB_G0271398	hypothetical protein DDB_G0271398 [Dictyostelium discoideum AX4]	Protein MON2 homolog	mon2	6.92394e+06	4.61594e+06	236606	629922	147134	100158	3.18411e+06	4.74792e+06	240026	44918.4	1.89049	0.988407	-0.723251	-0.569524	-0.758222	-0.776582	0.42878	1.03999	-0.721915	-0.798172	1
EAL71923.1	DDB_G0269146	DEAD/DEAH box helicase domain-containing protein [Dictyostelium discoideum AX4]	RNA helicase (EC 3.6.4.13)	ifdA	1965396355	1405702598	5.47544e+08	5.42061e+08	3.75384e+08	3.99857e+08	3.61834e+08	384529630	156622914	1.52166e+08	2.27618	1.32282	-0.138937	-0.148275	-0.432187	-0.390501	-0.455268	-0.416609	-0.804817	-0.812409	1
EAL71950.1	DDB_G0269200	calpain-like cysteine protease [Dictyostelium discoideum AX4]	Putative calpain-like cysteine protease A (EC 3.4.22.-) [Cleaved into: Putative processed calpain-like cysteine protease A]	cplA	5.24926e+07	5.91619e+07	4.51338e+07	5.90577e+07	5.06492e+07	4.5797e+07	5.39609e+07	3.90736e+07	4.00694e+07	4.13171e+07	0.509937	1.39993	-0.472066	1.38603	0.263942	-0.383574	0.705874	-1.28078	-1.14789	-0.981398	1
EAL71960.1	DDB_G0269220	cytochrome c oxidase subunit VIb [Dictyostelium discoideum AX4]	Cytochrome c oxidase subunit VIb	NA	913211	913211	277135	546107	746409	316324	502908	473654	51793.6	72329.6	1.39016	1.39016	-0.657168	0.208567	0.853274	-0.53103	0.0695219	-0.0246367	-1.38247	-1.31637	1
EAL72003.1	DDB_G0269306	DEAD/DEAH box helicase [Dictyostelium discoideum AX4]	RNA helicase (EC 3.6.4.13)	dhx35	4.16624e+06	2.57399e+06	614969	353790	181743	471111	145231	155724	331569	123866	2.39646	1.22398	-0.218595	-0.41092	-0.537611	-0.324528	-0.564497	-0.55677	-0.427283	-0.58023	1
EAL72020.1	DDB_G0269340	short-chain dehydrogenase/reductase family protein [Dictyostelium discoideum AX4]	Short-chain dehydrogenase/reductase family protein	NA	6.72299e+07	8.48353e+07	4.57774e+07	3.55054e+07	4.74749e+07	4.3209e+07	4.06019e+07	3.42269e+07	1.08067e+07	2.63499e+07	1.14779	2.00301	0.105689	-0.393297	0.188147	-0.0190755	-0.145723	-0.455406	-1.59309	-0.838048	1
EAL72056.1	DDB_G0269412	RNA polymerase II-associated factor 1 [Dictyostelium discoideum AX4]	RNA polymerase II-associated factor 1	paf1	1.77181e+07	2.20103e+07	691280	9.13276e+06	1.69671e+06	1.45395e+06	5.07645e+06	5.10785e+06	1.47607e+06	1.47607e+06	1.47909	2.04928	-0.782799	0.338592	-0.649235	-0.681484	-0.200261	-0.196089	-0.678546	-0.678546	1
EAL72069.1	DDB_G0269438	ZPR1-type zinc finger-containing protein [Dictyostelium discoideum AX4]	Zinc finger protein ZPR1 homolog (Zinc finger protein 259 homolog)	zpr1	2.64335e+08	349255324	4.5467e+07	5.65184e+07	3.26963e+07	3.29364e+07	4.31182e+07	56283153	2.35492e+07	3.3472e+07	1.48932	2.23079	-0.421689	-0.325195	-0.533194	-0.531098	-0.442197	-0.327249	-0.613061	-0.526421	1
EAL72081.2	DDB_G0269462	ubiquitin domain-containing protein [Dictyostelium discoideum AX4]	Ubiquitin domain-containing protein	NA	8.83587e+06	3.76245e+06	1.70117e+06	615115	177590	394161	187790	78398.5	319814	319814	2.59793	0.766467	0.022365	-0.369692	-0.527635	-0.449454	-0.523953	-0.563442	-0.476293	-0.476293	1
EAL72091.1	DDB_G0269482	hypothetical protein DDB_G0269482 [Dictyostelium discoideum AX4]	VWFA domain-containing protein	NA	8.52244e+06	6.31048e+06	982539	982539	150664	74234.8	448188	394021	332444	28378.6	2.22421	1.48988	-0.27888	-0.27888	-0.555046	-0.580419	-0.456274	-0.474256	-0.494698	-0.595642	1
EAL72185.1	DDB_G0269670	hypothetical protein DDB_G0269670 [Dictyostelium discoideum AX4]	WW domain-containing protein	NA	5.77312e+06	4.23198e+06	885843	581292	28290.5	92748.2	779344	245424	178946	87018.2	2.22762	1.46211	-0.199956	-0.35123	-0.625913	-0.593896	-0.252855	-0.51806	-0.55108	-0.596742	1
EAL72228.1	DDB_G0269756	hypothetical protein DDB_G0269756 [Dictyostelium discoideum AX4]	Enoyl-CoA hydratase/isomerase domain-containing protein	NA	2.46217e+07	5.57254e+07	1.85647e+06	5.89323e+06	6.64289e+06	4.98688e+06	1.56312e+07	18962791	8.31197e+06	1.2214e+07	0.578758	2.54892	-0.863233	-0.607538	-0.560053	-0.664947	0.00928403	0.220311	-0.45433	-0.207171	1
EAL72231.1	DDB_G0269762	hypothetical protein DDB_G0269762 [Dictyostelium discoideum AX4]	Ribosomal protein S18	NA	3.08271e+08	2.7112e+08	6.15614e+07	8.30519e+07	4.21625e+07	4.40225e+07	7.83338e+07	9.01168e+07	5.23793e+07	6.11853e+07	2.05556	1.67191	-0.492166	-0.270238	-0.692495	-0.673287	-0.318961	-0.19728	-0.586989	-0.49605	1
EAL72270.1	DDB_G0269840	hypothetical protein DDB_G0269840 [Dictyostelium discoideum AX4]	VASt domain-containing protein	NA	1.12543e+07	7.89417e+06	144601	656830	131887	182961	336385	190747	135838	282456	2.27747	1.43959	-0.492838	-0.365109	-0.496008	-0.483272	-0.445015	-0.481331	-0.495023	-0.458462	1
EAL72278.1	DDB_G0269856	group IV decarboxylase [Dictyostelium discoideum AX4]	Group IV decarboxylase	ddcA	1.00771e+07	7.51529e+06	2.46284e+06	5.63968e+06	49551	83981	455695	259435	98179.5	110120	1.98902	1.30061	-0.0570616	0.796608	-0.705551	-0.696299	-0.596414	-0.649152	-0.692484	-0.689276	1
EAL72311.1	DDB_G0269922	5'-3' exoribonuclease [Dictyostelium discoideum AX4]	5'-3' exoribonuclease (EC 3.1.13.-)	xrn2	3.08887e+06	3.50794e+06	2.25805e+06	3.28682e+06	1.96315e+06	2.22042e+06	1.46365e+06	1283681	123740	34622.9	0.956944	1.30094	0.274955	1.11944	0.032881	0.244069	-0.377144	-0.524873	-1.47703	-1.55018	1
EAL72321.1	DDB_G0269942	hypothetical protein DDB_G0269942 [Dictyostelium discoideum AX4]	Vesicle-trafficking protein SEC22b (SEC22 vesicle-trafficking protein homolog B)	NA	5.11288e+06	5.11288e+06	3.24448e+06	4.12893e+06	52154.2	1.62465e+06	821011	1.68942e+06	1.91084e+06	921517	1.45395	1.45395	0.429221	0.914296	-1.32161	-0.459179	-0.899934	-0.423654	-0.302215	-0.844812	1
EAL72324.1	DDB_G0269948	hypothetical protein DDB_G0269948 [Dictyostelium discoideum AX4]	Transportin (Importin subunit beta) (Karyopherin subunit beta)	tnpo	2.0426e+08	2.14769e+08	1.00871e+08	8.14684e+07	4.20755e+07	4.5675e+07	3.69599e+07	2.72615e+07	9.87389e+06	1.27257e+07	1.68802	1.82806	0.310201	0.0516321	-0.473337	-0.425369	-0.54151	-0.670757	-0.902472	-0.864468	1
EAL72334.1	DDB_G0269968	hypothetical protein DDB_G0269968 [Dictyostelium discoideum AX4]	Uncharacterized protein	NA	7.8847e+06	2.35974e+06	1.84637e+06	2701281	1.50132e+06	1.5496e+06	1.38828e+06	1.02817e+06	119674	63272.7	2.63214	0.142186	-0.0891748	0.296111	-0.244682	-0.222919	-0.295622	-0.457918	-0.867352	-0.89277	1
EAL72362.1	DDB_G0270024	RhoGAP domain-containing protein [Dictyostelium discoideum AX4]	GTPase activating protein homolog 2 (GTPase activating factor for raC protein CC) (Rho GTPase-activating protein gacCC)	mgp2	2.51728e+07	1.55062e+07	298848	725550	74475.4	22212.3	1.3372e+06	458558	209426	32743.6	2.38361	1.27527	-0.468371	-0.419446	-0.494097	-0.500089	-0.349316	-0.450059	-0.478624	-0.498882	1
EAL72428.1	DDB_G0270156	hypothetical protein DDB_G0270156 [Dictyostelium discoideum AX4]	RRM domain-containing protein	NA	4.61478e+07	4.47367e+07	2.34287e+07	2.52187e+07	7.01222e+06	1.00953e+07	1.9202e+07	2.38253e+07	3.99304e+06	4.62847e+06	1.65661	1.56428	0.170111	0.287231	-0.904015	-0.702293	-0.10644	0.196056	-1.10156	-1.05998	1
EAL72478.1	DDB_G0270256	hypothetical protein DDB_G0270256 [Dictyostelium discoideum AX4]	Uncharacterized protein	NA	3.9744e+06	3.73575e+06	99244.4	190360	564045	774997	261565	94210	237205	200125	1.95613	1.79848	-0.603739	-0.543549	-0.296699	-0.157347	-0.496512	-0.607064	-0.512604	-0.537098	1
EAL72515.1	DDB_G0270330	hypothetical protein DDB_G0270330 [Dictyostelium discoideum AX4]	Pesticidal crystal protein N-terminal domain-containing protein	NA	561864	1.35418e+06	456765	157291	336291	151749	274760	1.46839e+06	41819.9	101330	0.139553	1.68769	-0.0658056	-0.650963	-0.301205	-0.661793	-0.421435	1.91086	-0.876588	-0.760308	1
EAL72544.1	DDB_G0270388	ubiquitin system component Cue domain containing protein [Dictyostelium discoideum AX4]	RNA polymerase II degradation factor 1	NA	7.08672e+07	8.39938e+07	6.58255e+07	3.64782e+07	4.82356e+07	6.00152e+07	6.13494e+07	5.95309e+07	1.20542e+07	2.86183e+07	0.843973	1.45367	0.609798	-0.753319	-0.207214	0.339923	0.401893	0.317426	-1.88776	-1.11839	1
EAL72549.1	DDB_G0270398	WD40 repeat-containing protein [Dictyostelium discoideum AX4]	Protein raptor homolog	raptor	1.51419e+06	2.36027e+06	664069	33303.4	694137	104599	1.35012e+06	1714161	125360	451670	0.773123	1.84022	-0.299058	-1.09459	-0.261135	-1.00467	0.566199	1.02534	-0.978486	-0.566939	1
EAL72551.1	DDB_G0270402	hypothetical protein DDB_G0270402 [Dictyostelium discoideum AX4]	AD domain-containing protein	NA	6.36561e+07	4.65713e+07	4.50817e+07	19208180	1.33654e+07	1.18713e+07	1.46261e+07	1.29121e+07	1.49182e+07	1.90178e+07	2.02801	1.10488	1.02439	-0.373615	-0.689312	-0.770042	-0.621198	-0.713807	-0.605411	-0.383904	1
EAL72552.1	DDB_G0270404	DOCK family protein [Dictyostelium discoideum AX4]	DOCK family protein	docB	2.68515e+06	2.68515e+06	319496	291991	415272	422493	491978	1.00955e+06	25463.3	294789	1.83744	1.83744	-0.549548	-0.577301	-0.452908	-0.445623	-0.375511	0.146728	-0.846232	-0.574478	1
EAL72556.1	DDB_G0270412	hypothetical protein DDB_G0270412 [Dictyostelium discoideum AX4]	Mitofilin	NA	1.39653e+08	2.05435e+08	2.23901e+07	5.18562e+07	5.39196e+07	4.42633e+07	4.67388e+07	65196451	1.04601e+07	5.32104e+07	1.19665	2.31574	-0.798249	-0.296965	-0.261862	-0.426137	-0.384025	-0.0700194	-1.0012	-0.273928	1
EAL72600.1	DDB_G0270500	hypothetical protein DDB_G0270500 [Dictyostelium discoideum AX4]	FAD-binding PCMH-type domain-containing protein	NA	702697	4.69512e+06	318959	842282	617218	750719	790951	695751	1.25199e+06	1.91881e+06	-0.433154	2.67854	-0.732239	-0.324361	-0.499777	-0.395726	-0.364369	-0.438568	-0.00503455	0.514687	1
EAL72659.1	DDB_G0270618	hypothetical protein DDB_G0270618 [Dictyostelium discoideum AX4]	Uncharacterized protein	NA	3.19511e+07	2.50623e+07	8.87594e+06	1.05509e+07	1.25529e+07	1.20372e+07	1.22358e+07	1.132e+07	523082	2.50002e+06	2.03857	1.30677	-0.412702	-0.234767	-0.022099	-0.0768814	-0.0557845	-0.153066	-1.30003	-1.09002	1
EAL72713.1	DDB_G0270726	pyridoxal phosphate-dependent decarboxylase family protein [Dictyostelium discoideum AX4]	Pyridoxal phosphate-dependent decarboxylase family protein	NA	9.82426e+06	3.13996e+07	6.50515e+06	2.11332e+06	733061	108655	3.61648e+06	5141024	63752.5	203271	0.405477	2.67576	0.0562212	-0.405912	-0.551152	-0.616855	-0.247741	-0.0873198	-0.62158	-0.606899	1
EAL72767.1	DDB_G0270834	hypothetical protein DDB_G0270834 [Dictyostelium discoideum AX4]	Sphingomyelin phosphodiesterase A (EC 3.1.4.-) (Acid sphingomyelinase A) (aSMase A)	sgmA	1.75e+07	1.59235e+07	9.26653e+06	6.75726e+06	598227	600305	642810	917952	73081.6	529626	1.80006	1.5678	0.587138	0.217485	-0.689831	-0.689525	-0.683264	-0.642731	-0.767193	-0.699937	1
EAL72810.2	DDB_G0270920	hypothetical protein DDB_G0270920 [Dictyostelium discoideum AX4]	Uncharacterized protein	NA	1.18702e+06	2.25823e+06	121414	922407	130438	61263.1	117415	1.61736e+06	67968.8	63369.5	0.666162	2.00668	-0.667343	0.335023	-0.65605	-0.742616	-0.672347	1.2047	-0.734225	-0.73998	1
EAL72977.1	DDB_G0268776	glutamyl-tRNA amidotransferase B subunit [Dictyostelium discoideum AX4]	Glutamyl-tRNA(Gln) amidotransferase subunit B, mitochondrial (Glu-AdT subunit B) (EC 6.3.5.-)	NA	2.10599e+07	3.35648e+07	2.25863e+06	7.43252e+06	3.84976e+06	3.22321e+06	4.48709e+06	2.5498e+06	801004	5.84448e+06	1.19482	2.38507	-0.594751	-0.102284	-0.443303	-0.50294	-0.38264	-0.567037	-0.733493	-0.253439	1
EAL72984.1	DDB_G0268790	hypothetical protein DDB_G0268790 [Dictyostelium discoideum AX4]	Uncharacterized protein	NA	2.1241e+06	2.26282e+06	880034	958749	698342	569786	525067	644886	242138	40874	1.66866	1.85693	-0.0198784	0.0869594	-0.266483	-0.440968	-0.501665	-0.339038	-0.885675	-1.15884	1
EAL73013.1	DDB_G0268848	hypothetical protein DDB_G0268848 [Dictyostelium discoideum AX4]	Sacsin	NA	6.45644e+07	8.88287e+07	1.47965e+07	4.29248e+07	2.04486e+07	1.92851e+07	2.63566e+06	2743156	212914	597797	1.27822	2.07632	-0.358766	0.566439	-0.172854	-0.211125	-0.758762	-0.755227	-0.838452	-0.825792	1
EAL73023.1	DDB_G0268868	hypothetical protein DDB_G0268868 [Dictyostelium discoideum AX4]	RNA cytidine acetyltransferase (EC 2.3.1.-) (18S rRNA cytosine acetyltransferase)	nat10	4.31308e+06	2.15225e+06	995906	995906	1.55536e+06	915261	2.15086e+06	1.55198e+06	2.93202e+06	2.93202e+06	2.07596	0.0942667	-0.966218	-0.966218	-0.453141	-1.04018	0.092988	-0.456246	0.809393	0.809393	1
EAL73028.1	DDB_G0268878	hypothetical protein DDB_G0268878 [Dictyostelium discoideum AX4]	IPT/TIG domain-containing protein	NA	4.3803e+06	4.41502e+06	224344	527326	76925.2	315790	718605	435216	22486.4	107633	1.87286	1.89282	-0.516237	-0.342065	-0.600982	-0.463668	-0.232106	-0.395015	-0.632277	-0.583329	1
EAL73100.1	DDB_G0269022	hypothetical protein DDB_G0269022 [Dictyostelium discoideum AX4]	BTB domain-containing protein	NA	4.64391e+07	5.43986e+07	2.27356e+07	2.07654e+07	1.87319e+07	2.15693e+07	1.62967e+07	1.65865e+07	2.21699e+06	8.24267e+06	1.48014	1.97847	-0.00392694	-0.12728	-0.254591	-0.076945	-0.407057	-0.388914	-1.28858	-0.911316	1
EAL73106.1	DDB_G0269034	uridine kinase [Dictyostelium discoideum AX4]	Uridine-cytidine kinase A (EC 2.7.1.48) (Cytidine monophosphokinase A) (Uridine kinase/uracil phosphoribosyltransferase) (UK-UPRT) (Uridine monophosphokinase A)	udkA	1.38702e+08	1.27945e+08	3.80159e+07	2.35546e+07	8.5396e+06	5.9912e+06	1.1555e+07	1.03985e+07	7.08068e+06	7.08068e+06	1.96439	1.75479	0.00252541	-0.279253	-0.571819	-0.621475	-0.513065	-0.535599	-0.600246	-0.600246	1
EAL73114.1	DDB_G0269050	hypothetical protein DDB_G0269050 [Dictyostelium discoideum AX4]	Uncharacterized protein	NA	2.62003e+06	2.23637e+06	492498	492498	52310.6	97640.7	136403	253138	86593.9	86672.4	2.06259	1.6598	-0.171042	-0.171042	-0.633182	-0.585591	-0.544896	-0.422339	-0.597189	-0.597106	1
EAL73145.1	DDB_G0267386	cystathionine beta-synthase [Dictyostelium discoideum AX4]	Cystathionine beta-synthase (EC 4.2.1.22) (Beta-thionase) (Serine sulfhydrase)	cysB	2075813302	3805749109	1122783881	1172728455	4.79457e+08	5.00119e+08	7.1601e+08	8.40592e+08	3.67226e+08	3.7909e+08	0.870283	2.48939	-0.0216883	0.0250565	-0.623799	-0.604461	-0.402401	-0.285801	-0.72884	-0.717736	1
EAL73155.1	DDB_G0267406	lysosomal integral membrane glycoprotein [Dictyostelium discoideum AX4]	Lysosome membrane protein 2-A (Lysosome membrane protein II-1) (LIMP II-1)	lmpA	1.46121e+07	7.87455e+06	149488	488743	195330	110537	1.07595e+06	1.1665e+06	84967.1	99673.8	2.4808	1.09097	-0.502562	-0.43258	-0.493105	-0.510596	-0.311451	-0.292771	-0.515871	-0.512837	1
EAL73160.1	DDB_G0267416	DNA-dependent RNA polymerase [Dictyostelium discoideum AX4]	DNA-directed RNA polymerase (EC 2.7.7.6)	rpmA	1.13996e+07	1.12371e+07	935060	197553	727191	232399	724798	196417	48469	1.4746e+06	1.90666	1.87098	-0.391391	-0.55335	-0.437039	-0.545698	-0.437565	-0.5536	-0.58609	-0.272907	1
EAL73161.1	DDB_G0267418	S-adenosyl-L-homocysteine hydrolase [Dictyostelium discoideum AX4]	Adenosylhomocysteinase (AdoHcyase) (EC 3.13.2.1) (S-adenosyl-L-homocysteine hydrolase)	sahA	5784312298	3980942126	2399200416	2427799351	3396376211	3392800968	3005339781	2314356464	1737322689	7.80344e+08	2.10483	0.778761	-0.384342	-0.363312	0.348912	0.346283	0.0613709	-0.44673	-0.871041	-1.57474	1
EAL73177.1	DDB_G0267448	erg4/erg24 family protein [Dictyostelium discoideum AX4]	Erg4/erg24 family protein	NA	3.93163e+06	9.15365e+06	3.52906e+06	378369	339577	978755	1.56206e+06	1.27291e+06	191470	846783	0.62091	2.51351	0.47501	-0.666886	-0.680946	-0.44929	-0.237884	-0.34268	-0.734623	-0.49712	1
EAL73184.1	DDB_G0267462	RhoGAP domain-containing protein [Dictyostelium discoideum AX4]	Inositol 5-phosphatase 4 (RhoGAP domain-containing protein)	Dd5P4	3.08893e+06	6.89584e+06	780679	151380	1.55962e+06	1.59946e+06	1.32314e+06	1.57586e+06	55529.2	80391.6	0.673368	2.53384	-0.454696	-0.762241	-0.0740227	-0.0545534	-0.189591	-0.0660836	-0.809084	-0.796933	1
EAL73194.1	DDB_G0267482	hypothetical protein DDB_G0267482 [Dictyostelium discoideum AX4]	Putative uncharacterized protein DDB_G0267482	NA	2.5438e+07	1.16325e+07	1.08476e+07	1.37346e+07	6.00577e+06	7.5039e+06	335088	517875	75667.2	63819	2.18003	0.49136	0.395348	0.74848	-0.196899	-0.0136497	-0.890528	-0.86817	-0.92226	-0.92371	1
EAL73211.1	DDB_G0267516	DEAD/DEAH box helicase [Dictyostelium discoideum AX4]	DEAD/DEAH box helicase	dhx57	3.37688e+06	3.37688e+06	157712	145542	9104.14	91211.1	375695	130540	103357	73289	1.8928	1.8928	-0.457209	-0.466093	-0.565694	-0.505755	-0.29808	-0.477045	-0.496889	-0.518839	1
EAL73247.1	DDB_G0267588	hypothetical protein DDB_G0267588 [Dictyostelium discoideum AX4]	Probable phosphatidylinositol phosphate kinase DDB_G0267588 (EC 2.7.1.-)	NA	2.55896e+06	6.83271e+06	1.66894e+06	1.66894e+06	112042	393458	247254	1.11208e+06	652243	626484	0.48655	2.62662	0.0408775	0.0408775	-0.738739	-0.597821	-0.671032	-0.23797	-0.468234	-0.481133	1
EAL73249.1	DDB_G0267592	hypothetical protein DDB_G0267592 [Dictyostelium discoideum AX4]	Amine oxidase domain-containing protein	NA	1.52195e+07	3.16758e+07	4.52117e+06	7.41407e+06	46742.6	755750	1.8802e+06	2.72779e+06	343535	343535	0.872367	2.51743	-0.197096	0.0920958	-0.644386	-0.573509	-0.461103	-0.376372	-0.614716	-0.614716	1
EAL73290.1	DDB_G0267674	glycogen synthase [Dictyostelium discoideum AX4]	Glycogen [starch] synthase (EC 2.4.1.11)	glcS	8.71662e+06	1.31638e+07	294340	382833	3.06128e+06	3.67583e+06	3.89922e+06	4358440	3.70395e+06	3.06243e+06	1.1135	2.26921	-1.07524	-1.05225	-0.356184	-0.196477	-0.138422	-0.019083	-0.189169	-0.355885	1
EAL73309.1	DDB_G0267712	hypothetical protein DDB_G0267712 [Dictyostelium discoideum AX4]	Iron-binding zinc finger CDGSH type domain-containing protein	NA	1.71312e+07	1.23889e+07	2.11952e+06	4.79496e+06	3.20794e+06	3.59326e+06	5.10625e+06	8.88432e+06	3.39566e+06	4.50726e+06	2.19653	1.21552	-0.908834	-0.355384	-0.683681	-0.603972	-0.29099	0.490556	-0.644848	-0.414898	1
EAL73316.1	DDB_G0268332	hypothetical protein DDB_G0267726 [Dictyostelium discoideum AX4]	Uncharacterized protein	NA	4.40253e+07	6.96024e+06	699360	3.59544e+06	2.2884e+07	9.62815e+06	1.94835e+07	1.83205e+07	1859031	2.5285e+06	2.29012	-0.445681	-0.9078	-0.694038	0.729658	-0.248761	0.47867	0.392828	-0.822204	-0.77279	1
EAL73318.1	DDB_G0267730	hypothetical protein DDB_G0267730 [Dictyostelium discoideum AX4]	Serine/threonine-protein kinase dst2 (EC 2.7.11.1)	dst2	3.54322e+06	1.90398e+07	1.33133e+06	198368	319751	436331	2.29327e+06	2926824	2.57141e+06	3.12493e+06	-0.00633722	2.77535	-0.403379	-0.606749	-0.584961	-0.564034	-0.230708	-0.116982	-0.180779	-0.0814212	1
EAL73341.1	DDB_G0267776	hypothetical protein DDB_G0267776 [Dictyostelium discoideum AX4]	Uncharacterized protein	NA	2.16965e+07	2.27814e+07	3.9141e+06	3.87243e+06	1.148e+06	1.17625e+06	2.49931e+06	1.24777e+06	56981.9	201264	1.81231	1.93647	-0.22261	-0.227378	-0.539148	-0.535915	-0.384511	-0.527731	-0.663998	-0.647487	1
EAL73440.1	DDB_G0267974	hypothetical protein DDB_G0267974 [Dictyostelium discoideum AX4]	Calponin-homology (CH) domain-containing protein	NA	1.42203e+07	1.14481e+07	8.46305e+06	1.23175e+07	57968	291382	240001	824725	44459.4	219716	1.56342	1.10271	0.606634	1.2472	-0.790177	-0.751387	-0.759926	-0.662752	-0.792422	-0.763297	1
EAL73481.1	DDB_G0268056	serine C-palmitoyltransferase subunit [Dictyostelium discoideum AX4]	Serine palmitoyltransferase 1 (EC 2.3.1.50) (Long chain base biosynthesis protein 1) (LCB 1) (Serine-palmitoyl-CoA transferase 1) (SPT 1) (SPT1)	sptA	5.71186e+07	4.32805e+07	1.63297e+07	2.03038e+07	4.93987e+07	4.5621e+07	4.73826e+07	4.83608e+07	3.31406e+07	5.20547e+07	1.16068	0.145374	-1.83202	-1.54044	0.59427	0.317103	0.446352	0.518119	-0.598594	0.789145	1
EAL73531.1	DDB_G0268156	hypothetical protein DDB_G0268156 [Dictyostelium discoideum AX4]	ATPase AAA-type core domain-containing protein	NA	5.27442e+06	8.92395e+06	1.28379e+06	298773	2.23831e+06	1.97793e+06	6.27543e+06	4.85909e+06	3.44522e+06	2.6323e+06	0.59451	1.99115	-0.932664	-1.30962	-0.567382	-0.667026	0.977586	0.435565	-0.105509	-0.416604	1
EAL73550.1	DDB_G0268194	dCTP deaminase [Dictyostelium discoideum AX4]	dCTP deaminase	NA	1.65899e+07	1.50523e+07	5.85757e+06	6.63039e+06	9.11502e+06	7.66705e+06	7.92773e+06	6.4095e+06	258798	110104	1.69897	1.40961	-0.320721	-0.175287	0.292289	0.0197984	0.0688555	-0.216856	-1.37434	-1.40232	1
EAL73563.1	DDB_G0268220	hypothetical protein DDB_G0268220 [Dictyostelium discoideum AX4]	Leucine-rich repeat-containing protein	NA	1.42742e+07	2.54969e+07	5.51591e+06	2436502	218870	99176.2	456385	1.86766e+06	180647	402694	1.09318	2.4297	0.0501395	-0.316591	-0.580692	-0.594946	-0.552406	-0.384335	-0.585244	-0.5588	1
EAL73617.1	DDB_G0268328	hypothetical protein DDB_G0268328 [Dictyostelium discoideum AX4]	Protein DDB_G0268328	NA	605624	725142	270908	163873	74054.9	310865	971168	256492	64106.1	680443	0.621399	1.0055	-0.454296	-0.798279	-1.08693	-0.325883	1.79617	-0.500624	-1.11891	0.86185	1
EAL73663.1	DDB_G0268420	hypothetical protein DDB_G0268420 [Dictyostelium discoideum AX4]	EGF-like domain-containing protein	NA	7.92569e+06	7.96671e+06	1.07004e+06	304341	362196	134151	133285	910039	131217	183727	1.88081	1.89364	-0.263376	-0.502857	-0.484763	-0.556086	-0.556357	-0.313419	-0.557004	-0.540581	1
EAL73676.1	DDB_G0268446	glycoside hydrolase family 7 protein [Dictyostelium discoideum AX4]	cellulose 1,4-beta-cellobiosidase (non-reducing end) (EC 3.2.1.91)	NA	5.4763e+06	5.44734e+06	568921	1.96067e+06	60238.2	113509	1.17847e+06	225174	119034	248927	1.82982	1.81636	-0.451331	0.195612	-0.687788	-0.663025	-0.16799	-0.611119	-0.660457	-0.600078	1
EAL73760.1	DDB_G0268614	hypothetical protein DDB_G0268614 [Dictyostelium discoideum AX4]	DNA mismatch repair protein Msh6	msh6	5.4409e+06	5.4409e+06	854714	132401	866282	426466	283646	978725	480265	254826	1.8797	1.8797	-0.316652	-0.662571	-0.311112	-0.521742	-0.59014	-0.257262	-0.495977	-0.603942	1
EAS66819.1	DDB_G0291318	hypothetical protein DDB_G0291318 [Dictyostelium discoideum AX4]	CHCH domain-containing protein	NA	5.95301e+06	3.9386e+06	1.43098e+06	1.91585e+06	1.17379e+06	1402531	2.03848e+06	2.18675e+06	1.83674e+06	2.18093e+06	2.42837	1.04934	-0.667317	-0.335387	-0.843383	-0.686792	-0.251439	-0.149935	-0.389542	-0.153915	1
EAS66828.1	DDB_G0290721	aminotransferase class-III [Dictyostelium discoideum AX4]	Aminotransferase class-III	NA	2.35409e+07	3.84528e+07	7.25276e+06	2.37104e+06	1.17962e+07	1.00514e+07	1.92305e+07	25631510	1.51164e+07	2.06666e+07	0.586783	2.01424	-0.972407	-1.43971	-0.537483	-0.704506	0.174173	0.786913	-0.219651	0.311646	1
EAS66842.1	DDB_G0294591	hypothetical protein DDB_G0294591 [Dictyostelium discoideum AX4]	Transmembrane protein	NA	2.05782e+06	3.16799e+06	351647	561197	406011	187844	1.72831e+06	1.87094e+06	651465	651465	0.909157	2.03771	-0.825263	-0.612244	-0.77	-0.991778	0.57419	0.719187	-0.520481	-0.520481	1
EAS66845.1	DDB_G0287875	hypothetical protein DDB_G0287875 [Dictyostelium discoideum AX4]	PH domain-containing protein DDB_G0287875	NA	1.95463e+07	5.85032e+07	1.30114e+07	1.06312e+07	5.0065e+06	3.00552e+06	131399	1.07609e+06	80544	171560	0.470711	2.64599	0.105813	-0.0270891	-0.341163	-0.452894	-0.613379	-0.560629	-0.616219	-0.611137	1
EAS66887.1	DDB_G0279005	hypothetical protein DDB_G0279005 [Dictyostelium discoideum AX4]	CCR4-NOT transcription complex subunit 11	cnot11	251991	1.37438e+06	281437	338667	271250	207493	506905	382527	96833.1	70480	-0.33861	2.67277	-0.259607	-0.106058	-0.286937	-0.457999	0.345328	0.0116194	-0.754901	-0.825607	1
EAS66904.1	DDB_G0277615	hypothetical protein DDB_G0277615 [Dictyostelium discoideum AX4]	ADF-H domain-containing protein	NA	6.23655e+08	814202589	4.6442e+08	5.63148e+08	327322917	3.37673e+08	3.92732e+08	2.73298e+08	7.24291e+07	9.54193e+07	0.986414	1.81361	0.295153	0.723743	-0.300003	-0.255071	-0.0160541	-0.534532	-1.40653	-1.30673	1
EAS66960.1	DDB_G0272760	MCM family protein [Dictyostelium discoideum AX4]	DNA replication licensing factor mcm6 (EC 3.6.4.12)	mcm6	5.40916e+06	5.40916e+06	1.50539e+06	313864	272259	221225	217513	802817	367848	242710	1.86323	1.86323	0.0138292	-0.550652	-0.570362	-0.594539	-0.596298	-0.319011	-0.525076	-0.58436	1
EDR41026.1	DDB_G0295475	hypothetical protein DDB_G0295475, partial [Dictyostelium discoideum AX4]	Uncharacterized protein	NA	4.58914e+06	4.58914e+06	441042	1.22214e+06	169243	501272	352109	378596	75539.8	892256	1.86264	1.86264	-0.501557	-0.056372	-0.656468	-0.467229	-0.552244	-0.537148	-0.709874	-0.244389	1
EDR41027.1	DDB_G0291490	hypothetical protein DDB_G0291490 [Dictyostelium discoideum AX4]	GPI transamidase component PIG-T homolog	pigT	3.97166e+06	3.97166e+06	3.77354e+06	3.46987e+06	1.69952e+06	2.24512e+06	3.11456e+06	2589869	1.34313e+06	2.26645e+06	1.18144	1.18144	0.973774	0.655464	-1.2002	-0.628301	0.283035	-0.266942	-1.57377	-0.605945	1
EDR41063.1	DDB_G0283535	WD-40 repeat-containing protein [Dictyostelium discoideum AX4]	WD-40 repeat-containing protein	DG1104	3.58558e+06	2.4651e+06	191878	257469	138632	88424.3	114142	385804	162594	125931	2.30383	1.39297	-0.454973	-0.401653	-0.498257	-0.539072	-0.518166	-0.297327	-0.478778	-0.508582	1
EDR41081.1	DDB_G0279169	tetratricopeptide-like helical domain-containing protein [Dictyostelium discoideum AX4]	Tetratricopeptide-like helical domain-containing protein	vps39	6.44691e+06	1.68439e+07	459234	1.76668e+06	1.21988e+06	1.11342e+06	2.26356e+06	2.26356e+06	234331	487823	0.617427	2.66379	-0.561081	-0.303746	-0.411369	-0.432323	-0.205949	-0.205949	-0.605346	-0.555454	1
EDR41090.1	DDB_G0278053	thiamine pyrophosphate-binding enzyme family protein [Dictyostelium discoideum AX4]	Thiamine pyrophosphate-binding enzyme family protein	ilvB	1.32098e+08	1.58143e+08	4.91305e+07	3.10461e+07	1.55791e+07	1.40634e+07	7.72795e+07	9.36071e+07	2.63869e+07	5.04029e+07	1.35276	1.87607	-0.314319	-0.677689	-0.988469	-1.01892	0.25128	0.579352	-0.771306	-0.288751	1
EDR41115.1	DDB_G0294597	beta-lactamase family protein [Dictyostelium discoideum AX4]	Beta-lactamase family protein	NA	6.23468e+07	4.19231e+07	4.81728e+06	3.98202e+06	1.24095e+07	1.08196e+07	1.49382e+06	3.99893e+06	1.12202e+06	1.12202e+06	2.30285	1.32184	-0.460453	-0.500573	-0.0957794	-0.172146	-0.620088	-0.49976	-0.637946	-0.637946	1
EEU04048.1	DDB_G0291297	hypothetical protein DDB_G0291297 [Dictyostelium discoideum AX4]	Putative mediator of RNA polymerase II transcription subunit 14 (Putative mediator complex subunit 14)	med14	1.28547e+06	2.29882e+06	79841.3	112559	173246	189338	1.05613e+06	680629	53124.6	264071	0.908618	2.2908	-0.735846	-0.691219	-0.608442	-0.586493	0.595803	0.0836207	-0.772287	-0.484559	1
EEU04049.1	DDB_G0295739	hypothetical protein DDB_G0295739 [Dictyostelium discoideum AX4]	Aminoglycoside phosphotransferase domain-containing protein	NA	6.53927e+07	5.87259e+07	4.10063e+07	4.44387e+07	2.2509e+07	2.17494e+07	1.54302e+07	1.7652e+07	7.82878e+06	5.21434e+06	1.6786	1.36245	0.522177	0.684943	-0.354978	-0.391	-0.69066	-0.5853	-1.05113	-1.17511	1
EEU04085.1	DDB_G0285063	hypothetical protein DDB_G0285063 [Dictyostelium discoideum AX4]	HECT-type E3 ubiquitin transferase (EC 2.3.2.26)	NA	1.28152e+07	1.79062e+07	3.75102e+06	1.63196e+06	1.95821e+06	1.99246e+06	251186	699779	114532	359306	1.41422	2.24493	-0.0647737	-0.410539	-0.357304	-0.351716	-0.635839	-0.562642	-0.658137	-0.618197	1
EEU04098.1	DDB_G0295715	NOL1/NOP2/Sun family protein [Dictyostelium discoideum AX4]	NOL1/NOP2/Sun family protein	NA	6.95325e+07	7.0091e+07	7.71383e+06	7.3247e+06	3.071e+06	3.2315e+06	537970	383550	88722.4	770973	1.87866	1.89836	-0.301977	-0.315704	-0.465752	-0.46009	-0.555104	-0.560551	-0.570951	-0.546885	1
EEU04123.1	DDB_G0275301	hypothetical protein DDB_G0275301 [Dictyostelium discoideum AX4]	BAR domain-containing protein	NA	6.74562e+07	2.11315e+07	3.88588e+06	1.96227e+07	3.03078e+07	2.54134e+07	2.73086e+07	1.55383e+07	1.99639e+07	5.52521e+06	2.48516	-0.140797	-1.11838	-0.226329	0.379366	0.101924	0.209355	-0.457855	-0.206985	-1.02546	1
EEU04124.1	DDB_G0295775	armadillo-like helical domain-containing protein [Dictyostelium discoideum AX4]	Armadillo-like helical domain-containing protein	NA	4.33806e+06	8.0222e+06	190429	535693	539518	1.26185e+06	742967	266312	68377.6	115951	1.05588	2.48083	-0.54834	-0.414799	-0.413319	-0.133937	-0.334629	-0.51899	-0.595547	-0.577147	1
EGC29446.1	DDB_G0293728	hypothetical protein DICPUDRAFT_158968 [Dictyostelium purpureum]	Uncharacterized protein	NA	2.47692e+07	6.44564e+06	1.04161e+07	1.10408e+07	3.29351e+06	2.18637e+06	2.02543e+06	2.5881e+06	72136.6	294841	2.44358	0.0175331	0.543228	0.625933	-0.399811	-0.546397	-0.567705	-0.493207	-0.826323	-0.796836	1
EGC30678.1	DDB_G0287337	hypothetical protein DICPUDRAFT_157560 [Dictyostelium purpureum]	Transcription initiation factor TFIID subunit 5	taf5	2.06478e+07	8.13124e+06	860602	353331	169195	165115	1.13631e+06	254276	50242.5	119639	2.64187	0.747884	-0.352296	-0.429055	-0.456918	-0.457535	-0.310575	-0.444044	-0.474918	-0.464417	1
EGC31851.1	DDB_G0288611	hypothetical protein DICPUDRAFT_82285 [Dictyostelium purpureum]	RRM domain-containing protein	NA	5.94753e+06	5.94753e+06	387128	378503	120564	312375	393014	392141	103694	64672.8	1.89462	1.89462	-0.424394	-0.427992	-0.535568	-0.455571	-0.421939	-0.422304	-0.542603	-0.558878	1
EGC34226.1	DDB_G0282625	hypothetical protein DICPUDRAFT_35373 [Dictyostelium purpureum]	Phosphatidylinositol 3-kinase	pikG	428364	2.84096e+06	248801	300564	867300	349760	155370	1.6914e+06	104321	333099	-0.346019	2.40339	-0.550649	-0.491661	0.154195	-0.435596	-0.657124	1.09334	-0.715299	-0.454583	1
EGC34913.1	DDB_G0291344	hypothetical protein DICPUDRAFT_34242 [Dictyostelium purpureum]	Carboxylic ester hydrolase (EC 3.1.1.-)	NA	3.53079e+06	4.06914e+06	2.00077e+06	1.13457e+06	241246	372740	1.75569e+06	3.47054e+06	34009.9	197143	1.1989	1.54776	0.207432	-0.353877	-0.93276	-0.84755	0.0486159	1.15986	-1.06705	-0.961339	1
EGC35433.1	DDB_G0283263	hypothetical protein DICPUDRAFT_16127, partial [Dictyostelium purpureum]	BTB domain-containing protein	migA	6.01536e+06	601955	420263	154605	266985	207286	547471	410283	2.89865e+06	1.24013e+06	2.55429	-0.363462	-0.461391	-0.604577	-0.544006	-0.576183	-0.392828	-0.46677	0.874427	-0.0194963	1
EGC38521.1	DDB_G0290785	hypothetical protein DICPUDRAFT_148822 [Dictyostelium purpureum]	DUF218 domain-containing protein	NA	1.52939e+06	2.81913e+06	1.02606e+06	341227	118483	348073	342257	160242	195926	191985	0.945336	2.4284	0.366565	-0.420917	-0.677048	-0.413044	-0.419733	-0.629029	-0.587998	-0.592529	1
EGC38564.1	DDB_G0295661	hypothetical protein DICPUDRAFT_148767 [Dictyostelium purpureum]	NADH:ubiquinone reductase (non-electrogenic) (EC 1.6.5.9)	NA	1.02226e+06	595870	750325	518159	814850	144175	852403	712279	69483	371827	1.40652	0.034452	0.531467	-0.21561	0.739099	-1.41904	0.859941	0.409042	-1.65939	-0.686484	1
EGC39402.1	DDB_G0285559	hypothetical protein DICPUDRAFT_147800 [Dictyostelium purpureum]	Uncharacterized protein	NA	1.90675e+07	4.01664e+07	169108	38089	347283	995755	693124	414296	143304	290216	0.965535	2.55274	-0.45613	-0.465986	-0.442727	-0.393944	-0.41671	-0.437685	-0.458071	-0.44702	1
EGC40234.1	DDB_G0281555	hypothetical protein DICPUDRAFT_146808 [Dictyostelium purpureum]	Kinesin motor domain-containing protein	kif7	2.42076e+06	2.37328e+06	279010	209740	53373.9	248169	1.47161e+06	363328	160284	87462.9	1.74015	1.6902	-0.513077	-0.585952	-0.750457	-0.545523	0.741603	-0.424369	-0.637982	-0.714594	1
EGC40288.1	DDB_G0281677	40S ribosomal protein S26 [Dictyostelium purpureum]	40S ribosomal protein S26	rps26	6.243e+07	3.69327e+07	1.28871e+07	2.91632e+06	7.0992e+06	6.90251e+06	1.29488e+07	1.17231e+07	75061.6	153588	2.39632	1.09697	-0.128406	-0.636523	-0.423361	-0.433384	-0.125263	-0.187724	-0.781314	-0.777313	1
EGC40444.1	DDB_G0272985	hypothetical protein DICPUDRAFT_25134 [Dictyostelium purpureum]	Vacuolar protein sorting-associated protein 54 C-terminal domain-containing protein	vps54	2.90015e+06	2.90015e+06	140845	252322	86158.8	201329	885438	137940	175781	328685	1.85865	1.85865	-0.584382	-0.485682	-0.6328	-0.53083	0.0748651	-0.586954	-0.55345	-0.418073	1
GAM16923.1	DDB_G0269686	hypothetical protein SAMD00019534_000980 [Acytostelium subglobosum LB1]	NA	NA	9.46854e+06	7.27801e+06	445031	609679	121123	72272.6	813687	699479	25025.6	419861	2.19077	1.54862	-0.454449	-0.406183	-0.549402	-0.563723	-0.346379	-0.379859	-0.577573	-0.461828	1
GAM18534.1	DDB_G0279765	hypothetical protein SAMD00019534_017090, partial [Acytostelium subglobosum LB1]	NA	NA	1.52149e+06	3.15596e+06	545013	271790	203135	344264	133547	255987	20412.9	337023	0.872482	2.56488	-0.138592	-0.421496	-0.492584	-0.346455	-0.564639	-0.43786	-0.681781	-0.353952	1
GAM19801.1	DDB_G0274565	hypothetical protein SAMD00019534_029760 [Acytostelium subglobosum LB1]	NA	erh	1.00075e+07	1.20629e+08	1.06034e+06	205608	2.89726e+07	55480224	68256712	5.76253e+07	81886864	8.53645e+07	-1.01704	1.73095	-1.2393	-1.26053	-0.545921	0.112566	0.429952	0.165853	0.768544	0.854933	1
GAM20986.1	DDB_G0277883	hypothetical protein SAMD00019534_041610 [Acytostelium subglobosum LB1]	NA	dhkJ	745310	646146	105032	180443	116426	97395.9	851527	186556	515461	515461	1.19981	0.859225	-0.999265	-0.740261	-0.96013	-1.02549	1.56462	-0.719265	0.410379	0.410379	1
GAM26142.1	DDB_G0273059	hypothetical protein SAMD00019534_093170, partial [Acytostelium subglobosum LB1]	NA	cak1-1; cak1-2	1.25697e+07	1.54511e+07	102910	2.81437e+06	150723	149094	231577	2.05448e+06	307949	250162	1.60571	2.11072	-0.579309	-0.104079	-0.570929	-0.571215	-0.556758	-0.237263	-0.543373	-0.553501	1
GAM27172.1	DDB_G0277905	hypothetical protein SAMD00019534_103470, partial [Acytostelium subglobosum LB1]	NA	snfA	3.33307e+06	5.27615e+06	123449	218497	118054	586337	701767	185587	19474.2	109498	1.27291	2.36448	-0.530167	-0.476771	-0.533197	-0.270129	-0.205284	-0.495259	-0.588577	-0.538004	1
GAM27810.1	DDB_G0290491	hypothetical protein SAMD00019534_109860 [Acytostelium subglobosum LB1]	NA	atg8b	3.11471e+07	3.11471e+07	429297	535687	3.09251e+07	30053140	38613580	4.34111e+07	17737620	2.30886e+07	0.440994	0.440994	-1.66305	-1.65576	0.42579	0.366064	0.95242	1.28103	-0.477499	-0.110982	1
GAM28326.1	DDB_G0291470	hypothetical protein SAMD00019534_115020, partial [Acytostelium subglobosum LB1]	NA	NA	280136	1.69429e+07	423401	997331	68119.1	222577	1.34863e+06	573295	387186	296582	-0.359626	2.83821	-0.332132	-0.221986	-0.400315	-0.370673	-0.154567	-0.303365	-0.339082	-0.35647	1
GAM29236.1	DDB_G0282377	hypothetical protein SAMD00019534_124120, partial [Acytostelium subglobosum LB1]	NA	dhkM	5.74826e+07	8.0845e+07	87622.7	109991	251090	551108	730235	542493	208519	213510	1.4686	2.25951	-0.474451	-0.473694	-0.468917	-0.45876	-0.452696	-0.459052	-0.470358	-0.470189	1
KAK5574402.1	DDB_G0294020	hypothetical protein RB653_011178 (mitochondrion) [Dictyostelium firmibasis]	NADH:quinone oxidoreductase/Mrp antiporter transmembrane domain-containing protein	nad2 DDB_G0294020	3.51748e+06	3.7929e+06	59784	185225	188467	230466	172648	633165	73962.8	709310	1.77779	1.96897	-0.622337	-0.535264	-0.533013	-0.50386	-0.543993	-0.224329	-0.612495	-0.171475	1
KAK5574509.1	DDB_G0271136	hypothetical protein RB653_009762 [Dictyostelium firmibasis]	GAF domain-containing protein	gafA	1.89844e+07	1.39539e+07	1.53796e+07	19914241	9.69818e+06	8997828	1.14746e+07	1.09768e+07	742573	314266	1.19646	0.438498	0.653312	1.33657	-0.202724	-0.308249	0.0649399	-0.010072	-1.5521	-1.61664	1
KAK5574590.1	DDB_G0271490	hypothetical protein RB653_009843 [Dictyostelium firmibasis]	Alpha-galactosidase (EC 3.2.1.22) (Melibiase)	melA DDB_G0271490	1.65355e+06	3.18786e+06	500400	240029	169923	252734	174780	503939	101174	178406	0.969412	2.52318	-0.198364	-0.462038	-0.533033	-0.449171	-0.528114	-0.19478	-0.602654	-0.524442	1
KAK5574903.1	DDB_G0272250	hypothetical protein RB653_010157 [Dictyostelium firmibasis]	40S ribosomal protein S23	rps23 DDB_G0272250	3.63295e+08	2.87346e+08	1.22918e+08	1.2228e+08	1.92674e+08	1.85727e+08	1.31294e+08	138689318	39547270	4.79811e+07	1.99779	1.23959	-0.401885	-0.408252	0.294483	0.225131	-0.318267	-0.244441	-1.23417	-1.14998	1
KAK5575329.1	DDB_G0273189	hypothetical protein RB653_010587 [Dictyostelium firmibasis]	Uncharacterized protein	NA	3.00217e+06	2.67311e+06	688632	97475.5	155931	89045.9	176161	1.4261e+06	1.31797e+06	1.8864e+06	1.69118	1.39051	-0.422748	-0.9629	-0.909488	-0.970602	-0.891003	0.251089	0.15229	0.671676	1
KAK5575347.1	DDB_G0273127	hypothetical protein RB653_010605 [Dictyostelium firmibasis]	Uncharacterized protein	hbx5-1 DDB_G0273127; hbx5-2 DDB_G0273645	2.61988e+06	2.52784e+06	190282	362743	296659	288137	1.24484e+06	519802	124824	101428	1.83469	1.74047	-0.652459	-0.475912	-0.543562	-0.552286	0.427077	-0.315133	-0.719467	-0.743417	1
KAK5575665.1	DDB_G0270704	hypothetical protein RB653_006798 [Dictyostelium firmibasis]	CRAL-TRIO domain-containing protein	NA	1.10281e+07	1.22667e+07	664365	1.38202e+06	237991	73323.4	339248	198949	1.16458e+06	3.58461e+06	1.71272	1.9801	-0.524478	-0.369559	-0.616518	-0.652065	-0.594661	-0.624946	-0.416499	0.105909	1
KAK5576321.1	DDB_G0268222	hypothetical protein RB653_007462 [Dictyostelium firmibasis]	Purple acid phosphatase (EC 3.1.3.2)	NA	5.61647e+07	4.23506e+06	3503002	3.91819e+06	403313	100587	942758	784362	48905	143355	2.83276	-0.160797	-0.202997	-0.179063	-0.381683	-0.399134	-0.350586	-0.359717	-0.402114	-0.396669	1
KAK5576455.1	DDB_G0268422	hypothetical protein RB653_007599 [Dictyostelium firmibasis]	Uncharacterized protein	NA	3.80095e+06	3.80095e+06	1.20932e+06	348032	77806.7	952421	806170	357576	1.7288e+06	1.7288e+06	1.72857	1.72857	-0.202496	-0.844255	-1.0456	-0.393914	-0.502889	-0.837144	0.184579	0.184579	1
KAK5576577.1	DDB_G0267854	hypothetical protein RB653_007721 [Dictyostelium firmibasis]	RhoGEF domain-containing protein	gxcD DDB_G0267854	5.29202e+06	7.70758e+06	2.15298e+06	331731	263751	819037	234049	3.33976e+06	212970	267388	1.23358	2.15614	0.0346999	-0.660882	-0.686846	-0.474768	-0.69819	0.487961	-0.70624	-0.685457	1
KAK5576663.1	DDB_G0267698	hypothetical protein RB653_007807 [Dictyostelium firmibasis]	Rhodanese domain-containing protein	NA	1.34293e+06	1.34293e+06	601832	801168	109284	382363	988902	1.05292e+06	109752	248189	1.34898	1.34898	-0.201219	0.215742	-1.23151	-0.660293	0.608436	0.742352	-1.23053	-0.940952	1
KAK5576787.1	DDB_G0267486	hypothetical protein RB653_007931 [Dictyostelium firmibasis]	2Fe-2S ferredoxin-type domain-containing protein	NA	1.50901e+07	4.09602e+06	8014878	7.95248e+06	6.68172e+06	5.37849e+06	11737876	1.11744e+07	1.2346e+07	1.02996e+07	1.69352	-1.50945	-0.367747	-0.385926	-0.756142	-1.13582	0.716894	0.552734	0.894062	0.297876	1
KAK5577022.1	DDB_G0274229	hypothetical protein RB653_001959 [Dictyostelium firmibasis]	MPN domain-containing protein	prpf8 prp8 DDB_G0274229	1.20912e+07	1.59404e+07	1.20581e+06	1.1675e+06	300566	297587	388548	347950	188311	487061	1.53599	2.20407	-0.353321	-0.359969	-0.510439	-0.510956	-0.495168	-0.502215	-0.529922	-0.47807	1
KAK5577118.1	DDB_G0274897	hypothetical protein RB653_002056 [Dictyostelium firmibasis]	UBC core domain-containing protein	NA	2.16458e+06	3.72997e+06	100070	296285	458778	143555	328155	311459	60153.9	241424	1.14672	2.44642	-0.567386	-0.404474	-0.26956	-0.531281	-0.378013	-0.391875	-0.600527	-0.450023	1
KAK5577130.1	DDB_G0274499	hypothetical protein RB653_002068 [Dictyostelium firmibasis]	PNPLA domain-containing protein	NA	1.28462e+07	1.13328e+07	395953	367930	149747	963825	105369	187056	40576.4	120680	2.04138	1.73835	-0.45153	-0.457141	-0.500828	-0.337825	-0.509713	-0.493357	-0.522687	-0.506648	1
KAK5577299.1	DDB_G0275021	hypothetical protein RB653_002240 [Dictyostelium firmibasis]	ubiquitinyl hydrolase 1 (EC 3.4.19.12)	ubpB DDB_G0275021	2.83163e+06	2.72132e+06	338359	401573	123654	269818	554999	131519	88931.6	112385	1.92987	1.82724	-0.389899	-0.331084	-0.589663	-0.453671	-0.188334	-0.582345	-0.621969	-0.600149	1
KAK5577376.1	DDB_G0275179	hypothetical protein RB653_002317 [Dictyostelium firmibasis]	adenosine deaminase (EC 3.5.4.4)	ADA2 DDB_G0275179	5.22868e+06	5.45066e+06	1.8792e+06	2.33291e+06	950848	198838	1.16576e+06	1.50747e+06	51459.2	140201	1.69571	1.80848	-0.00579184	0.224689	-0.477387	-0.859402	-0.368216	-0.194627	-0.934269	-0.889189	1
KAK5577605.1	DDB_G0275931	hypothetical protein RB653_002548 [Dictyostelium firmibasis]	EF-hand domain-containing protein	ncsA DDB_G0275931	386848	637592	218149	245080	595525	193537	229378	435223	311746	118178	0.285706	1.72651	-0.68365	-0.528901	1.48478	-0.82507	-0.619127	0.563677	-0.145832	-1.25809	1
KAK5577782.1	DDB_G0276551	hypothetical protein RB653_002730 [Dictyostelium firmibasis]	G domain-containing protein	NA	7.6308e+06	6.88671e+06	594943	463522	194255	191760	278527	964444	209392	90787.7	2.01408	1.75922	-0.395799	-0.440813	-0.53304	-0.533895	-0.504176	-0.26924	-0.527856	-0.568479	1
KAK5577792.1	DDB_G0276455	hypothetical protein RB653_002740 [Dictyostelium firmibasis]	Uncharacterized protein	gpaG DDB_G0276455	1.80435e+07	1.89042e+07	1.60129e+07	2.0717e+07	1.3412e+07	1.39937e+07	8.75404e+06	1.26863e+07	892788	892788	0.804402	0.92777	0.51338	1.18758	0.14061	0.223983	-0.526981	0.0366058	-1.65368	-1.65368	1
KAK5577829.1	DDB_G0276765	hypothetical protein RB653_002777 [Dictyostelium firmibasis]	Ubiquitin-like domain-containing protein	ubqC	314657748	3.62165e+08	2.28363e+08	1.57138e+08	2.32242e+08	2.61271e+08	2.28551e+08	2.16634e+08	5.68561e+07	2.96115e+08	0.931426	1.48972	-0.0826858	-0.919714	-0.0371009	0.304042	-0.0804793	-0.220527	-2.0982	0.713515	1
KAK5578089.1	DDB_G0277343	hypothetical protein RB653_003042 [Dictyostelium firmibasis]	Sec1-like family protein	scfd2 DDB_G0277343	4.52829e+06	2.74782e+06	844748	770020	219064	67292.2	234509	418232	78705	252372	2.39282	1.1798	-0.116744	-0.167655	-0.543015	-0.646416	-0.532493	-0.407325	-0.638641	-0.520323	1
KAK5578175.1	DDB_G0277401	hypothetical protein RB653_003128 [Dictyostelium firmibasis]	Vacuolar proton pump subunit B (V-ATPase subunit B) (Vacuolar proton pump subunit B)	vatB dvacB DDB_G0277401	3240258444	3439486502	1154339327	1230200637	1194143626	1427129243	1488613854	1837448546	1012116113	1265038535	1.71809	1.94457	-0.653117	-0.56688	-0.607869	-0.343018	-0.273124	0.12342	-0.814792	-0.527278	1
KAK5578202.1	DDB_G0277545	hypothetical protein RB653_003155 [Dictyostelium firmibasis]	Cytochrome P450	cyp518A1 DDB_G0277545	4.47623e+06	4.47623e+06	828491	282215	194358	755451	257400	395634	97795.5	59781.3	1.8774	1.8774	-0.201693	-0.513053	-0.563128	-0.243323	-0.527196	-0.448407	-0.618166	-0.639833	1
KAK5578229.1	DDB_G0277557	hypothetical protein RB653_003182 [Dictyostelium firmibasis]	EGF-like domain-containing protein	NA	7.33518e+06	4.35153e+06	1.6131e+06	2.93194e+06	323744	367341	348780	371686	421820	107503	2.30439	1.05836	-0.0852608	0.465513	-0.623723	-0.605516	-0.613267	-0.603702	-0.582764	-0.714029	1
KAK5578362.1	DDB_G0287243	hypothetical protein RB653_008032 [Dictyostelium firmibasis]	mRNA-decapping enzyme-like protein	NA	1.61027e+06	2.91601e+06	516016	682399	2.27297e+06	1.81342e+06	307555	465547	79199.2	232220	0.527101	1.84887	-0.580586	-0.412161	1.19794	0.732745	-0.791607	-0.631675	-1.02277	-0.867866	1
KAK5578554.1	DDB_G0277291	hypothetical protein RB653_008226 [Dictyostelium firmibasis]	ComC supersandwich domain-containing protein	NA	9.13117e+06	1.32399e+07	382995	433866	110669	80740.6	398595	587904	81852.4	287656	1.41785	2.29287	-0.445213	-0.43438	-0.50321	-0.509583	-0.441891	-0.401575	-0.509347	-0.465517	1
KAK5578913.1	DDB_G0288381	hypothetical protein RB653_008588 [Dictyostelium firmibasis]	UBC core domain-containing protein	NA	1.13951e+07	1.13951e+07	1.32235e+06	1.02009e+06	223093	660823	201237	219087	105240	52564.3	1.88961	1.88961	-0.289235	-0.354616	-0.527015	-0.432329	-0.531742	-0.527881	-0.552507	-0.563902	1
KAK5578918.1	DDB_G0288443	hypothetical protein RB653_008593 [Dictyostelium firmibasis]	Uncharacterized protein	NA	7.15953e+06	6.15559e+06	511796	218205	230612	84532.1	789241	285466	236627	275052	2.07188	1.6981	-0.403168	-0.512476	-0.507857	-0.562245	-0.299871	-0.487434	-0.505618	-0.491311	1
KAK5579119.1	DDB_G0288923	hypothetical protein RB653_008798 [Dictyostelium firmibasis]	Upf1 domain-containing protein	upf1 DDB_G0288923	1.18398e+07	1.62516e+07	2.78292e+06	4.67135e+06	557981	626132	544848	397357	796668	432923	1.41392	2.19858	-0.196931	0.138941	-0.592655	-0.580534	-0.594991	-0.621223	-0.550203	-0.614898	1
KAK5579161.1	DDB_G0288811	hypothetical protein RB653_008840 [Dictyostelium firmibasis]	Rab-GAP TBC domain-containing protein	NA	1.84498e+06	1.84498e+06	458671	518567	40900.5	59897.5	1.37818e+06	25777.2	228102	81662.9	1.59773	1.59773	-0.252981	-0.173021	-0.810702	-0.785341	0.974554	-0.830892	-0.560789	-0.756285	1
KAK5579255.1	DDB_G0289361	hypothetical protein RB653_008936 [Dictyostelium firmibasis]	PCI domain-containing protein	csn2 DDB_G0289361	9.00471e+07	1.30128e+08	6.1307e+07	8.68268e+07	2.21928e+07	2.61892e+07	2.19303e+07	2.39666e+07	9.61805e+06	1.45543e+07	1.00723	1.98305	0.307519	0.928831	-0.644767	-0.54747	-0.651158	-0.601581	-0.950915	-0.830736	1
KAK5579336.1	DDB_G0289603	hypothetical protein RB653_009018 [Dictyostelium firmibasis]	HECT domain-containing protein	NA	1.4526e+06	1.4526e+06	182580	318783	201394	250937	148875	619331	24383.8	581240	1.77589	1.77589	-0.651042	-0.390767	-0.615091	-0.520417	-0.71545	0.18356	-0.953345	0.110771	1
KAK5579350.1	DDB_G0289667	hypothetical protein RB653_009032 [Dictyostelium firmibasis]	Uncharacterized protein	gefD RasGEFD DDB_G0289667	2.35175e+06	3.61169e+06	91996.3	765755	128553	156037	1.08348e+06	189209	201742	83494.9	1.23771	2.28758	-0.645258	-0.0838388	-0.614796	-0.591895	0.180908	-0.564254	-0.553811	-0.652342	1
KAK5579535.1	DDB_G0290079	hypothetical protein RB653_009219 [Dictyostelium firmibasis]	Glycosyltransferase	pgtB DDB_G0290079	2.15617e+06	4.69181e+06	321631	563264	47357.5	1.44491e+06	2.41949e+06	3.43337e+06	76335	268542	0.383126	1.96563	-0.761816	-0.611012	-0.932991	-0.0607734	0.547463	1.18023	-0.914906	-0.794949	1
KAK5579656.1	DDB_G0290459	hypothetical protein RB653_009341 [Dictyostelium firmibasis]	J domain-containing protein	NA	7.60184e+06	3.33848e+07	378674	896957	240079	170433	2.5781e+06	4518884	161762	415382	0.250243	2.76354	-0.453864	-0.403343	-0.467374	-0.474163	-0.239466	-0.0502805	-0.475009	-0.450286	1
KAK5579725.1	DDB_G0290645	hypothetical protein RB653_009411 [Dictyostelium firmibasis]	Uncharacterized protein	NA	2.29488e+06	3.09215e+06	100238	622354	240260	74868.7	283374	474212	160082	135044	1.46435	2.21896	-0.612861	-0.118683	-0.480332	-0.636873	-0.439524	-0.258898	-0.55622	-0.579917	1
KAK5579809.1	DDB_G0290777	hypothetical protein RB653_009496 [Dictyostelium firmibasis]	Uncharacterized protein	NA	5.33684e+07	3.52372e+07	457283	440484	117717	222648	524064	419938	179356	53983.1	2.32504	1.37272	-0.454061	-0.454944	-0.471897	-0.466385	-0.450554	-0.456023	-0.468659	-0.475244	1
KAK5579942.1	DDB_G0291115	hypothetical protein RB653_009631 [Dictyostelium firmibasis]	Uncharacterized protein	NA	1.97347e+06	5.4782e+06	643323	271397	96758.6	182334	262375	312988	380308	32024.9	0.600494	2.68392	-0.190224	-0.41132	-0.515136	-0.464264	-0.416683	-0.386596	-0.346577	-0.553617	1
KAK5579965.1	DDB_G0291183	hypothetical protein RB653_009654 [Dictyostelium firmibasis]	RNA helicase (EC 3.6.4.13)	dhx8 prp22 DDB_G0291183	1.78752e+07	1.71386e+07	2.05091e+06	1.4503e+06	272895	207319	97460.5	1.09439e+06	294498	132603	1.94058	1.8371	-0.282439	-0.366814	-0.532217	-0.541429	-0.556862	-0.416812	-0.529182	-0.551925	1
KAK5580200.1	DDB_G0286707	hypothetical protein RB653_000213 [Dictyostelium firmibasis]	Mic1 domain-containing protein	NA	3.19238e+06	2.63805e+06	2.0135e+06	236143	345195	132784	452471	247947	708987	386226	1.90033	1.41197	0.861735	-0.704119	-0.608044	-0.795178	-0.513533	-0.693719	-0.287543	-0.571895	1
KAK5580217.1	DDB_G0286817	hypothetical protein RB653_000231 [Dictyostelium firmibasis]	RGS domain-containing protein	NA	2.09808e+06	6.20801e+06	336018	331820	263285	383261	448305	199521	52037.4	354587	0.54355	2.7112	-0.385793	-0.388007	-0.424153	-0.360876	-0.32657	-0.457784	-0.535569	-0.375999	1
KAK5580369.1	DDB_G0294631	hypothetical protein RB653_000385 [Dictyostelium firmibasis]	Roadblock/LAMTOR2 domain-containing protein	NA	1.38025e+07	5.78184e+06	2.49794e+06	3.00363e+06	478420	105156	6.03013e+06	6059734	156031	244129	2.3184	0.456385	-0.305979	-0.188583	-0.774816	-0.861469	0.514026	0.520898	-0.849659	-0.829207	1
KAK5580427.1	DDB_G0286075	hypothetical protein RB653_000444 [Dictyostelium firmibasis]	Small ribosomal subunit protein uS7 domain-containing protein	rps5 DDB_G0286075	1.05053e+08	2.43382e+07	2.0564e+07	1.10217e+07	5.49429e+07	3.44688e+07	3.27556e+06	1.17261e+07	4303491	2.70324e+06	2.44259	-0.0910787	-0.209554	-0.509089	0.869619	0.226926	-0.752246	-0.486979	-0.719979	-0.770212	1
KAK5580460.1	DDB_G0282753	hypothetical protein RB653_000477 [Dictyostelium firmibasis]	C2H2-type domain-containing protein	NA	1.74014e+07	2.0629e+07	178763	176341	185204	874078	1.6558e+07	16696060	10687.1	150781	1.10712	1.46037	-0.777882	-0.778147	-0.777177	-0.701781	1.01481	1.02992	-0.796278	-0.780945	1
KAK5580470.1	DDB_G0285967	hypothetical protein RB653_000488 [Dictyostelium firmibasis]	Phosphatidylinositol-3,4,5-trisphosphate 3-phosphatase	NA	9.31805e+06	8.68731e+06	803214	455387	50780.1	81300.6	177874	1.46971e+06	2.50677e+06	2.50677e+06	1.91982	1.73942	-0.515541	-0.615025	-0.730748	-0.722018	-0.694397	-0.324914	-0.0283001	-0.0283001	1
KAK5580530.1	DDB_G0285849	hypothetical protein RB653_000550 [Dictyostelium firmibasis]	Spindle pole body component	spc97 DDB_G0285849	2.32151e+06	2.8578e+06	178592	72975.6	47652.1	66066.8	363185	194185	493101	205905	1.60354	2.12746	-0.489935	-0.593114	-0.617854	-0.599864	-0.309601	-0.474701	-0.182682	-0.463252	1
KAK5580613.1	DDB_G0285597	hypothetical protein RB653_000635 [Dictyostelium firmibasis]	40S ribosomal protein S28	rps28 DDB_G0285597	2.62304e+08	1.73771e+08	2.88428e+06	2995958	9.12637e+06	3.28669e+06	218855264	1.78548e+08	5.60387e+06	1.23693e+06	1.63199	0.813118	-0.767488	-0.766455	-0.709753	-0.763766	1.23012	0.857296	-0.742334	-0.782725	1
KAK5580646.1	DDB_G0285429	hypothetical protein RB653_000668 [Dictyostelium firmibasis]	Adenylosuccinate synthetase (AMPSase) (AdSS) (EC 6.3.4.4) (IMP--aspartate ligase)	purA DDB_G0285429	2.09438e+08	1.1964e+08	4.57051e+07	6.79942e+07	6.91174e+07	5.65945e+07	2.3951e+07	18252876	1.17032e+06	1.17032e+06	2.33577	0.919845	-0.245952	0.105501	0.123212	-0.0742485	-0.588968	-0.678816	-0.948172	-0.948172	1
KAK5580743.1	DDB_G0285279	hypothetical protein RB653_000767 [Dictyostelium firmibasis]	Uncharacterized protein	NA	1.02822e+07	6.93705e+06	2.52952e+06	907670	163344	230629	4086023	4.01112e+06	173900	245222	2.1285	1.15653	-0.124112	-0.595352	-0.811622	-0.792072	0.328141	0.306377	-0.808555	-0.787831	1
KAK5580959.1	DDB_G0284757	hypothetical protein RB653_000986 [Dictyostelium firmibasis]	OTU domain-containing protein	NA	1.11815e+07	2.26707e+07	1.14649e+06	754562	197776	85609	1.85167e+06	3.09844e+06	112402	305404	0.961523	2.53046	-0.408852	-0.462374	-0.538408	-0.553725	-0.312554	-0.142297	-0.550066	-0.52371	1
KAK5580992.1	DDB_G0284663	hypothetical protein RB653_001019 [Dictyostelium firmibasis]	RRM domain-containing protein	mrd1 rbm19 DDB_G0284663	4.58297e+06	3.10163e+06	2.48326e+06	4.70847e+06	225926	251691	107655	220709	96568.4	140695	1.54294	0.778776	0.459788	1.60768	-0.70468	-0.691388	-0.765691	-0.707371	-0.77141	-0.748647	1
KAK5581070.1	DDB_G0284499	hypothetical protein RB653_001098 [Dictyostelium firmibasis]	Structural maintenance of chromosomes protein	smc2 DDB_G0284499	5.30871e+06	6.27949e+06	511642	340043	606701	115136	249549	63154.9	135278	178661	1.67608	2.09012	-0.369856	-0.443043	-0.329314	-0.538965	-0.481638	-0.561135	-0.530375	-0.511872	1
KAK5581141.1	DDB_G0284263	hypothetical protein RB653_001169 [Dictyostelium firmibasis]	J domain-containing protein	dnajc11 DDB_G0284263	4.18077e+06	1.29349e+07	1.02969e+06	517479	94650.9	331802	182205	1.13697e+06	467493	91650.4	0.521318	2.71117	-0.266928	-0.395059	-0.50083	-0.441506	-0.478928	-0.240093	-0.407563	-0.50158	1
KAK5581325.1	DDB_G0283917	hypothetical protein RB653_001356 [Dictyostelium firmibasis]	Protein acetyllysine N-acetyltransferase	sir2A DDB_G0283917	2.51793e+07	3.30384e+07	1.36864e+07	5.66038e+06	1.88742e+06	4.45531e+06	7.14273e+06	3148047	1.6674e+06	3.5284e+06	1.40656	2.13192	0.345831	-0.394928	-0.743153	-0.50615	-0.258115	-0.626804	-0.763459	-0.591699	1
KAK5581461.1	DDB_G0283757	hypothetical protein RB653_001494 [Dictyostelium firmibasis]	Ras-related protein Rab-1A	rab1A rabA DDB_G0283757	2.16808e+07	4.81561e+07	1.13744e+07	7.8185e+06	2.61436e+07	2.2743e+07	47219.2	1.1134e+06	896145	5.58483e+06	0.467015	2.20237	-0.208526	-0.441604	0.759533	0.536642	-0.950982	-0.881098	-0.895338	-0.588012	1
KAK5581514.1	DDB_G0283385	hypothetical protein RB653_001549 [Dictyostelium firmibasis]	Uncharacterized protein	splA DpyK1 pyK1 pykA DDB_G0283385	3.65445e+06	4.89062e+06	93955.9	484864	149239	125341	1.28129e+06	919184	103830	45547.1	1.45185	2.17565	-0.632869	-0.403987	-0.6005	-0.614493	0.0623305	-0.149685	-0.627088	-0.661213	1
KAK5581570.1	DDB_G0283315	hypothetical protein RB653_001606 [Dictyostelium firmibasis]	Nudix hydrolase domain-containing protein	dcp2 DDB_G0283315	568199	4.56369e+06	226740	1.68383e+06	88962.2	1.32214e+06	666050	814642	359091	296393	-0.369207	2.63658	-0.626084	0.470078	-0.729734	0.197976	-0.295594	-0.183809	-0.526518	-0.573684	1
KAK5581631.1	DDB_G0283087	hypothetical protein RB653_001668 [Dictyostelium firmibasis]	Carboxylic ester hydrolase (EC 3.1.1.-)	NA	1.87207e+07	2.95099e+07	5.4822e+06	1.02399e+07	4.09212e+06	5.15792e+06	4.02999e+06	7650283	2.40467e+06	5.05934e+06	1.11373	2.38045	-0.440572	0.118022	-0.603778	-0.478645	-0.611072	-0.186023	-0.801897	-0.490219	1
KAK5581644.1	DDB_G0282927	hypothetical protein RB653_001681 [Dictyostelium firmibasis]	Histidine kinase	dhkL DDB_G0282927	1.43781e+06	4.70786e+06	212632	94491.4	362390	687497	526706	146766	182496	170307	0.413867	2.72767	-0.453032	-0.536626	-0.347068	-0.117031	-0.230802	-0.499637	-0.474356	-0.48298	1
KAK5581792.1	DDB_G0293862	hypothetical protein RB653_003370 [Dictyostelium firmibasis]	Uncharacterized protein	NA	8.5926e+06	4.94499e+06	1.77675e+06	839937	211109	202690	1.09259e+06	1.08868e+06	64403.8	219597	2.42577	1.10302	-0.0459057	-0.385627	-0.613663	-0.616716	-0.294007	-0.295424	-0.666864	-0.610585	1
KAK5581931.1	DDB_G0294376	hypothetical protein RB653_003512 [Dictyostelium firmibasis]	FCP1 homology domain-containing protein	fcpA ctdsp DG1148 DDB_G0294376	7.20474e+06	1.56779e+07	958203	315136	4.62416e+06	2.98962e+06	1.99455e+06	1.80359e+06	105011	114205	0.753847	2.51542	-0.544802	-0.678495	0.217346	-0.122472	-0.329346	-0.369047	-0.722179	-0.720268	1
KAK5581964.1	DDB_G0293460	hypothetical protein RB653_003545 [Dictyostelium firmibasis]	Purple acid phosphatase (EC 3.1.3.2)	NA	2.26066e+07	2.56821e+07	2.09851e+06	386195	878766	761294	282582	531586	233720	184876	1.73464	2.04406	-0.32859	-0.500859	-0.451303	-0.463122	-0.511283	-0.486232	-0.516199	-0.521113	1
KAK5581995.1	DDB_G0293204	hypothetical protein RB653_003576 [Dictyostelium firmibasis]	TRAF-type domain-containing protein	NA	5.93711e+06	5.98907e+06	274954	223225	7.2784e+06	5.98029e+06	3.71941e+06	4500335	557707	4.89671e+06	0.75371	0.773278	-1.37862	-1.3981	1.25883	0.76997	-0.0814608	0.21263	-1.27214	0.361901	1
KAK5582211.1	DDB_G0292752	hypothetical protein RB653_003794 [Dictyostelium firmibasis]	Calcium channel flower	NA	26105801	2.43239e+07	1.41293e+07	1.29485e+07	8.78415e+06	1.03285e+07	9.72968e+06	11439000	1.25411e+06	1.25411e+06	1.71565	1.49847	0.25591	0.111984	-0.39558	-0.207355	-0.280336	-0.0719974	-1.31337	-1.31337	1
KAK5582233.1	DDB_G0292748	hypothetical protein RB653_003816 [Dictyostelium firmibasis]	Phosphatidylserine decarboxylase	NA	9.81204e+06	5.69197e+06	512181	824228	185360	687852	121093	1.17232e+06	101391	151823	2.43432	1.1625	-0.436437	-0.340111	-0.537322	-0.382209	-0.557161	-0.23266	-0.563242	-0.547674	1
KAK5582269.1	DDB_G0292538	hypothetical protein RB653_003852 [Dictyostelium firmibasis]	Tr-type G domain-containing protein	gtpbp1 DDB_G0292538	2.13414e+06	5.22896e+06	286195	661545	194052	282507	1.67453e+06	1.57771e+06	241724	185364	0.562814	2.5255	-0.609117	-0.371077	-0.667553	-0.611456	0.271338	0.209938	-0.63732	-0.673062	1
KAK5582339.1	DDB_G0292610	hypothetical protein RB653_003922 [Dictyostelium firmibasis]	Autophagy-related protein 27	NA	8.53567e+06	1.7731e+07	1.02848e+06	1.02848e+06	221534	575291	710574	1.64111e+06	295085	79722.4	0.940053	2.55548	-0.378802	-0.378802	-0.520565	-0.458417	-0.434651	-0.271176	-0.507643	-0.545478	1
KAK5582411.1	DDB_G0279863	hypothetical protein RB653_003996 [Dictyostelium firmibasis]	Uncharacterized protein	NA	2.4225e+06	2.9367e+06	420928	110109	113447	65905.3	366196	187621	272972	447413	1.62189	2.11591	-0.301152	-0.599777	-0.59657	-0.642246	-0.353737	-0.525306	-0.443303	-0.275706	1
KAK5582721.1	DDB_G0279111	hypothetical protein RB653_004306 [Dictyostelium firmibasis]	AAA+ ATPase domain-containing protein	NA	891310	1.53066e+06	466714	252833	279309	32086.3	431652	228840	14162.2	64346.5	1.00555	2.36729	0.101218	-0.354323	-0.297932	-0.824486	0.0265384	-0.405425	-0.862662	-0.755775	1
KAK5582725.1	DDB_G0279179	hypothetical protein RB653_004310 [Dictyostelium firmibasis]	Transcription initiation factor TFIID component TAF4 C-terminal domain-containing protein	NA	1.78863e+06	1.78863e+06	605970	513801	374406	663997	242338	230848	228892	313582	1.83457	1.83457	-0.113909	-0.26576	-0.495421	-0.018307	-0.713008	-0.731938	-0.73516	-0.595631	1
KAK5582917.1	DDB_G0278747	hypothetical protein RB653_004506 [Dictyostelium firmibasis]	type II protein arginine methyltransferase (EC 2.1.1.320)	NA	7.5969e+06	7.28883e+06	3.32775e+06	3.32775e+06	206831	665919	593636	759244	94185.7	86567.9	1.7777	1.67243	0.318827	0.318827	-0.747672	-0.59079	-0.615491	-0.558898	-0.786166	-0.788769	1
KAK5582966.1	DDB_G0278491	hypothetical protein RB653_004556 [Dictyostelium firmibasis]	tRNA-uridine aminocarboxypropyltransferase (EC 2.5.1.25)	NA	2.2897e+06	3.55074e+06	407751	70279.4	48307.3	246714	576063	1.78809e+06	503057	149744	1.12057	2.18571	-0.469031	-0.754078	-0.772636	-0.605051	-0.326866	0.696876	-0.38853	-0.686958	1
KAK5582979.1	DDB_G0278429	hypothetical protein RB653_004569 [Dictyostelium firmibasis]	Small ribosomal subunit protein uS10 domain-containing protein	rps20 DDB_G0278429	1.61106e+08	4.07106e+07	2.93081e+07	1.38121e+07	2.1419e+07	1.29892e+07	1.74268e+07	9626838	1.77165e+06	3.85533e+06	2.75787	0.201856	-0.04022	-0.369201	-0.207707	-0.386672	-0.292462	-0.458055	-0.624822	-0.580585	1
KAK5583473.1	DDB_G0291438	hypothetical protein RB653_005068 [Dictyostelium firmibasis]	Nucleolar protein 6	nol6 DDB_G0291438	2.87806e+07	1.72831e+07	821736	358648	1.07762e+06	1.49743e+06	2.41932e+06	2.41932e+06	192374	507870	2.41068	1.21829	-0.488888	-0.536915	-0.462351	-0.418813	-0.323205	-0.323205	-0.554159	-0.521439	1
KAK5583595.1	DDB_G0291822	hypothetical protein RB653_005193 [Dictyostelium firmibasis]	WD repeat-containing protein 92 homolog	dnaaf10 wdr92 DDB_G0291822	3.20555e+06	4.43161e+06	2.83982e+06	3.41122e+06	1.71215e+06	1.83189e+06	2.23604e+06	1.45694e+06	58159.3	221540	0.769064	1.65438	0.504975	0.917575	-0.309301	-0.222837	0.0689973	-0.493584	-1.50362	-1.38565	1
KAK5583639.1	DDB_G0291946	hypothetical protein RB653_005237 [Dictyostelium firmibasis]	Late endosomal/lysosomal adaptor and MAPK and MTOR activator 4	NA	9.4344e+06	1.61271e+07	294960	183479	632483	182670	549442	893774	223555	353846	1.20076	2.42828	-0.475514	-0.495961	-0.413609	-0.49611	-0.42884	-0.365685	-0.488611	-0.464714	1
KAK5583689.1	DDB_G0292046	hypothetical protein RB653_005287 [Dictyostelium firmibasis]	USP domain-containing protein	NA	942717	942717	441447	428298	737870	68691.6	300624	255785	29553.8	42033.7	1.49271	1.49271	0.0640495	0.0265756	0.908882	-0.998334	-0.337306	-0.465101	-1.10988	-1.07431	1
KAK5583796.1	DDB_G0280313	hypothetical protein RB653_005396 [Dictyostelium firmibasis]	Translocon-associated protein subunit beta	ssr2 DDB_G0280313	1.47802e+07	8.79559e+06	3.05411e+06	6.70041e+06	3.1212e+06	2.29118e+06	905380	3.46305e+06	126277	126277	2.27402	0.97094	-0.279197	0.514741	-0.264587	-0.445315	-0.747055	-0.190155	-0.916694	-0.916694	1
KAK5583869.1	DDB_G0280187	hypothetical protein RB653_005473 [Dictyostelium firmibasis]	cathepsin X (EC 3.4.18.1)	NA	1.86818e+07	2.1672e+07	5.50477e+06	9207102	1.44155e+07	16995336	1.20479e+07	2.32963e+07	17973386	1.08607e+07	0.637531	1.16467	-1.68548	-1.03279	-0.114582	0.340215	-0.53197	1.45103	0.512637	-0.741265	1
KAK5583948.1	DDB_G0280021	hypothetical protein RB653_005554 [Dictyostelium firmibasis]	Mitochondrial substrate carrier family protein	mcfL DDB_G0280021	1.53059e+07	1.6205e+07	4.46754e+06	3.86641e+06	88978.5	394712	85835.9	485612	185173	22645.8	1.7622	1.90372	0.056155	-0.0384671	-0.633062	-0.584938	-0.633557	-0.570629	-0.617921	-0.643504	1
KAK5583995.1	DDB_G0280455	hypothetical protein RB653_005602 [Dictyostelium firmibasis]	CUE domain-containing protein	ascc2 DDB_G0280455	614685	491231	445306	693386	653157	45009.4	170734	265352	96082.6	19332.2	1.0147	0.542447	0.366769	1.31576	1.16187	-1.1645	-0.683565	-0.321618	-0.96913	-1.26273	1
KAK5584005.1	DDB_G0280427	hypothetical protein RB653_005612 [Dictyostelium firmibasis]	Clathrin/coatomer adaptor adaptin-like N-terminal domain-containing protein	ap4e1 DDB_G0280427	2.59268e+06	2.23719e+06	649643	180626	169652	267524	314419	930856	201198	216961	2.01541	1.62102	-0.140268	-0.660614	-0.672789	-0.564206	-0.512178	0.171721	-0.637791	-0.620302	1
KAK5584163.1	DDB_G0280993	hypothetical protein RB653_005770 [Dictyostelium firmibasis]	Protein kinase domain-containing protein	NA	3.49313e+06	6.96198e+06	2.24399e+06	2.24399e+06	50466.8	393172	638404	1.64785e+06	51508.7	57684.7	0.790026	2.38806	0.214572	0.214572	-0.79594	-0.638063	-0.525089	-0.0600593	-0.79546	-0.792615	1
KAK5584287.1	DDB_G0281265	hypothetical protein RB653_005895 [Dictyostelium firmibasis]	PH domain-containing protein	NA	3.57081e+06	8.91243e+06	1.47051e+06	582914	636180	441064	1.05713e+06	377563	59911.5	80273.6	0.678707	2.63633	-0.0910226	-0.416315	-0.396794	-0.468301	-0.242522	-0.491573	-0.607988	-0.600526	1
KAK5584595.1	DDB_G0282149	hypothetical protein RB653_006209 [Dictyostelium firmibasis]	Ankyrin repeat-containing protein	NA	3.4829e+06	9.45722e+06	900539	289447	123615	1.11315e+06	118087	332658	89171.6	63697.5	0.63916	2.664	-0.236064	-0.443178	-0.499382	-0.164005	-0.501256	-0.428532	-0.511056	-0.51969	1
KAK5584707.1	DDB_G0282303	hypothetical protein RB653_006323 [Dictyostelium firmibasis]	Rab-GAP TBC domain-containing protein	NA	1.71282e+06	3.1148e+06	186759	422470	348147	75465.1	193030	294443	159299	62540.9	1.06698	2.48376	-0.475179	-0.236982	-0.312089	-0.587648	-0.468842	-0.36636	-0.502929	-0.600708	1
KAK5584786.1	DDB_G0282463	hypothetical protein RB653_006403 [Dictyostelium firmibasis]	USP domain-containing protein	NA	4.29128e+06	7.03016e+06	617849	1.37524e+06	130179	148229	127819	669546	10508.6	126530	1.21004	2.37758	-0.355901	-0.033034	-0.563788	-0.556094	-0.564794	-0.333863	-0.614802	-0.565344	1
KAK5584791.1	DDB_G0282559	hypothetical protein RB653_006408 [Dictyostelium firmibasis]	Purple acid phosphatase (EC 3.1.3.2)	dduA	6.05812e+07	7.21324e+07	300684	193097	518417	202651	1.77518e+06	417510	378227	69441.3	1.68112	2.09496	-0.478502	-0.482357	-0.470702	-0.482014	-0.425677	-0.474317	-0.475724	-0.486787	1
KAK5584824.1	DDB_G0282623	hypothetical protein RB653_006441 [Dictyostelium firmibasis]	Small-subunit processome Utp12 domain-containing protein	wdr3 DDB_G0282623	5.94507e+06	9.36816e+06	909177	607273	295179	64218.5	316459	1.96403e+06	52871	81987.7	1.26056	2.34348	-0.332575	-0.428084	-0.526817	-0.599883	-0.520085	0.00113445	-0.603473	-0.594262	1
NP_050071.1	DDB_G0294092	cytochrome oxidase subunit 3 (mitochondrion) [Dictyostelium discoideum]	Cytochrome c oxidase subunit 3 (EC 7.1.1.9) (Cytochrome c oxidase polypeptide III)	cox3	2.84396e+08	3.22206e+08	103817451	7.8262e+07	1.47036e+08	1.28764e+08	1.69962e+08	1.86029e+08	1.17299e+08	8.34265e+07	1.48299	1.94157	-0.707105	-1.01705	-0.182937	-0.404553	0.0951181	0.289983	-0.543601	-0.954412	1
NP_050073.1	DDB_G0294088	cytochrome oxidase subunit 1 and subunit 2 (mitochondrion) [Dictyostelium discoideum]	Cytochrome c oxidase subunit 1+2 (EC 7.1.1.9) (Cytochrome c oxidase polypeptide I+II)	cox1/2	3.08494e+08	2.89278e+08	1.632e+08	1.19873e+08	5.17803e+07	5.77982e+07	1.79761e+08	198161220	9.83742e+07	1.50697e+08	1.68532	1.46464	0.0167485	-0.480822	-1.26281	-1.1937	0.206936	0.418247	-0.727722	-0.126837	1
NP_050093.1	DDB_G0294070	ORF425 (mitochondrion) [Dictyostelium discoideum]	ORF425	DidioMp26	1.65127e+07	1.47281e+07	9.80122e+06	1.56296e+06	1.19403e+06	1.19403e+06	6.46042e+06	8.75625e+06	151044	266157	1.69551	1.40595	0.60657	-0.730075	-0.789934	-0.789934	0.0645297	0.437025	-0.959156	-0.94048	1
NP_050096.1	DDB_G0294066	ribosomal protein L14 (mitochondrion) [Dictyostelium discoideum]	Large ribosomal subunit protein uL14m (60S ribosomal protein L14, mitochondrial)	mrpl14	7.15391e+06	2.76006e+06	2.21891e+06	2.25083e+06	1.68988e+06	1.68621e+06	3.45105e+06	4.29874e+06	1.1062e+06	98148.5	2.28141	0.0451259	-0.230296	-0.214049	-0.499547	-0.501416	0.396812	0.82825	-0.796618	-1.30967	1
NP_050103.1	DDB_G0294054	ORF796 (mitochondrion) [Dictyostelium discoideum]	Uncharacterized mitochondrial protein Mp36 (ORF796)	DidioMp36	2.40368e+08	1.79174e+08	2.32337e+07	15580739	8.31208e+06	8.01379e+06	1.40193e+07	1.89549e+07	354018	259616	2.22149	1.50427	-0.323403	-0.413098	-0.49829	-0.501786	-0.431399	-0.373552	-0.591561	-0.592668	1
O15736.1	DDB_G0275323	RecName: Full=Protein tipD	Protein tipD	tipD DDB_G0275323	3.44884e+06	8.01173e+06	194881	461588	40444.9	105713	1.96244e+06	2.51205e+06	35709.4	107621	0.693448	2.49049	-0.588088	-0.483049	-0.648911	-0.623206	0.108046	0.324503	-0.650776	-0.622455	1
O96759.1	DDB_G0286183	RecName: Full=Alkyldihydroxyacetonephosphate synthase; Short=Alkyl-DHAP synthase; AltName: Full=Alkylglycerone-phosphate synthase	Alkyldihydroxyacetonephosphate synthase (Alkyl-DHAP synthase) (EC 2.5.1.26) (Alkylglycerone-phosphate synthase)	eapA DDB_G0286183	3.26462e+08	3.52535e+08	1.69034e+08	1.15074e+08	4.26815e+07	3.12725e+07	8.9304e+07	1.41323e+08	4.16913e+07	8.86508e+07	1.63315	1.86126	0.255755	-0.216358	-0.849747	-0.949568	-0.441832	0.013299	-0.858411	-0.447547	1
P0CC06.1	DDB_G0284701	RecName: Full=Enolase superfamily member DDB_G0284701	Enolase superfamily member DDB_G0284701 (EC 5.-.-.-)	DDB_G0284701	7.04156e+06	9.52328e+06	742217	1.23287e+06	1.72826e+06	1.71367e+06	746749	923704	128882	104722	1.45016	2.22362	-0.513115	-0.360196	-0.2058	-0.210347	-0.511702	-0.456552	-0.704268	-0.711798	1
P0CD60.1	DDB_G0289313	RecName: Full=FERM domain-containing protein C	FERM domain-containing protein C	frmC DDB_G0289313	4.45562e+06	1.41599e+07	660172	84031	720334	159886	194116	1.04357e+06	26926.4	56926.6	0.520013	2.71458	-0.338306	-0.468597	-0.324701	-0.451443	-0.443702	-0.251602	-0.481511	-0.474727	1
P11874.3	DDB_G0276441	RecName: Full=Large ribosomal subunit protein uL30; AltName: Full=60S ribosomal protein L7	Large ribosomal subunit protein uL30 (60S ribosomal protein L7)	rpl7 DDB_G0276441	4.16539e+08	1.17065e+08	8.30265e+07	4.24083e+07	9.33203e+07	6.03966e+07	3.97538e+06	12514108	1.47812e+07	1.81961e+07	2.70066	0.252172	-0.0261286	-0.358223	0.0580333	-0.21115	-0.672449	-0.602637	-0.584101	-0.556181	1
P14325.2	DDB_G0289481	RecName: Full=Probable glutamine--tRNA ligase; AltName: Full=Glutaminyl-tRNA synthetase; Short=GlnRS; AltName: Full=Vegetative-specific protein H4	Probable glutamine--tRNA ligase (EC 6.1.1.18) (Glutaminyl-tRNA synthetase) (GlnRS) (Vegetative-specific protein H4)	glnS cinA H4 DDB_G0289481	1.59434e+08	2.10363e+08	8.11422e+07	6.93952e+07	4.80185e+07	4.62534e+07	6.92058e+07	7.67347e+07	2.41065e+07	2.53629e+07	1.31935	2.17606	0.00236329	-0.195238	-0.554827	-0.584519	-0.198425	-0.071777	-0.957063	-0.935927	1
P24639.1	DDB_G0269160	RecName: Full=Annexin A7; AltName: Full=Annexin VII; AltName: Full=Annexin-7; AltName: Full=Synexin	Annexin A7 (Annexin VII) (Annexin-7) (Synexin)	nxnA ann7 DDB_G0269160	3291785496	2724054597	1149898481	1093122211	9.82085e+08	1152044113	1946408924	1739174639	1573533567	1506576081	2.07682	1.32864	-0.745862	-0.820684	-0.967014	-0.743034	0.303817	0.0307141	-0.187575	-0.275815	1
P27685.1	DDB_G0293742	RecName: Full=Small ribosomal subunit protein uS5; AltName: Full=40S ribosomal protein S2; AltName: Full=Protein LLRep3; AltName: Full=Ribosomal protein S4	Small ribosomal subunit protein uS5 (40S ribosomal protein S2) (Protein LLRep3) (Ribosomal protein S4)	rps2 rp29 DDB_G0293742	6.3694e+08	3.61144e+08	1.98535e+08	231110007	2.12166e+08	1.72105e+08	1.53447e+08	1.71585e+08	3.33688e+07	4.73809e+07	2.40555	0.807519	-0.134677	0.0540715	-0.0556964	-0.287818	-0.395928	-0.290831	-1.09169	-1.0105	1
P34136.2	DDB_G0276615	RecName: Full=3-hydroxy-3-methylglutaryl-coenzyme A reductase 2; Short=HMG-CoA reductase 2	3-hydroxy-3-methylglutaryl-coenzyme A reductase 2 (HMG-CoA reductase 2) (EC 1.1.1.34)	hmgB DDB_G0276615	3.20717e+08	2.16246e+08	9.48352e+07	8.21819e+07	7.89756e+07	7.12035e+07	1.25618e+08	1.0663e+08	1.06622e+08	1.20573e+08	2.41961	1.07758	-0.482042	-0.644585	-0.685773	-0.785612	-0.0866036	-0.330522	-0.330632	-0.15142	1
P52922.2	DDB_G0269148	RecName: Full=Leucine aminopeptidase; AltName: Full=Epoxide hydrolase; AltName: Full=Leukotriene A-4 hydrolase homolog; Short=LTA-4 hydrolase	Leucine aminopeptidase (EC 3.4.11.-) (Epoxide hydrolase) (EC 3.3.2.10) (Leukotriene A-4 hydrolase homolog) (LTA-4 hydrolase)	lkhA DDB_G0269148	920617825	1131432674	3.91076e+08	3.57884e+08	3.30811e+08	3.95134e+08	4.60581e+08	5.56602e+08	3.94176e+08	2.55368e+08	1.41926	2.16494	-0.453784	-0.571188	-0.666947	-0.43943	-0.207937	0.131699	-0.442817	-0.933797	1
P54642.1	DDB_G0274381	RecName: Full=V-type proton ATPase proteolipid subunit; Short=V-ATPase 16 kDa proteolipid subunit; AltName: Full=Vacuolar proton pump 16 kDa proteolipid subunit	V-type proton ATPase proteolipid subunit (V-ATPase 16 kDa proteolipid subunit) (Vacuolar proton pump 16 kDa proteolipid subunit)	vatP DDB_G0274381	4.59031e+08	540632551	3.58132e+08	254733674	9.97573e+06	8.70846e+06	1.61043e+08	2.30851e+08	6.05931e+06	1.49648e+08	1.27244	1.70302	0.740041	0.194453	-1.09703	-1.10371	-0.299915	0.0684338	-1.11769	-0.360036	1
P54678.2	DDB_G0277861	RecName: Full=Calcium-transporting ATPase PAT1; Short=PAT1	Calcium-transporting ATPase PAT1 (PAT1) (EC 7.2.2.10)	patA DDB_G0277861	1.43687e+08	1.45453e+08	5.93138e+07	4.60744e+07	5.90056e+07	4.94136e+07	3.76516e+07	3.04374e+07	2.3196e+06	2.01243e+07	1.75018	1.78683	-0.000710977	-0.275451	-0.00710752	-0.206157	-0.450239	-0.599944	-1.18344	-0.813959	1
P54697.2	DDB_G0272112	RecName: Full=Myosin-J heavy chain; AltName: Full=Myosin-5b	Myosin-J heavy chain (Myosin-5b)	myoJ myo5B DDB_G0272112	7.99406e+06	2.75701e+07	6.4461e+06	4.40248e+06	316104	316104	2.43685e+06	3.71978e+06	1.37246e+06	1.43309e+06	0.294308	2.70156	0.103958	-0.147345	-0.649845	-0.649845	-0.389058	-0.231296	-0.519946	-0.512489	1
P54703.2	DDB_G0280849	RecName: Full=Cytoplasmic dynein 1 intermediate chain; Short=DH IC; AltName: Full=Dynein intermediate chain, cytosolic	Cytoplasmic dynein 1 intermediate chain (DH IC) (Dynein intermediate chain, cytosolic)	dicA DDB_G0280849	1.99071e+07	1.90364e+07	6.00717e+06	1.50825e+07	1.4968e+07	1.40618e+07	1.60752e+07	9.01483e+06	1.0007e+07	1.62746e+07	1.32403	1.12742	-1.81463	0.234612	0.208774	0.00413967	0.45878	-1.13549	-0.91144	0.503795	1
P90520.2	DDB_G0279737	RecName: Full=DNA topoisomerase 2, mitochondrial; Short=DNA topoisomerase II; Flags: Precursor	DNA topoisomerase 2, mitochondrial (DNA topoisomerase II) (EC 5.6.2.2)	top2mt topA DDB_G0279737	1.18079e+07	1.90919e+07	1.46165e+06	3.38676e+06	7.95142e+06	9.61251e+06	5.39924e+06	6.45748e+06	5.4531e+06	5.4531e+06	0.840555	2.29821	-1.22988	-0.844635	0.0688238	0.401231	-0.441907	-0.230137	-0.431129	-0.431129	1
Q1ZXL0.1	DDB_G0275795	RecName: Full=PH domain-containing protein DDB_G0275795	PH domain-containing protein DDB_G0275795	DDB_G0275795	5.9045e+06	7.2767e+06	2.60857e+06	2.60857e+06	342595	422691	2.1433e+06	2.81824e+06	69516	287223	1.40576	1.96386	0.0652295	0.0652295	-0.856392	-0.823815	-0.124007	0.150506	-0.967459	-0.878913	1
Q1ZXL7.1	DDB_G0273047	RecName: Full=Probable cytochrome P450 508A3	Probable cytochrome P450 508A3 (EC 1.14.-.-)	cyp508A3-1 DDB_G0273047; cyp508A3-2 DDB_G0273941	2.83202e+06	2.83202e+06	1.37498e+06	1.93188e+06	535691	376205	1.12115e+06	966437	228023	543138	1.61301	1.61301	0.104394	0.68101	-0.764601	-0.929733	-0.158422	-0.318609	-1.08316	-0.756891	1
Q54BC2.1	DDB_G0293758	RecName: Full=Histone H2B.v1	Histone H2B.v1	H2Bv1 DDB_G0293758	2.57704e+07	6.85491e+07	2.38569e+07	6590428	1.19054e+07	13239274	1.55468e+07	8.97436e+06	1.3205e+06	1.20078e+06	0.410247	2.58361	0.313033	-0.564185	-0.294159	-0.226392	-0.10916	-0.44307	-0.831922	-0.838004	1
Q54BH5.2	DDB_G0293730	RecName: Full=PI-PLC X-box domain-containing protein DDB_G0293730	PI-PLC X-box domain-containing protein DDB_G0293730	DDB_G0293730	1.29342e+07	1.5517e+07	1.25153e+07	1.86312e+07	1.33729e+07	9.83216e+06	4.13855e+06	2.93357e+06	922550	922550	0.583997	0.984921	0.518979	1.46833	0.652099	0.102474	-0.781332	-0.968378	-1.28054	-1.28054	1
Q54BL8.1	DDB_G0293566	RecName: Full=Probable GH family 25 lysozyme 5; AltName: Full=1,4-beta-N-acetylmuramidase 5; Flags: Precursor	Probable GH family 25 lysozyme 5 (EC 3.2.1.17) (1,4-beta-N-acetylmuramidase 5)	DDB_G0293566	2.88557e+07	466658	1.78673e+06	1.66682e+06	1.91597e+07	18968718	14482040	2.67734e+07	1.93408e+06	2.37928e+07	1.32666	-1.17301	-1.05678	-1.06734	0.472926	0.456107	0.061052	1.14331	-1.0438	0.880869	1
Q54BM1.1	DDB_G0293560	RecName: Full=DNA-directed RNA polymerase I subunit rpa2; AltName: Full=DNA-directed RNA polymerase I polypeptide 2; Short=RNA polymerase I subunit 2	DNA-directed RNA polymerase I subunit rpa2 (EC 2.7.7.6) (DNA-directed RNA polymerase I polypeptide 2) (RNA polymerase I subunit 2)	polr1b rpa2 DDB_G0293560	2.87132e+07	3.60813e+07	1.32697e+07	9.95786e+06	7.58812e+06	6.63373e+06	1.5347e+07	1.67519e+07	6.10106e+06	9.61534e+06	1.37287	2.11083	-0.173897	-0.505595	-0.742939	-0.838527	0.0341659	0.174872	-0.891877	-0.5399	1
Q54BM8.1	DDB_G0293552	RecName: Full=UPF0652 protein	UPF0652 protein	DDB_G0293552	6.98494e+07	1.22405e+08	3.09988e+07	2.0117e+07	3.1372e+07	2.99867e+07	5.42538e+07	6.1846e+07	2.2391e+07	1.76822e+07	0.733212	2.35509	-0.465724	-0.801535	-0.454206	-0.496955	0.251928	0.486225	-0.731361	-0.876673	1
Q54BW5.1	DDB_G0293374	RecName: Full=Deoxyuridine 5'-triphosphate nucleotidohydrolase, mitochondrial; Short=dUTPase; AltName: Full=dUTP pyrophosphatase; Flags: Precursor	Deoxyuridine 5'-triphosphate nucleotidohydrolase, mitochondrial (dUTPase) (EC 3.6.1.23) (dUTP pyrophosphatase)	dut DDB_G0293374	3.73509e+07	1.67797e+07	446447	100037	97262.2	84974.5	1.96447e+06	339259	417783	39019.7	2.58016	0.899921	-0.43417	-0.462464	-0.462691	-0.463694	-0.310179	-0.442925	-0.436511	-0.467448	1
Q54C77.1	DDB_G0293184	RecName: Full=Probable inactive serine/threonine-protein kinase DDB_G0293184	Probable inactive serine/threonine-protein kinase DDB_G0293184	DDB_G0293184	2.33644e+06	5.08986e+06	395978	741706	331895	214664	153095	701209	512691	123510	0.820386	2.5902	-0.42688	-0.204657	-0.46807	-0.543422	-0.582997	-0.230687	-0.35186	-0.602013	1
Q54CT8.1	DDB_G0292730	RecName: Full=Probable adenylate kinase B; Short=AK B; AltName: Full=ATP-AMP transphosphorylase B; AltName: Full=ATP:AMP phosphotransferase; AltName: Full=Adenylate monophosphate kinase	Probable adenylate kinase B (AK B) (EC 2.7.4.3) (ATP-AMP transphosphorylase B) (ATP:AMP phosphotransferase) (Adenylate monophosphate kinase)	adkB DDB_G0292730	8.38066e+07	6.27331e+07	2.14619e+07	1.69431e+07	2.1316e+07	17291659	583834	583834	218696	7.43336e+06	2.154	1.40458	-0.0631342	-0.223835	-0.0683244	-0.211439	-0.805611	-0.805611	-0.818596	-0.562025	1
Q54CY2.1	DDB_G0292556	RecName: Full=Putative uncharacterized protein DDB_G0292556	Putative uncharacterized protein DDB_G0292556	DDB_G0292556	4.23748e+06	8.88411e+06	126950	1.08273e+06	341428	922509	1.16415e+06	1.13201e+06	31601.3	238023	0.876079	2.55727	-0.611149	-0.26534	-0.533549	-0.323309	-0.235882	-0.247508	-0.645647	-0.570962	1
Q54D07.1	DDB_G0292594	RecName: Full=Cytochrome c1, heme protein, mitochondrial; Short=Cytochrome c-1; AltName: Full=Complex III subunit 4; AltName: Full=Complex III subunit IV; AltName: Full=Cytochrome b-c1 complex subunit 4; Flags: Precursor	Cytochrome c1, heme protein, mitochondrial (Cytochrome c-1) (EC 7.1.1.8) (Complex III subunit 4) (Complex III subunit IV) (Cytochrome b-c1 complex subunit 4)	cyc1 DDB_G0292594	7.1971e+07	3.43655e+07	7.84494e+06	1.41233e+07	2.54316e+07	2.08158e+07	1.04232e+07	3.30899e+07	7.94818e+06	1.2246e+07	2.46193	0.53895	-0.817201	-0.49615	0.0821078	-0.153927	-0.685361	0.473721	-0.811922	-0.592152	1
Q54DA9.1	DDB_G0292402	RecName: Full=2-hydroxyacyl-CoA lyase 1; AltName: Full=2-hydroxyphytanoyl-CoA lyase; Short=2-HPCL	2-hydroxyacyl-CoA lyase 1 (EC 4.1.2.63) (2-hydroxyphytanoyl-CoA lyase) (2-HPCL)	hacl1 DDB_G0292402	2.00777e+08	2.59338e+08	183177102	1.03493e+08	6.17116e+07	7.6763e+07	9.85126e+07	1.24317e+08	3.52844e+07	7.45853e+07	1.115	1.94173	0.866541	-0.258389	-0.848232	-0.635745	-0.328698	0.0355966	-1.22132	-0.666489	1
Q54DD0.1	DDB_G0292266	RecName: Full=AMP deaminase; Short=AMPD1	AMP deaminase (AMPD1) (EC 3.5.4.6)	amdA DDB_G0292266	8.13e+07	7.69659e+07	4.33088e+07	6.02966e+07	1.35938e+07	1.21036e+07	2.9991e+07	2.77635e+07	9.83693e+06	9.83693e+06	1.61594	1.45961	0.245603	0.858351	-0.826212	-0.879965	-0.234767	-0.315114	-0.961722	-0.961722	1
Q54DD2.1	DDB_G0292362	RecName: Full=Thimet-like oligopeptidase	Thimet-like oligopeptidase (EC 3.4.24.-)	DDB_G0292362	3.78141e+08	438732949	1.70316e+08	1.55074e+08	1.60904e+08	1.84387e+08	2.18019e+08	2.24971e+08	7.63226e+07	1.13464e+08	1.46512	1.99956	-0.367962	-0.502397	-0.450976	-0.243845	0.0527945	0.114116	-1.19701	-0.869411	1
Q54DD4.1	DDB_G0292324	RecName: Full=Putative mediator of RNA polymerase II transcription subunit 28; AltName: Full=Putative mediator complex subunit 28	Putative mediator of RNA polymerase II transcription subunit 28 (Putative mediator complex subunit 28)	med28 DDB_G0292324	4.12839e+06	4.12839e+06	907551	1.22071e+06	164641	187246	1.70699e+06	1.39278e+06	199542	93015.7	1.76093	1.76093	-0.327725	-0.124649	-0.809488	-0.794829	0.190693	-0.013065	-0.786855	-0.855936	1
Q54DF1.1	DDB_G0292306	RecName: Full=ATP synthase subunit gamma, mitochondrial; AltName: Full=ATP synthase F1 subunit gamma; AltName: Full=F-ATPase gamma subunit; Flags: Precursor	ATP synthase F(1) complex subunit gamma, mitochondrial (ATP synthase F1 subunit gamma) (F-ATPase gamma subunit)	atp5f1c atp5C1 DDB_G0292306	7.80146e+07	5.74614e+07	2.16952e+07	2.95271e+07	3.38093e+07	2.90579e+07	1.03425e+07	3.63269e+07	2.7495e+06	3.43628e+06	2.02314	1.15272	-0.361955	-0.0302779	0.151071	-0.0501476	-0.842737	0.25769	-1.16429	-1.13521	1
Q54E48.1	DDB_G0291852	RecName: Full=NADH dehydrogenase (ubiquinone) complex I, assembly factor 6 homolog; Flags: Precursor	NADH dehydrogenase (ubiquinone) complex I, assembly factor 6 homolog	DDB_G0291852	2.27236e+07	2.23295e+07	2.23682e+07	2.20856e+07	1.47699e+07	1.29052e+07	1.42454e+07	1.66185e+07	3.10397e+06	2.96934e+06	0.971247	0.918896	0.924038	0.886499	-0.0852774	-0.332981	-0.154962	0.160268	-1.63492	-1.65281	1
Q54E71.1	DDB_G0291728	RecName: Full=Actin-related protein 5; AltName: Full=Actin-related protein E	Actin-related protein 5 (Actin-related protein E)	arpE actr5 DDB_G0291728	8.46622e+06	1.59833e+07	3.06242e+06	2.96474e+06	117892	545793	740714	2.66564e+06	84426.9	241336	0.981222	2.46263	-0.083722	-0.102973	-0.664009	-0.579681	-0.541268	-0.161917	-0.670604	-0.639682	1
Q54EQ8.1	DDB_G0291390	RecName: Full=Nuclear pore complex protein Nup98-Nup96; Contains: RecName: Full=Nuclear pore complex protein Nup98; AltName: Full=Nucleoporin Nup98; Contains: RecName: Full=Nuclear pore complex protein Nup96; AltName: Full=Nucleoporin Nup96; Flags: Precursor	Nuclear pore complex protein Nup98-Nup96 [Cleaved into: Nuclear pore complex protein Nup98 (Nucleoporin Nup98); Nuclear pore complex protein Nup96 (Nucleoporin Nup96)]	nup98 DDB_G0291390	4.32445e+07	4.181e+07	1.83994e+07	2.46762e+07	1.70934e+07	1.65381e+07	2.96049e+07	32205493	1.37586e+07	1.98761e+07	1.65112	1.51596	-0.689816	-0.098409	-0.81287	-0.865197	0.365975	0.611006	-1.12708	-0.550686	1
Q54EU7.1	DDB_G0291326	RecName: Full=Putative uncharacterized transmembrane protein DDB_G0291326	Putative uncharacterized transmembrane protein DDB_G0291326	DDB_G0291326	1.63916e+06	1.63916e+06	557066	163044	738471	256348	318561	420130	113488	97218.1	1.78313	1.78313	-0.0634803	-0.735882	0.246088	-0.576658	-0.470492	-0.297164	-0.82045	-0.848215	1
Q54F15.1	DDB_G0291193	RecName: Full=Iron-sulfur cluster transfer protein NUBPL; AltName: Full=Nucleotide-binding protein-like; Flags: Precursor	Iron-sulfur cluster transfer protein NUBPL (Nucleotide-binding protein-like)	nubpl DDB_G0291193	8.76621e+06	8.98701e+06	776611	1.23015e+06	1.6378e+06	2.11874e+06	8.47213e+06	3.74508e+06	5.39164e+06	953306	1.33062	1.39507	-1.00161	-0.869223	-0.750226	-0.609836	1.24478	-0.135092	0.345554	-0.950035	1
Q54F87.1	DDB_G0291009	RecName: Full=Arpin	Arpin	arpin DDB_G0291009	6.57793e+07	3.98372e+07	1.76446e+06	449192	6.48786e+06	4.16768e+06	8.07411e+06	3.91875e+06	28001088	6.84323e+06	2.29201	1.08464	-0.687312	-0.748526	-0.46748	-0.575463	-0.393654	-0.587049	0.533771	-0.45094	1
Q54FB9.1	DDB_G0290971	RecName: Full=TNF receptor-associated factor family protein DDB_G0290971	TNF receptor-associated factor family protein DDB_G0290971	DDB_G0290971	1.07052e+07	1.16174e+07	5.13998e+06	6.42625e+06	7.27679e+06	6.64324e+06	5.91687e+06	3559924	239153	333681	1.30721	1.54963	-0.171628	0.170175	0.396187	0.227834	0.034817	-0.591495	-1.47392	-1.4488	1
Q54FM3.1	DDB_G0290759	RecName: Full=Translation initiation factor eIF2B subunit delta; AltName: Full=eIF2B GDP-GTP exchange factor subunit delta	Translation initiation factor eIF2B subunit delta (eIF2B GDP-GTP exchange factor subunit delta)	eif2b4 DDB_G0290759	6.50086e+06	9.26349e+06	2.74578e+06	2.7361e+06	155661	114456	144475	125220	136412	105303	1.32515	2.17691	0.167415	0.16443	-0.631151	-0.643855	-0.6346	-0.640537	-0.637086	-0.646677	1
Q54GD3.1	DDB_G0290227	RecName: Full=Nuclear protein localization protein 4 homolog	Nuclear protein localization protein 4 homolog	nploc4 npl4 DDB_G0290227	7.05971e+07	4.95042e+07	2.78373e+07	2.232e+07	3.45297e+07	3.73654e+07	3.09816e+07	3.53095e+07	6.07839e+06	1.97351e+06	1.96752	0.901966	-0.19259	-0.471311	0.14549	0.288745	-0.0337505	0.184887	-1.2918	-1.49916	1
Q54GE3.1	DDB_G0290213	RecName: Full=Vacuolar protein sorting-associated protein 45	Vacuolar protein sorting-associated protein 45	vps45 DDB_G0290213	1.20529e+08	2.16453e+08	5.44118e+07	8.14882e+07	6.4971e+06	7.86221e+06	3.84703e+07	6.08637e+07	1.16636e+07	1.91273e+07	0.897082	2.36074	-0.111765	0.30138	-0.842872	-0.822042	-0.355009	-0.0133189	-0.764038	-0.650154	1
Q54GE6.1	DDB_G0290207	RecName: Full=Probable malate dehydrogenase 1	Probable malate dehydrogenase 1 (EC 1.1.1.37)	mdhA DDB_G0290207	1.41718e+08	1.56446e+08	6.53066e+07	6.13341e+07	3.06077e+07	3.4569e+07	8.84117e+07	9.88385e+07	4.93845e+07	4.29248e+07	1.47437	1.80966	-0.265159	-0.355595	-1.05509	-0.964911	0.260837	0.498206	-0.627633	-0.77469	1
Q54GJ2.1	DDB_G0290121	RecName: Full=Bifunctional purine biosynthetic protein purD; Includes: RecName: Full=Phosphoribosylamine--glycine ligase; AltName: Full=Glycinamide ribonucleotide synthetase; Short=GAR synthetase; Short=GARS; AltName: Full=Phosphoribosylglycinamide synthetase; Includes: RecName: Full=Phosphoribosylformylglycinamidine cyclo-ligase; AltName: Full=AIR synthase; Short=AIR synthetase; Short=AIRS; AltN…	Bifunctional purine biosynthetic protein purD [Includes: Phosphoribosylamine--glycine ligase (EC 6.3.4.13) (Glycinamide ribonucleotide synthetase) (GAR synthetase) (GARS) (Phosphoribosylglycinamide synthetase); Phosphoribosylformylglycinamidine cyclo-ligase (EC 6.3.3.1) (AIR synthase) (AIR synthetase) (AIRS) (Phosphoribosyl-aminoimidazole synthetase)]	purD DDB_G0290121	550780056	525005687	2.47748e+08	2.397e+08	1.62754e+08	1.59497e+08	1.4104e+08	1.51907e+08	3.54096e+07	7.74087e+07	1.84017	1.69272	0.106542	0.060499	-0.379702	-0.398339	-0.50393	-0.441761	-1.10823	-0.867959	1
Q54GQ6.1	DDB_G0289993	RecName: Full=Peroxisomal acyl-coenzyme A oxidase 1	Peroxisomal acyl-coenzyme A oxidase 1 (EC 1.3.3.6)	acox1 DDB_G0289993	4.98468e+07	4.93183e+07	1.2595e+07	1.3052e+07	3.8203e+06	3.09148e+06	1.26078e+07	1.39013e+07	1.05519e+06	1.05519e+06	1.83567	1.80697	-0.186718	-0.161909	-0.663097	-0.702664	-0.186026	-0.115801	-0.813214	-0.813214	1
Q54HI0.1	DDB_G0289445	RecName: Full=Protein arginine N-methyltransferase 2; AltName: Full=Histone-arginine N-methyltransferase PRMT2	Protein arginine N-methyltransferase 2 (EC 2.1.1.319) (Histone-arginine N-methyltransferase PRMT2)	prmt2 DDB_G0289445	8.35455e+06	1.75884e+07	3.63627e+06	1.90122e+06	444674	101674	809469	2.74646e+06	265479	137699	0.860411	2.53092	0.00681787	-0.307074	-0.570581	-0.632634	-0.504585	-0.15416	-0.602999	-0.626116	1
Q54HL0.1	DDB_G0289371	RecName: Full=Coatomer subunit gamma; AltName: Full=Gamma-coat protein; Short=Gamma-COP	Coatomer subunit gamma (Gamma-coat protein) (Gamma-COP)	copG DDB_G0289371	3.10856e+08	3.16953e+08	166487236	1.6062e+08	1.0825e+08	1.19741e+08	2.37008e+08	2.62902e+08	1.57574e+08	1.4267e+08	1.45457	1.53336	-0.411218	-0.487048	-1.16386	-1.01535	0.50017	0.834823	-0.526409	-0.719031	1
Q54I10.1	DDB_G0289085	RecName: Full=Probable methylmalonate-semialdehyde/malonate-semialdehyde dehydrogenase [acylating], mitochondrial; Short=MMSDH; AltName: Full=Malonate-semialdehyde dehydrogenase [acylating]; Flags: Precursor	Probable methylmalonate-semialdehyde/malonate-semialdehyde dehydrogenase [acylating], mitochondrial (MMSDH) (EC 1.2.1.27) (Malonate-semialdehyde dehydrogenase [acylating])	mmsdh aldh6 DDB_G0289085	2090201913	1819755305	5.71139e+08	6.87122e+08	5.56172e+08	5.44362e+08	984285901	1106866764	8.3714e+08	1110014850	1.97585	1.4715	-0.857045	-0.64075	-0.884958	-0.906983	-0.0865686	0.142032	-0.360981	0.147903	1
Q54IL7.1	DDB_G0288671	RecName: Full=Pyrroline-5-carboxylate reductase 1; Short=P5C reductase 1; Short=P5CR 1	Pyrroline-5-carboxylate reductase 1 (P5C reductase 1) (P5CR 1) (EC 1.5.1.2)	pycr1 DDB_G0288671	4.40182e+06	6.14853e+06	306034	186519	195885	180221	1.68062e+06	1.68062e+06	804112	804112	1.35423	2.21036	-0.653259	-0.711838	-0.707247	-0.714924	0.0204742	0.0204742	-0.409133	-0.409133	1
Q54IU8.1	DDB_G0288507	RecName: Full=Probable arylamine N-acetyltransferase 2; AltName: Full=Arylamide acetylase 2; AltName: Full=N-acetyltransferase type 2; Short=NAT-2	Probable arylamine N-acetyltransferase 2 (EC 2.3.1.5) (Arylamide acetylase 2) (N-acetyltransferase type 2) (NAT-2)	DDB_G0288507	8.72852e+06	8.44764e+06	5.69605e+06	5.80709e+06	646905	57858.9	379984	123609	75149.5	223262	1.54307	1.46716	0.723563	0.75357	-0.640938	-0.800124	-0.713072	-0.782355	-0.795451	-0.755425	1
Q54J66.1	DDB_G0288267	RecName: Full=Probable threonine--tRNA ligase 1, cytoplasmic; AltName: Full=Threonyl-tRNA synthetase; Short=ThrRS	Probable threonine--tRNA ligase 1, cytoplasmic (EC 6.1.1.3) (Threonyl-tRNA synthetase) (ThrRS)	thrS1 DDB_G0288267	6.31776e+08	7.31918e+08	3.01946e+08	2.72427e+08	1.58852e+08	167041853	2.10323e+08	2.06059e+08	7.26775e+07	8.90009e+07	1.56212	2.0122	0.0797464	-0.0529198	-0.563368	-0.526561	-0.332041	-0.351203	-0.950668	-0.877305	1
Q54J75.1	DDB_G0288257	RecName: Full=DNA-directed RNA polymerase II subunit rpb2; Short=RNA polymerase II subunit 2; Short=RNA polymerase II subunit B2	DNA-directed RNA polymerase II subunit rpb2 (RNA polymerase II subunit 2) (RNA polymerase II subunit B2) (EC 2.7.7.6)	polr2b rpb2 DDB_G0288257	5.54367e+07	5.95979e+07	355137	272005	2.5347e+07	2.41721e+07	4.47331e+07	4.82975e+07	8.85482e+06	1.48536e+07	1.21345	1.39878	-1.23982	-1.24352	-0.126713	-0.179042	0.736723	0.895475	-0.861255	-0.594076	1
Q54JJ6.1	DDB_G0288009	RecName: Full=Protein HID1; AltName: Full=HID1 domain-containing protein; AltName: Full=Protein hid-1 homolog	Protein HID1 (HID1 domain-containing protein) (Protein hid-1 homolog)	hid1 DDB_G0288009	5.26716e+06	1.05585e+07	544889	240555	1.61541e+06	2.19089e+06	7.34047e+06	1.16554e+07	270815	316513	0.285814	1.47936	-0.779365	-0.848012	-0.537893	-0.408086	0.753479	1.72677	-0.841186	-0.830878	1
Q54JK5.1	DDB_G0287991	RecName: Full=Putative uncharacterized protein DDB_G0287991	Putative uncharacterized protein DDB_G0287991	DDB_G0287991	3.18672e+07	3.60712e+07	2.47073e+07	2.01339e+07	1.14976e+07	1.36161e+07	2.02243e+07	9.35677e+06	1.62483e+07	2.88323e+06	1.29448	1.70654	0.592678	0.144407	-0.702099	-0.494448	0.153269	-0.911932	-0.236441	-1.54645	1
Q54JL0.1	DDB_G0287983	RecName: Full=NADPH-dependent diflavin oxidoreductase 1; AltName: Full=NADPH oxidoreductase C; AltName: Full=NADPH-dependent FMN and FAD-containing oxidoreductase	NADPH-dependent diflavin oxidoreductase 1 (EC 1.18.1.-) (NADPH oxidoreductase C) (NADPH-dependent FMN and FAD-containing oxidoreductase)	redC ndor1 DDB_G0287983	4.53512e+06	7.89432e+06	995365	2.87966e+06	154271	561874	680735	210841	224742	499796	1.04706	2.36368	-0.340329	0.398212	-0.669992	-0.510234	-0.463647	-0.64782	-0.642371	-0.534565	1
Q54JM3.1	DDB_G0287965	RecName: Full=NEDD8-activating enzyme E1 regulatory subunit	NEDD8-activating enzyme E1 regulatory subunit	nae1 appbp1 DDB_G0287965	1.54474e+08	228667437	1.17177e+08	8.62417e+07	6.43213e+07	7.94091e+07	1.24088e+08	107849390	6.39982e+07	4.08956e+07	0.877148	2.2397	0.192179	-0.375939	-0.778505	-0.501419	0.31911	0.0208844	-0.784439	-1.20872	1
Q54JM5.1	DDB_G0287953	RecName: Full=26S proteasome non-ATPase regulatory subunit 1	26S proteasome non-ATPase regulatory subunit 1	psmD1 DDB_G0287953	1.95894e+08	1.83481e+08	1.10149e+08	145883500	1.26718e+08	1.43075e+08	1.03754e+08	1.25432e+08	6.73582e+07	4.43881e+07	1.52344	1.25814	-0.309131	0.454594	0.0449885	0.394561	-0.445819	0.0174979	-1.22367	-1.7146	1
Q54K74.2	DDB_G0287543	RecName: Full=Endoplasmic reticulum transmembrane protein YET-like	Endoplasmic reticulum transmembrane protein YET-like	DDB_G0287543	1.26315e+08	1.23531e+08	9.89713e+06	2.87441e+07	2.85971e+07	2.82253e+07	8.4396e+07	65614598	9.11773e+06	8.07974e+06	1.63101	1.5705	-0.898567	-0.489053	-0.492247	-0.500327	0.720167	0.31208	-0.915502	-0.938055	1
Q54K95.1	DDB_G0287515	RecName: Full=Tyrosine aminotransferase; Short=TAT; AltName: Full=L-tyrosine:2-oxoglutarate aminotransferase	Tyrosine aminotransferase (TAT) (EC 2.6.1.5) (L-tyrosine:2-oxoglutarate aminotransferase)	tat DDB_G0287515	2.12362e+06	612158	350400	989276	299463	208910	465595	1.13629e+06	901844	901844	2.34547	-0.330716	-0.794185	0.337009	-0.884375	-1.04471	-0.590221	0.597318	0.182203	0.182203	1
Q54KF7.2	DDB_G0287363	RecName: Full=Integrin beta-like protein A; AltName: Full=109 gene 1 protein; Flags: Precursor	Integrin beta-like protein A (109 gene 1 protein)	sibA DDB_G0287363	1.57952e+07	1.81272e+07	600376	833133	643195	92096.8	1.79516e+06	300419	2.01884e+06	2.01884e+06	1.70892	2.05328	-0.534863	-0.500493	-0.52854	-0.60992	-0.358432	-0.579157	-0.325402	-0.325402	1
Q54KI0.1	DDB_G0287333	RecName: Full=Eukaryotic translation initiation factor 3 subunit J; Short=eIF3j; AltName: Full=Eukaryotic translation initiation factor 3 subunit 1; AltName: Full=eIF-3-alpha	Eukaryotic translation initiation factor 3 subunit J (eIF3j) (Eukaryotic translation initiation factor 3 subunit 1) (eIF-3-alpha)	eif3J eif3s1 DDB_G0287333	2.22469e+08	1.83452e+08	1.06468e+08	1.00767e+08	1.53285e+08	1.30884e+08	145432274	1.25162e+08	1.62719e+08	99157992	2.01848	1.02772	-0.927138	-1.07192	0.261678	-0.307138	0.0622816	-0.452452	0.50125	-1.11277	1
Q54KS4.1	DDB_G0287147	RecName: Full=Guanine nucleotide-binding protein-like 3 homolog	Guanine nucleotide-binding protein-like 3 homolog	gnl3 DDB_G0287147	4.0021e+07	8.57749e+07	3.45187e+07	3.20648e+07	2.93166e+07	3.97448e+07	3.78777e+07	4.55476e+07	1.36898e+06	1.36898e+06	0.222126	2.15405	-0.0102073	-0.11382	-0.22986	0.210462	0.131625	0.455478	-1.40992	-1.40992	1
Q54KS8.1	DDB_G0287141	RecName: Full=Phenylalanine--tRNA ligase alpha subunit; AltName: Full=Phenylalanyl-tRNA synthetase alpha subunit; Short=PheRS	Phenylalanine--tRNA ligase alpha subunit (EC 6.1.1.20) (Phenylalanyl-tRNA synthetase alpha subunit) (PheRS)	phesA pheS DDB_G0287141	1.53433e+08	1.5358e+08	7.19438e+07	7.75182e+07	3.63001e+07	3.17132e+07	4.96455e+07	3.86254e+07	9.82763e+06	2.01923e+07	1.7344	1.73726	0.14913	0.257574	-0.544273	-0.633506	-0.284656	-0.499037	-1.05926	-0.857631	1
Q54LT0.1	DDB_G0286429	RecName: Full=Calcium uniporter protein, mitochondrial; Short=DdMCU; Flags: Precursor	Calcium uniporter protein, mitochondrial (DdMCU)	mcu DDB0186972	1.99883e+07	4.85261e+07	4.00561e+06	4.00561e+06	3.69955e+06	1.0051e+07	9.38628e+06	3.66869e+07	3.04109e+06	3.04109e+06	0.35745	2.133	-0.636955	-0.636955	-0.655997	-0.260826	-0.302183	1.39639	-0.696965	-0.696965	1
Q54MA9.1	DDB_G0286069	RecName: Full=ATP-dependent DNA helicase ku70	ATP-dependent DNA helicase ku70 (EC 3.6.4.12)	ku70 DDB_G0286069	2.25398e+06	2.25398e+06	1.54123e+06	2.30717e+06	848917	364285	1.66799e+06	1.0522e+06	84224.3	481408	1.15616	1.15616	0.30525	1.21966	-0.521255	-1.09983	0.456582	-0.278563	-1.43417	-0.959999	1
Q54MH9.1	DDB_G0285961	RecName: Full=Probable replication factor C subunit 1; AltName: Full=Activator 1 subunit 1	Probable replication factor C subunit 1 (Activator 1 subunit 1)	rfc1 DDB_G0285961	2.88157e+06	1.37468e+07	1.57194e+06	2.54213e+06	351382	342555	611548	2529256	105029	46020.1	0.0994327	2.74253	-0.219151	0.0168592	-0.516065	-0.518213	-0.452777	0.0137278	-0.575994	-0.590348	1
Q54MR6.1	DDB_G0285709	RecName: Full=Heat shock 70-related protein 5	Heat shock 70-related protein 5	DDB_G0285709	9.54298e+07	1.11462e+08	1.83839e+07	6.53292e+07	2.52823e+07	2.61585e+07	2.34217e+07	35465964	3.15588e+07	3.10725e+07	1.49183	1.9792	-0.850364	0.576771	-0.640654	-0.614016	-0.697217	-0.33107	-0.449849	-0.464632	1
Q54MZ4.1	DDB_G0285599	RecName: Full=Mitochondrial substrate carrier family protein B	Mitochondrial substrate carrier family protein B	mcfB DDB_G0285599	2.75995e+06	3.89162e+06	459450	237430	169634	136268	1.03135e+06	1.54934e+06	530747	157696	1.29538	2.17446	-0.491631	-0.664095	-0.716759	-0.742677	-0.0473795	0.354986	-0.436249	-0.726032	1
Q54N33.1	DDB_G0285537	RecName: Full=Probable dolichyl-diphosphooligosaccharide--protein glycosyltransferase subunit 3; Flags: Precursor	Probable dolichyl-diphosphooligosaccharide--protein glycosyltransferase subunit 3	ost3 DDB_G0285537	1.33295e+06	9.48115e+06	496190	1.31918e+06	3.59758e+06	3.3833e+06	3.89751e+06	3577615	4.58312e+06	337511	-0.696497	2.34217	-1.00854	-0.70163	0.148041	0.068129	0.25989	0.140594	0.515571	-1.06772	1
Q54N41.1	DDB_G0285521	RecName: Full=Pre-mRNA-splicing factor ISY1 homolog	Pre-mRNA-splicing factor ISY1 homolog	isy1 DDB_G0285521	3.08841e+06	8.52162e+06	134315	179880	3.40912e+06	3326330	5.13396e+06	4.63128e+06	2.13902e+06	4.38667e+06	-0.165457	2.04521	-1.36743	-1.34889	-0.0349684	-0.0686533	0.666837	0.462309	-0.551747	0.362779	1
Q54N49.1	DDB_G0285505	RecName: Full=Inositol-3-phosphate synthase; AltName: Full=Myo-inositol 1-phosphate synthase; Short=IPS; Short=MI-1-P synthase; Short=MIP synthase	Inositol-3-phosphate synthase (EC 5.5.1.4) (Myo-inositol 1-phosphate synthase) (IPS) (MI-1-P synthase) (MIP synthase)	ino1 DDB_G0285505	1.60455e+08	2.08073e+08	1.19073e+07	1.04079e+07	1.00473e+07	7.99503e+06	1.18106e+06	602044	906452	906452	1.56161	2.18541	-0.384366	-0.404007	-0.408731	-0.435616	-0.524879	-0.532464	-0.528476	-0.528476	1
Q54NE6.1	DDB_G0285311	RecName: Full=Probable phosphoglycerate mutase; AltName: Full=BPG-dependent PGAM; Short=dPGM	Probable phosphoglycerate mutase (EC 5.4.2.11) (EC 5.4.2.4) (BPG-dependent PGAM) (dPGM)	gpmA pgam DDB_G0285311	136481212	5.30936e+07	1.20031e+07	1.92498e+07	5.8106e+06	3.67323e+06	694706	1.57349e+06	1.36318e+08	4.85238e+07	1.779	0.213156	-0.558437	-0.422359	-0.674719	-0.714855	-0.770785	-0.754283	1.77594	0.127345	1
Q54NS7.2	DDB_G0285007	RecName: Full=PRA1 family protein 2	PRA1 family protein 2	prafB DDB_G0285007	1.62808e+07	1.78246e+07	2.65542e+06	4.12172e+06	8.82092e+06	7.99187e+06	6.99063e+06	4.73245e+06	4.40186e+06	3.86961e+06	1.61324	1.90586	-0.96918	-0.691271	0.199374	0.042244	-0.147523	-0.575518	-0.638174	-0.739053	1
Q54NU8.1	DDB_G0284977	RecName: Full=TSET complex member tstA; AltName: Full=Protein TPLATE	TSET complex member tstA (Protein TPLATE)	tstA DDB0186293	4.56862e+06	4.3947e+06	1.54007e+06	344183	33687.7	172996	464518	247722	66079.4	156406	1.889	1.79151	0.191256	-0.479138	-0.653196	-0.575102	-0.41168	-0.533212	-0.635038	-0.584403	1
Q54P78.1	DDB_G0284745	RecName: Full=Probable 4-coumarate--CoA ligase 2; Short=4CL 2; AltName: Full=4-coumaroyl-CoA synthase 2	Probable 4-coumarate--CoA ligase 2 (4CL 2) (EC 6.2.1.12) (4-coumaroyl-CoA synthase 2)	4cl2 DDB_G0284745	2.85317e+07	2.8042e+07	294414	103953	424514	81410	1.48033e+07	1.68189e+07	158512	251634	1.62821	1.5875	-0.719835	-0.735673	-0.709017	-0.737547	0.486642	0.654245	-0.731136	-0.723392	1
Q54Q31.1	DDB_G0284117	RecName: Full=Prohibitin-2	Prohibitin-2	phbB DDB_G0284117	2.79056e+07	9.72107e+06	3.89328e+06	2.08395e+06	4.38572e+06	2.32013e+06	2.76878e+06	8.64054e+06	552864	552864	2.63605	0.419194	-0.291264	-0.511839	-0.231231	-0.483045	-0.428351	0.287469	-0.698491	-0.698491	1
Q54Q51.1	DDB_G0284093	RecName: Full=Small ribosomal subunit protein uS9; AltName: Full=40S ribosomal protein S16	Small ribosomal subunit protein uS9 (40S ribosomal protein S16)	rps16 DDB_G0284093	2.15684e+08	1.25337e+08	3.52975e+06	4.80648e+07	2.24579e+07	2.33311e+07	1.56063e+07	9546246	409398	409398	2.41042	1.12369	-0.611096	0.0231755	-0.34152	-0.329083	-0.4391	-0.525408	-0.655536	-0.655536	1
Q54QW1.2	DDB_G0283597	RecName: Full=Eukaryotic translation initiation factor 3 subunit B; Short=eIF3b; AltName: Full=Eukaryotic translation initiation factor 3 subunit 9	Eukaryotic translation initiation factor 3 subunit B (eIF3b) (Eukaryotic translation initiation factor 3 subunit 9)	eif3B eif3s9 DDB_G0283597	2.10341e+08	2.64713e+08	1.41057e+07	6.84791e+07	1.07634e+08	1.12698e+08	131311505	1.29675e+08	5.34538e+07	7.22481e+07	1.25968	1.98928	-1.37354	-0.643921	-0.118512	-0.0505642	0.199209	0.177255	-0.845542	-0.593346	1
Q54RA8.1	DDB_G0283283	RecName: Full=ATP synthase subunit O, mitochondrial; AltName: Full=ATP synthase peripheral stalk subunit OSCP; AltName: Full=Oligomycin sensitivity conferral protein; Short=OSCP; Flags: Precursor	ATP synthase peripheral stalk subunit OSCP, mitochondrial (ATP synthase subunit O) (Oligomycin sensitivity conferral protein) (OSCP)	atp5po atp5O DDB_G0283283	1.98959e+08	4.68354e+07	4.12871e+07	4.48819e+07	7.26063e+07	3.69399e+07	1.3654e+07	3.34161e+07	8.17174e+06	6.58454e+06	2.65459	-0.0624817	-0.161579	-0.0973733	0.39781	-0.239224	-0.655132	-0.302162	-0.75305	-0.781399	1
Q54RT9.1	DDB_G0283053	RecName: Full=Protein farnesyltransferase/geranylgeranyltransferase type-1 subunit alpha; AltName: Full=CAAX farnesyltransferase subunit alpha; AltName: Full=FTase-alpha; AltName: Full=Ras proteins prenyltransferase subunit alpha; AltName: Full=Type I protein geranyl-geranyltransferase subunit alpha; Short=GGTase-I-alpha	Protein farnesyltransferase/geranylgeranyltransferase type-1 subunit alpha (EC 2.5.1.58) (EC 2.5.1.59) (CAAX farnesyltransferase subunit alpha) (FTase-alpha) (Ras proteins prenyltransferase subunit alpha) (Type I protein geranyl-geranyltransferase subunit alpha) (GGTase-I-alpha)	fntA DDB_G0283053	1.3575e+07	1.50494e+07	1.415e+07	2.01253e+07	1.25038e+07	9.00571e+06	1.18542e+07	1.10516e+07	2.18889e+06	2.49757e+06	0.431425	0.699265	0.535873	1.62136	0.236827	-0.398644	0.118812	-0.0269872	-1.637	-1.58093	1
Q54RV9.1	DDB_G0282819	RecName: Full=Sphingosine-1-phosphate lyase; Short=S1P lyase; Short=S1PL; Short=SP-lyase; Short=SPL; AltName: Full=Sphingosine-1-phosphate aldolase	Sphingosine-1-phosphate lyase (S1P lyase) (S1PL) (SP-lyase) (SPL) (EC 4.1.2.27) (Sphingosine-1-phosphate aldolase)	sglA DDB_G0282819	2.07396e+08	2.95654e+08	5.7115e+07	4.51513e+07	3.82382e+07	4.90305e+07	1.17497e+08	1.3946e+08	7.18247e+07	8.43531e+07	1.15857	2.21464	-0.639652	-0.782807	-0.865527	-0.736389	0.082864	0.345671	-0.463639	-0.313729	1
Q54SR7.1	DDB_G0282267	RecName: Full=FK506-binding protein 2; AltName: Full=Peptidyl-prolyl cis-trans isomerase; Short=PPIase; AltName: Full=Rotamase; Flags: Precursor	FK506-binding protein 2 (EC 5.2.1.8) (Peptidyl-prolyl cis-trans isomerase) (PPIase) (Rotamase)	fkbp2 DDB_G0282267	1.32927e+07	1.32927e+07	515303	183280	6.01834e+06	7.20126e+06	7168134	8.99108e+06	4037416	6.87332e+06	1.45764	1.45764	-1.39223	-1.46628	-0.164829	0.0990079	0.0916194	0.498209	-0.606655	0.0258646	1
Q54ST6.2	DDB_G0282229	RecName: Full=ER membrane protein complex subunit 7 homolog; Flags: Precursor	ER membrane protein complex subunit 7 homolog	DDB_G0282229	1.26108e+07	4.35953e+06	5.69173e+06	4.67337e+06	200392	340870	2.23384e+06	3.23296e+06	387221	48439.6	2.3935	0.254472	0.599828	0.335831	-0.823731	-0.787313	-0.296587	-0.0375778	-0.775298	-0.863122	1
Q54SZ6.2	DDB_G0282133	RecName: Full=Putative uncharacterized protein DDB_G0282133	Putative uncharacterized protein DDB_G0282133	DDB_G0282133	2.93541e+07	1.92098e+07	1.90536e+06	527456	250060	39274.2	759682	244704	140250	165422	2.33452	1.35164	-0.324994	-0.458499	-0.485376	-0.505799	-0.435999	-0.485895	-0.496016	-0.493577	1
Q54T02.1	DDB_G0282103	RecName: Full=ABC transporter G family member 24; AltName: Full=ABC transporter ABCG.24	ABC transporter G family member 24 (ABC transporter ABCG.24)	abcG24 DDB_G0282103	9.90142e+06	1.99321e+07	290266	345291	954250	231690	549526	947032	2.30514e+06	2.30514e+06	0.960875	2.5344	-0.546841	-0.538209	-0.442681	-0.55603	-0.506171	-0.443813	-0.230765	-0.230765	1
Q54TA5.1	DDB_G0281891	RecName: Full=TBC1 domain family member 5 homolog B	TBC1 domain family member 5 homolog B	tbc1d5B DDB_G0281891	6.67854e+06	7.66273e+06	204837	204837	448958	163070	360324	620949	98938.5	62117.2	1.71989	2.05654	-0.494516	-0.494516	-0.411012	-0.508803	-0.44133	-0.35218	-0.53074	-0.543335	1
Q54TD9.1	DDB_G0281837	RecName: Full=Protein Abitram; AltName: Full=Actin-binding transcription modulator	Protein Abitram (Actin-binding transcription modulator)	abitram DDB_G0281837	2.54044e+06	1.68651e+06	1.2381e+06	1.40119e+06	54434.5	231645	751206	360330	265699	48811.6	2.01763	0.993665	0.455981	0.65154	-0.963367	-0.750872	-0.127861	-0.596565	-0.710038	-0.970109	1
Q54UC2.1	DDB_G0281163	RecName: Full=Conserved oligomeric Golgi complex subunit 2; Short=COG complex subunit 2; AltName: Full=Component of oligomeric Golgi complex 2	Conserved oligomeric Golgi complex subunit 2 (COG complex subunit 2) (Component of oligomeric Golgi complex 2)	cog2 DDB_G0281163	938315	1.48544e+06	125841	1.2039e+06	308096	961972	701646	172936	90769.7	125646	0.635621	1.69958	-0.944344	1.15209	-0.589923	0.681625	0.175386	-0.852762	-1.01254	-0.944723	1
Q54VM2.1	DDB_G0280255	RecName: Full=Probable malate dehydrogenase 3	Probable malate dehydrogenase 3 (EC 1.1.1.37)	mdhC	1.36972e+08	103369672	1.85525e+07	2.92191e+07	2.37134e+07	1.51866e+07	3.18964e+06	5.1056e+06	62733.1	124997	2.18206	1.4731	-0.316417	-0.0913663	-0.207529	-0.387433	-0.640551	-0.600127	-0.706524	-0.705211	1
Q54VQ0.2	DDB_G0280205	RecName: Full=Uncharacterized protein DDB_G0280205	NA	NA	7.7836e+06	4.10158e+06	2.26337e+06	1.72837e+06	190021	379890	179295	563834	121532	262227	2.43225	0.946149	0.204227	-0.0117045	-0.632601	-0.555967	-0.63693	-0.481725	-0.660243	-0.603457	1
Q54VQ7.1	DDB_G0280195	RecName: Full=Type-2 histone deacetylase 2; Short=DdHdaC	Type-2 histone deacetylase 2 (DdHdaC) (EC 3.5.1.98)	hdaC DDB_G0280195	8.33154e+06	1.16516e+07	2.80997e+06	8.8472e+06	4.04526e+06	4.2115e+06	4.44849e+06	4.31958e+06	1.74324e+06	2.14501e+06	0.945114	1.96515	-0.751303	1.10354	-0.371778	-0.320702	-0.247892	-0.287497	-1.07904	-0.955601	1
Q54W52.1	DDB_G0279903	RecName: Full=Ribosome biogenesis protein WDR12 homolog; AltName: Full=WD repeat-containing protein 12 homolog	Ribosome biogenesis protein WDR12 homolog (WD repeat-containing protein 12 homolog)	wdr12 DDB_G0279903	1.41839e+07	1.44468e+07	9.28223e+06	1.68162e+07	7.55932e+06	6.33029e+06	1.05856e+07	1.04949e+07	1.86462e+06	8.38208e+06	0.955343	1.01528	-0.162448	1.5556	-0.555342	-0.835612	0.134778	0.114091	-1.85397	-0.367719	1
Q54W90.1	DDB_G0279823	RecName: Full=Protein SEY1 homolog	Protein SEY1 homolog (EC 3.6.5.-)	DDB_0206311	1.20907e+08	1.99599e+08	2.97647e+07	2.23575e+07	1.57822e+07	1.57818e+07	4.52883e+07	6.44564e+07	3.0774e+07	2.01864e+07	1.08046	2.40033	-0.448252	-0.572491	-0.682777	-0.682783	-0.187879	0.133621	-0.431323	-0.608906	1
Q54WG0.1	DDB_G0279677	RecName: Full=Density-regulated protein homolog	Density-regulated protein homolog	denr DDB_G0279677	4.08179e+07	4.90967e+07	3.4249e+07	3.06687e+07	927014	1.54812e+06	2.42561e+07	1.68659e+07	1.77658e+07	2.06575e+06	1.11261	1.59762	0.727783	0.518033	-1.22435	-1.18796	0.142361	-0.290587	-0.23787	-1.15764	1
Q54WH6.1	DDB_G0279655	RecName: Full=Probable serine/threonine-protein phosphatase 2A activator 2; AltName: Full=Peptidyl-prolyl cis-trans isomerase PTPA-2; Short=PPIase PTPA-2; Short=Rotamase PTPA-2; AltName: Full=Phosphotyrosyl phosphatase activator 2	Probable serine/threonine-protein phosphatase 2A activator 2 (EC 5.2.1.8) (Peptidyl-prolyl cis-trans isomerase PTPA-2) (PPIase PTPA-2) (Rotamase PTPA-2) (Phosphotyrosyl phosphatase activator 2)	ppp2r4B DDB_G0279655	3.25294e+06	2.33987e+06	601722	136520	1.39071e+06	1.22097e+06	858565	909776	57806.7	120739	2.09673	1.21204	-0.472099	-0.922846	0.292369	0.127906	-0.223237	-0.173617	-0.999113	-0.938137	1
Q54WN8.1	DDB_G0279527	RecName: Full=Uncharacterized protein DDB_G0279527	Uncharacterized protein DDB_G0279527	DDB_G0279527	3.1994e+08	4.42142e+08	139697888	1.28699e+08	5.9524e+07	6.62328e+07	1.24608e+08	1.60534e+08	2.42525e+08	1.2988e+08	1.15351	2.17081	-0.346983	-0.438548	-1.01442	-0.958568	-0.472603	-0.173526	0.509039	-0.428712	1
Q54WU6.1	DDB_G0279427	RecName: Full=Sestrin homolog	Sestrin homolog	DDB_G0279427	6.55487e+06	24938539	4.43e+06	3.20981e+06	193945	177663	1.54714e+06	2.68047e+06	369623	169363	0.283029	2.72841	0.000380825	-0.161929	-0.563097	-0.565263	-0.383096	-0.232342	-0.539729	-0.566367	1
Q54WZ0.1	DDB_G0279311	RecName: Full=Cell division cycle 5-like protein; AltName: Full=Cdc5-like protein	Cell division cycle 5-like protein (Cdc5-like protein)	cdc5l DDB_G0279311	8.32277e+06	9.91039e+06	199217	339539	296500	289613	549657	808416	217731	408441	1.67107	2.09978	-0.522506	-0.484615	-0.496237	-0.498096	-0.427878	-0.358005	-0.517507	-0.46601	1
Q54X04.1	DDB_G0279287	RecName: Full=Probable cysteine desulfurase, mitochondrial; Flags: Precursor	Probable cysteine desulfurase, mitochondrial (EC 2.8.1.7)	nfs1 DDB_0232198	8.08931e+07	7.24702e+07	1.85448e+07	1.29032e+07	3.9626e+07	2.96566e+07	2.96028e+07	37343669	509219	4.70174e+06	1.80934	1.4936	-0.527806	-0.739284	0.262431	-0.111278	-0.113292	0.176876	-1.20388	-1.04672	1
Q54XE8.1	DDB_G0279009	RecName: Full=Rho GTPase-activating protein gacP; AltName: Full=GTPase activating factor for raC protein P	Rho GTPase-activating protein gacP (GTPase activating factor for raC protein P)	gacP DDB_G0279009	2.69254e+07	3.82189e+07	1.20185e+07	2.23525e+07	53538.2	336842	998003	588275	322213	84512.1	1.1857	1.98583	0.129555	0.86171	-0.718149	-0.698078	-0.651235	-0.680264	-0.699114	-0.715955	1
Q54XP6.1	DDB_G0278815	RecName: Full=Eukaryotic translation initiation factor 5B; Short=eIF-5B; AltName: Full=Translation initiation factor IF-2	Eukaryotic translation initiation factor 5B (eIF-5B) (EC 3.6.5.3) (Translation initiation factor IF-2)	eif5b DDB_G0278815	2.18768e+08	271407496	1.20172e+08	1.20755e+08	3.78385e+07	3.77373e+07	6.05932e+07	6.3266e+07	1.63079e+07	3.29494e+07	1.40597	2.01869	0.258315	0.265109	-0.700038	-0.701216	-0.435174	-0.404063	-0.950653	-0.756946	1
Q54Z20.1	DDB_G0277959	RecName: Full=Putative calcium up-regulated protein J	Putative calcium up-regulated protein J	cupJ DDB_G0277959	4.93038e+06	4.80214e+06	351516	1.51924e+06	164014	59141.6	742006	742006	116063	54356.1	1.87719	1.80999	-0.522222	0.0896883	-0.620476	-0.675431	-0.317598	-0.317598	-0.645603	-0.677939	1
Q550D2.2	DDB_G0277303	RecName: Full=Phenylalanine--tRNA ligase beta subunit; AltName: Full=Phenylalanyl-tRNA synthetase beta subunit; Short=PheRS	Phenylalanine--tRNA ligase beta subunit (EC 6.1.1.20) (Phenylalanyl-tRNA synthetase beta subunit) (PheRS)	phesB pheS DDB_G0277303	4.86435e+08	5.97343e+08	1.94628e+08	1.9182e+08	1.40649e+08	130114285	1.26058e+08	121549203	4.22571e+07	8.41886e+07	1.51339	2.12389	-0.0928977	-0.108354	-0.39003	-0.44802	-0.470346	-0.495168	-0.93164	-0.700824	1
Q553E8.1	DDB_G0275847	RecName: Full=RNA transcription, translation and transport factor protein	RNA transcription, translation and transport factor protein	DDB_G0275847	2.98814e+07	1.12507e+07	1.30566e+07	2.16847e+07	4.95401e+06	4.39838e+06	7.89807e+06	5.51221e+06	442271	420368	2.10461	0.137355	0.328043	1.2391	-0.527521	-0.586191	-0.216652	-0.46858	-1.00392	-1.00624	1
Q553S1.1	DDB_G0275351	RecName: Full=Zinc finger protein 593 homolog	Zinc finger protein 593 homolog	DDB_G0275351	9.98062e+06	9.25574e+06	7.74025e+06	8.04455e+06	2.12537e+06	71186	1545354	1.72096e+06	156835	101112	1.42868	1.25334	0.886764	0.960369	-0.471393	-0.96827	-0.61169	-0.569213	-0.947553	-0.961031	1
Q553V1.1	DDB_G0275311	RecName: Full=Citrate synthase, mitochondrial; Flags: Precursor	Citrate synthase, mitochondrial (EC 2.3.3.16)	cs DDB_G0275311	4336882544	2552626825	7.36693e+08	5.73747e+08	1129400043	9.725e+08	8.99902e+08	9.56258e+08	768377438	1.49345e+08	2.45915	1.01072	-0.463432	-0.59571	-0.144638	-0.272008	-0.330941	-0.285193	-0.437711	-0.940233	1
Q554D9.1	DDB_G0275263	RecName: Full=Asparagine--tRNA ligase, cytoplasmic; AltName: Full=Asparaginyl-tRNA synthetase; Short=AsnRS	Asparagine--tRNA ligase, cytoplasmic (EC 6.1.1.22) (Asparaginyl-tRNA synthetase) (AsnRS)	asnS1 DDB_G0275263	7.2052e+08	906668485	457431094	4.38726e+08	1.96322e+08	2.48767e+08	304291191	2.46554e+08	9.04713e+07	1.50745e+08	1.31936	2.03233	0.3117	0.240058	-0.688377	-0.487507	-0.274843	-0.495983	-1.0938	-0.862942	1
Q555H8.1	DDB_G0274875	RecName: Full=E3 ubiquitin-protein ligase listerin; AltName: Full=RING finger protein 160; AltName: Full=RING-type E3 ubiquitin transferase listerin	E3 ubiquitin-protein ligase listerin (EC 2.3.2.27) (RING finger protein 160) (RING-type E3 ubiquitin transferase listerin)	rnf160 DDB_G0274875	4.58144e+06	7.09961e+06	632583	260976	157529	1.32953e+06	186929	203728	205445	65578.5	1.29222	2.33884	-0.349022	-0.503472	-0.546467	-0.0593536	-0.534247	-0.527265	-0.526552	-0.584684	1
Q558Z9.1	DDB_G0272991	RecName: Full=Exocyst complex component 7; AltName: Full=Exocyst complex component Exo70	Exocyst complex component 7 (Exocyst complex component Exo70)	exoc7 exo70 DDB_G0272991	1.59909e+07	2.51414e+07	487621	533849	179321	257979	305242	242844	216053	42004	1.32085	2.3582	-0.436697	-0.431456	-0.471648	-0.462731	-0.457373	-0.464446	-0.467484	-0.487215	1
Q55AR6.1	DDB_G0271750	RecName: Full=Neurofibromin-A; Short=DdNF1	Neurofibromin-A (DdNF1)	nfaA DDB_G0271750	1.68875e+07	1.75523e+07	1.25909e+07	1.7234e+06	62945.4	65524.7	1.36087e+06	270367	289856	144394	1.58655	1.67598	1.00849	-0.453575	-0.676966	-0.676619	-0.502348	-0.64906	-0.646438	-0.666008	1
Q55AW9.1	DDB_G0271630	RecName: Full=Phosphatidylinositol-3-phosphatase SAC1; AltName: Full=Phosphatidylinositol-4-phosphate phosphatase	Phosphatidylinositol-3-phosphatase SAC1 (EC 3.1.3.64) (Phosphatidylinositol-4-phosphate phosphatase)	sac1 DDB_G0271630	1.0493e+08	1.11906e+08	1.64625e+07	2.08459e+07	4.01671e+07	4.60092e+07	5.13416e+07	55508025	1.99091e+07	1.99054e+07	1.62603	1.82775	-0.932154	-0.805403	-0.246701	-0.0777668	0.0764268	0.196906	-0.832489	-0.832597	1
Q55BU8.1	DDB_G0270356	RecName: Full=Protein erg2 homolog	Protein erg2 homolog	erg2 DDB_G0270356	3.44128e+07	5.79763e+07	1.61283e+07	5.99072e+06	2.202e+07	2.00688e+07	8998963	8998963	122678	24527.6	0.953939	2.28097	-0.0757989	-0.64672	0.256008	0.146121	-0.477303	-0.477303	-0.977193	-0.982721	1
Q55BY1.1	DDB_G0270316	RecName: Full=Small ribosomal subunit protein uS2; AltName: Full=40S ribosomal protein SA	Small ribosomal subunit protein uS2 (40S ribosomal protein SA)	rpsA DDB_G0270316	9.02125e+08	4.47865e+08	1.10748e+08	1.38341e+08	1.20937e+08	9.01925e+07	6.21131e+07	1.27573e+08	2.47968e+07	4.39132e+07	2.56096	0.887725	-0.354024	-0.252387	-0.316495	-0.429739	-0.533168	-0.292051	-0.67062	-0.600206	1
Q55CI8.1	DDB_G0270042	RecName: Full=Activating signal cointegrator 1 complex subunit 3-like	Activating signal cointegrator 1 complex subunit 3-like (EC 3.6.4.-)	ascc3l DDB_G0270042	4.12555e+07	4.80314e+07	8.14149e+06	6.50205e+06	6.34327e+06	5.88799e+06	6.8383e+06	1.26896e+07	1.71487e+06	3.91901e+06	1.65361	2.06671	-0.365242	-0.465194	-0.474874	-0.50263	-0.444693	-0.0879622	-0.757052	-0.622672	1
Q55CS9.1	DDB_G0269916	RecName: Full=ATP synthase subunit beta, mitochondrial; AltName: Full=ATP synthase F1 subunit beta; Flags: Precursor	ATP synthase F(1) complex catalytic subunit beta, mitochondrial (EC 7.1.2.2) (ATP synthase F1 subunit beta)	atp5f1b atp5b DDB_G0269916	16606416231	15970185854	6383650991	6959617789	3621847562	3780144398	7014296979	9356350540	8493614710	7115993852	1.80947	1.66692	-0.480935	-0.35189	-1.09972	-1.06425	-0.33964	0.185096	-0.00819957	-0.316854	1
Q55CT1.1	DDB_G0269912	RecName: Full=NADPH--cytochrome P450 reductase; Short=CPR; Short=P450R; AltName: Full=NADPH oxidoreductase B	NADPH--cytochrome P450 reductase (CPR) (P450R) (EC 1.6.2.4) (NADPH oxidoreductase B)	redB DDB_G0269912	5.30893e+07	6.69824e+07	5.99245e+06	9.15653e+06	1.37768e+07	1.47039e+07	3.07417e+07	2.2888e+07	3.88241e+06	6.70222e+06	1.40835	2.05416	-0.780888	-0.633809	-0.419043	-0.375948	0.369553	0.00448354	-0.87897	-0.747895	1
Q55DA6.1	DDB_G0269722	RecName: Full=Probable 18S rRNA (guanine-N(7))-methyltransferase; AltName: Full=Bud site selection protein 23 homolog; AltName: Full=Williams-Beuren syndrome chromosomal region 22 protein homolog	Probable 18S rRNA (guanine-N(7))-methyltransferase (EC 2.1.1.-) (Bud site selection protein 23 homolog) (Williams-Beuren syndrome chromosomal region 22 protein homolog)	DDB_G0269722	4.58755e+06	4.58755e+06	375510	786894	226113	462657	267914	852478	100602	450567	1.88084	1.88084	-0.506963	-0.27375	-0.591656	-0.457559	-0.567958	-0.23657	-0.662807	-0.464413	1
Q55DB4.1	DDB_G0269714	RecName: Full=Tryptophan 2,3-dioxygenase; Short=TDO; AltName: Full=Tryptamin 2,3-dioxygenase; AltName: Full=Tryptophan oxygenase; Short=TO; Short=TRPO; AltName: Full=Tryptophan pyrrolase; AltName: Full=Tryptophanase	Tryptophan 2,3-dioxygenase (TDO) (EC 1.13.11.11) (Tryptamin 2,3-dioxygenase) (Tryptophan oxygenase) (TO) (TRPO) (Tryptophan pyrrolase) (Tryptophanase)	tdo DDB_G0269714	4.60623e+07	3.58551e+07	2.61339e+07	1.88578e+07	2.49527e+07	2.41789e+07	1.17986e+07	1.70928e+07	4.64499e+06	8.82953e+06	1.93245	1.11811	0.342523	-0.237982	0.248285	0.186551	-0.801178	-0.378792	-1.37191	-1.03806	1
Q55DJ9.1	DDB_G0269632	RecName: Full=Probable serine/threonine-protein kinase irlD; AltName: Full=Inositol-requiring protein-like protein kinase D	Probable serine/threonine-protein kinase irlD (EC 2.7.11.1) (Inositol-requiring protein-like protein kinase D)	irlD DDB_G0269632	4.37137e+06	5.68219e+06	787182	793065	546827	70516.3	116104	447125	88598.9	196853	1.52967	2.18464	-0.261225	-0.258286	-0.381323	-0.619319	-0.59654	-0.431141	-0.610284	-0.556193	1
Q55DK2.1	DDB_G0269628	RecName: Full=Probable serine/threonine-protein kinase DDB_G0269628	Probable serine/threonine-protein kinase DDB_G0269628 (EC 2.7.11.1)	DDB_G0269628	4.48944e+07	7.08702e+07	8.86879e+06	2.3121e+06	3.05362e+06	1.15077e+07	8.52231e+06	11950553	880691	880691	1.235	2.35982	-0.324999	-0.608919	-0.57681	-0.210729	-0.340002	-0.191551	-0.670903	-0.670903	1
Q55DY8.1	DDB_G0269470	RecName: Full=Mitoferrin; AltName: Full=Mitochondrial substrate carrier family protein F	Mitoferrin (Mitochondrial substrate carrier family protein F)	mcfF DDB_G0269470	9.90364e+07	1.0264e+08	3.71277e+07	42567537	1.94865e+07	2.20418e+07	3.37835e+07	3.02224e+07	8.39523e+06	1.76672e+07	1.75136	1.86066	-0.126457	0.0385436	-0.661553	-0.584046	-0.227894	-0.33591	-0.997973	-0.716735	1
Q55E34.1	DDB_G0269410	RecName: Full=Pyrroline-5-carboxylate reductase 2; Short=P5C reductase 2; Short=P5CR 2	Pyrroline-5-carboxylate reductase 2 (P5C reductase 2) (P5CR 2) (EC 1.5.1.2)	pycr2 DDB_G0269410	3.45911e+07	2.02883e+07	610495	70943.7	1.38141e+06	3.07066e+06	326081	610176	147595	237025	2.42029	1.20386	-0.469714	-0.515603	-0.404149	-0.26048	-0.493903	-0.469741	-0.509083	-0.501478	1
Q55ET3.1	DDB_G0268760	RecName: Full=Ras-related protein RabQ	Ras-related protein RabQ	rabQ DDB_G0268760	4.178e+06	4.48019e+06	546660	419386	153819	288578	639489	639489	244421	1.37867e+06	1.76179	1.94658	-0.458748	-0.536575	-0.698968	-0.616564	-0.401984	-0.401984	-0.643565	0.0500197	1
Q55EX6.2	DDB_G0269062	RecName: Full=Trafficking protein particle complex subunit 13 homolog	Trafficking protein particle complex subunit 13 homolog	DDB_G0269062	8.86201e+06	2.02652e+07	1.82269e+06	914994	1.39202e+07	8.75295e+06	294907	580853	12926.2	142349	0.464625	2.06767	-0.524951	-0.652554	1.1757	0.449294	-0.739724	-0.699527	-0.779365	-0.761171	1
Q55FB8.1	DDB_G0267410	RecName: Full=Presporeless protein A	Presporeless protein A	pslA DDB_G0267410	1.52371e+07	2.145e+07	5.97533e+06	4.97209e+06	1.00978e+07	8.88982e+06	9.7092e+06	1.16557e+07	757390	6.90107e+06	0.987112	2.06827	-0.624584	-0.799165	0.0927986	-0.117412	0.0251733	0.36389	-1.53259	-0.463489	1
Q55FR8.1	DDB_G0267984	RecName: Full=Probable carboxypeptidase S-like 2	Probable carboxypeptidase S-like 2 (EC 3.4.17.-)	DDB_G0267984	1.2303e+07	2.56146e+07	7.16005e+06	3.97571e+06	6.01677e+06	6.18045e+06	1.47144e+07	1.38294e+07	1.59818e+06	1.59818e+06	0.404203	2.19535	-0.287819	-0.716292	-0.441655	-0.419631	0.728663	0.609588	-1.0362	-1.0362	1
Q55FV8.1	DDB_G0267928	RecName: Full=Transmembrane protein 144 homolog A; AltName: Full=Transmembrane protein 144 homolog 1	Transmembrane protein 144 homolog A (Transmembrane protein 144 homolog 1)	tmem144A DDB_G0267928	468088	1.52329e+06	383926	48774.4	362521	935294	199041	661091	81948.6	58338.3	-0.0088942	2.25673	-0.1896	-0.909209	-0.235558	0.994248	-0.58657	0.405505	-0.83798	-0.888674	1
Q55G93.2	DDB_G0268516	RecName: Full=Tubulin-specific chaperone D; AltName: Full=Tubulin-folding cofactor D	Tubulin-specific chaperone D (Tubulin-folding cofactor D)	tbcd DDB_G0268516	3.33214e+06	2.99198e+06	1.78701e+06	64248.6	224346	152901	794115	1.95055e+06	650600	74980.5	1.72404	1.44869	0.473311	-0.921202	-0.791609	-0.849441	-0.3304	0.605691	-0.446571	-0.912515	1
Q55GG1.1	DDB_G0267688	RecName: Full=Copine-D	Copine-D	cpnD DDB_G0267688	3.44609e+07	2.51639e+07	2.58944e+06	1.59307e+07	2.5731e+06	2.44674e+06	4.77391e+06	3.61713e+06	2.17861e+06	2.17861e+06	2.13665	1.3379	-0.601558	0.544641	-0.602962	-0.613818	-0.413881	-0.513265	-0.636854	-0.636854	1
Q55GP8.1	DDB_G0267568	RecName: Full=Rho GTPase-activating protein gacO; AltName: Full=GTPase activating factor for raC protein O	Rho GTPase-activating protein gacO (GTPase activating factor for raC protein O)	gacO DDB_G0267568	2.92775e+07	3.92517e+07	1.67344e+07	1.02684e+07	1.06132e+06	1.83841e+06	3.51868e+06	3.6772e+06	865299	865299	1.36416	2.098	0.441334	-0.0343914	-0.71178	-0.654607	-0.530985	-0.519323	-0.726202	-0.726202	1
Q55GR5.1	DDB_G0268274	RecName: Full=Uncharacterized protein DDB_G0268274	Uncharacterized protein DDB_G0268274	DDB_G0268274	1.76904e+06	1.76904e+06	298299	300618	212171	136589	1.20258e+06	66164.6	350784	236255	1.6794	1.6794	-0.496998	-0.493565	-0.62445	-0.736296	0.841153	-0.840509	-0.419331	-0.58881	1
Q5XM24.1	DDB_G0281663	RecName: Full=Autocrine proliferation repressor protein A; AltName: Full=PhoPQ-activated pathogenicity-related protein; Flags: Precursor	Autocrine proliferation repressor protein A (PhoPQ-activated pathogenicity-related protein)	aprA	2.03532e+08	2.15071e+08	2.85012e+07	3.993e+07	2.20997e+07	3.45765e+07	8.43695e+06	3.01088e+07	127059	154348	1.79714	1.93987	-0.368048	-0.22667	-0.447236	-0.292894	-0.616249	-0.348162	-0.719045	-0.718707	1
Q76P24.1	DDB_G0272344	RecName: Full=HD protein homolog	HD protein homolog	htt hd DDB_G0272344	3.89652e+06	4.85978e+06	2.76079e+06	855004	809453	679793	374289	153325	327468	650347	1.40608	1.98002	0.729367	-0.406165	-0.433306	-0.510562	-0.692592	-0.82425	-0.720489	-0.528107	1
Q869X2.1	DDB_G0275077	RecName: Full=Probable polyketide synthase 17; Short=dipks17	Probable polyketide synthase 17 (dipks17) (EC 2.3.1.-)	pks17 DDB_G0275077	9.95153e+06	9.95153e+06	625251	306065	145055	174477	956617	2.47148e+06	102679	284529	1.86774	1.86774	-0.468944	-0.548915	-0.589256	-0.581884	-0.38592	-0.00637394	-0.599873	-0.554311	1
Q86A85.1	DDB_G0274321	RecName: Full=Amidophosphoribosyltransferase; Short=ATase; AltName: Full=Glutamine phosphoribosylpyrophosphate amidotransferase; Short=GPAT; Flags: Precursor	Amidophosphoribosyltransferase (ATase) (EC 2.4.2.14) (Glutamine phosphoribosylpyrophosphate amidotransferase) (GPAT)	purF DDB_G0274321	1.83767e+08	1.76363e+08	5.33702e+07	6.58933e+07	3.74305e+07	3.53386e+07	5.72567e+07	3.50359e+07	1.49501e+07	2.5186e+07	1.89817	1.77629	-0.248391	-0.0422388	-0.510786	-0.545223	-0.184411	-0.550205	-0.880855	-0.712353	1
Q86A90.1	DDB_G0274567	RecName: Full=Tryptophan--tRNA ligase, mitochondrial; AltName: Full=Tryptophanyl-tRNA synthetase; Short=TrpRS; Flags: Precursor	Tryptophan--tRNA ligase, mitochondrial (EC 6.1.1.2) (Tryptophanyl-tRNA synthetase) (TrpRS)	wars2 mtrpS DDB_G0274567	3.92873e+06	2.0297e+06	483793	713366	245155	90866.5	613693	524199	473612	144594	2.52775	0.929767	-0.371071	-0.177891	-0.571878	-0.701707	-0.261763	-0.33707	-0.379638	-0.656497	1
Q86B20.1	DDB_G0272078	RecName: Full=Eukaryotic translation initiation factor 3 subunit A; Short=eIF3a; AltName: Full=Eukaryotic translation initiation factor 3 subunit 10	Eukaryotic translation initiation factor 3 subunit A (eIF3a) (Eukaryotic translation initiation factor 3 subunit 10)	eif3A eif3s10 DDB_G0272078	3.07945e+08	3.46337e+08	9.24428e+07	7.07883e+07	9.94676e+07	1.37372e+08	126865655	1.65505e+08	9.33464e+07	1.02062e+08	1.61153	2.014	-0.647526	-0.874525	-0.573887	-0.176545	-0.286678	0.118375	-0.638054	-0.54669	1
Q86CR9.1	DDB_G0271096	RecName: Full=Ubiquitin-like modifier-activating enzyme atg7; AltName: Full=ATG12-activating enzyme E1 atg7; AltName: Full=Autophagy-related protein 7	Ubiquitin-like modifier-activating enzyme atg7 (ATG12-activating enzyme E1 atg7) (Autophagy-related protein 7)	atg7 apg7 DDB_G0271096	3.63714e+06	8.34611e+06	5.08274e+06	5.08274e+06	8.33723e+06	5.19831e+06	4.96432e+06	4.54518e+06	361513	360955	-0.352947	1.38832	0.181603	0.181603	1.38504	0.224339	0.137814	-0.0171746	-1.5642	-1.5644	1
Q86HB8.1	DDB_G0276475	RecName: Full=Counting factor-associated protein C; Flags: Precursor	Counting factor-associated protein C	cfaC DDB_G0276475	1.05987e+07	1.18802e+07	512377	365611	4.15217e+06	2.65945e+06	201577	1.09357e+06	332569	133690	1.66714	1.95564	-0.60345	-0.636489	0.215925	-0.120109	-0.673416	-0.472614	-0.643928	-0.688698	1
Q86HD3.1	DDB_G0276411	RecName: Full=Ribosome assembly factor mrt4; AltName: Full=mRNA turnover protein 4	Ribosome assembly factor mrt4 (mRNA turnover protein 4)	mrt4 DDB_G0276411	2.6815e+07	3.5981e+07	7.34233e+06	8.25588e+06	9.30933e+06	6.40319e+06	4.01247e+06	3.40953e+06	1.07007e+07	1.63813e+06	1.38815	2.21285	-0.363895	-0.281699	-0.186915	-0.448394	-0.663498	-0.717747	-0.0617246	-0.877128	1
Q86IW8.1	DDB_G0274791	RecName: Full=COMM domain-containing protein 5	COMM domain-containing protein 5	commd5 DDB_G0274791	4.98917e+06	4.8606e+06	1.80708e+06	2.15192e+06	391738	847606	501966	434310	165413	69963.6	1.80126	1.73249	0.099018	0.283492	-0.658111	-0.414246	-0.599144	-0.635336	-0.779182	-0.830242	1
Q8I7T3.1	DDB_G0288511	RecName: Full=Substrate-adhesion molecule; Flags: Precursor	Substrate-adhesion molecule	sadA DDB_G0288511	6.60855e+06	6.60855e+06	3.58617e+06	3.36368e+06	58254.1	58254.1	3.27633e+06	3.27633e+06	76257.9	165675	1.51445	1.51445	0.341023	0.25464	-1.02868	-1.02868	0.220729	0.220729	-1.02169	-0.986972	1
Q8MYF0.1	DDB_G0277451	RecName: Full=Mitochondrial genome maintenance protein mgm101 homolog; Flags: Precursor	Mitochondrial genome maintenance protein mgm101 homolog	mgm101 DDB_G0277451	101946854	6.91051e+07	8.91651e+06	7.05623e+06	2.9215e+07	27105865	2.87087e+07	2.21755e+07	5.11208e+07	1.57524e+07	2.20491	1.10502	-0.910736	-0.973038	-0.230929	-0.301564	-0.247884	-0.466685	0.502713	-0.681799	1
Q8T137.2	DDB_G0272754	RecName: Full=Glutathione reductase; Short=GR; Short=GRase; Short=GSR	Glutathione reductase (GR) (GRase) (GSR) (EC 1.8.1.7)	gsr DDB_G0272754	1.78115e+08	1.8152e+08	5.87327e+07	7.99671e+07	9.48235e+07	1.18235e+08	8.76963e+07	128747712	2.97756e+07	2.90778e+07	1.47436	1.53754	-0.741137	-0.347068	-0.0713654	0.363097	-0.20363	0.5582	-1.27852	-1.29147	1
Q8T154.2	DDB_G0274559	RecName: Full=Uridine-cytidine kinase B; AltName: Full=Cytidine monophosphokinase B; AltName: Full=Uridine monophosphokinase B	Uridine-cytidine kinase B (EC 2.7.1.48) (Cytidine monophosphokinase B) (Uridine monophosphokinase B)	udkB DDB_G0274559	3.84748e+07	1.9538e+07	3.38852e+06	4.40382e+06	443713	136914	1.57434e+07	1.2144e+07	3.66628e+06	4.54906e+06	2.37405	0.781303	-0.577014	-0.491619	-0.824699	-0.850503	0.462141	0.159398	-0.553652	-0.479403	1
Q8T662.1	DDB_G0293528	RecName: Full=ATPase ASNA1 homolog; AltName: Full=Arsenical pump-driving ATPase homolog; AltName: Full=Arsenite-stimulated ATPase	ATPase ASNA1 homolog (EC 3.6.-.-) (Arsenical pump-driving ATPase homolog) (Arsenite-stimulated ATPase)	arsA DDB_G0293528	1.1258e+08	1.21531e+08	9.52044e+07	1.15565e+08	2.35887e+07	26869521	5.47645e+07	4.40407e+07	6.09556e+07	2.69746e+07	1.125	1.35196	0.684473	1.20068	-1.13125	-1.04807	-0.340826	-0.612715	-0.18386	-1.0454	1
Q8T6B7.1	DDB_G0284047	RecName: Full=ABC transporter F family member 2	ABC transporter F family member 2	abcF2 DDB_G0284047	2.70401e+08	3.33097e+08	5.56104e+07	5.00173e+07	1.55249e+07	1.67706e+07	2.42806e+07	2.51042e+07	1.18143e+07	1.13384e+07	1.60106	2.13216	-0.218429	-0.265808	-0.557993	-0.54744	-0.483823	-0.476847	-0.589425	-0.593457	1
Q8WQ86.1	DDB_G0283607	RecName: Full=Microtubule-associated protein RP/EB family member 1; Short=DdEB1	Microtubule-associated protein RP/EB family member 1 (DdEB1)	eb1 DDB_G0283607	1.98284e+07	3.0375e+07	434094	338155	6.80474e+06	5.79805e+06	3.05091e+06	1.83512e+06	8.86592e+06	1.58044e+06	1.21616	2.29063	-0.759707	-0.769481	-0.110675	-0.213235	-0.493109	-0.616973	0.0993149	-0.642919	1
Q9UAG7.1	DDB_G0292378	RecName: Full=Flavohemoprotein A; AltName: Full=DdFHa; AltName: Full=Flavohemoglobin A; AltName: Full=Hemoglobin-like protein A; AltName: Full=Nitric oxide dioxygenase A; Short=NO oxygenase A; Short=NOD A	Flavohemoprotein A (EC 1.14.12.17) (DdFHa) (Flavohemoglobin A) (Hemoglobin-like protein A) (Nitric oxide dioxygenase A) (NO oxygenase A) (NOD A)	fhbA DDB_G0292378	3.35573e+07	2.85533e+07	7.97065e+06	2.81368e+06	1.97575e+07	1.08713e+07	3.88452e+06	8.7248e+06	290705	574397	1.85903	1.43343	-0.317174	-0.755786	0.685327	-0.0704676	-0.664709	-0.253032	-0.97037	-0.946242	1
XP_001134579.2	DDB_G0294557	hypothetical protein DDB_G0294557 [Dictyostelium discoideum AX4]	Calponin-homology (CH) domain-containing protein	NA	5.26329e+06	1.22511e+07	2.039e+06	2.039e+06	1.90666e+06	1.90666e+06	617113	350388	93204	1.01062e+06	0.690619	2.60901	-0.194564	-0.194564	-0.230894	-0.230894	-0.584921	-0.658146	-0.728752	-0.476891	1
XP_001732956.1	DDB_G0295677	transmembrane protein [Dictyostelium discoideum AX4]	Mannose-P-dolichol utilization defect 1 protein homolog	mpdu1	1.0018e+07	5.46791e+07	9.93005e+06	5.07649e+06	4.68471e+06	4.91169e+06	9.75398e+06	14268137	6.26401e+06	3.86271e+06	-0.152713	2.77836	-0.158484	-0.477019	-0.502731	-0.487835	-0.170039	0.126221	-0.399083	-0.556678	1
XP_001732975.1	DDB_G0277337	beta-lactamase family protein [Dictyostelium discoideum AX4]	ribonuclease Z (EC 3.1.26.11)	NA	3.30645e+06	5.1418e+06	196673	1.03874e+06	551385	247643	235560	363710	111546	56703.8	1.27367	2.34527	-0.542034	-0.0503763	-0.334928	-0.512274	-0.519329	-0.444506	-0.591737	-0.623758	1
XP_001732993.1	DDB_G0279699	HAM group protein [Dictyostelium discoideum AX4]	histone acetyltransferase (EC 2.3.1.48)	NA	3.41975e+06	3.41975e+06	77458.7	111784	518975	275730	536642	430983	21715.9	198814	1.88038	1.88038	-0.614976	-0.589348	-0.285339	-0.466946	-0.272149	-0.351034	-0.656593	-0.524372	1
XP_001733005.1	DDB_G0282979	glutathione S-transferase domain-containing protein [Dictyostelium discoideum AX4]	Glutathione S-transferase domain-containing protein	efa1G	2158051720	1916107030	849474482	6.24682e+08	1223256345	1282633611	742613508	6.1589e+08	108287255	8.1903e+07	1.73089	1.38126	-0.16014	-0.484989	0.380015	0.465821	-0.314566	-0.497694	-1.23124	-1.26936	1
XP_002649121.1	DDB_G0287745	DUF733 family protein [Dictyostelium discoideum AX4]	DUF733 family protein	NA	2.99437e+06	3.1967e+06	1.00836e+06	176853	227811	297242	281861	294514	61091.9	176591	1.76775	1.93623	0.113933	-0.578486	-0.536052	-0.478235	-0.491044	-0.480507	-0.674885	-0.578705	1
XP_002649152.1	DDB_G0282095	beta-lactamase family protein [Dictyostelium discoideum AX4]	Beta-lactamase family protein	NA	2.37104e+07	4.20649e+07	6.3289e+06	4.49324e+06	1.11943e+07	1.04267e+07	8.93329e+06	4.86616e+06	89077.1	177866	0.977112	2.41394	-0.38355	-0.527249	-0.00267321	-0.0627681	-0.179673	-0.498057	-0.872017	-0.865066	1
XP_002649188.1	DDB_G0273855	short-chain dehydrogenase/reductase family protein [Dictyostelium discoideum AX4]	Short-chain dehydrogenase/reductase family protein	NA	2.08985e+07	2.46628e+07	1.48412e+07	1.80338e+07	120402	224228	9.64911e+06	7.56074e+06	4.98803e+06	2.61457e+06	1.19557	1.62259	0.508426	0.870591	-1.16151	-1.14973	-0.0805688	-0.317474	-0.609322	-0.878568	1
XP_003283421.1	DDB_G0278473	uncharacterized protein DICPUDRAFT_74375 [Dictyostelium purpureum]	GT23 domain-containing protein	NA	4.49137e+07	8.78136e+07	224131	254879	152845	495620	2.09452e+07	2.54413e+07	115549	66549.5	0.927176	2.40741	-0.614804	-0.613743	-0.617264	-0.605436	0.100162	0.255295	-0.61855	-0.620241	1
XP_003284786.1	DDB_G0286459	uncharacterized protein DICPUDRAFT_86409 [Dictyostelium purpureum]	Phorbol-ester/DAG-type domain-containing protein	NA	5.26964e+06	6.02044e+06	120571	428522	214696	240054	333657	157453	132421	496812	1.72406	2.05357	-0.535822	-0.400665	-0.494511	-0.483382	-0.442301	-0.519635	-0.530621	-0.370693	1
XP_003284969.1	DDB_G0290495	uncharacterized protein DICPUDRAFT_75930 [Dictyostelium purpureum]	DUF1279 domain-containing protein	NA	1.11003e+06	1.12071e+07	2.28275e+06	2.44461e+06	128365	676709	3.22919e+06	2411987	1.29676e+06	1.29676e+06	-0.47367	2.7182	-0.10295	-0.0517846	-0.783993	-0.610651	0.196234	-0.0620977	-0.414642	-0.414642	1
XP_003285476.1	DDB_G0278143	uncharacterized protein DICPUDRAFT_97054 [Dictyostelium purpureum]	Clu domain-containing protein	NA	1.29323e+06	1.93564e+06	269216	413661	145635	538003	2.1483e+06	967158	63591.5	71424.5	0.658035	1.48913	-0.666737	-0.479868	-0.826616	-0.319006	1.76425	0.236196	-0.932756	-0.922622	1
XP_003286228.1	DDB_G0288183	uncharacterized protein DICPUDRAFT_150174 [Dictyostelium purpureum]	Non-specific serine/threonine protein kinase	roco9	4.54984e+06	2.79153e+06	572476	186013	266715	139334	663412	424585	142058	231149	2.40121	1.21294	-0.286699	-0.547871	-0.493333	-0.579417	-0.225244	-0.386644	-0.577576	-0.517368	1
XP_003287191.1	DDB_G0287961	uncharacterized protein DICPUDRAFT_97633 [Dictyostelium purpureum]	UDENN domain-containing protein	NA	3.16842e+07	3.39966e+07	503714	214062	1.09161e+06	182861	128146	1.06955e+06	135036	497884	1.81058	1.97986	-0.471912	-0.493116	-0.428877	-0.4954	-0.499405	-0.430491	-0.498901	-0.472339	1
XP_003289063.1	DDB_G0290947	uncharacterized protein DICPUDRAFT_98235 [Dictyostelium purpureum]	C3H1-type domain-containing protein	NA	1.68249e+06	1.68249e+06	138182	158315	68723.1	224253	555321	413086	545731	176287	1.82375	1.82375	-0.695416	-0.662575	-0.808722	-0.555011	-0.014953	-0.246976	-0.0305959	-0.633258	1
XP_003289161.1	DDB_G0271976	uncharacterized protein DICPUDRAFT_48405 [Dictyostelium purpureum]	Uncharacterized protein	rpl32	1.27943e+08	1.17458e+08	2.62077e+07	2.01612e+07	1.03625e+07	4.29e+06	6.62651e+06	18713443	2.23432e+06	5.78215e+06	1.97986	1.75894	-0.16372	-0.29112	-0.497581	-0.625528	-0.576298	-0.321625	-0.668842	-0.594089	1
XP_003290300.1	DDB_G0274613	uncharacterized protein DICPUDRAFT_98641 [Dictyostelium purpureum]	RING-type domain-containing protein	NA	975498	975498	628589	104426	784805	54270.1	323704	512419	45623.4	216597	1.40083	1.40083	0.454192	-0.976124	0.880467	-1.11299	-0.377767	0.13719	-1.13658	-0.670038	1
XP_003292970.1	DDB_G0269488	uncharacterized protein DICPUDRAFT_83574 [Dictyostelium purpureum]	Cytochrome b5 heme-binding domain-containing protein	NA	6.1953e+06	6.1953e+06	4.2844e+06	4.2844e+06	280034	683121	587888	587888	95496.9	163707	1.49243	1.49243	0.753512	0.753512	-0.794916	-0.639049	-0.675874	-0.675874	-0.866274	-0.839898	1
XP_003294980.1	DDB_G0273063	uncharacterized protein DICPUDRAFT_160079 [Dictyostelium purpureum]	F5/8 type C domain-containing protein	dscA-1; dscA-2	756287	305339	60978.1	191622	224127	224127	546299	340314	109750	173842	2.18929	0.0570711	-1.09834	-0.480614	-0.32692	-0.32692	1.1964	0.222444	-0.86773	-0.564681	1
XP_012749176.1	DDB_G0291380	hypothetical protein SAMD00019534_110690 [Acytostelium subglobosum LB1]	NA	atr1	9.9594e+07	6.4089e+07	254878	113571	206710	295813	357625	986531	243992	1.02244e+06	2.34576	1.34083	-0.465927	-0.469927	-0.467291	-0.464769	-0.463019	-0.445219	-0.466235	-0.444202	1
XP_012749376.1	DDB_G0292138	hypothetical protein SAMD00019534_108930 [Acytostelium subglobosum LB1]	NA	NA	2.32225e+07	2.31027e+07	1.42526e+06	769729	9.53841e+06	9.13991e+06	6.67229e+06	9512456	101606	111057	1.70195	1.68824	-0.794052	-0.869116	0.134987	0.0893534	-0.193213	0.132014	-0.945623	-0.944541	1
XP_012753839.1	DDB_G0292686	hypothetical protein SAMD00019534_065650 [Acytostelium subglobosum LB1]	NA	dus3l	1.96408e+06	3.46018e+06	1.98892e+06	194862	506030	315922	171997	979210	147971	488670	0.852774	2.20673	0.875257	-0.748361	-0.466755	-0.638802	-0.769053	-0.0385297	-0.790797	-0.482466	1
XP_012755592.1	DDB_G0274115	hypothetical protein SAMD00019534_046480 [Acytostelium subglobosum LB1]	NA	abcG12	9.31381e+06	8.27178e+06	2.59388e+06	2.54132e+06	190712	922125	7.79592e+06	5.01502e+06	44866.6	423031	1.54979	1.26154	-0.309089	-0.323627	-0.973857	-0.771532	1.12991	0.360651	-1.0142	-0.909592	1
XP_628867.1	DDB_G0293912	hypothetical protein DDB_G0293912 [Dictyostelium discoideum AX4]	Probable polyketide synthase 45 (dipks45) (EC 2.3.1.-)	pks45	6.48792e+06	1.24732e+07	962359	194897	366800	163751	286626	1.26249e+06	26050.7	478937	1.036	2.50619	-0.321277	-0.509794	-0.467568	-0.517445	-0.487262	-0.247554	-0.551269	-0.440023	1
XP_628874.1	DDB_G0293922	hypothetical protein DDB_G0293922 [Dictyostelium discoideum AX4]	TraB family protein	NA	3.035e+06	3.035e+06	571945	335583	366819	63700.2	413634	274350	592700	431017	1.88082	1.88082	-0.301237	-0.510634	-0.482961	-0.751499	-0.441488	-0.564881	-0.28285	-0.426087	1
XP_628968.1	DDB_G0293752	26S proteasome regulatory subunit S2 [Dictyostelium discoideum AX4]	26S proteasome non-ATPase regulatory subunit 2	psmD2	4.84686e+08	756352251	3.5628e+08	2.11986e+08	3.22677e+08	3.64806e+08	3.70038e+08	425912348	1.77948e+08	2.06129e+08	0.692865	2.3016	-0.067514	-0.921983	-0.266505	-0.0170261	0.0139568	0.344826	-1.12355	-0.956666	1
XP_629106.1	DDB_G0293520	exocyst complex subunit 3 [Dictyostelium discoideum AX4]	Exocyst complex component 3 (Exocyst complex component Sec6)	exoc3	2.80331e+06	2.80331e+06	165129	1.45388e+06	1.14389e+06	177541	281174	992347	88363.3	57876.7	1.68556	1.68556	-0.775827	0.426564	0.137344	-0.764247	-0.667559	-0.00404379	-0.847449	-0.875892	1
XP_629275.1	DDB_G0293030	isoleucyl-tRNA synthetase [Dictyostelium discoideum AX4]	Probable isoleucine--tRNA ligase, mitochondrial (EC 6.1.1.5) (Isoleucyl-tRNA synthetase) (IleRS)	mileS	4.56138e+07	4.69428e+07	1.25634e+07	9.26303e+06	3.69597e+06	2.84905e+06	1.60349e+07	2.00405e+07	5.30719e+06	1.89382e+07	1.71578	1.79873	-0.347135	-0.553132	-0.900613	-0.953475	-0.130452	0.11957	-0.800045	0.0507629	1
XP_629282.1	DDB_G0293034	hypothetical protein DDB_G0293034 [Dictyostelium discoideum AX4]	Uncharacterized protein	NA	3.27153e+07	5.33389e+07	1.71981e+06	395990	206980	132165	1.17798e+06	174136	241010	229475	1.2752	2.38571	-0.393798	-0.465081	-0.475259	-0.479288	-0.422974	-0.477028	-0.473427	-0.474048	1
XP_629304.1	DDB_G0293070	WD40 repeat-containing protein [Dictyostelium discoideum AX4]	WD40 repeat-containing protein	NA	9.94455e+07	113960980	4.77281e+07	3.06083e+07	3.07334e+07	3.2373e+07	2.19162e+07	2.5859e+07	4.21288e+06	4.21288e+06	1.57351	1.965	0.178631	-0.283108	-0.279735	-0.235511	-0.517542	-0.411201	-0.995021	-0.995021	1
XP_629333.1	DDB_G0293108	hypothetical protein DDB_G0293108 [Dictyostelium discoideum AX4]	Uncharacterized protein	NA	1.49123e+07	1.54061e+07	6.03717e+06	7.84235e+06	411649	42389.6	223680	927220	61508	180019	1.66059	1.74013	0.230811	0.521624	-0.675453	-0.734941	-0.705735	-0.592395	-0.731861	-0.712769	1
XP_629340.1	DDB_G0293118	hypothetical protein DDB_G0293118 [Dictyostelium discoideum AX4]	SET domain-containing protein	NA	7.18285e+06	7.18285e+06	2.68538e+06	2.85204e+06	219111	139007	371914	603401	75786.1	98612.6	1.76696	1.76696	0.190752	0.249162	-0.673589	-0.701663	-0.620037	-0.538908	-0.723819	-0.715819	1
XP_629407.1	DDB_G0292878	hypothetical protein DDB_G0292878 [Dictyostelium discoideum AX4]	WAS protein family homolog DDB_G0292878	NA	8.02054e+06	8.02054e+06	3.85832e+06	534296	235028	176039	777258	255760	24484.1	70116.9	1.78012	1.78012	0.507773	-0.508342	-0.599825	-0.617857	-0.434071	-0.593487	-0.664186	-0.650236	1
XP_629423.1	DDB_G0292898	hypothetical protein DDB_G0292898 [Dictyostelium discoideum AX4]	Probable 6-phosphogluconolactonase (6PGL) (EC 3.1.1.31)	pgl	9.38102e+07	6.21467e+07	1.77229e+07	1.96251e+07	2.71754e+07	2.18422e+07	4.19491e+07	1.88781e+07	1.20085e+07	2.08489e+06	2.26241	1.10859	-0.510211	-0.440895	-0.165764	-0.360104	0.372592	-0.468116	-0.718446	-1.08006	1
XP_629432.1	DDB_G0292948	myb domain-containing protein [Dictyostelium discoideum AX4]	Myb domain-containing protein	isw	1.39538e+07	1.57878e+07	4.24084e+06	2.38563e+06	417000	363962	5.11954e+06	4.97302e+06	1.6179e+06	4.20006e+06	1.61638	1.95919	-0.199083	-0.545844	-0.913805	-0.923719	-0.0348435	-0.06223	-0.689342	-0.206706	1
XP_629442.1	DDB_G0292918	glycoside hydrolase family 47 protein [Dictyostelium discoideum AX4]	alpha-1,2-Mannosidase (EC 3.2.1.-)	NA	1.85426e+06	6.92229e+06	1.95857e+06	1.95857e+06	122050	275790	1.3882e+06	4.35693e+06	306323	478571	-0.050034	2.30016	-0.00166326	-0.00166326	-0.853312	-0.782018	-0.26616	1.11053	-0.767859	-0.687983	1
XP_629469.1	DDB_G0292794	hypothetical protein DDB_G0292794 [Dictyostelium discoideum AX4]	Cullin-4 (CUL-4) (Cullin-D)	culD	2.09901e+06	3.32798e+06	151018	260341	245148	268656	154906	121484	110112	58009.3	1.27582	2.3805	-0.475189	-0.376921	-0.390578	-0.369447	-0.471694	-0.501737	-0.511959	-0.558792	1
XP_629494.1	DDB_G0292714	hypothetical protein DDB_G0292714 [Dictyostelium discoideum AX4]	BRCT domain-containing protein	NA	932706	932706	445474	339069	1.8291e+06	110273	106109	1.13053e+06	199646	369295	0.526898	0.526898	-0.348641	-0.539846	2.13768	-0.950986	-0.958468	0.882377	-0.790385	-0.485533	1
XP_629518.1	DDB_G0292604	hypothetical protein DDB_G0292604 [Dictyostelium discoideum AX4]	Ribosomal protein/NADH dehydrogenase domain-containing protein	NA	1.42429e+07	4.47878e+07	5.99124e+06	1.36367e+06	1.77371e+07	1.75941e+07	11110839	1.08579e+07	91880.6	46411.7	0.140471	2.44664	-0.482538	-0.831923	0.404286	0.393486	-0.0960033	-0.115097	-0.927944	-0.931377	1
XP_629534.1	DDB_G0292630	hypothetical protein DDB_G0292630 [Dictyostelium discoideum AX4]	Uncharacterized protein	NA	9.37475e+06	1.39865e+07	56540.4	169920	426779	577306	217357	347910	81141.6	230708	1.38283	2.31685	-0.504367	-0.481404	-0.429383	-0.398897	-0.471797	-0.445356	-0.499384	-0.469093	1
XP_629535.1	DDB_G0292632	tetrahydrofolylpolyglutamate synthase [Dictyostelium discoideum AX4]	Putative folylpolyglutamate synthase (EC 6.3.2.17) (Folylpoly-gamma-glutamate synthetase) (FPGS) (Tetrahydrofolate synthase) (Tetrahydrofolylpolyglutamate synthase)	folC	2.4769e+07	3.36884e+07	9.8958e+06	9.8958e+06	7.23872e+06	8.70799e+06	4.44212e+06	7.23086e+06	32841.8	232978	1.33092	2.16952	-0.0674743	-0.0674743	-0.317295	-0.179153	-0.580233	-0.318034	-0.994795	-0.975978	1
XP_629566.1	DDB_G0292678	ATP synthase mitochondrial F1 complex assembly factor 2 [Dictyostelium discoideum AX4]	ATP synthase mitochondrial F1 complex assembly factor 2	atp12	1.39571e+07	1.08279e+07	2.69379e+06	2.68347e+06	7.18528e+06	4.63378e+06	1.16921e+06	1.19494e+06	104135	575453	2.00556	1.34178	-0.383674	-0.385864	0.569081	0.0278446	-0.707076	-0.701617	-0.933004	-0.833025	1
XP_629584.1	DDB_G0292398	proteasome activator complex subunit 4 [Dictyostelium discoideum AX4]	Proteasome activator complex subunit 4	psmE4	4.39415e+06	8.37828e+06	262510	538763	3.61388e+06	2.54017e+06	2.01894e+06	5000047	92085.9	306134	0.625633	2.10963	-0.913309	-0.810411	0.335001	-0.0649339	-0.259078	0.851316	-0.976788	-0.89706	1
XP_629630.1	DDB_G0292456	hypothetical protein DDB_G0292456 [Dictyostelium discoideum AX4]	acylaminoacyl-peptidase (EC 3.4.19.1)	apeh	2.60291e+08	2.85744e+08	1.05516e+08	1.56386e+08	1.22306e+08	1.34662e+08	6.72963e+07	7.79556e+07	4.65047e+07	5.39189e+07	1.55706	1.86374	-0.307748	0.305169	-0.105454	0.0434178	-0.768234	-0.639804	-1.01874	-0.929412	1
XP_629633.1	DDB_G0292460	60S ribosomal protein L6 [Dictyostelium discoideum AX4]	Large ribosomal subunit protein eL6 (60S ribosomal protein L6)	rpl6	1014555254	8.91914e+08	4.03579e+08	3.18953e+08	6.4522e+08	6.17506e+08	3.7062e+08	3.32409e+08	2.54532e+07	7.94507e+07	1.69123	1.31037	-0.206166	-0.468975	0.544256	0.458188	-0.30852	-0.427187	-1.38044	-1.21275	1
XP_629684.1	DDB_G0292354	hypothetical protein DDB_G0292354 [Dictyostelium discoideum AX4]	Probable serine/threonine-protein kinase DDB_G0292354	NA	1.44243e+07	2.04033e+07	8.82481e+06	9.96346e+06	7.29044e+06	7.23656e+06	1.39636e+07	1.46242e+07	2.02901e+06	3.80712e+06	0.743892	1.81111	-0.255582	-0.0523411	-0.529454	-0.539072	0.661663	0.779574	-1.46858	-1.1512	1
XP_629710.1	DDB_G0292328	hypothetical protein DDB_G0292328 [Dictyostelium discoideum AX4]	FAD-binding domain-containing protein	NA	2.75306e+07	2.96934e+07	2.11702e+07	1.71667e+07	10224115	1.20236e+07	6.77615e+06	5.66296e+06	4.80621e+06	5.79895e+06	1.44207	1.67405	0.759891	0.330493	-0.414129	-0.221129	-0.783939	-0.903335	-0.995225	-0.888749	1
XP_629782.1	DDB_G0292036	hypothetical protein DDB_G0292036 [Dictyostelium discoideum AX4]	Synembryn-A	NA	3.10551e+07	3.59826e+07	1.50105e+07	1.35052e+07	2.71057e+06	5.27429e+06	1.65753e+07	13518367	1.86129e+06	1.86129e+06	1.45239	1.86561	0.106924	-0.0193121	-0.924527	-0.709538	0.238148	-0.0182037	-0.995746	-0.995746	1
XP_629786.1	DDB_G0292042	glucose-methanol-choline oxidoreductase [Dictyostelium discoideum AX4]	Long-chain-alcohol oxidase (EC 1.1.3.20)	NA	3.95961e+06	5.02839e+06	147557	427956	208959	210125	245816	588313	434029	434029	1.57163	2.17344	-0.574861	-0.416974	-0.540287	-0.53963	-0.519533	-0.32668	-0.413554	-0.413554	1
XP_629796.1	DDB_G0291974	SH3 domain-containing protein [Dictyostelium discoideum AX4]	SH3 domain-containing protein	docA	2.3331e+06	1.84979e+07	348779	102162	8.24726e+06	9.6177e+06	1.71011e+06	2.70629e+06	68366.4	41394.3	-0.337071	2.34146	-0.665874	-0.706739	0.642911	0.869994	-0.440301	-0.275232	-0.712339	-0.716808	1
XP_629856.1	DDB_G0292140	SET domain-containing protein [Dictyostelium discoideum AX4]	SET and MYND domain-containing protein DDB_G0292140 (EC 2.1.1.-)	NA	1.55395e+06	1.55395e+06	933526	933526	276123	56227.6	699182	585398	71735.6	69169	1.53556	1.53556	0.453773	0.453773	-0.69249	-1.07591	0.0451656	-0.15323	-1.04887	-1.05334	1
XP_629862.1	DDB_G0292146	hypothetical protein DDB_G0292146 [Dictyostelium discoideum AX4]	MI domain-containing protein	NA	4.70401e+06	7.47024e+06	1.79205e+06	1.79205e+06	302882	422016	474423	1.68361e+06	2.07107e+06	2.07107e+06	1.09265	2.33871	-0.219054	-0.219054	-0.889854	-0.83619	-0.812583	-0.267898	-0.0933678	-0.0933678	1
XP_629898.1	DDB_G0291896	hypothetical protein DDB_G0291896 [Dictyostelium discoideum AX4]	Uncharacterized protein	NA	7.47692e+07	8.69852e+07	2.18348e+07	6.84561e+07	5.05317e+07	5.47845e+07	6.86255e+07	6.26906e+07	3.19974e+07	3.01844e+07	0.921693	1.49372	-1.55702	0.626072	-0.213258	-0.0141161	0.634007	0.356096	-1.08115	-1.16604	1
XP_629909.1	DDB_G0291912	peptidase S10 family protein [Dictyostelium discoideum AX4]	Serine carboxypeptidase S10 family member 1 (EC 3.4.16.-)	NA	5.73048e+06	7.09501e+06	3.37167e+06	3.9322e+06	3.19204e+06	4.85645e+06	932338	932338	1.19417e+06	2.75962e+06	1.11989	1.77549	-0.0134344	0.255878	-0.0997381	0.699947	-1.18544	-1.18544	-1.05964	-0.307502	1
XP_629942.1	DDB_G0291810	hypothetical protein DDB_G0291810 [Dictyostelium discoideum AX4]	Calmodulin	NA	1.42035e+08	1.42303e+08	1.12509e+08	1.60687e+08	7.05133e+07	6.39285e+07	123995892	1.14232e+08	2.89043e+07	7.60027e+07	0.917942	0.924311	0.214393	1.36235	-0.786254	-0.943155	0.488103	0.255457	-1.77769	-0.655457	1
XP_629951.1	DDB_G0291838	hypothetical protein DDB_G0291838 [Dictyostelium discoideum AX4]	Exportin-2 (Exp2) (Importin-alpha re-exporter)	xpo2	3.10898e+07	4.4833e+07	3.03709e+07	1.95904e+07	2.28735e+07	2.00663e+07	1.49587e+07	15425292	5.3463e+06	9.7203e+06	0.836084	2.02528	0.773874	-0.158961	0.12513	-0.117783	-0.55974	-0.519366	-1.3915	-1.01302	1
XP_635111.1	DDB_G0291277	hypothetical protein DDB_G0291277 [Dictyostelium discoideum AX4]	Uncharacterized protein	NA	1.65568e+06	1.65568e+06	303502	121214	104030	396742	549903	431969	57131.3	275522	1.83311	1.83311	-0.419135	-0.722762	-0.751384	-0.26383	-0.00871871	-0.205155	-0.829501	-0.465739	1
XP_635125.1	DDB_G0291235	GTP-binding nuclear protein Ran [Dictyostelium discoideum AX4]	GTP-binding nuclear protein Ran (GTPase Ran) (Ras-like protein TC4) (Ras-related nuclear protein)	ranA	2.33821e+08	1.97161e+08	5.56234e+07	6.40972e+07	1.1593e+08	8.13807e+07	4.36371e+07	5.63782e+07	2.04877e+06	1.51036e+07	1.95163	1.46592	-0.409326	-0.297057	0.389677	-0.0680666	-0.568133	-0.399325	-1.11914	-0.946176	1
XP_635128.1	DDB_G0291301	amine oxidase [Dictyostelium discoideum AX4]	Putative bifunctional amine oxidase DDB_G0291301 [Includes: Putative sarcosine oxidase (PSO) (EC 1.5.3.1) (EC 1.5.3.7); Putative L-amino-acid oxidase (EC 1.4.3.2)]	NA	1007962028	1094712050	6.43412e+08	4.72272e+08	5.07289e+08	5.16785e+08	3.84325e+08	3.43839e+08	1.93514e+07	8.66988e+07	1.44934	1.70065	0.393256	-0.102531	-0.0010875	0.026422	-0.357312	-0.474597	-1.41463	-1.21952	1
XP_635142.1	DDB_G0291324	hypothetical protein DDB_G0291324 [Dictyostelium discoideum AX4]	Carbohydrate-binding domain-containing protein	NA	7.74804e+06	6.53901e+06	4.55649e+06	4.25403e+06	417127	402348	2.68095e+06	5.57805e+06	126965	92687.3	1.55801	1.1402	0.455091	0.350571	-0.97536	-0.980467	-0.193045	0.808115	-1.07563	-1.08748	1
XP_635148.1	DDB_G0291336	hypothetical protein DDB_G0291336 [Dictyostelium discoideum AX4]	EF-hand domain-containing protein	NA	1.61805e+07	2.054e+07	1.48843e+06	1.76243e+06	174957	449349	479384	119731	1.03382e+06	1.03382e+06	1.58335	2.16564	-0.379041	-0.342444	-0.554479	-0.517829	-0.513818	-0.561856	-0.439762	-0.439762	1
XP_635155.1	DDB_G0291346	leucyl-tRNA synthetase [Dictyostelium discoideum AX4]	Leucine--tRNA ligase, mitochondrial (EC 6.1.1.4) (LeuRM) (Leucyl-tRNA synthetase)	mleuS	6.18466e+06	6.13146e+06	150214	203274	491655	64356.1	2.01616e+06	2.56952e+06	703095	78909.1	1.78658	1.76461	-0.705953	-0.684037	-0.564921	-0.741417	0.0647804	0.293343	-0.477585	-0.735406	1
XP_635191.1	DDB_G0291408	hypothetical protein DDB_G0291408 [Dictyostelium discoideum AX4]	DUF4291 domain-containing protein	NA	3.78386e+06	3.78386e+06	170126	824243	486921	865798	918480	741359	110548	492489	1.859	1.859	-0.758963	-0.285088	-0.52946	-0.254984	-0.216818	-0.345134	-0.802123	-0.525427	1
XP_635381.1	DDB_G0291175	hypothetical protein DDB_G0291175 [Dictyostelium discoideum AX4]	EF-hand domain-containing protein	NA	3.47664e+08	4.20655e+08	8.08969e+07	1.03176e+08	5.91339e+07	5.95222e+07	9.9247e+07	112176238	9.92163e+07	1.61892e+08	1.53747	2.118	-0.584275	-0.407077	-0.757368	-0.75428	-0.438327	-0.335494	-0.438571	0.0599192	1
XP_635401.1	DDB_G0291097	Sec1-like family protein [Dictyostelium discoideum AX4]	Sec1-like family protein	vps33	1.3108e+07	1.19353e+07	2.45438e+06	1.03284e+07	199960	137021	133261	649013	133811	372822	1.6668	1.45346	-0.271192	1.16116	-0.68129	-0.692739	-0.693423	-0.599604	-0.693323	-0.649845	1
XP_635407.1	DDB_G0291105	cytochrome P450 family protein [Dictyostelium discoideum AX4]	Probable cytochrome P450 513C1 (EC 1.14.-.-)	cyp513C1	6.75255e+06	6.23543e+06	91285.1	513335	1.3029e+06	607191	120885	317937	68768.8	512653	1.977	1.77655	-0.60509	-0.441492	-0.135436	-0.40511	-0.593616	-0.517233	-0.613818	-0.441756	1
XP_635420.1	DDB_G0291047	xanthine dehydrogenase [Dictyostelium discoideum AX4]	Xanthine dehydrogenase (XD) (EC 1.17.1.4)	xdh	1.02233e+07	2.73401e+07	1.11388e+07	1.22576e+07	1.42e+07	1.3118e+07	9.53324e+06	1.2042e+07	9.83528e+06	2.09773e+07	-0.672404	2.32226	-0.512219	-0.316481	0.0233445	-0.165953	-0.793127	-0.354202	-0.740284	1.20906	1
XP_635428.1	DDB_G0291057	hypothetical protein DDB_G0291057 [Dictyostelium discoideum AX4]	Transmembrane protein	NA	6.25084e+06	6.72493e+06	236350	75856.8	45213.5	834413	1.42293e+06	7.61791e+06	4.1202e+06	391137	1.12932	1.28322	-0.823123	-0.875222	-0.88517	-0.628978	-0.437931	1.5731	0.437664	-0.772875	1
XP_635447.1	DDB_G0291003	hypothetical protein DDB_G0291003 [Dictyostelium discoideum AX4]	Phospholipase A-2-activating protein	NA	8.77822e+07	1.05457e+08	4.38272e+07	4.95616e+07	5.58723e+07	4.1478e+07	3.92942e+07	3.37833e+07	1.74575e+07	1.25761e+07	1.35635	1.96991	-0.169461	0.0295984	0.248659	-0.251009	-0.326815	-0.518117	-1.08483	-1.25428	1
XP_635459.2	DDB_G0291063	hypothetical protein DDB_G0291063 [Dictyostelium discoideum AX4]	THO complex subunit 2	thoc2	6.66186e+06	8.76732e+06	1.1624e+06	375466	289203	206707	1.36824e+06	2171945	175350	93689.8	1.48217	2.17034	-0.315354	-0.572567	-0.600763	-0.627727	-0.248075	0.0146192	-0.637976	-0.664667	1
XP_635463.1	DDB_G0291029	sulfate adenylyltransferase [Dictyostelium discoideum AX4]	sulfate adenylyltransferase (EC 2.7.7.4)	NA	2.11727e+08	3.60577e+08	6.3667e+07	6.67008e+07	4.25472e+06	2.01606e+06	4.17092e+06	1.18787e+07	1.06837e+06	572874	1.15385	2.3889	-0.0746458	-0.0494732	-0.567605	-0.586179	-0.5683	-0.504347	-0.594043	-0.598154	1
XP_635545.1	DDB_G0290805	hypothetical protein DDB_G0290805 [Dictyostelium discoideum AX4]	DUF4419 domain-containing protein	NA	3.62079e+06	3.49724e+06	1.18486e+06	337027	384810	740771	1.313e+06	511857	141116	511747	1.8667	1.77046	-0.030738	-0.691148	-0.653929	-0.376656	0.069076	-0.554967	-0.843752	-0.555052	1
XP_635561.1	DDB_G0290771	Arf guanyl-nucleotide exchange factor [Dictyostelium discoideum AX4]	Arf guanyl-nucleotide exchange factor	NA	1.32674e+06	3.21174e+06	416670	387689	187195	266142	429905	302166	54205.8	580481	0.647855	2.64839	-0.317986	-0.348743	-0.561525	-0.477739	-0.303939	-0.439508	-0.702664	-0.144135	1
XP_635565.1	DDB_G0290753	C2 domain-containing protein [Dictyostelium discoideum AX4]	C2 domain-containing protein DDB_G0290753	NA	1.34753e+07	1.27711e+07	301994	316346	220068	70802.8	753782	150982	16720.2	78474.6	1.95984	1.83037	-0.462129	-0.459491	-0.477192	-0.504635	-0.379066	-0.489894	-0.514578	-0.503224	1
XP_635574.1	DDB_G0290727	hypothetical protein DDB_G0290727 [Dictyostelium discoideum AX4]	Uncharacterized protein	NA	1.39258e+06	1.39258e+06	155737	287378	194127	105260	472850	320650	191879	203605	1.85668	1.85668	-0.636948	-0.371544	-0.55955	-0.738716	0.00238991	-0.304464	-0.56408	-0.54044	1
XP_635600.1	DDB_G0290687	myosin heavy chain kinase [Dictyostelium discoideum AX4]	Myosin heavy chain kinase C (MHCK-C) (EC 2.7.11.7)	mhkC	4.0356e+07	3.91181e+07	1.21685e+07	2.77705e+07	7.62487e+06	1.19016e+07	1.36316e+07	1.32868e+07	1.59957e+06	1.59957e+06	1.66405	1.57621	-0.336156	0.770973	-0.658576	-0.355094	-0.232332	-0.256799	-1.08614	-1.08614	1
XP_635627.1	DDB_G0290483	RNaseL inhibitor-like protein [Dictyostelium discoideum AX4]	RNaseL inhibitor-like protein	abcE1	2.73602e+08	2.43734e+08	1.18482e+08	1.22677e+08	4.794e+07	4.89386e+07	9.42462e+07	8.94107e+07	1.00125e+07	3.51261e+07	1.89047	1.54864	0.115195	0.163202	-0.692133	-0.680705	-0.162177	-0.217518	-1.1262	-0.838783	1
XP_635636.1	DDB_G0290537	aldehyde dehydrogenase [Dictyostelium discoideum AX4]	Aldehyde dehydrogenase	NA	4.94724e+08	4.49889e+08	191074698	1.40447e+08	1.40944e+08	151551811	1.7552e+08	201535989	9.77687e+07	1.13887e+08	2.00211	1.68036	-0.176965	-0.54028	-0.536715	-0.460592	-0.288588	-0.101892	-0.846556	-0.730883	1
XP_635674.1	DDB_G0290587	hypothetical protein DDB_G0290587 [Dictyostelium discoideum AX4]	Uncharacterized protein DDB_G0290587	NA	1.94773e+06	2.51303e+06	201672	97585.9	252939	241848	812031	739296	72109.9	414640	1.45102	2.12422	-0.628328	-0.752281	-0.567274	-0.580482	0.0985372	0.0119189	-0.78262	-0.374708	1
XP_635685.1	DDB_G0290603	hypothetical protein DDB_G0290603 [Dictyostelium discoideum AX4]	SnoaL-like domain-containing protein	NA	1.3807e+08	1.27284e+08	6.86828e+07	8.38519e+07	5.40769e+07	1.76953e+07	1.46565e+07	5.11009e+07	5.22064e+06	1.95783e+07	1.70569	1.47586	0.22717	0.550398	-0.0840568	-0.859287	-0.924039	-0.14747	-1.1251	-0.819163	1
XP_635719.1	DDB_G0290397	formate-dihydrofolate ligase [Dictyostelium discoideum AX4]	formate--tetrahydrofolate ligase (EC 6.3.4.3)	fthS	8.65429e+07	1.27695e+08	4.87022e+07	4.07647e+07	5.07836e+07	2.80964e+07	2.73794e+07	2.07609e+07	1.85429e+07	2.00979e+07	1.12799	2.30002	0.0502851	-0.175778	0.109563	-0.536574	-0.556994	-0.745489	-0.808658	-0.764372	1
XP_635843.1	DDB_G0290225	patatin family protein [Dictyostelium discoideum AX4]	Patatin family protein	NA	3.87134e+07	4.5714e+07	2.11274e+07	13884619	308285	525678	356633	2.70363e+06	67678.3	165636	1.51929	1.92282	0.505574	0.088074	-0.694509	-0.681978	-0.691722	-0.556434	-0.708379	-0.702732	1
XP_635876.2	DDB_G0290139	peptidase S28 family protein [Dictyostelium discoideum AX4]	Peptidase S28 family protein	NA	2.0323e+07	1.82911e+07	8.59105e+06	2.07321e+07	4.21603e+06	5.37969e+06	1.71327e+07	2.49057e+07	1.84938e+07	2.51267e+07	0.525747	0.258937	-1.01479	0.579458	-1.58927	-1.43647	0.106826	1.1275	0.285544	1.15652	1
XP_635906.1	DDB_G0290085	hypothetical protein DDB_G0290085 [Dictyostelium discoideum AX4]	Uncharacterized protein	NA	6.62426e+07	5.98254e+07	1.03469e+07	1.25857e+07	444559	221453	7.28738e+06	8.40904e+06	2.26828e+06	2.26828e+06	1.99593	1.73588	-0.269205	-0.178481	-0.670491	-0.679532	-0.39319	-0.347736	-0.596586	-0.596586	1
XP_635950.1	DDB_G0290001	hypothetical protein DDB_G0290001 [Dictyostelium discoideum AX4]	Methyltransferase type 11 domain-containing protein	NA	5.61822e+06	5.04e+06	3.02132e+06	2.55385e+06	415675	115500	624477	229079	47772.4	327372	1.7897	1.51872	0.572679	0.353601	-0.648438	-0.789113	-0.550584	-0.735885	-0.820853	-0.68982	1
XP_635997.1	DDB_G0289941	hypothetical protein DDB_G0289941 [Dictyostelium discoideum AX4]	RRM domain-containing protein	NA	3.1574e+07	2.88334e+07	1.33084e+07	2.30129e+07	8.29126e+06	1.0376e+07	5.28711e+06	6.45339e+06	105507	168827	1.66052	1.41888	0.0500185	0.90568	-0.392345	-0.208533	-0.657224	-0.554393	-1.11409	-1.10851	1
XP_636010.1	DDB_G0289849	hypothetical protein DDB_G0289849 [Dictyostelium discoideum AX4]	B box-type domain-containing protein	NA	9.24617e+06	1.20721e+07	5.416e+06	3.48485e+06	329865	94064	113963	1.4048e+06	73481.8	148958	1.38247	2.03276	0.50109	0.0567047	-0.669303	-0.723564	-0.718985	-0.421944	-0.728301	-0.710933	1
XP_636017.1	DDB_G0289823	O-methyltransferase family 2 protein [Dictyostelium discoideum AX4]	O-methyltransferase 9 (EC 2.1.1.-)	omt9	1.54239e+07	5.04374e+06	4.97042e+06	4.96068e+06	2.55022e+06	1.30557e+06	2.32133e+06	2.12131e+06	3.14627e+06	4.90137e+06	2.66742	0.0916318	0.0734367	0.0710196	-0.527126	-0.835979	-0.583923	-0.633557	-0.379219	0.0563016	1
XP_636079.2	DDB_G0289721	adaptor-related protein complex 2, sigma 1 subunit [Dictyostelium discoideum AX4]	AP-2 complex subunit sigma (Adaptin small chain) (Adaptor-related protein complex 2 subunit sigma) (Clathrin assembly protein 2 sigma small chain) (Sigma2-adaptin)	ap2s1	2.66529e+06	2.17476e+06	118090	498900	85975.5	363054	1.14327e+06	1.28135e+06	432541	58772.6	1.94139	1.40731	-0.831948	-0.417331	-0.866914	-0.565237	0.284249	0.434586	-0.489581	-0.896532	1
XP_636095.1	DDB_G0289749	peptidase S28 family protein [Dictyostelium discoideum AX4]	Peptidase S28 family protein	NA	4.02689e+07	6.40295e+06	1.02528e+07	359415	723487	723487	3.89574e+06	7.044e+06	1.10457e+06	9.23709e+06	2.70571	-0.13402	0.188798	-0.640782	-0.610254	-0.610254	-0.344254	-0.080267	-0.5783	0.103628	1
XP_636112.1	DDB_G0347658	hypothetical protein DDB_G0289775 [Dictyostelium discoideum AX4]	Uncharacterized protein	NA	4.52451e+06	3.72151e+06	3.69632e+06	3.80078e+06	3.10793e+06	1.95507e+06	2.5694e+06	3.12189e+06	906500	872980	1.36612	0.719619	0.699338	0.783446	0.225627	-0.702554	-0.207947	0.236863	-1.54676	-1.57375	1
XP_636195.1	DDB_G0289513	hypothetical protein DDB_G0289513 [Dictyostelium discoideum AX4]	Replication protein A subunit	rfa1	3.10777e+07	2.70892e+07	1.50369e+07	2.28076e+07	7.73292e+06	8.51944e+06	2.05706e+07	1.05218e+07	2.9251e+06	6.43496e+06	1.64599	1.23064	-0.0244469	0.784772	-0.785053	-0.703148	0.55182	-0.494629	-1.28572	-0.920219	1
XP_636263.1	DDB_G0289325	succinate-CoA ligase [Dictyostelium discoideum AX4]	Succinate--CoA ligase [ADP/GDP-forming] subunit alpha, mitochondrial (EC 6.2.1.4) (EC 6.2.1.5) (Succinyl-CoA synthetase subunit alpha) (SCS-alpha) (p36)	scsA	1.58141e+08	5.82047e+07	2.97719e+07	2.66536e+07	6.14714e+07	4.01745e+07	1.09916e+07	19486159	359127	359127	2.53027	0.379681	-0.232184	-0.29929	0.44998	-0.00832254	-0.63633	-0.45353	-0.865138	-0.865138	1
XP_636290.1	DDB_G0289369	AN1-type zinc finger-containing protein [Dictyostelium discoideum AX4]	AN1-type zinc finger-containing protein	NA	1.64096e+06	1.29005e+06	1.39674e+06	1.44084e+06	179027	578675	726171	726171	96113.6	830792	1.40317	0.747007	0.946508	1.02898	-1.33047	-0.583178	-0.307377	-0.307377	-1.48551	-0.111748	1
XP_636317.1	DDB_G0289265	hypothetical protein DDB_G0289265 [Dictyostelium discoideum AX4]	Amine oxidase domain-containing protein	NA	1.12266e+08	1.57367e+08	5.57848e+07	9.48736e+07	1.34278e+07	1.27087e+07	2.96384e+07	4.0282e+07	2.59936e+06	2.0433e+07	1.13773	2.01744	0.0360219	0.798471	-0.790178	-0.804205	-0.473981	-0.266371	-1.00139	-0.653538	1
XP_636328.1	DDB_G0289189	ankyrin repeat-containing protein [Dictyostelium discoideum AX4]	26S proteasome non-ATPase regulatory subunit 10 (26S proteasome regulatory subunit p28)	psmD10	6.6001e+07	6.90576e+07	3.06124e+07	2.13443e+07	1.09175e+07	6.96909e+06	2.67087e+07	9.20967e+06	5.55635e+07	3.54754e+07	1.4185	1.55063	-0.111244	-0.511881	-0.962602	-1.13328	-0.27999	-1.03642	0.96732	0.0989671	1
XP_636339.1	DDB_G0289175	tetratricopeptide-like helical domain-containing protein [Dictyostelium discoideum AX4]	Tetratricopeptide-like helical domain-containing protein	DG1091	4.30622e+06	4.30622e+06	216805	231753	163393	137683	67549.9	1.42608e+06	45695.3	156593	1.84536	1.84536	-0.512593	-0.503975	-0.543391	-0.558215	-0.598654	0.184675	-0.611255	-0.547311	1
XP_636357.1	DDB_G0289235	hypothetical protein DDB_G0289235 [Dictyostelium discoideum AX4]	U3 small nucleolar RNA-associated protein 25	NA	1.9716e+06	2.07924e+06	584655	196370	279086	319014	741757	739228	260067	541870	1.74067	1.89677	-0.270653	-0.833737	-0.713784	-0.655882	-0.0428253	-0.0464925	-0.741365	-0.332699	1
XP_636375.1	DDB_G0289135	mitochondrial chaperone BCS1 [Dictyostelium discoideum AX4]	Probable mitochondrial chaperone BCS1-A (EC 3.6.1.-) (BCS1-like protein 1)	bcs1la	1.31787e+07	6.12931e+06	2.11377e+06	1.26747e+06	56380.5	258849	176894	1.27079e+06	105663	66645.4	2.55425	0.874012	-0.0831068	-0.284826	-0.573494	-0.525235	-0.544769	-0.284036	-0.561748	-0.571047	1
XP_636393.1	DDB_G0289081	hypothetical protein DDB_G0289081 [Dictyostelium discoideum AX4]	Phospholipid/glycerol acyltransferase domain-containing protein	NA	7.13731e+07	82759243	1.91833e+07	1.37633e+07	2.50481e+06	2.1746e+06	1.27951e+07	1.85408e+07	3.60066e+07	1.15662e+07	1.57488	1.9796	-0.280217	-0.472871	-0.873056	-0.884793	-0.507287	-0.303056	0.31777	-0.550968	1
XP_636459.1	DDB_G0288965	hypothetical protein DDB_G0288965 [Dictyostelium discoideum AX4]	Uncharacterized protein	NA	1.84453e+06	1.64772e+06	1.40332e+06	1.65314e+06	173971	182337	780311	404483	445467	111243	1.403	1.12121	0.771273	1.12897	-0.988928	-0.976949	-0.120763	-0.658878	-0.600197	-1.07874	1
XP_636474.1	DDB_G0288897	hypothetical protein DDB_G0288897 [Dictyostelium discoideum AX4]	Uncharacterized protein	NA	986091	986091	81248.9	187050	178333	72097.3	99666.4	334749	313540	90802.7	1.83254	1.83254	-0.706272	-0.409414	-0.433873	-0.731949	-0.654596	0.00500029	-0.0545085	-0.679466	1
XP_636516.1	DDB_G0288863	hypothetical protein DDB_G0288863 [Dictyostelium discoideum AX4]	Phospholipid/glycerol acyltransferase domain-containing protein	NA	2.7184e+06	2.7184e+06	1.36473e+06	1.36473e+06	2.50364e+06	2.03542e+06	2.14439e+06	2.50801e+06	142410	441922	0.990974	0.990974	-0.460509	-0.460509	0.760691	0.258649	0.375487	0.765385	-1.77115	-1.44999	1
XP_636532.1	DDB_G0288807	palmitoyl-protein thioesterase 2 [Dictyostelium discoideum AX4]	Palmitoyl-protein thioesterase 2	ppt2	1.6726e+07	2.29706e+07	358751	4.0156e+06	578759	764103	387227	1.08982e+06	334962	75203.7	1.46639	2.22973	-0.534357	-0.0873417	-0.507463	-0.484807	-0.530876	-0.444991	-0.537265	-0.569018	1
XP_636542.1	DDB_G0288821	small MutS related family protein [Dictyostelium discoideum AX4]	Small MutS related family protein	NA	3.04445e+07	2.98937e+07	2.30049e+07	25174201	1.99915e+07	23735102	152136	242262	7.80566e+06	1.0225e+07	1.1589	1.11118	0.514403	0.702331	0.253359	0.577663	-1.46532	-1.45751	-0.802296	-0.592711	1
XP_636562.1	DDB_G0288761	hypothetical protein DDB_G0288761 [Dictyostelium discoideum AX4]	Cytidyltransferase-like domain-containing protein	NA	7.72436e+06	1.16692e+07	2.06364e+06	1.89257e+06	4.46683e+06	2.8551e+06	3.59324e+06	2.37197e+06	2.76195e+06	2.70561e+06	1.12383	2.38548	-0.686597	-0.74131	0.0819969	-0.433472	-0.197396	-0.587986	-0.463261	-0.48128	1
XP_636572.1	DDB_G0288749	ABC1 family protein kinase [Dictyostelium discoideum AX4]	Probable serine/threonine-protein kinase abkA (EC 2.7.11.-)	abkA	7.19385e+06	6.74728e+06	397036	397498	41720.2	59020.8	4.01886e+06	2912022	872086	215232	1.74999	1.59077	-0.67328	-0.673115	-0.799961	-0.793793	0.61801	0.223388	-0.50391	-0.738098	1
XP_636605.1	DDB_G0288735	hypothetical protein DDB_G0288735 [Dictyostelium discoideum AX4]	Acyl-coenzyme A oxidase	NA	117134869	1.00716e+08	3.796e+07	6.00048e+07	2.71532e+07	2.29145e+07	7.67524e+07	76865194	7.98571e+07	9.67971e+07	1.48216	0.970054	-0.987361	-0.299767	-1.32443	-1.45664	0.222603	0.226122	0.319444	0.847814	1
XP_636618.1	DDB_G0288639	DNAJ heat shock N-terminal domain-containing protein [Dictyostelium discoideum AX4]	DnaJ homolog subfamily C member 7 homolog	dnajc7	2.90485e+07	3.69114e+07	1.24768e+06	654950	1.34499e+06	1.39763e+06	8.95143e+06	8.95143e+06	4.56821e+06	2.0991e+06	1.51706	2.12781	-0.642357	-0.688397	-0.634798	-0.63071	-0.0439716	-0.0439716	-0.384436	-0.576224	1
XP_636635.1	DDB_G0288617	SH2 domain-containing protein [Dictyostelium discoideum AX4]	Dual specificity protein kinase shkB (EC 2.7.11.1) (SH2 domain-containing protein 2) (SH2 domain-containing protein B)	shkB	5.24444e+07	5.25557e+07	9.18637e+06	1.64013e+07	1.56574e+07	8.28037e+06	7.49753e+06	2735562	1.1409e+07	3.25831e+06	1.8399	1.84584	-0.466949	-0.0821942	-0.121862	-0.515264	-0.557011	-0.810955	-0.348421	-0.783078	1
XP_636672.1	DDB_G0288551	Pumilio RNA-binding region-containing protein [Dictyostelium discoideum AX4]	Pumilio RNA-binding region-containing protein	NA	7.77897e+07	9.26307e+07	9.00062e+06	1.92707e+07	8.90326e+06	7.6684e+06	7.67344e+06	5.42179e+06	4.10859e+06	1.0587e+07	1.64346	2.09949	-0.470284	-0.154707	-0.473276	-0.51122	-0.511066	-0.580254	-0.620606	-0.421539	1
XP_636685.1	DDB_G0288519	hypothetical protein DDB_G0288519 [Dictyostelium discoideum AX4]	CHK kinase-like domain-containing protein	NA	2.2484e+08	2.84483e+08	3.3379e+07	6.94036e+07	2.41119e+07	2.96965e+07	1.63211e+07	15536426	2.51641e+06	5.81642e+06	1.54601	2.14388	-0.373212	-0.0120968	-0.466107	-0.410126	-0.544203	-0.552068	-0.682582	-0.649503	1
XP_636765.1	DDB_G0288329	hypothetical protein DDB_G0288329 [Dictyostelium discoideum AX4]	Uncharacterized protein	NA	4.40146e+07	3.45503e+07	7.30915e+06	1.15317e+07	1.96553e+07	1.76328e+07	2.33795e+07	1.08615e+07	2.8842e+07	1.46605e+07	1.96137	1.14616	-1.20026	-0.836549	-0.136817	-0.311029	0.183961	-0.894277	0.65448	-0.567044	1
XP_636792.1	DDB_G0288285	myb domain-containing protein [Dictyostelium discoideum AX4]	Myb-like protein X	mybX	1.09332e+06	138004	475423	135297	351343	429378	604404	245534	660057	660057	2.10426	-1.16953	-0.0132256	-1.1788	-0.438435	-0.171017	0.428781	-0.801031	0.619498	0.619498	1
XP_636840.1	DDB_G0288241	hypothetical protein DDB_G0288241 [Dictyostelium discoideum AX4]	Enhancer of mRNA-decapping protein 4 C-terminal domain-containing protein	NA	4.02486e+06	4.64312e+06	454449	774404	3.70211e+06	4.10401e+06	6.01469e+06	5.80601e+06	2.48071e+06	6.12528e+06	0.104105	0.407861	-1.65007	-1.49287	-0.054462	0.142994	1.08173	0.9792	-0.654549	1.13606	1
XP_636871.1	DDB_G0288155	trimeric LpxA-like domain-containing protein [Dictyostelium discoideum AX4]	Uncharacterized protein DDB_G0288155	NA	2.83612e+06	2.53877e+06	1.07256e+06	4.17992e+06	2.89019e+06	1.27967e+06	517151	905863	52252.3	105405	0.862326	0.648352	-0.406745	1.82933	0.901232	-0.257708	-0.806418	-0.526699	-1.14096	-1.10271	1
XP_636875.1	DDB_G0288161	hypothetical protein DDB_G0288161 [Dictyostelium discoideum AX4]	DUF3818 domain-containing protein	NA	7.94109e+07	1.13565e+08	1.91227e+07	2.46941e+07	1.23636e+07	1.21357e+07	1.24816e+07	2.11425e+07	4.89e+06	8.08996e+06	1.34903	2.29668	-0.323708	-0.169125	-0.511245	-0.517569	-0.50797	-0.267667	-0.718606	-0.629821	1
XP_636877.1	DDB_G0288165	molybdenum cofactor sulfurase domain-containing protein [Dictyostelium discoideum AX4]	Molybdenum cofactor sulfurase domain-containing protein	NA	2.17634e+07	2.06838e+07	2.21045e+07	1.74298e+07	335969	335969	4.06804e+06	7.14554e+06	920047	99303.9	1.25408	1.14378	1.28893	0.81133	-0.935104	-0.935104	-0.553809	-0.239389	-0.87543	-0.959284	1
XP_636883.1	DDB_G0288071	hypothetical protein DDB_G0288071 [Dictyostelium discoideum AX4]	Serine/threonine-protein kinase dst4 (EC 2.7.11.1)	dst4	1.81964e+06	4.58523e+06	1.65862e+06	1.28168e+06	452577	351130	1.02117e+06	1.02117e+06	244164	127615	0.430159	2.54191	0.307205	0.0193816	-0.613709	-0.691172	-0.179541	-0.179541	-0.772849	-0.861844	1
XP_636916.1	DDB_G0287973	hypothetical protein DDB_G0287973 [Dictyostelium discoideum AX4]	Ubiquitin-like domain-containing protein	NA	8.87525e+06	1.2599e+07	2.45089e+06	3.7462e+06	2.75077e+06	2.48676e+06	361268	338501	91468.7	720383	1.31521	2.2166	-0.239927	0.0736266	-0.167335	-0.231245	-0.745759	-0.75127	-0.811069	-0.658829	1
XP_636925.1	DDB_G0287989	hypothetical protein DDB_G0287989 [Dictyostelium discoideum AX4]	DUF155 domain-containing protein	NA	4.20205e+06	8.65297e+06	4.1015e+06	4.16893e+06	1.16662e+06	1453275	4.81813e+06	7.02835e+06	3.23126e+06	3.23126e+06	-0.00148555	1.94946	-0.0455557	-0.0160004	-1.33198	-1.20634	0.268559	1.23735	-0.427004	-0.427004	1
XP_636934.1	DDB_G0288007	hypothetical protein DDB_G0288007 [Dictyostelium discoideum AX4]	Proteasome component Ecm29 N-terminal domain-containing protein	NA	1.84092e+07	2.8986e+07	6.05279e+06	2.47837e+06	289074	410821	9.52417e+06	1.14416e+07	234397	80823.2	1.10118	2.19805	-0.180231	-0.550916	-0.777957	-0.765331	0.179767	0.378612	-0.783627	-0.799553	1
XP_636951.1	DDB_G0288039	hypothetical protein DDB_G0288039 [Dictyostelium discoideum AX4]	Nudix hydrolase domain-containing protein	NA	1.19939e+07	1.80501e+07	5.50271e+06	1.55562e+07	141276	177777	5.11729e+06	4.18713e+06	199334	410193	0.868582	1.76618	-0.0935053	1.39655	-0.88814	-0.88273	-0.150629	-0.288491	-0.879535	-0.848283	1
XP_636959.1	DDB_G0288051	hypothetical protein DDB_G0288051 [Dictyostelium discoideum AX4]	Uncharacterized protein	NA	2.39542e+06	2.39542e+06	297020	257168	215827	61065.2	440508	58123.4	252214	171210	1.88364	1.88364	-0.386653	-0.429769	-0.474497	-0.641937	-0.23141	-0.645119	-0.435129	-0.522769	1
XP_637002.1	DDB_G0287711	hypothetical protein DDB_G0287711 [Dictyostelium discoideum AX4]	Aromatic amino acid aminotransferase DDB_G0287711 (EC 2.6.1.57)	NA	3.94776e+07	6.35568e+07	1.26041e+07	2.23679e+07	239978	133823	1.28079e+07	1.38088e+07	66526.8	149561	1.10528	2.26462	-0.188601	0.281496	-0.783898	-0.789009	-0.178789	-0.130598	-0.792249	-0.788251	1
XP_637006.1	DDB_G0287717	hypothetical protein DDB_G0287717 [Dictyostelium discoideum AX4]	Phytanoyl-CoA dioxygenase	NA	3.73842e+06	451710	984140	984140	1.10349e+06	1.07878e+06	1.19764e+06	1.19764e+06	321529	215216	2.63926	-0.682831	-0.144671	-0.144671	-0.0240357	-0.0490088	0.0711225	0.0711225	-0.814413	-0.921871	1
XP_637016.1	DDB_G0287735	hypothetical protein DDB_G0287735 [Dictyostelium discoideum AX4]	Uncharacterized protein	NA	1.51035e+07	1.27813e+07	1.00607e+07	8.8405e+06	1.17304e+07	1.13645e+07	1.09935e+07	9.19625e+06	5.31264e+06	7.34536e+06	1.73345	0.900123	-0.0761298	-0.513997	0.523027	0.391736	0.258603	-0.386341	-1.77995	-1.05052	1
XP_637034.1	DDB_G0287759	hypothetical protein DDB_G0287759 [Dictyostelium discoideum AX4]	DUF202 domain-containing protein	NA	1.18354e+06	1.61217e+06	206269	136468	97851.3	366282	1.52429e+06	1.85153e+06	25745.1	207704	0.633162	1.22014	-0.705143	-0.800729	-0.853613	-0.486015	1.09979	1.54794	-0.952358	-0.703178	1
XP_637051.1	DDB_G0287685	elongation factor 2 [Dictyostelium discoideum AX4]	Elongation factor 2	cinC	225447	736880	228330	228330	467858	234025	160896	160896	98313.7	139539	-0.221111	2.43315	-0.206149	-0.206149	1.03697	-0.176593	-0.556123	-0.556123	-0.880915	-0.666959	1
XP_637152.1	DDB_G0287647	esterase, SGNH hydrolase-type [Dictyostelium discoideum AX4]	Esterase, SGNH hydrolase-type	NA	1.5032e+07	1.02096e+07	1.45382e+06	39140.5	1.95678e+06	2.01173e+06	731294	393622	93531.4	277747	2.30045	1.36127	-0.343956	-0.619472	-0.246002	-0.2353	-0.484672	-0.550435	-0.608879	-0.573002	1
XP_637159.1	DDB_G0287513	transcription factor jumonji, jmjC domain-containing protein [Dictyostelium discoideum AX4]	Bifunctional lysine-specific demethylase and histidyl-hydroxylase NO66 (EC 1.14.11.-) (EC 1.14.11.27) (Histone lysine demethylase NO66) (JmjC domain-containing protein G)	jcdg	7.49648e+07	1.15024e+08	2.93688e+07	4.53293e+07	1.98224e+07	1.32851e+07	1.98461e+07	3.01474e+07	8.75307e+06	8.75307e+06	1.12802	2.3037	-0.210153	0.258262	-0.490325	-0.682183	-0.48963	-0.187302	-0.815192	-0.815192	1
XP_637176.1	DDB_G0287537	U3 snoRNP protein [Dictyostelium discoideum AX4]	U3 snoRNP protein	nop14	5.65455e+06	3.15567e+07	3.48581e+06	1.41264e+06	1.181e+06	1.25791e+06	1.1181e+06	2.43175e+06	22179.7	81085	0.0874261	2.80146	-0.139815	-0.357043	-0.381314	-0.373255	-0.387904	-0.25026	-0.502735	-0.496563	1
XP_637249.1	DDB_G0287343	hypothetical protein DDB_G0287343 [Dictyostelium discoideum AX4]	Uncharacterized protein	NA	1.4281e+07	1.26436e+07	2.70271e+06	6.81078e+06	223029	493304	688630	688630	92753.8	45500.2	1.9041	1.60472	-0.212879	0.53824	-0.666263	-0.616846	-0.581133	-0.581133	-0.690083	-0.698723	1
XP_637260.1	DDB_G0287445	hypothetical protein DDB_G0287445 [Dictyostelium discoideum AX4]	Vacuolar protein sorting-associated protein 51 homolog (Protein fat-free homolog)	vps51	2.62587e+06	2.23379e+07	221011	774812	82355.6	144656	4.37248e+06	4.54145e+06	1.4631e+06	797744	-0.164599	2.75775	-0.521126	-0.439023	-0.541682	-0.532445	0.0943395	0.119389	-0.336983	-0.435623	1
XP_637277.1	DDB_G0287377	methylcrotonyl-CoA carboxylase [Dictyostelium discoideum AX4]	Methylcrotonoyl-CoA carboxylase subunit alpha, mitochondrial (MCCase subunit alpha) (EC 6.4.1.4) (3-methylcrotonyl-CoA carboxylase 1) (3-methylcrotonyl-CoA carboxylase biotin-containing subunit) (3-methylcrotonyl-CoA:carbon dioxide ligase subunit alpha)	mccA	5.18011e+08	5.23406e+08	1.47808e+08	1.63868e+08	9.73648e+07	1.00883e+08	267036820	2.9316e+08	2.09693e+08	2.37569e+08	1.70168	1.7367	-0.701571	-0.597314	-1.02903	-1.0062	0.0724268	0.242011	-0.29983	-0.118867	1
XP_637290.1	DDB_G0287403	hypothetical protein DDB_G0287403 [Dictyostelium discoideum AX4]	Transmembrane protein	NA	1.55049e+06	335209	968452	981329	948522	328339	513703	627497	320617	255042	2.06638	-0.828176	0.680076	0.710747	0.632606	-0.844537	-0.40304	-0.132007	-0.86293	-1.01912	1
XP_637296.1	DDB_G0287413	hypothetical protein DDB_G0287413 [Dictyostelium discoideum AX4]	Putative uncharacterized protein DDB_G0287413	NA	1.20183e+07	6.619e+06	3.13611e+06	7.99256e+06	568433	210602	381902	1.70849e+06	176352	171917	2.09	0.795887	-0.0388903	1.1251	-0.65431	-0.740075	-0.699018	-0.381062	-0.748284	-0.749347	1
XP_637312.1	DDB_G0287215	hypothetical protein DDB_G0287215 [Dictyostelium discoideum AX4]	J domain-containing protein	NA	1.05869e+07	5.70777e+06	79176.4	299781	479247	133235	165594	538333	42946.3	62366.3	2.48169	1.10218	-0.489238	-0.426865	-0.376123	-0.473953	-0.464804	-0.359417	-0.499481	-0.493991	1
XP_637324.1	DDB_G0287233	guanosine-3',5'-bis 3'-diphosphatase [Dictyostelium discoideum AX4]	Guanosine-3',5'-bis(diphosphate) 3'-pyrophosphohydrolase MESH1 (Metazoan SpoT homolog 1) (Penta-phosphate guanosine-3'-pyrophosphohydrolase)	spoT	2.48898e+07	6.63693e+06	2.5345e+06	3.57038e+06	2.07773e+06	1.30339e+06	1.05318e+06	1.01336e+06	2.23804e+06	3.12914e+06	2.77099	0.24776	-0.319349	-0.17615	-0.382491	-0.489533	-0.524122	-0.529627	-0.360329	-0.237147	1
XP_637346.1	DDB_G0287135	hypothetical protein DDB_G0287135 [Dictyostelium discoideum AX4]	RNase III domain-containing protein	NA	4.05946e+06	6.63721e+06	355401	1.18987e+06	88474.7	595795	204806	1.19483e+06	192172	59858.2	1.19449	2.378	-0.506134	-0.123007	-0.628686	-0.395763	-0.575276	-0.120731	-0.581076	-0.641825	1
XP_637369.1	DDB_G0287159	cysteinyl-tRNA synthetase [Dictyostelium discoideum AX4]	Cysteine--tRNA ligase, cytoplasmic (EC 6.1.1.16) (Cysteinyl-tRNA synthetase) (CysRS)	cysS	1.9323e+08	2.11442e+08	5.75404e+07	1.0586e+08	6.18691e+07	6.48518e+07	9.77787e+07	6.9481e+07	1.27031e+07	3.90206e+07	1.58488	1.86827	-0.526527	0.225349	-0.459171	-0.412759	0.0996027	-0.340725	-1.22422	-0.814707	1
XP_637415.1	DDB_G0287077	hypothetical protein DDB_G0287077 [Dictyostelium discoideum AX4]	Uncharacterized protein	NA	1.55835e+06	3.22557e+06	1.16881e+06	129431	143470	153981	160404	149151	360464	159212	0.825339	2.46841	0.441441	-0.582889	-0.569053	-0.558694	-0.552364	-0.563454	-0.355201	-0.553539	1
XP_637480.1	DDB_G0286947	hypothetical protein DDB_G0286947 [Dictyostelium discoideum AX4]	Ankyrin repeat-containing protein	NA	3.29688e+07	4.6081e+07	530965	250946	102194	173372	249699	599056	261075	200984	1.4754	2.25462	-0.452291	-0.468932	-0.477772	-0.473542	-0.469006	-0.448245	-0.46833	-0.471901	1
XP_637505.1	DDB_G0286885	hypothetical protein DDB_G0286885 [Dictyostelium discoideum AX4]	Uncharacterized protein	NA	3.85387e+06	3.11575e+06	474812	466163	340266	340266	130651	171100	409426	57562.6	2.14263	1.60062	-0.338644	-0.344996	-0.437443	-0.437443	-0.591365	-0.561663	-0.386658	-0.645035	1
XP_637524.1	DDB_G0286845	short-chain dehydrogenase/reductase family protein [Dictyostelium discoideum AX4]	Short-chain dehydrogenase/reductase family protein	NA	1.79696e+07	1.7704e+07	1.21677e+07	1.18582e+07	191248	220185	207877	186611	2.07992e+06	1.83463e+06	1.51967	1.48466	0.754812	0.714018	-0.82403	-0.820215	-0.821838	-0.824641	-0.575049	-0.607385	1
XP_637540.1	DDB_G0286575	hypothetical protein DDB_G0286575 [Dictyostelium discoideum AX4]	Short-chain dehydrogenase/reductase family protein	NA	5.56521e+06	2.86425e+06	432045	632476	96494.8	210501	719547	297617	93577.1	106520	2.51696	0.993856	-0.377697	-0.264671	-0.566918	-0.502629	-0.215571	-0.453503	-0.568563	-0.561265	1
XP_637577.1	DDB_G0286803	RING zinc finger-containing protein [Dictyostelium discoideum AX4]	Vacuolar protein sorting-associated protein 41 homolog	vps41	6.27579e+06	1.60948e+07	209784	162387	149430	341962	2.53845e+06	381754	163974	162078	0.709706	2.63062	-0.477002	-0.486274	-0.488809	-0.451143	-0.0214398	-0.443359	-0.485964	-0.486334	1
XP_637611.1	DDB_G0286671	ankyrin repeat-containing protein [Dictyostelium discoideum AX4]	NAD-dependent deacetylase sir2B (EC 2.3.1.286) (Silent information regulator sir2B)	sir2B	1.0936e+06	1.0936e+06	309993	220646	393242	135158	435109	295009	53247.6	245697	1.8081	1.8081	-0.319063	-0.561603	-0.0930799	-0.793667	0.0205717	-0.359739	-1.01602	-0.493601	1
XP_637618.1	DDB_G0286681	hypothetical protein DDB_G0286681 [Dictyostelium discoideum AX4]	Leucine-rich repeat-containing protein	NA	7.39438e+06	1.00415e+07	1.01425e+06	846091	8.77552e+06	9.43699e+06	1.14881e+07	1.66871e+07	3.05381e+06	8.83892e+06	-0.0735802	0.462569	-1.36581	-1.39987	0.206156	0.34013	0.755559	1.80856	-0.952716	0.218997	1
XP_637643.1	DDB_G0286725	vacuolar protein sorting-associated protein 13 family protein [Dictyostelium discoideum AX4]	Intermembrane lipid transfer protein vps13A (Vacuolar protein sorting-associated protein 13A)	vps13A	5.18531e+07	7.23014e+07	7.80713e+06	407985	6.49319e+06	6.55038e+06	9.71544e+06	1.20816e+07	2.12207e+06	6.59419e+06	1.41774	2.26392	-0.404937	-0.711123	-0.45931	-0.456943	-0.325969	-0.228055	-0.640192	-0.45513	1
XP_637663.1	DDB_G0286759	hypothetical protein DDB_G0286759 [Dictyostelium discoideum AX4]	Protein KRTCAP2 homolog (Dolichyl-diphosphooligosaccharide--protein glycosyltransferase subunit KCP2) (Oligosaccharyl transferase subunit KCP2)	NA	3.37413e+06	4.96409e+06	158536	119971	480532	281439	4.84877e+06	3419787	22983.2	503084	0.749701	1.51537	-0.798821	-0.817393	-0.643758	-0.739635	1.45984	0.77169	-0.864099	-0.632898	1
XP_637688.1	DDB_G0286517	leucyl-tRNA synthetase [Dictyostelium discoideum AX4]	lysine--tRNA ligase (EC 6.1.1.6) (Lysyl-tRNA synthetase)	mlysS	2.72085e+07	2.49387e+07	1.4432e+07	5.71867e+06	2.83903e+06	2.78569e+06	5.30209e+06	6.20655e+06	1.08888e+07	3.47191e+06	1.8572	1.60671	0.447248	-0.514312	-0.832095	-0.837982	-0.560283	-0.460472	0.0562374	-0.762253	1
XP_637691.1	DDB_G0286523	hypothetical protein DDB_G0286523 [Dictyostelium discoideum AX4]	Plus3 domain-containing protein	NA	1.69426e+07	1.73627e+07	1.20045e+07	1.34101e+07	2.13444e+07	1.82232e+07	2.40145e+07	2.35504e+07	1.27657e+07	2.05146e+07	-0.246011	-0.149473	-1.38064	-1.05768	0.765407	0.0482393	1.3789	1.27226	-1.20573	0.574727	1
XP_637705.1	DDB_G0286361	hypothetical protein DDB_G0286361 [Dictyostelium discoideum AX4]	U1-type domain-containing protein	NA	470277	1.42286e+06	974526	1.39811e+06	121154	1.02303e+06	411707	162744	50423.4	37467.1	-0.248936	1.48255	0.667624	1.43757	-0.883526	0.755788	-0.355397	-0.80793	-1.01209	-1.03564	1
XP_637719.1	DDB_G0286383	hypothetical protein DDB_G0286383 [Dictyostelium discoideum AX4]	GAF domain-containing protein	NA	4.79177e+07	3.80668e+07	5.12195e+06	7.17169e+06	2.50518e+07	2.01947e+07	2.3445e+07	2.05803e+07	415057	415057	1.82577	1.20728	-0.861162	-0.732469	0.390132	0.0851836	0.289249	0.109388	-1.15669	-1.15669	1
XP_637773.1	DDB_G0286195	glucosamine-6-phosphate isomerase [Dictyostelium discoideum AX4]	Glucosamine-6-phosphate isomerase	nagB1	3.43297e+08	3.52824e+08	1.38597e+08	1.04201e+08	1.49249e+08	1.39744e+08	1.2219e+08	1.26953e+08	5.64894e+07	5.21251e+07	1.75488	1.84539	-0.189712	-0.516459	-0.0885186	-0.17881	-0.34557	-0.300324	-0.969708	-1.01117	1
XP_637820.1	DDB_G0286271	hypothetical protein DDB_G0286271 [Dictyostelium discoideum AX4]	Uncharacterized protein	NA	952065	952065	643766	261074	144157	692182	375678	1.01978e+06	149313	212786	1.16473	1.16473	0.292696	-0.789765	-1.12047	0.429644	-0.465603	1.35626	-1.10589	-0.926349	1
XP_637835.1	DDB_G0286289	hypothetical protein DDB_G0286289 [Dictyostelium discoideum AX4]	RBR-type E3 ubiquitin transferase (EC 2.3.2.31)	NA	5.74973e+06	6.15583e+06	4.20877e+06	3.15509e+06	4.85215e+06	4.02997e+06	119587	491273	31550.1	327878	1.15883	1.32468	0.529515	0.0992015	0.792268	0.456494	-1.14047	-0.98868	-1.17643	-1.05541	1
XP_637838.1	DDB_G0286293	hypothetical protein DDB_G0286293 [Dictyostelium discoideum AX4]	J domain-containing protein	dnajc13	1.97958e+08	2.53801e+08	5.27392e+07	4.26245e+07	1.86714e+07	2.0319e+07	2.70929e+07	40533864	5.27265e+06	1.90619e+07	1.5227	2.17603	-0.176291	-0.294627	-0.574868	-0.555591	-0.47634	-0.319087	-0.731627	-0.570299	1
XP_637847.1	DDB_G0286305	zinc-containing alcohol dehydrogenase [Dictyostelium discoideum AX4]	Zinc-containing alcohol dehydrogenase	NA	9.92129e+07	8.79027e+07	729382	2.33893e+06	1.11758e+07	5.79146e+06	1.43559e+06	1.25519e+06	2.26956e+07	2.90215e+07	1.97989	1.67338	-0.689074	-0.645455	-0.405969	-0.551889	-0.669936	-0.674825	-0.0937752	0.0776588	1
XP_637857.1	DDB_G0286131	hypothetical protein DDB_G0286131 [Dictyostelium discoideum AX4]	J domain-containing protein	NA	4.12361e+07	5.5264e+07	1.75071e+06	7.87971e+06	561663	561663	2.81277e+07	25264691	3.96155e+06	1.02285e+07	1.23794	1.96904	-0.819971	-0.500539	-0.881942	-0.881942	0.55475	0.405535	-0.704746	-0.378125	1
XP_637859.1	DDB_G0286117	40S ribosomal protein S10 [Dictyostelium discoideum AX4]	Small ribosomal subunit protein eS10 (40S ribosomal protein S10)	rps10	9.71961e+07	9.50999e+07	1.19299e+07	8.2956e+06	1.42084e+07	1.79379e+07	1.16982e+07	58292899	1.56929e+06	2.67811e+06	1.74534	1.68932	-0.533468	-0.630597	-0.472572	-0.372898	-0.539659	0.705622	-0.810363	-0.780729	1
XP_637903.1	DDB_G0286033	tetratricopeptide-like helical domain-containing protein [Dictyostelium discoideum AX4]	Peroxisomal targeting signal 1 receptor (PTS1 receptor) (PTS1R) (Peroxin-5)	pex5	3.65914e+07	3.54854e+07	6.90042e+06	4.3986e+06	704312	1.18206e+06	4.85276e+06	6.39804e+06	279662	54365.5	1.90597	1.82762	-0.197227	-0.374447	-0.636136	-0.602294	-0.342276	-0.232814	-0.666216	-0.682176	1
XP_637930.1	DDB_G0286079	hypothetical protein DDB_G0286079 [Dictyostelium discoideum AX4]	Glycosyl hydrolase family 13 catalytic domain-containing protein	NA	3.9611e+07	6.79308e+07	9.56992e+06	1.29505e+07	1.08902e+06	1.8905e+06	242927	1.8464e+06	79805	664007	1.15041	2.40234	-0.177603	-0.0281609	-0.552515	-0.517084	-0.589918	-0.519034	-0.597129	-0.571304	1
XP_637993.1	DDB_G0285899	alanine transaminase [Dictyostelium discoideum AX4]	Probable alanine aminotransferase, mitochondrial (ALT) (EC 2.6.1.2) (Glutamate pyruvate transaminase) (GPT) (Glutamic--alanine transaminase) (Glutamic--pyruvic transaminase)	gpt	1.37368e+08	1.38372e+08	6.57874e+07	9.97011e+07	9.30407e+07	1.05465e+08	1.2064e+08	1.15161e+08	7.5304e+07	106114997	1.33099	1.37315	-1.67706	-0.251899	-0.531788	-0.00969267	0.62802	0.397785	-1.27714	0.0176331	1
XP_638158.1	DDB_G0285605	hypothetical protein DDB_G0285605 [Dictyostelium discoideum AX4]	Malonyl-CoA:ACP transacylase (MAT) domain-containing protein	NA	2.03009e+06	9.07256e+06	145189	170561	26508.4	834333	1.53214e+06	1.10705e+06	234705	495340	0.171072	2.7606	-0.522012	-0.512683	-0.565651	-0.268612	-0.0120266	-0.168332	-0.489097	-0.393261	1
XP_638198.1	DDB_G0285653	hypothetical protein DDB_G0285653 [Dictyostelium discoideum AX4]	Uncharacterized protein	NA	1.11642e+07	1.01826e+07	5.16586e+06	9.27047e+06	2.1602e+06	5.98197e+06	3.73144e+06	3.2062e+06	409773	837334	1.53751	1.28399	-0.0116588	1.04842	-0.78792	0.199115	-0.382121	-0.517774	-1.24	-1.12957	1
XP_638316.1	DDB_G0285291	hypothetical protein DDB_G0285291 [Dictyostelium discoideum AX4]	Uncharacterized protein DDB_G0285291	NA	1.92552e+07	3.50462e+07	6.83636e+06	1.08903e+07	1.56027e+07	8.40392e+06	2.61702e+07	29728178	7.53087e+06	3.63861e+06	0.271772	1.72906	-0.874302	-0.500185	-0.0653006	-0.729639	0.909933	1.23828	-0.810209	-1.16941	1
XP_638323.1	DDB_G0285213	DEAD/DEAH box helicase [Dictyostelium discoideum AX4]	Putative ATP-dependent RNA helicase DHX15 (EC 3.6.4.13) (DEAH box protein 15)	dhx15	4.22927e+07	2.73997e+07	4.9187e+06	3.80162e+06	1.09711e+06	500589	4.50701e+06	9.29565e+06	241233	1.00449e+06	2.32895	1.27106	-0.325843	-0.405192	-0.597303	-0.639675	-0.355086	-0.0149331	-0.658098	-0.603882	1
XP_638366.2	DDB_G0284853	RING zinc finger-containing protein [Dictyostelium discoideum AX4]	RING zinc finger-containing protein	NA	1.08128e+07	1.84432e+07	968373	108119	41081.9	190211	158351	1.17024e+06	157374	302685	1.2067	2.42181	-0.360991	-0.497983	-0.508658	-0.48491	-0.489984	-0.328844	-0.490139	-0.466999	1
XP_638453.1	DDB_G0284651	glutamate-cysteine ligase [Dictyostelium discoideum AX4]	Glutamate--cysteine ligase (EC 6.3.2.2) (Gamma-ECS) (GCS) (Gamma-glutamylcysteine synthetase)	gcsA	1.66808e+07	1.87368e+07	2.55749e+06	2.55749e+06	783125	270296	1.01949e+06	904149	24310.9	209993	1.73341	2.023	-0.255918	-0.255918	-0.505844	-0.578078	-0.472552	-0.488798	-0.612726	-0.586572	1
XP_638459.1	DDB_G0284657	hypothetical protein DDB_G0284657 [Dictyostelium discoideum AX4]	B box-type domain-containing protein	NA	1.31064e+07	1.85009e+07	3.18235e+06	6.35305e+06	83728.4	314736	136446	418530	289890	462056	1.35485	2.18336	-0.16932	0.317645	-0.645217	-0.609738	-0.63712	-0.593797	-0.613554	-0.587112	1
XP_638475.1	DDB_G0284685	mannose-6-phosphate isomerase [Dictyostelium discoideum AX4]	Probable mannose-6-phosphate isomerase (EC 5.3.1.8) (Phosphohexomutase) (Phosphomannose isomerase) (PMI)	mpi	6.37126e+06	6.09089e+06	218235	26147.4	237034	1.31664e+06	242146	816005	120491	104354	1.92899	1.81672	-0.535049	-0.611973	-0.527521	-0.0951822	-0.525474	-0.295666	-0.574192	-0.580654	1
XP_638609.1	DDB_G0284401	hypothetical protein DDB_G0284401 [Dictyostelium discoideum AX4]	Methyltransferase domain-containing protein	NA	1.2325e+07	1.64322e+07	8.96273e+06	4.19535e+06	3.41946e+06	3.36716e+06	3.7355e+06	3.7355e+06	107049	436379	1.2641	2.04446	0.625294	-0.280485	-0.427902	-0.437838	-0.367856	-0.367856	-1.05724	-0.994673	1
XP_638613.1	DDB_G0284407	Delta-sterol reductase [Dictyostelium discoideum AX4]	Delta(14)-sterol reductase (EC 1.3.1.70) (C-14 sterol reductase) (Sterol C14-reductase)	erg24	4.02768e+07	7.3757e+07	3.55819e+07	1.61566e+07	3.62615e+06	1.89572e+06	2.56658e+07	24786472	8.60563e+06	3.89358e+06	0.75522	2.25561	0.544819	-0.325707	-0.887249	-0.964797	0.100437	0.0610328	-0.664098	-0.875265	1
XP_638631.1	DDB_G0284439	hypothetical protein DDB_G0284439 [Dictyostelium discoideum AX4]	Uncharacterized protein	NA	2.4608e+06	460982	209213	127834	86616.1	557316	828886	268470	765921	1.1238e+06	2.50351	-0.322159	-0.677899	-0.792886	-0.851125	-0.186042	0.197676	-0.594171	0.108709	0.614386	1
XP_638641.1	DDB_G0284203	hypothetical protein DDB_G0284203 [Dictyostelium discoideum AX4]	Kynureninase (EC 3.7.1.3) (L-kynurenine hydrolase)	kynu	7.50053e+07	2.92102e+07	6.11267e+06	4.31228e+06	1.15617e+07	8.63323e+06	2.70141e+06	3.31549e+06	9.48979e+06	8.6096e+06	2.67363	0.602257	-0.442475	-0.523909	-0.19601	-0.328467	-0.596771	-0.568995	-0.289723	-0.329536	1
XP_638666.1	DDB_G0284237	40S ribosomal protein S12 [Dictyostelium discoideum AX4]	Small ribosomal subunit protein eS12 (40S ribosomal protein S12)	rps12	2.50181e+07	8.5602e+06	2.68997e+06	3.66058e+06	6.20672e+06	6.60713e+06	1.0961e+06	2.63455e+06	1.84798e+06	3.27483e+06	2.68233	0.341445	-0.493504	-0.35545	0.00669888	0.0636511	-0.720206	-0.501386	-0.613263	-0.410317	1
XP_638696.1	DDB_G0284277	hypothetical protein DDB_G0284277 [Dictyostelium discoideum AX4]	Short-chain dehydrogenase/reductase family protein	NA	3.97074e+06	4.58966e+06	3.20695e+06	4801164	2.05901e+06	2.46551e+06	4.99063e+06	207387	316886	224894	0.66646	0.98685	0.27108	1.09633	-0.323161	-0.112734	1.19442	-1.28166	-1.22498	-1.2726	1
XP_638714.1	DDB_G0284053	hypothetical protein DDB_G0284053 [Dictyostelium discoideum AX4]	Uncharacterized protein	NA	9.02723e+06	9.64916e+06	4.79526e+06	7.84858e+06	7.43142e+06	6.12351e+06	7.5029e+06	5.63489e+06	5.4973e+06	5.4973e+06	1.29688	1.67618	-1.28408	0.578053	0.323636	-0.474022	0.36723	-0.772015	-0.855927	-0.855927	1
XP_638722.1	DDB_G0284065	RapGAP/RanGAP domain-containing protein [Dictyostelium discoideum AX4]	RapGAP/RanGAP domain-containing protein	NA	2.3683e+07	2.16813e+07	2.16099e+07	2.27132e+07	124113	920400	9.48703e+06	7.94633e+06	3.60106e+06	218464	1.23027	1.03301	1.02598	1.13469	-1.0913	-1.01283	-0.168652	-0.320478	-0.748674	-1.08201	1
XP_638731.1	DDB_G0284075	elongation protein 1 [Dictyostelium discoideum AX4]	Elongator complex protein 1	elp1	3.39416e+07	4.37178e+07	1.76748e+07	1.58754e+07	1.23545e+07	1.60917e+07	1.56045e+07	6.86726e+06	2.04452e+06	1.00167e+07	1.32463	2.10839	0.0205159	-0.123738	-0.406016	-0.106398	-0.145461	-0.845926	-1.23257	-0.593434	1
XP_638789.1	DDB_G0284021	hypothetical protein DDB_G0284021 [Dictyostelium discoideum AX4]	Methylosome subunit pICln	NA	529581	776895	352356	525178	478270	588538	208536	368983	45058.6	338832	0.526444	1.72799	-0.334579	0.505051	0.277158	0.81288	-1.03331	-0.253799	-1.82755	-0.400287	1
XP_638821.1	DDB_G0283947	hypothetical protein DDB_G0283947 [Dictyostelium discoideum AX4]	Uncharacterized protein	NA	2.27259e+06	1.74925e+06	1.3593e+06	1.13659e+06	70048.5	180393	144168	322214	289765	62094.4	1.87644	1.2278	0.744485	0.468441	-0.853469	-0.716704	-0.761602	-0.540925	-0.581143	-0.863327	1
XP_638839.1	DDB_G0283971	hypothetical protein DDB_G0283971 [Dictyostelium discoideum AX4]	Ubiquitin-like domain-containing protein	NA	1.60871e+07	1.49279e+07	5.72696e+06	7.43108e+06	3.90057e+06	6.83919e+06	8.47845e+06	7.4159e+06	4.41548e+06	6.03947e+06	1.92362	1.64353	-0.579741	-0.167969	-1.02106	-0.310989	0.0851118	-0.171637	-0.896638	-0.504228	1
XP_638840.1	DDB_G0283973	hypothetical protein DDB_G0283973 [Dictyostelium discoideum AX4]	Uncharacterized protein	NA	6.54586e+06	6.54586e+06	1.73113e+06	1.73113e+06	231842	375593	2.83133e+06	3.94916e+06	2.93717e+06	2.93717e+06	1.61473	1.61473	-0.566521	-0.566521	-1.24576	-1.18063	-0.0680899	0.438332	-0.0201398	-0.0201398	1
XP_638964.1	DDB_G0283683	leucine-rich repeat-containing protein [Dictyostelium discoideum AX4]	Leucine-rich repeat-containing protein	NA	1.08089e+07	1.70491e+07	2.37087e+06	5.97916e+06	94409.1	230705	304530	437088	86905.1	150156	1.2054	2.27118	-0.235746	0.380519	-0.624547	-0.601269	-0.58866	-0.56602	-0.625828	-0.615026	1
XP_638974.1	DDB_G0283703	hypothetical protein DDB_G0283703 [Dictyostelium discoideum AX4]	Uncharacterized protein	NA	8.58955e+06	8.58955e+06	4.50813e+06	6.93857e+06	429199	230668	162366	795357	1.48772e+06	1.79994e+06	1.49821	1.49821	0.330467	1.02584	-0.836563	-0.893365	-0.912907	-0.731801	-0.533709	-0.444377	1
XP_639013.1	DDB_G0283557	hypothetical protein DDB_G0283557 [Dictyostelium discoideum AX4]	Uncharacterized protein	NA	7.44398e+06	7.3001e+06	2.64071e+06	3.75896e+06	199737	205738	1.00442e+06	1.00442e+06	526048	188369	1.75783	1.70742	0.0747972	0.466625	-0.780507	-0.778404	-0.498551	-0.498551	-0.666169	-0.78449	1
XP_639095.1	DDB_G0283471	hypothetical protein DDB_G0283471 [Dictyostelium discoideum AX4]	RING-type domain-containing protein	NA	443586	1.04537e+06	372977	134529	52825.6	176005	109338	1.24826e+06	286991	119790	0.107321	1.55479	-0.0625141	-0.636053	-0.832575	-0.536292	-0.696645	2.04281	-0.269337	-0.671506	1
XP_639128.1	DDB_G0283329	EF-hand domain-containing protein [Dictyostelium discoideum AX4]	Calcium-binding mitochondrial carrier protein (Mitochondrial substrate carrier family protein O)	mcfO	138611175	1.78029e+08	2.63159e+07	2.98317e+07	4.72441e+07	4.57533e+07	1.16908e+08	8.06627e+07	5.11068e+07	6.8772e+07	1.19297	1.97296	-1.02912	-0.959547	-0.614994	-0.644494	0.763498	0.0462884	-0.538559	-0.189003	1
XP_639159.1	DDB_G0283313	RmlC-like cupin family protein [Dictyostelium discoideum AX4]	RmlC-like cupin family protein	NA	8.47072e+06	1.26644e+07	313511	312378	147042	62502.7	157771	475630	235502	1.37578e+06	1.36823	2.31676	-0.476797	-0.477053	-0.514449	-0.533571	-0.512022	-0.440128	-0.494441	-0.23653	1
XP_639196.1	DDB_G0283171	hypothetical protein DDB_G0283171 [Dictyostelium discoideum AX4]	Uncharacterized protein	NA	3.10851e+06	3.10851e+06	580574	695769	126298	721548	453244	216987	85084.7	124147	1.8585	1.8585	-0.290272	-0.192356	-0.67641	-0.170443	-0.398504	-0.599324	-0.711442	-0.678239	1
XP_639197.1	DDB_G0283173	kynurenine 3-monooxygenase [Dictyostelium discoideum AX4]	Kynurenine 3-monooxygenase (EC 1.14.13.9) (Kynurenine 3-hydroxylase)	kmo	1.70331e+08	1.52353e+08	5.41659e+07	3.79976e+07	3.35653e+07	4.36997e+07	3.879e+07	3.42667e+07	2.69386e+07	2.67858e+07	2.03897	1.70094	-0.14522	-0.449226	-0.532563	-0.34201	-0.434325	-0.519375	-0.657161	-0.660034	1
XP_639224.1	DDB_G0283089	hypothetical protein DDB_G0283089 [Dictyostelium discoideum AX4]	FNIP repeat-containing protein	NA	1.82704e+06	1.02107e+07	137184	349753	364088	174975	814741	467700	35115.1	28116.3	0.123458	2.80422	-0.41689	-0.348919	-0.344335	-0.404806	-0.200234	-0.311204	-0.449528	-0.451766	1
XP_639248.1	DDB_G0283121	methenyl tetrahydrofolate cyclohydrolase / NADP-dependent methylene H4F dehydrogenase [Dictyostelium discoideum AX4]	Methenyl tetrahydrofolate cyclohydrolase / NADP-dependent methylene H4F dehydrogenase	NA	1.01898e+08	1.90617e+08	5.61837e+06	7.72801e+06	2.99239e+06	1.28863e+06	3.03656e+07	3.17423e+07	4.07277e+07	1.71811e+07	0.984419	2.46765	-0.625227	-0.589957	-0.669129	-0.697613	-0.211493	-0.188476	-0.0382553	-0.431917	1
XP_639274.1	DDB_G0282949	engulfment and cell motility ELM family protein [Dictyostelium discoideum AX4]	ELMO domain-containing protein C	elmoC	1.10116e+06	1.10116e+06	62787.3	631466	96818.2	84572.5	188458	696686	133645	346110	1.5937	1.5937	-0.925584	0.454128	-0.843019	-0.872729	-0.620685	0.612363	-0.753672	-0.238194	1
XP_639284.1	DDB_G0282965	hypothetical protein DDB_G0282965 [Dictyostelium discoideum AX4]	Uncharacterized protein	NA	6.03585e+06	8.33236e+06	319312	273070	190061	450489	61446.6	160640	354661	157243	1.4787	2.25007	-0.441427	-0.456959	-0.484841	-0.397366	-0.528041	-0.494723	-0.429553	-0.495864	1
XP_639309.1	DDB_G0283003	hypothetical protein DDB_G0283003 [Dictyostelium discoideum AX4]	Iron-sulfur cluster assembly protein	NA	6.57375e+06	6.57375e+06	205428	250172	294649	305723	322107	943174	128271	55341.4	1.88964	1.88964	-0.513037	-0.496156	-0.479375	-0.475198	-0.469016	-0.234696	-0.542147	-0.569663	1
XP_639320.1	DDB_G0283021	superoxide dismutase [Dictyostelium discoideum AX4]	Extracellular superoxide dismutase [Cu-Zn] 2 (EC-SOD 2) (EC 1.15.1.1)	sodB	9.52313e+06	4.62406e+06	6.14616e+06	4821926	431224	498802	1.89789e+06	2.11001e+06	431521	431521	2.07602	0.494655	0.985972	0.558524	-0.85875	-0.836936	-0.385326	-0.316855	-0.858654	-0.858654	1
XP_639342.1	DDB_G0282897	translocase of outer mitochondrial membrane [Dictyostelium discoideum AX4]	Translocase of outer mitochondrial membrane	tom7	555042	1.58844e+07	833570	2.6185e+06	168397	236308	1.15102e+06	444301	1.94115e+06	158281	-0.383571	2.805	-0.325636	0.0456373	-0.463995	-0.44987	-0.259606	-0.406606	-0.0952549	-0.4661	1
XP_639875.1	DDB_G0285117	SNF2-related domain-containing protein [Dictyostelium discoideum AX4]	SNF2-related domain-containing protein	rad54b	343719	1.44313e+06	105087	389858	490717	547609	310875	145957	177374	462099	-0.255992	2.61808	-0.879822	-0.135375	0.128289	0.277018	-0.341851	-0.772979	-0.69085	0.0534772	1
XP_639877.1	DDB_G0285099	proteasome activator complex subunit 3 [Dictyostelium discoideum AX4]	Proteasome activator 28 (PA28 homolog)	psmE3	9.52186e+07	7.24535e+07	1.26438e+07	6.42639e+06	3.23497e+07	3.12128e+07	3.43065e+07	2.54739e+07	4.57274e+07	2.25097e+07	2.11135	1.27378	-0.926726	-1.15548	-0.201711	-0.243541	-0.12972	-0.454686	0.290478	-0.563743	1
XP_639947.1	DDB_G0284945	rRNA methyltransferase [Dictyostelium discoideum AX4]	pre-rRNA 2'-O-ribose RNA methyltransferase (EC 2.1.1.-)	fsjC	1.31758e+07	1.46708e+07	8.74724e+06	6.54944e+06	660078	176521	329829	566732	79603.5	334420	1.48744	1.74462	0.725627	0.347555	-0.665553	-0.748736	-0.722363	-0.681611	-0.765408	-0.721574	1
XP_639966.1	DDB_G0285067	exocyst complex subunit 1 [Dictyostelium discoideum AX4]	Exocyst complex component 1 (Exocyst complex component Sec3)	exoc1	2.92492e+07	1.82839e+07	1.11264e+06	280335	1.02307e+06	729299	588455	591540	412816	412816	2.3768	1.29	-0.411889	-0.494381	-0.420766	-0.449883	-0.463842	-0.463537	-0.48125	-0.48125	1
XP_640016.1	DDB_G0282359	cyclophilin-type peptidylprolyl cis-trans isomerase [Dictyostelium discoideum AX4]	Peptidyl-prolyl cis-trans isomerase A (PPIase A) (EC 5.2.1.8) (Cyclophilin A) (Rotamase A)	ppiA	5.56269e+06	2.39169e+06	1.13985e+06	1.13985e+06	3.11539e+06	1.79912e+06	3.5819e+06	2.96225e+06	4.3866e+06	3.31785e+06	1.87352	-0.391444	-1.2856	-1.2856	0.12548	-0.814698	0.458694	0.0160909	1.03347	0.27009	1
XP_640020.1	DDB_G0282389	hypothetical protein DDB_G0282389 [Dictyostelium discoideum AX4]	Complex 1 LYR protein domain-containing protein	NA	1.86258e+06	1.86258e+06	224131	1.25403e+06	195711	554784	184392	245099	66718.3	331065	1.67191	1.67191	-0.640803	0.81293	-0.680919	-0.174077	-0.696896	-0.611206	-0.862996	-0.489863	1
XP_640083.1	DDB_G0282495	hypothetical protein DDB_G0282495 [Dictyostelium discoideum AX4]	Phytanoyl-CoA dioxygenase	NA	4.76058e+06	4.18053e+06	2.59807e+06	2.10447e+06	568229	359815	2.42246e+06	3.11773e+06	1.85707e+06	1.85707e+06	1.70587	1.28976	0.154569	-0.19952	-1.30156	-1.45107	0.0285885	0.527349	-0.376997	-0.376997	1
XP_640138.1	DDB_G0282579	phospholipase D3 [Dictyostelium discoideum AX4]	Phospholipase D Z (EC 3.1.4.4) (Phosphatase D3) (PLD 3)	pldZ	1.67882e+07	2.16374e+07	584721	234254	189810	86315.8	475033	233120	66371	219994	1.57758	2.1782	-0.4294	-0.472809	-0.478314	-0.491133	-0.442986	-0.47295	-0.493603	-0.474576	1
XP_640209.1	DDB_G0282695	hypothetical protein DDB_G0282695 [Dictyostelium discoideum AX4]	Uncharacterized protein	NA	2.1332e+08	2.16988e+08	7.36445e+07	1.03048e+08	5.66251e+07	5.401e+07	5.15647e+07	47865978	359055	6.95769e+06	1.7253	1.77365	-0.115921	0.27168	-0.340272	-0.374746	-0.40698	-0.455737	-1.08198	-0.994996	1
XP_640282.1	DDB_G0282199	hypothetical protein DDB_G0282199 [Dictyostelium discoideum AX4]	Probable allantoinase 1 (EC 3.5.2.5)	allB1	6.18429e+07	7.73617e+07	3.9986e+07	3.22034e+07	2.4759e+07	2.14225e+07	1.27994e+07	1.36648e+07	1.96105e+07	1.31383e+07	1.36585	2.06856	0.376155	0.0237494	-0.313337	-0.464416	-0.854875	-0.81569	-0.546465	-0.83953	1
XP_640316.1	DDB_G0282263	leucine-rich repeat-containing protein [Dictyostelium discoideum AX4]	Leucine-rich repeat-containing protein	NA	1.77504e+06	1.77504e+06	532886	187536	265219	344994	381586	495799	130528	88347.2	1.84777	1.84777	-0.101719	-0.643722	-0.521805	-0.396603	-0.339174	-0.159924	-0.733193	-0.799393	1
XP_640378.1	DDB_G0281967	hypothetical protein DDB_G0281967 [Dictyostelium discoideum AX4]	IPT/TIG domain-containing protein	NA	2.05729e+08	2.7212e+08	3.95803e+07	4.91568e+07	1.80991e+07	1.80347e+07	2.96353e+07	3.13248e+07	1.28329e+07	2.15035e+07	1.49127	2.21964	-0.331559	-0.226496	-0.567231	-0.567937	-0.440667	-0.42213	-0.625006	-0.529881	1
XP_640403.1	DDB_G0282007	peptidase C12 family protein [Dictyostelium discoideum AX4]	Probable ubiquitin carboxyl-terminal hydrolase (EC 3.4.19.12) (Ubiquitin thioesterase)	uch1	4.7199e+07	4.52682e+07	5.85997e+06	6.45953e+06	6.03042e+06	1.60136e+07	2.57395e+07	1.94286e+07	13298787	2.34482e+07	1.7421	1.61432	-0.99364	-0.953962	-0.982359	-0.32169	0.321953	-0.0956914	-0.501352	0.170319	1
XP_640452.1	DDB_G0281841	hypothetical protein DDB_G0281841 [Dictyostelium discoideum AX4]	ATP-dependent RNA helicase ddx24 (EC 3.6.4.13) (DEAD box protein 24)	ddx24	7.40162e+06	1.0462e+07	2.23672e+06	499554	218158	217436	1.36898e+06	464975	55985.1	262511	1.40386	2.24913	-0.0226681	-0.502468	-0.580189	-0.580388	-0.262336	-0.512019	-0.624981	-0.567939	1
XP_640459.1	DDB_G0281823	peptidase S8 and S53 domain-containing protein [Dictyostelium discoideum AX4]	Peptidase S8 and S53 domain-containing protein	V4-7	2.35763e+08	468821111	5.39779e+07	1.21252e+08	1.48049e+07	1.76288e+07	5.12206e+07	124472623	8.47561e+06	5.14295e+07	0.849329	2.48552	-0.426894	0.0454055	-0.701909	-0.682083	-0.446252	0.0680148	-0.746344	-0.444785	1
XP_640509.1	DDB_G0281935	hypothetical protein DDB_G0281935 [Dictyostelium discoideum AX4]	Uncharacterized protein	NA	7.57229e+06	6.73016e+06	3.38793e+06	3.70747e+06	192632	227349	1.55195e+06	2.5638e+06	1.53783e+06	1.70481e+06	1.84837	1.51396	0.186761	0.313647	-1.08209	-1.06831	-0.542309	-0.140502	-0.547916	-0.481607	1
XP_640532.1	DDB_G0281609	hypothetical protein DDB_G0281609 [Dictyostelium discoideum AX4]	Asl1-like glycosyl hydrolase catalytic domain-containing protein	NA	4.49729e+07	5.1722e+07	1.14725e+06	665185	1.04868e+07	9433436	1.42798e+07	1.71905e+07	3.41391e+06	3.73193e+06	1.61467	1.987	-0.803078	-0.829672	-0.287838	-0.345951	-0.0785894	0.0819857	-0.678033	-0.660488	1
XP_640540.1	DDB_G0281623	eukaryotic initiation factor 4 gamma, middle domain-containing protein [Dictyostelium discoideum AX4]	Eukaryotic initiation factor 4 gamma, middle domain-containing protein	NA	575038	1.49729e+06	557179	155717	791154	594454	529187	1.02196e+06	84274.6	282766	-0.0805575	2.11333	-0.123041	-1.07805	0.433545	-0.0343696	-0.18963	0.982597	-1.248	-0.775824	1
XP_640577.1	DDB_G0281685	NOL1/NOP2/Sun family protein [Dictyostelium discoideum AX4]	NOL1/NOP2/Sun family protein	nol1	4.99754e+07	7.59373e+07	1.47956e+07	6.25104e+06	1.25323e+07	1.09464e+07	7.07718e+06	1.54777e+07	2.41704e+06	5.14806e+06	1.25706	2.34783	-0.221005	-0.58	-0.316096	-0.382727	-0.545291	-0.192346	-0.741084	-0.626342	1
XP_640587.1	DDB_G0281809	RapGAP/RanGAP domain-containing protein [Dictyostelium discoideum AX4]	Rap-GAP domain-containing protein DDB_G0281809	NA	1.39473e+07	1.25971e+07	5.50487e+06	5.61846e+06	217709	434290	241528	3.19991e+06	451576	451576	1.85925	1.59995	0.237848	0.259664	-0.777576	-0.73598	-0.773001	-0.204831	-0.732661	-0.732661	1
XP_640589.1	DDB_G0281699	hypothetical protein DDB_G0281699 [Dictyostelium discoideum AX4]	Small ribosomal subunit protein mS29	NA	2.03961e+07	1.23747e+07	3.60031e+06	2.69188e+06	3.64986e+06	3.96767e+06	2.03883e+06	3.83104e+06	12133.7	12133.7	2.39087	1.12404	-0.261717	-0.405188	-0.253892	-0.203699	-0.508324	-0.225277	-0.828405	-0.828405	1
XP_640632.1	DDB_G0281775	hypothetical protein DDB_G0281775 [Dictyostelium discoideum AX4]	J domain-containing protein	NA	4.61199e+06	910457	1.39919e+06	1775364	1.2645e+06	939337	333555	211203	67930	382612	2.57927	-0.210386	0.157945	0.441452	0.056436	-0.18862	-0.645168	-0.737379	-0.845356	-0.608196	1
XP_640645.1	DDB_G0281789	hypothetical protein DDB_G0281789 [Dictyostelium discoideum AX4]	Phosphoglucosamine mutase	NA	1.70013e+07	2.33363e+07	9.58454e+06	1.44409e+07	4.21585e+06	6.78109e+06	4.26411e+06	4.26411e+06	3.52118e+06	2.1604e+06	1.13898	2.03593	0.0888562	0.776458	-0.671286	-0.308078	-0.664452	-0.664452	-0.769642	-0.962313	1
XP_640740.1	DDB_G0281337	Rab GTPase [Dictyostelium discoideum AX4]	Ras-related protein Rab-14 (EC 3.6.5.2) (Rab4-like GTPase)	rab14	7.04293e+07	2.39922e+07	8.4309e+06	1.67353e+07	6.98292e+06	4.69522e+06	1.50852e+07	2.45327e+07	1.175e+06	3.12402e+06	2.59921	0.318027	-0.446409	-0.0384625	-0.51754	-0.629921	-0.119523	0.344577	-0.802848	-0.707105	1
XP_640798.1	DDB_G0281071	3-phosphoglycerate dehydrogenase [Dictyostelium discoideum AX4]	D-3-phosphoglycerate dehydrogenase (3-PGDH) (EC 1.1.1.95) (2-oxoglutarate reductase) (EC 1.1.1.399)	serA	1013181357	6.41804e+08	2.39059e+08	3.36797e+08	3.52003e+08	3.31854e+08	1.4111e+08	7.49814e+07	7.55706e+07	3.07613e+07	2.27399	1.04912	-0.279201	0.0431571	0.0933094	0.0268533	-0.602254	-0.820359	-0.818416	-0.966205	1
XP_640859.2	DDB_G0281171	hypothetical protein DDB_G0281171 [Dictyostelium discoideum AX4]	Membrane insertase YidC/Oxa/ALB C-terminal domain-containing protein	oxaB	4.96178e+06	8.58045e+06	219993	117979	213294	158340	1.05619e+06	1.6603e+06	35238.4	778413	1.13159	2.41783	-0.553856	-0.590117	-0.556237	-0.57577	-0.256634	-0.0419048	-0.619526	-0.355369	1
XP_640861.1	DDB_G0281315	26S proteasome non-ATPase regulatory subunit 11 [Dictyostelium discoideum AX4]	26S proteasome non-ATPase regulatory subunit 11 (26S proteasome regulatory subunit RPN6) (26S proteasome regulatory subunit S9)	psmD11	5.69315e+07	5.89945e+07	3.95767e+07	3.59248e+07	1.23119e+07	1.29679e+07	3.39274e+07	1.39057e+07	4.49813e+06	7.02754e+06	1.44806	1.54992	0.591081	0.41075	-0.755249	-0.722857	0.312118	-0.676545	-1.14109	-1.01619	1
XP_640922.1	DDB_G0281269	hypothetical protein DDB_G0281269 [Dictyostelium discoideum AX4]	WD40 repeat-containing protein	NA	3.33367e+06	4.2372e+06	511946	357021	3.99647e+06	3.50267e+06	4.26164e+06	4.88363e+06	4.04444e+06	4.59529e+06	-0.0239942	0.53573	-1.772	-1.86798	0.386602	0.0807004	0.550873	0.936184	0.416321	0.757561	1
XP_640928.1	DDB_G0281279	hypothetical protein DDB_G0281279 [Dictyostelium discoideum AX4]	Uncharacterized protein	NA	5.09226e+07	5.49483e+07	4.30528e+07	5.83695e+07	26450255	2.93444e+07	3.14831e+07	3.32655e+07	1.1223e+07	1.53973e+07	0.961785	1.21196	0.472729	1.42456	-0.559004	-0.379155	-0.246244	-0.135481	-1.50528	-1.24587	1
XP_640943.1	DDB_G0280851	hypothetical protein DDB_G0280851 [Dictyostelium discoideum AX4]	FAD dependent oxidoreductase domain-containing protein	NA	5.8161e+06	5.47301e+06	1.55753e+06	807382	286817	63852.5	571283	670725	1.83598e+06	1.83598e+06	1.89314	1.72762	-0.16129	-0.523179	-0.774311	-0.881873	-0.637078	-0.589105	-0.0269615	-0.0269615	1
XP_641001.1	DDB_G0280819	hypothetical protein DDB_G0280819 [Dictyostelium discoideum AX4]	Alternative oxidase	aoxA	5.51613e+07	5.8244e+07	6.77129e+06	1.29695e+07	5.70306e+06	4.71325e+06	9.74614e+06	1.22131e+07	1.44839e+06	4.55764e+06	1.79645	1.94216	-0.490675	-0.197719	-0.541164	-0.587947	-0.35007	-0.233471	-0.742259	-0.595302	1
XP_641012.1	DDB_G0280759	hypothetical protein DDB_G0280759 [Dictyostelium discoideum AX4]	Uncharacterized protein	NA	8.72684e+07	7.35527e+07	2.72474e+07	3.85817e+07	4.2115e+07	3.55511e+07	1.37148e+07	1.34887e+07	167365	402321	1.8559	1.38503	-0.204666	0.18445	0.30575	0.0804091	-0.669249	-0.677009	-1.13434	-1.12628	1
XP_641037.1	DDB_G0280801	hypothetical protein DDB_G0280801 [Dictyostelium discoideum AX4]	Uncharacterized protein	NA	1.45983e+08	1.69739e+08	6.02425e+07	8.32827e+07	3.57932e+07	3.52157e+07	7.65536e+07	9.98378e+07	5.63207e+07	6.62173e+07	1.41652	1.95012	-0.509339	0.00817835	-1.05851	-1.07148	-0.142967	0.380032	-0.597428	-0.375134	1
XP_641051.1	DDB_G0280561	hypothetical protein DDB_G0280561 [Dictyostelium discoideum AX4]	Uncharacterized protein	NA	582229	3.13768e+06	537469	278996	474817	131055	633770	164414	254560	254560	-0.0701687	2.7885	-0.12024	-0.409382	-0.190326	-0.574878	-0.0125119	-0.537561	-0.436718	-0.436718	1
XP_641063.1	DDB_G0280585	hypothetical protein DDB_G0280585 [Dictyostelium discoideum AX4]	Ubiquitin-like domain-containing protein	ubqK	6.19226e+06	9.37542e+06	396568	413865	186191	245471	1.23063e+06	383061	64091.6	64983	1.34259	2.32798	-0.451558	-0.446204	-0.516683	-0.498333	-0.193361	-0.45574	-0.554481	-0.554205	1
XP_641177.1	DDB_G0280443	hypothetical protein DDB_G0280443 [Dictyostelium discoideum AX4]	FNIP repeat-containing protein	NA	1.09936e+06	2.10058e+06	200991	137606	403191	103124	353886	81266.2	35651.1	131073	0.971073	2.50295	-0.403435	-0.500414	-0.0940664	-0.553173	-0.169503	-0.586615	-0.656406	-0.51041	1
XP_641180.1	DDB_G0280445	glutathione-dependent formaldehyde-activating, GFA family protein [Dictyostelium discoideum AX4]	Glutathione-dependent formaldehyde-activating, GFA family protein	NA	4.75378e+06	4.75378e+06	621143	268632	3.12913e+06	1.78003e+06	399380	399380	108240	108240	1.64733	1.64733	-0.533541	-0.719569	0.789975	0.0780296	-0.65057	-0.65057	-0.804211	-0.804211	1
XP_641181.1	DDB_G0280447	hypothetical protein DDB_G0280447 [Dictyostelium discoideum AX4]	Protein pelota homolog	pelo	1.76639e+06	7.60678e+06	2.48682e+06	230105	212899	286965	1.56787e+06	1.56787e+06	1.6855e+06	106159	0.00659592	2.63517	0.33084	-0.684838	-0.692582	-0.659247	-0.0827534	-0.0827534	-0.0298092	-0.740622	1
XP_641323.1	DDB_G0280237	ubiE/COQ5 methyltransferase family protein [Dictyostelium discoideum AX4]	2-methoxy-6-polyprenyl-1,4-benzoquinol methylase, mitochondrial (EC 2.1.1.201) (Ubiquinone biosynthesis methyltransferase COQ5)	coq5	3.10165e+07	2.9299e+07	4.98365e+06	5.23737e+06	4.78687e+06	4.39148e+06	7.90715e+06	9.28575e+06	4669145	2.9496e+06	1.94931	1.7865	-0.518423	-0.494372	-0.537077	-0.574556	-0.241296	-0.110614	-0.548236	-0.711236	1
XP_641354.1	DDB_G0280289	hypothetical protein DDB_G0280289 [Dictyostelium discoideum AX4]	Nucleolar GTP-binding protein 2	NA	4.45448e+07	8.9961e+07	6.88899e+06	1.29429e+07	1.41622e+07	1.36995e+07	2.11295e+06	6.56441e+06	3.92841e+06	3.92841e+06	0.896938	2.54806	-0.472051	-0.251958	-0.20763	-0.224454	-0.645686	-0.483852	-0.579684	-0.579684	1
XP_641356.1	DDB_G0280293	hypothetical protein DDB_G0280293 [Dictyostelium discoideum AX4]	Decaprenyl-diphosphate synthase (EC 2.5.1.91) (All-trans-decaprenyl-diphosphate synthase subunit 1) (Coenzyme Q biosynthesis protein 1) (Decaprenyl pyrophosphate synthase) (Trans-prenyltransferase) (TPT)	coq1	4.195e+06	3.13401e+06	291659	257821	162591	454419	316280	283426	27782	178308	2.2257	1.50241	-0.435253	-0.458321	-0.52324	-0.324298	-0.418469	-0.440866	-0.615141	-0.512526	1
XP_641385.1	DDB_G0280337	hypothetical protein DDB_G0280337 [Dictyostelium discoideum AX4]	Uncharacterized protein	NA	699649	138089	118853	386142	56322.4	180405	282054	210836	235173	235173	2.45747	-0.641047	-0.747185	0.727633	-1.09221	-0.407563	0.153303	-0.239651	-0.105373	-0.105373	1
XP_641415.1	DDB_G0279909	hypothetical protein DDB_G0279909 [Dictyostelium discoideum AX4]	Lipoxygenase domain-containing protein	lipA	1.31471e+07	1.45715e+07	7.44442e+06	1.23573e+07	138063	198719	4.06022e+06	4181454	1.96609e+06	2.38913e+06	1.29317	1.55253	0.254753	1.14935	-1.07568	-1.06464	-0.361486	-0.33941	-0.742812	-0.665779	1
XP_641456.1	DDB_G0279997	S60 ribosomal protein L18 [Dictyostelium discoideum AX4]	Large ribosomal subunit protein eL18 (60S ribosomal protein L18)	rpl18	9.99973e+07	1.85644e+07	2.2891e+07	1.93412e+07	2.3159e+07	1.73369e+07	4.53766e+06	8.20392e+06	8934589	1.06871e+06	2.73789	-0.13546	0.0172039	-0.108052	0.0266577	-0.178772	-0.630393	-0.501029	-0.475248	-0.752794	1
XP_641515.1	DDB_G0279843	hypothetical protein DDB_G0279843 [Dictyostelium discoideum AX4]	Extradiol ring-cleavage dioxygenase class III enzyme subunit B domain-containing protein	NA	8.84095e+06	4.64273e+06	286683	225464	251470	77294.6	122730	2.65135e+06	118610	685897	2.43598	0.985502	-0.519503	-0.540654	-0.531669	-0.591846	-0.576149	0.297485	-0.577572	-0.381575	1
XP_641562.1	DDB_G0279627	hypothetical protein DDB_G0279627 [Dictyostelium discoideum AX4]	Uncharacterized protein	NA	1.72701e+07	1.97777e+07	7.4665e+06	1.28084e+07	2.96318e+06	3.21884e+06	3.83495e+06	3.42495e+06	208586	129828	1.43795	1.79285	0.0504125	0.806468	-0.586953	-0.550769	-0.46357	-0.521598	-0.976819	-0.987966	1
XP_641573.1	DDB_G0279649	ankyrin repeat-containing protein [Dictyostelium discoideum AX4]	Ankyrin repeat-containing protein	NA	3.90478e+06	4.98732e+06	530817	1.55747e+06	46824.7	193594	708217	1.18936e+06	373063	354351	1.48624	2.12465	-0.503492	0.101961	-0.788918	-0.702363	-0.398873	-0.115126	-0.596525	-0.60756	1
XP_641584.1	DDB_G0279661	HMG1/2 box-containing protein [Dictyostelium discoideum AX4]	HMG1/2 box-containing protein	NA	2.83754e+06	2.83754e+06	2.85163e+06	3.02365e+06	249210	140061	2.09407e+06	255078	203719	440519	1.01308	1.01308	1.0237	1.15334	-0.937607	-1.01987	0.452767	-0.933184	-0.971891	-0.793427	1
XP_641610.1	DDB_G0279707	hypothetical protein DDB_G0279707 [Dictyostelium discoideum AX4]	Uncharacterized protein	NA	1.5744e+06	1.5744e+06	857533	211567	109329	117703	205388	477200	648184	329610	1.71748	1.71748	0.440128	-0.710902	-0.893077	-0.878155	-0.721912	-0.237577	0.0670931	-0.500564	1
XP_641632.1	DDB_G0279449	villin headpiece domain-containing protein [Dictyostelium discoideum AX4]	Villin headpiece domain-containing protein	NA	5.06212e+07	4.90861e+07	1.87302e+07	2.78595e+07	1.81826e+07	2.25709e+07	2.43158e+07	1.30687e+07	6.71008e+06	2.51847e+06	1.70768	1.6115	-0.290482	0.281522	-0.324794	-0.0498384	0.0594895	-0.645211	-1.04362	-1.30625	1
XP_641654.1	DDB_G0279485	hypothetical protein DDB_G0279485 [Dictyostelium discoideum AX4]	ComC supersandwich domain-containing protein	NA	4.74902e+06	3.12942e+06	366299	548480	310046	325304	1.71951e+06	276086	939167	610669	2.29042	1.21569	-0.61786	-0.496968	-0.655188	-0.645064	0.280105	-0.677724	-0.237716	-0.455701	1
XP_641682.1	DDB_G0279601	U3 snoRNP protein [Dictyostelium discoideum AX4]	U3 small nucleolar RNA-associated protein 6 homolog	utp6	1.00594e+07	2.47372e+07	2.33299e+06	1.62192e+06	74051.3	366260	957002	1.63556e+06	305950	167627	0.748636	2.63228	-0.242909	-0.334162	-0.532804	-0.495304	-0.419492	-0.332412	-0.503043	-0.520795	1
XP_641703.1	DDB_G0279565	hypothetical protein DDB_G0279565 [Dictyostelium discoideum AX4]	Uncharacterized protein	NA	1.06711e+07	2.15013e+07	1.16706e+06	441410	804046	804046	2.30088e+06	4.61417e+06	1.29604e+06	1.92536e+06	0.913513	2.5305	-0.505463	-0.613804	-0.559661	-0.559661	-0.33618	0.00920269	-0.486205	-0.392246	1
XP_641708.1	DDB_G0279575	hypothetical protein DDB_G0279575 [Dictyostelium discoideum AX4]	THH1/TOM1/TOM3 domain-containing protein	NA	1.40409e+06	2.51259e+06	709779	513889	347093	112284	725242	882447	201461	94582.1	0.885136	2.38597	-0.0549262	-0.320149	-0.545981	-0.863898	-0.0339896	0.178857	-0.743158	-0.887866	1
XP_641723.1	DDB_G0279205	CAATT-binding protein [Dictyostelium discoideum AX4]	CAATT-binding protein	NA	1.29387e+07	2.60307e+07	5.83898e+06	4.4093e+06	5.10625e+06	4.55997e+06	53142.9	312593	3.86719e+06	2.41071e+06	0.826807	2.52186	-0.0924147	-0.277519	-0.187283	-0.258011	-0.841521	-0.80793	-0.347707	-0.536282	1
XP_641724.1	DDB_G0279387	S60 ribosomal protein L21 [Dictyostelium discoideum AX4]	Large ribosomal subunit protein eL21 (60S ribosomal protein L21)	rpl21	7.50899e+07	1.65238e+07	3.87576e+06	4.73282e+06	9.10608e+06	8.14002e+06	2.59494e+06	6.57155e+06	312650	346616	2.78024	0.169168	-0.394726	-0.356516	-0.161541	-0.204611	-0.45183	-0.274539	-0.553582	-0.552068	1
XP_641728.1	DDB_G0279211	hypothetical protein DDB_G0279211 [Dictyostelium discoideum AX4]	5-methyltetrahydropteroyltriglutamate--homocysteine methyltransferase (EC 2.1.1.14) (Cobalamin-independent methionine synthase) (Methionine synthase, vitamin-B12 independent isozyme)	metE	2727018655	2778867926	1305709237	1548727888	8.15805e+08	7.64927e+08	7.77069e+08	6.5915e+08	3.39584e+08	380342876	1.69912	1.75718	0.107492	0.379632	-0.441119	-0.498094	-0.484497	-0.616546	-0.974407	-0.928764	1
XP_641738.1	DDB_G0279227	hypothetical protein DDB_G0279227 [Dictyostelium discoideum AX4]	SRR1-like domain-containing protein	NA	1.77832e+08	1.25833e+08	2.98353e+07	3.45101e+07	3.80053e+07	1.32936e+07	2.81546e+07	1.49803e+07	2.97032e+07	9.09367e+06	2.28885	1.35691	-0.363628	-0.279843	-0.217201	-0.6601	-0.393752	-0.629869	-0.365997	-0.735373	1
XP_641749.1	DDB_G0279245	U3 snoRNP protein [Dictyostelium discoideum AX4]	U3 snoRNP protein	mpp10	1.07844e+07	1.15499e+07	947509	1.84133e+06	2.65962e+06	2.58157e+06	5.61655e+06	4.57189e+06	1.77137e+06	1.77137e+06	1.6645	1.86438	-0.903956	-0.670575	-0.456914	-0.477295	0.315153	0.0423872	-0.688842	-0.688842	1
XP_641833.1	DDB_G0279183	P-type ATPase [Dictyostelium discoideum AX4]	Cation-transporting ATPase (EC 7.2.2.-)	NA	2.81818e+06	5.20411e+06	427232	457611	317230	159584	497804	1.2344e+06	324558	499443	1.00699	2.48629	-0.475411	-0.456576	-0.543614	-0.641355	-0.431656	0.0250386	-0.53907	-0.43064	1
XP_641846.1	DDB_G0279141	adaptor-related protein complex 1, beta 1 subunit [Dictyostelium discoideum AX4]	AP-1 complex subunit beta (Adaptor protein complex AP-1 subunit beta) (Adaptor-related protein complex 1 subunit beta) (Beta-1-adaptin) (Beta-adaptin 1) (Clathrin assembly protein complex 1 beta large chain)	ap1b1	1.50738e+08	2.02541e+08	9.98701e+07	6.56992e+07	7.99071e+07	8.33851e+07	113316860	1.14851e+08	4.10041e+07	9.42533e+07	1.01452	2.15252	-0.102953	-0.853624	-0.541501	-0.465097	0.192447	0.226159	-1.39613	-0.226343	1
XP_641848.1	DDB_G0279145	glycosidase superfamily protein [Dictyostelium discoideum AX4]	Glycosidase superfamily protein	NA	1.40856e+07	2.65276e+07	289081	245798	156441	132709	775724	845011	184515	894908	1.08921	2.49038	-0.464503	-0.469378	-0.479441	-0.482113	-0.409699	-0.401897	-0.476279	-0.396277	1
XP_641858.1	DDB_G0279089	hypothetical protein DDB_G0279089 [Dictyostelium discoideum AX4]	Chorein N-terminal domain-containing protein	NA	3.33429e+06	9.70114e+06	194901	1.71573e+06	157398	276400	863824	806092	64762.2	75383.8	0.541215	2.67447	-0.510656	-0.00109422	-0.523222	-0.483349	-0.286529	-0.305873	-0.55426	-0.550701	1
XP_641861.1	DDB_G0279093	Kelch repeat-containing protein [Dictyostelium discoideum AX4]	Kelch repeat-containing protein	NA	2.6124e+06	2.6124e+06	117569	284362	1.42567e+06	1.21246e+06	130844	246735	355710	160806	1.68825	1.68825	-0.794439	-0.628458	0.507289	0.295118	-0.781229	-0.665902	-0.557457	-0.751412	1
XP_641894.1	DDB_G0278993	hypothetical protein DDB_G0278993 [Dictyostelium discoideum AX4]	4a-hydroxytetrahydrobiopterin dehydratase (EC 4.2.1.96) (4-alpha-hydroxy-tetrahydropterin dehydratase)	NA	204382	3.10382e+06	179843	545286	397230	264002	2.49093e+06	2.62474e+06	315417	2.48544e+06	-0.856506	1.49357	-0.876396	-0.580195	-0.700198	-0.808183	0.996807	1.10526	-0.766509	0.992354	1
XP_641969.1	DDB_G0278797	hypothetical protein DDB_G0278797 [Dictyostelium discoideum AX4]	NAD-dependent epimerase/dehydratase domain-containing protein	NA	7.45501e+06	1.0422e+07	458243	4.42228e+06	5.88664e+06	4.1526e+06	6.5191e+06	7.93267e+06	2.03159e+06	3.9723e+06	0.725271	1.73563	-1.6574	-0.307492	0.191181	-0.399329	0.406556	0.887933	-1.12162	-0.46073	1
XP_642076.1	DDB_G0278025	villin headpiece domain-containing protein [Dictyostelium discoideum AX4]	Villin headpiece domain-containing protein	NA	1.86758e+08	1.73724e+08	1.44028e+06	651308	1.4591e+07	3.59482e+06	1.75768e+06	1.75768e+06	5.96042e+07	6.8304e+07	1.87007	1.69024	-0.686798	-0.697684	-0.505355	-0.657071	-0.682419	-0.682419	0.115702	0.235735	1
XP_642128.1	DDB_G0278597	bacterial transferase hexapeptide repeat-containing protein [Dictyostelium discoideum AX4]	Bacterial transferase hexapeptide repeat-containing protein	NA	2.04183e+08	187515854	1.28211e+08	1.57943e+08	1.36419e+08	1.86985e+08	1.1572e+08	1.37282e+08	1.86949e+08	1.517e+08	1.48047	0.930822	-1.02498	-0.0444374	-0.754274	0.913321	-1.4369	-0.725808	0.912136	-0.250346	1
XP_642171.1	DDB_G0278157	succinate dehydrogenase [Dictyostelium discoideum AX4]	Succinate dehydrogenase [ubiquinone] cytochrome b small subunit	sdhD	8.77325e+06	1.29072e+07	448761	194476	589470	395603	536587	670261	2.98503e+06	2.98503e+06	1.31746	2.26884	-0.598312	-0.656833	-0.56593	-0.610546	-0.5781	-0.547337	-0.0146221	-0.0146221	1
XP_642189.1	DDB_G0278189	integrator complex subunit 11 [Dictyostelium discoideum AX4]	Integrator complex subunit 11 homolog (EC 3.1.27.-)	ints11	1.69841e+06	1.42143e+06	931549	89386.2	120739	435915	238877	1.07591e+06	92683.9	23970.5	1.75253	1.30537	0.514466	-0.845171	-0.794553	-0.285715	-0.603823	0.747529	-0.839847	-0.950782	1
XP_642198.1	DDB_G0278195	hypothetical protein DDB_G0278195 [Dictyostelium discoideum AX4]	Large ribosomal subunit protein mL52 (39S ribosomal protein L52, mitochondrial)	NA	7.57113e+06	7.57113e+06	6.02558e+06	7.0467e+06	4.95774e+06	4309622	1.43788e+06	988081	449323	915871	1.1736	1.1736	0.646897	0.994877	0.282997	0.0621302	-0.916509	-1.06979	-1.25339	-1.0944	1
XP_642223.1	DDB_G0278229	hypothetical protein DDB_G0278229 [Dictyostelium discoideum AX4]	Uncharacterized protein	NA	4.3887e+06	7.76861e+06	427710	196488	187135	258524	303266	157251	72153.8	345875	1.15075	2.45674	-0.379776	-0.46912	-0.472734	-0.445149	-0.427861	-0.484281	-0.517162	-0.411397	1
XP_642295.1	DDB_G0278331	hypothetical protein DDB_G0278331 [Dictyostelium discoideum AX4]	Pre-rRNA-processing protein TSR1 homolog	tsr1	7.66512e+06	7.14007e+06	3.71768e+06	3.14546e+06	70613.6	182670	190321	571837	41925.9	400772	1.78935	1.61383	0.469707	0.278412	-0.74952	-0.71206	-0.709502	-0.58196	-0.759111	-0.639147	1
XP_642300.1	DDB_G0278341	hypothetical protein DDB_G0278341 [Dictyostelium discoideum AX4]	ATP citrate synthase (EC 2.3.3.8)	NA	1060768906	1334755334	2.58948e+08	2.98386e+08	5.59179e+07	4.85764e+07	5.19001e+07	5.13293e+07	6.86514e+07	7.33791e+07	1.55233	2.13455	-0.15154	-0.0677353	-0.58298	-0.598581	-0.591518	-0.592731	-0.555921	-0.545875	1
XP_642352.1	DDB_G0278685	ANTH domain-containing protein [Dictyostelium discoideum AX4]	ANTH domain-containing protein	clmA	3.29884e+07	7.11925e+07	1.15615e+07	1.19144e+07	1.08886e+07	7.23268e+06	1.33792e+07	1.61507e+07	3.65113e+06	8.18708e+06	0.711622	2.6163	-0.35662	-0.339028	-0.390169	-0.572434	-0.265998	-0.127824	-0.750993	-0.524852	1
XP_642374.1	DDB_G0278453	hypothetical protein DDB_G0278453 [Dictyostelium discoideum AX4]	Uncharacterized protein	NA	2.72339e+07	3.13629e+07	8.46679e+06	2.25975e+07	193720	60926.2	1.00463e+07	12847592	2.06412e+06	2.06412e+06	1.33761	1.69302	-0.277764	0.938538	-0.989868	-1.0013	-0.141809	0.0993137	-0.828873	-0.828873	1
XP_642421.1	DDB_G0278525	patatin family protein [Dictyostelium discoideum AX4]	Patatin family protein	plaA	2.84421e+07	3.30047e+07	8.97976e+06	8.81683e+06	450745	312340	234825	695689	43495.7	191699	1.63042	1.99642	0.0691911	0.0561209	-0.614988	-0.626091	-0.632309	-0.595339	-0.647657	-0.635768	1
XP_642423.1	DDB_G0278529	pmp22 family protein [Dictyostelium discoideum AX4]	PXMP2/4 family protein 2	NA	9.22901e+06	8.5072e+06	1.325e+06	125881	316153	276525	2.18938e+06	3.06091e+06	192352	630937	1.92453	1.71544	-0.365092	-0.712451	-0.657334	-0.668813	-0.1147	0.137764	-0.693196	-0.566147	1
XP_642429.1	DDB_G0278539	60S ribosomal protein L5 [Dictyostelium discoideum AX4]	Large ribosomal subunit protein uL18 (60S ribosomal protein L5)	rpl5	1498805156	1345458496	8.10487e+08	5.23617e+08	7.10781e+08	6.07082e+08	8.88903e+08	8.52123e+08	1.04518e+08	1.30319e+08	1.67024	1.32946	0.140619	-0.496878	-0.0809532	-0.311399	0.314879	0.233146	-1.42822	-1.37089	1
XP_642481.2	DDB_G0277797	hypothetical protein DDB_G0277797 [Dictyostelium discoideum AX4]	Uncharacterized protein	sec24l	1.29619e+08	1.34629e+08	4.96482e+07	5.11253e+07	4.80899e+07	5.60511e+07	5.57251e+07	6.87625e+07	3.88213e+07	5.23768e+07	1.77788	1.9236	-0.547803	-0.504846	-0.59312	-0.361594	-0.371075	0.00807567	-0.862667	-0.46845	1
XP_642547.1	DDB_G0277619	hypothetical protein DDB_G0277619 [Dictyostelium discoideum AX4]	Uncharacterized protein	NA	2.03353e+06	2.57695e+06	329811	166335	586911	96830	1.02936e+06	741081	113182	395802	1.4397	2.07757	-0.560093	-0.751978	-0.258312	-0.833562	0.261028	-0.0773503	-0.814369	-0.482633	1
XP_642593.1	DDB_G0277405	SAP DNA-binding domain-containing protein [Dictyostelium discoideum AX4]	SAP DNA-binding domain-containing protein	NA	1.48203e+08	174733469	7.68565e+07	9.7848e+07	4.18863e+07	3.49986e+07	2.86562e+06	3811150	51791.9	911663	1.40178	1.81506	0.290366	0.617364	-0.254388	-0.361684	-0.86224	-0.847511	-0.906073	-0.892678	1
XP_642603.2	DDB_G0277537	phosphatidylinositol 4-kinase [Dictyostelium discoideum AX4]	1-phosphatidylinositol 4-kinase (EC 2.7.1.67)	NA	1.04404e+06	6.66681e+06	722515	270287	305346	231735	160268	259687	87897.2	133700	0.0276641	2.81472	-0.131707	-0.355865	-0.338487	-0.374974	-0.410398	-0.361119	-0.446271	-0.423567	1
XP_642689.1	DDB_G0277213	hypothetical protein DDB_G0277213 [Dictyostelium discoideum AX4]	ATP synthase subunit d, mitochondrial	NA	1151603243	9.39763e+08	2.50062e+08	2.05365e+08	236335	320065	2.19136e+06	2.19136e+06	1.37666e+06	1.37666e+06	2.0857	1.59266	-0.0125358	-0.116563	-0.593977	-0.593782	-0.589427	-0.589427	-0.591323	-0.591323	1
XP_642722.1	DDB_G0277195	ribosomal protein S17, mitochondrial [Dictyostelium discoideum AX4]	Small ribosomal subunit protein uS17m (28S ribosomal protein S17, mitochondrial) (MRP-S17) (S17mt)	mrps17	5.85808e+06	201542	209078	987008	132802	215382	4454281	5.19404e+06	58303.8	45238.6	1.71274	-0.63733	-0.634199	-0.311	-0.665888	-0.63158	1.12951	1.43685	-0.69684	-0.702268	1
XP_642751.1	DDB_G0277345	40S ribosomal protein S3a [Dictyostelium discoideum AX4]	Small ribosomal subunit protein eS1 (40S ribosomal protein S3a)	rps3a	1066719101	4.83469e+08	2.44364e+08	3.06904e+08	1.11219e+08	8.12303e+07	1.16618e+08	1.72112e+08	1.03049e+07	9.10701e+06	2.53519	0.701805	-0.0497934	0.146794	-0.46832	-0.562585	-0.45135	-0.276909	-0.785531	-0.789297	1
XP_642765.1	DDB_G0277257	hypothetical protein DDB_G0277257 [Dictyostelium discoideum AX4]	Uncharacterized protein	NA	2.27513e+06	3.19209e+06	2019801	2019801	150044	376517	1.73251e+06	3.45292e+06	802731	151842	0.544749	1.30412	0.333296	0.333296	-1.21513	-1.02758	0.0953749	1.52013	-0.674611	-1.21364	1
XP_642817.1	DDB_G0277009	hypothetical protein DDB_G0277009 [Dictyostelium discoideum AX4]	Rhodanese domain-containing protein	NA	1.43091e+08	1.15902e+08	7.7103e+07	8.41906e+07	2.32844e+07	2.15447e+07	4.56129e+07	4.75801e+07	1.37376e+07	1.48223e+07	1.87391	1.27026	0.408867	0.566223	-0.785991	-0.824613	-0.290262	-0.246587	-0.997943	-0.973863	1
XP_642848.1	DDB_G0276899	glutathione S-transferase domain-containing protein [Dictyostelium discoideum AX4]	Glutathione S-transferase domain-containing protein	NA	8.90379e+07	6.48516e+07	1.36924e+07	1.80991e+07	851042	851042	1.79841e+06	5.11613e+06	89752	29356.6	2.2132	1.44406	-0.18283	-0.0426933	-0.591194	-0.591194	-0.561067	-0.455561	-0.615403	-0.617324	1
XP_642861.1	DDB_G0276777	hypothetical protein DDB_G0276777 [Dictyostelium discoideum AX4]	Uncharacterized protein DDB_G0276777	NA	1.93922e+06	1.93922e+06	173492	193832	504143	788909	1.69256e+06	2.06052e+06	230095	80063.2	1.15958	1.15958	-0.931817	-0.907725	-0.54018	-0.202891	0.867435	1.30326	-0.864773	-1.04248	1
XP_642918.1	DDB_G0277065	hypothetical protein DDB_G0277065 [Dictyostelium discoideum AX4]	HTH La-type RNA-binding domain-containing protein	NA	1.28252e+07	1.19395e+07	179237	137936	251904	29054.7	663492	1.21676e+06	116054	110382	1.97802	1.80419	-0.503956	-0.512062	-0.489694	-0.533432	-0.408913	-0.300326	-0.516357	-0.51747	1
XP_642933.1	DDB_G0276843	hypothetical protein DDB_G0276843 [Dictyostelium discoideum AX4]	Letm1 RBD domain-containing protein	NA	1.04742e+06	3.66162e+06	1.48716e+06	1.47352e+06	399038	247575	1.80337e+06	2.26502e+06	332873	332873	-0.236491	2.16324	0.167174	0.154652	-0.831681	-0.970718	0.457444	0.881219	-0.892418	-0.892418	1
XP_642958.1	DDB_G0277183	histone H4 [Dictyostelium discoideum AX4]	Histone H4	H4a; H4b	1.61423e+07	1.2566e+06	4.13637e+06	6.16384e+06	3.65471e+06	2.13861e+06	4.19853e+06	7.59015e+06	187155	1.5931e+06	2.47911	-0.747781	-0.123513	0.315996	-0.227925	-0.556582	-0.110039	0.625186	-0.979612	-0.674836	1
XP_643037.1	DDB_G0276721	tyrosine-tRNA ligase [Dictyostelium discoideum AX4]	tyrosine--tRNA ligase (EC 6.1.1.1) (Tyrosyl-tRNA synthetase)	tyrS	2.41987e+08	1.20823e+08	5.41184e+07	4.34159e+07	9.76077e+07	9.3692e+07	5.62256e+07	3.8637e+07	2.31601e+07	1.80957e+07	2.45628	0.632788	-0.371093	-0.532163	0.283408	0.224476	-0.339381	-0.604084	-0.837006	-0.913225	1
XP_643044.1	DDB_G0276705	hypothetical protein DDB_G0276705 [Dictyostelium discoideum AX4]	Uncharacterized protein	NA	51775.4	1.93706e+06	265625	295723	822504	822504	223921	235228	530345	263210	-0.891252	2.51689	-0.504662	-0.450253	0.50204	0.50204	-0.580053	-0.559613	-0.0261123	-0.509028	1
XP_643054.1	DDB_G0276631	hypothetical protein DDB_G0276631 [Dictyostelium discoideum AX4]	Chalcone isomerase domain-containing protein	NA	8.08792e+06	7.93443e+06	1.09403e+06	909864	471410	29827.2	2.93663e+06	2.04803e+06	276131	125397	1.83918	1.78962	-0.418854	-0.478316	-0.619874	-0.762443	0.176044	-0.11085	-0.682922	-0.731587	1
XP_643103.1	DDB_G0276413	armadillo repeat-containing protein [Dictyostelium discoideum AX4]	Armadillo repeat-containing protein	NA	4.78296e+07	7.14878e+07	5.30448e+06	1.8218e+07	494476	297727	130960	698333	246727	571089	1.32925	2.27358	-0.368158	0.14729	-0.560152	-0.568006	-0.574662	-0.552015	-0.570041	-0.557094	1
XP_643129.1	DDB_G0349487	hypothetical protein DDB_G0276561 [Dictyostelium discoideum AX4]	MORN repeat protein	NA	4.4836e+07	2.46426e+07	1.41457e+07	1.52429e+07	8.15786e+06	6.63158e+06	782009	273501	4.49104e+06	3.3125e+06	2.37694	0.903887	0.138175	0.218208	-0.298625	-0.409962	-0.836672	-0.873766	-0.566109	-0.65208	1
XP_643140.1	DDB_G0276427	oxysterol binding family protein, member 6 [Dictyostelium discoideum AX4]	Oxysterol-binding protein 6 (OSBPf)	osbF	2.05498e+07	2.49345e+07	2.97868e+06	2.34064e+06	1.83112e+06	4.4829e+06	1.37309e+07	8.61081e+06	233555	39402.9	1.41713	1.9112	-0.562786	-0.63468	-0.692094	-0.393291	0.648775	0.0718421	-0.872107	-0.893984	1
XP_643160.1	DDB_G0276577	hypothetical protein DDB_G0276577 [Dictyostelium discoideum AX4]	Serine/threonine-protein kinase fray2 (EC 2.7.11.1) (STE20-like kinase fray2)	fray2	5.34964e+06	4.30822e+06	2.19877e+06	350888	777854	913778	183030	1.56226e+06	163991	832623	2.05037	1.471	0.297451	-0.73058	-0.493047	-0.417428	-0.823965	-0.0566615	-0.834557	-0.462577	1
XP_643197.1	DDB_G0276383	hypothetical protein DDB_G0276383 [Dictyostelium discoideum AX4]	VWFA domain-containing protein	NA	9.3378e+06	2.04913e+07	5.60704e+06	4.08939e+06	656509	60714.2	381551	570676	38667.5	561966	0.79198	2.50444	0.219171	-0.0138441	-0.540917	-0.632394	-0.583133	-0.554096	-0.635779	-0.555433	1
XP_643210.1	DDB_G0276317	hypothetical protein DDB_G0276317 [Dictyostelium discoideum AX4]	PH domain-containing protein	NA	8.75561e+06	6.09154e+06	3.70633e+06	1.04721e+06	39420.7	30388.5	130764	335157	87036.4	123690	2.15727	1.30215	0.536553	-0.316969	-0.640448	-0.643347	-0.611128	-0.545522	-0.625164	-0.613399	1
XP_643218.1	DDB_G0276299	argonaut-like protein [Dictyostelium discoideum AX4]	Argonaut-like protein	agnA	3.90869e+07	6.08382e+07	8.90552e+06	8.95055e+06	1.213e+07	1.3251e+07	1.05381e+07	1.20077e+07	1.59632e+06	8.43384e+06	1.18791	2.38898	-0.478648	-0.476161	-0.300596	-0.238699	-0.388498	-0.307349	-0.882249	-0.504693	1
XP_643223.1	DDB_G0276283	WD40 repeat-containing protein [Dictyostelium discoideum AX4]	WD40 repeat-containing protein	utp13	8.80778e+06	1.41766e+07	1.81359e+06	1.39664e+06	69837.9	843330	2.24557e+06	2.04904e+06	4.06852e+06	4.06852e+06	1.11512	2.34854	-0.491723	-0.587513	-0.892331	-0.71463	-0.39248	-0.437632	0.0263244	0.0263244	1
XP_643227.1	DDB_G0276305	aldehyde dehydrogenase [Dictyostelium discoideum AX4]	Aldehyde dehydrogenase	NA	5.95791e+08	7.671e+08	304273781	306068153	1.25683e+08	1.23758e+08	2.655e+08	3.5689e+08	3.10541e+08	2.64863e+08	1.27714	2.13936	-0.190118	-0.181087	-1.08899	-1.09869	-0.385276	0.0747095	-0.158572	-0.388478	1
XP_643268.1	DDB_G0276105	alpha amylase domain-containing protein [Dictyostelium discoideum AX4]	Alpha amylase domain-containing protein	gtr2	2.78776e+08	4.71391e+08	8.49141e+07	6.66296e+07	7.97237e+07	7.54839e+07	4.85244e+07	6.09871e+07	3.27771e+06	1.06953e+07	1.10483	2.42878	-0.227695	-0.353374	-0.263371	-0.292514	-0.477821	-0.392158	-0.788827	-0.737842	1
XP_643269.1	DDB_G0276103	actin binding protein [Dictyostelium discoideum AX4]	Actin binding protein	enlA	9.33652e+07	9.68893e+07	2.54614e+07	3.04805e+07	204682	252873	1.90543e+07	1.73524e+07	6.25299e+06	5.97154e+06	1.77039	1.86812	-0.112792	0.0264004	-0.813239	-0.811903	-0.290483	-0.337682	-0.645501	-0.653307	1
XP_643271.1	DDB_G0276221	hypothetical protein DDB_G0276221 [Dictyostelium discoideum AX4]	WASH complex subunit 2	washc2	8.95043e+06	1.36009e+07	356242	356242	2.68901e+06	2.50446e+06	700168	491153	2.53589e+06	2.53589e+06	1.25355	2.31767	-0.712951	-0.712951	-0.179171	-0.2214	-0.634254	-0.682081	-0.214209	-0.214209	1
XP_643274.1	DDB_G0276101	structural maintenance of chromosome protein [Dictyostelium discoideum AX4]	Structural maintenance of chromosomes protein 3 (SMC protein 3) (SMC-3)	smc3	1.40161e+07	9.74794e+06	5.19225e+06	5.07146e+06	1.52216e+06	1.52216e+06	466072	146248	32250.8	109211	2.13923	1.247	0.294676	0.269427	-0.472521	-0.472521	-0.693287	-0.760143	-0.783973	-0.767885	1
XP_643283.1	DDB_G0276089	hypothetical protein DDB_G0276089 [Dictyostelium discoideum AX4]	Clu domain-containing protein	NA	4.0848e+06	7.32629e+06	799993	604495	507852	507852	2.50478e+06	253483	267970	267970	1.01632	2.40503	-0.390956	-0.474711	-0.516115	-0.516115	0.339408	-0.625091	-0.618885	-0.618885	1
XP_643345.1	DDB_G0276167	hypothetical protein DDB_G0276167 [Dictyostelium discoideum AX4]	Uncharacterized protein	NA	2.18083e+07	2.69614e+07	6.51389e+06	6.40946e+06	6.93147e+06	6623713	9.99501e+06	9.38766e+06	9.32618e+06	6.85405e+06	1.48124	2.1928	-0.630655	-0.645075	-0.572994	-0.615491	-0.149972	-0.233836	-0.242325	-0.583685	1
XP_643347.1	DDB_G0276039	hypothetical protein DDB_G0276039 [Dictyostelium discoideum AX4]	Small ribosomal subunit protein mS41	NA	6.26885e+07	3.68938e+07	3.17791e+07	35816173	2.06062e+06	1.64349e+06	4.71619e+07	4.77428e+07	26770090	2.30107e+07	1.60594	0.275313	0.0114702	0.219725	-1.52156	-1.54308	0.804998	0.834964	-0.246919	-0.440847	1
XP_643385.1	DDB_G0275957	HEAT repeat-containing protein [Dictyostelium discoideum AX4]	HEAT repeat-containing protein	sf3b1	8.97492e+06	1.54896e+07	7.52264e+06	7.52264e+06	2.72639e+06	2.09524e+06	1.04478e+07	14689517	1.93731e+06	8.39712e+06	0.206974	1.56267	-0.0952428	-0.0952428	-1.09333	-1.22467	0.513484	1.39617	-1.25754	0.0867348	1
XP_643438.1	DDB_G0275603	Arf GTPase activating protein [Dictyostelium discoideum AX4]	Arf GTPase activating protein	NA	5.1789e+07	4.86541e+07	1.73627e+07	1.90843e+07	2.63845e+07	2.54421e+07	3.1036e+07	28733629	2.07689e+07	1.91262e+07	1.88934	1.63127	-0.944671	-0.80295	-0.201985	-0.279564	0.180927	-0.00860314	-0.664272	-0.799495	1
XP_643506.1	DDB_G0275865	hypothetical protein DDB_G0275865 [Dictyostelium discoideum AX4]	Uncharacterized protein	NA	3.99164e+07	3.97451e+07	9.3822e+06	7.42761e+06	4.04976e+06	6.77601e+06	2.10908e+07	1.33093e+07	140775	34216.5	1.73129	1.71977	-0.323326	-0.454848	-0.68214	-0.498693	0.464535	-0.0590743	-0.945172	-0.952342	1
XP_643531.1	DDB_G0275651	WD-40 repeat-containing protein [Dictyostelium discoideum AX4]	Elongator complex protein 2 (ELP2)	elp2	1.53441e+07	2.5071e+07	290416	405294	5.77101e+06	6.82479e+06	2.37239e+06	5.20841e+06	166199	93007.3	1.12724	2.3204	-0.719348	-0.705257	-0.0470612	0.0822029	-0.463959	-0.116074	-0.734586	-0.743564	1
XP_643532.1	DDB_G0275753	26S proteasome non-ATPase regulatory subunit 9 [Dictyostelium discoideum AX4]	Probable 26S proteasome non-ATPase regulatory subunit 9 (26S proteasome regulatory subunit p27)	psmD9	2.5773e+07	2.3666e+07	9.48287e+06	10135487	7.9343e+06	7.925e+06	2.90306e+06	1.80956e+06	3.11419e+06	3.11419e+06	1.89751	1.65052	-0.0120623	0.0644396	-0.193589	-0.194679	-0.783364	-0.911547	-0.758614	-0.758614	1
XP_643536.1	DDB_G0275645	ACN9 family protein [Dictyostelium discoideum AX4]	Succinate dehydrogenase assembly factor 3, mitochondrial (SDH assembly factor 3) (SDHAF3)	acn9	1.21527e+06	1.21527e+06	829522	841128	1.03941e+06	792533	692651	1.07882e+06	899466	495940	1.32818	1.32818	-0.350146	-0.299652	0.563036	-0.511084	-0.945653	0.734493	-0.0458314	-1.80151	1
XP_643537.1	DDB_G0275751	hypothetical protein DDB_G0275751 [Dictyostelium discoideum AX4]	Translation initiation factor IF-2, chloroplastic	NA	2.55136e+07	4.75771e+07	3.50912e+06	2.53657e+06	343600	1.11171e+06	555094	809676	62446.5	118681	1.09148	2.48352	-0.296826	-0.358187	-0.496546	-0.448084	-0.483202	-0.46714	-0.514284	-0.510736	1
XP_643542.1	DDB_G0275881	S60 ribosomal protein L13a [Dictyostelium discoideum AX4]	Large ribosomal subunit protein uL13 (60S ribosomal protein L13a)	rpl13a	250341702	1.96147e+08	1.01393e+08	7.41681e+07	112587372	1.28964e+08	6.3048e+07	78066902	1.03139e+07	1.78333e+07	1.97203	1.24527	-0.0253838	-0.390479	0.124728	0.344336	-0.539601	-0.338196	-1.24677	-1.14594	1
[truncated: 3,369 more rows]
