# Supplementary material for: The Proteome of Dictyostelium discoideum Across Its Entire Life Cycle Reveals Sharp Transitions Between Developmental Stages
Source: Proteomes. 2026 Jan 8;14(1):3. doi: 10.3390/proteomes14010003 (PMC12821622; doi:10.3390/proteomes14010003)
Supplement: Supplementary file 1 [file proteomes-14-00003-s001.zip › Supplementary spreadsheet S3_Pairwise comparisons.xlsx]

## Sheet: Agg_vs_Veg
DDB_GID refers to the Dictyostelium discoideum gene identifier.
Developmental stages are labeled as: vegetative (V), aggregation (A), mound (M), culmination (C), and fruiting body (F).
					Aggregation vs Vegetative						Average abundance values		Standard deviation
Accession	DDB_GID	Description	Protein_Names	Gene_Names	logFC	AveExpr	t	P.Value	adj.P.Val	B	Avg_V	Avg_A	SD_V	SD_A
GAM29236.1	DDB_G0282377	hypothetical protein SAMD00019534_124120, partial [Acytostelium subglobosum LB1]	hypothetical protein	dhkM	-9.4396	19.6122	-20.0381	9.61961515713101e-8	8.73E-05	7.36568	6.91638e+07	98806.7	16519704.379582655	15816.453593095266
XP_012749176.1	DDB_G0291380	hypothetical protein SAMD00019534_110690 [Acytostelium subglobosum LB1]	hypothetical protein	atr1	-8.87522	19.9308	-10.8637	7.92236657908361e-6	4.01E-04	4.23596	81841480	184224	25105851.36124803	99919.44099509389
EGC39402.1	DDB_G0285559	hypothetical protein DICPUDRAFT_147800 [Dictyostelium purpureum]	Uncharacterized protein	DDB_G0285559	-8.42969	19.3699	-9.73346	1.70926131465143e-5	5.74E-04	3.56585	29616981.080000002	103598.49117000001	14919201.852791822	92644.42736650465
EAL65057.1	DDB_G0284809	HesB/YadR/YfhF domain-containing protein [Dictyostelium discoideum AX4]	Iron-sulfur cluster assembly 2 homolog, mitochondrial (Iron-sulfur assembly protein isca2)	isca2	-8.40389	22.4527	-15.0167	7.84482322761868e-7	1.36E-04	6.0444	3.12375e+07	95811.8	0	36726.23737453426
EAL69843.1	DDB_G0275125	phospholipase B-like protein [Dictyostelium discoideum AX4]	Phospholipase B-like protein F (EC 3.1.1.-)	plbF	-8.25281	22.818	-11.7798	4.46929547177815e-6	2.96E-04	4.7143	6.24232e+07	222113	1751164.5170792448	122237.85614806152
EGC40075.1	DDB_G0294036	60S ribosomal protein L8 [Dictyostelium purpureum]	60S ribosomal protein L8	mrpl2	-8.15307	23.7002	-9.39087	2.19154302956391e-5	6.81E-04	3.34307	1.56214e+08	539997	89736602.32549779	283282.0965369224
KAK5584791.1	DDB_G0282559	hypothetical protein RB653_006408 [Dictyostelium firmibasis]	Purple acid phosphatase (EC 3.1.3.2)	dduA	-8.09982	19.8369	-8.31125	5.06338747366383e-5	0.00110682	2.5726	6.63568e+07	246891	8167937.175356106	76075.1
6LUT	DDB_G0289463	A Chain A, Probable serine racemase	Serine racemase (EC 5.1.1.18) (D-serine ammonia-lyase) (D-serine dehydratase) (EC 4.3.1.18) (L-serine ammonia-lyase) (L-serine dehydratase) (EC 4.3.1.17)	srr	-8.09173	21.828	-18.7057	1.59051917847083e-7	8.73E-05	7.07902	5.61909e+07	200469	18352454.954856943	7164.6350802898805
XP_003283421.1	DDB_G0278473	uncharacterized protein DICPUDRAFT_74375 [Dictyostelium purpureum]	GT23 domain-containing protein	DDB_G0278473	-8.03757	20.5444	-12.6106	2.7510317776766e-6	2.35E-04	5.10477	6.63636e+07	239505	30334830.51033153	21741.42662612112
CAA27032.1	DDB_G0289663	unnamed protein product [Dictyostelium discoideum]	Major actin (EC 3.6.4.-) (Actin A1) (Actin A12) (Actin A8) (Actin III) (Actin M6) (Actin-1) (Actin-11) (Actin-12) (Actin-13) (Actin-14) (Actin-15) (Actin-16) (Actin-19) (Actin-2) (Actin-2-sub 1) (Actin-20) (Actin-21) (Actin-3a) (Actin-4) (Actin-5) (Actin-6) (Actin-7) (Actin-8) (Actin-9) (Actin-IEL1)	act5 group	-7.63167	24.8017	-3.87407	0.00542448	0.022389	-2.07886	1839352462	1.18195e+07	2323581511.9647985	15640742.786883637
XP_642076.1	DDB_G0278025	villin headpiece domain-containing protein [Dictyostelium discoideum AX4]	Villin headpiece domain-containing protein	DDB_G0278025	-7.53896	23.3541	-11.049	7.03227413610676e-6	3.76E-04	4.33705	1.80241e+08	1045791.9967499999	9216618.088521278	557884.3319647475
Q54J75.1	DDB_G0288257	RecName: Full=DNA-directed RNA polymerase II subunit rpb2; Short=RNA polymerase II subunit 2; Short=RNA polymerase II subunit B2	DNA-directed RNA polymerase II subunit rpb2 (RNA polymerase II subunit 2) (RNA polymerase II subunit B2) (EC 2.7.7.6)	rpb2	-7.5309	23.5009	-19.525	1.16290618775715e-7	8.73E-05	7.25978	5.75173e+07	313571	2942374.0308482633	58783.49325154338
KAK5577029.1	DDB_G0274113	hypothetical protein RB653_001966 [Dictyostelium firmibasis]	Large ribosomal subunit protein uL2 C-terminal domain-containing protein	rpl8	-7.45877	28.0161	-17.8273	2.25875970307164e-7	8.73E-05	6.86777	1463212727	8.48943e+06	151833008.61553457	2553955.3806422427
GAM19553.1	DDB_G0287825	hypothetical protein SAMD00019534_027280 [Acytostelium subglobosum LB1]	hypothetical protein	DDB_G0287825	-7.41636	23.6574	-10.2183	1.21779103617629e-5	4.98E-04	3.86498	6.70905e+07	526819	2939386.207712901	496863.9222501124
Q54P78.1	DDB_G0284745	RecName: Full=Probable 4-coumarate--CoA ligase 2; Short=4CL 2; AltName: Full=4-coumaroyl-CoA synthase 2	Probable 4-coumarate--CoA ligase 2 (4CL 2) (EC 6.2.1.12) (4-coumaroyl-CoA synthase 2)	4cl2	-7.33703	20.2387	-8.99754	2.94401853819672e-5	7.89E-04	3.07486	2.82868e+07	199184	346231.56150359684	134676
GAM17889.1	DDB_G0279933	hypothetical protein SAMD00019534_010640 [Acytostelium subglobosum LB1]	hypothetical protein	NA	-7.23151	23.0359	-6.86355	1.81331e-4	0.00251242	1.3493	1.19908e+08	1.05809e+06	1583063.4492312723	982833.0239370946
EAL65119.1	DDB_G0284699	cobalamin-dependent methionine synthase [Dictyostelium discoideum AX4]	Methionine synthase (EC 2.1.1.13) (5-methyltetrahydrofolate--homocysteine methyltransferase) (Vitamin-B12 dependent methionine synthase) (MS)	mtr	-7.17591	19.0085	-12.2291	3.42476953412795e-6	2.49E-04	4.93027	2.78358e+07	207203	4034885.2194747985	111937.94042984612
EAL70609.1	DDB_G0273105	delta 9 fatty acid desaturase [Dictyostelium discoideum AX4]	Delta 9 fatty acid desaturase	scdB	-7.03061	19.6347	-6.40755	2.82955e-4	0.00341594	0.911302	5.49105e+07	426721	21251192.033237826	194511.91596437866
Q55E34.1	DDB_G0269410	RecName: Full=Pyrroline-5-carboxylate reductase 2; Short=P5C reductase 2; Short=P5CR 2	Pyrroline-5-carboxylate reductase 2 (P5C reductase 2) (P5CR 2) (EC 1.5.1.2)	pycr2 DDB_G0269410	-6.992	19.916	-7.12444	1.41982e-4	0.00215995	1.58785	2.74397e+07	340719.13638000004	10113599.310983462	381520.1177498372
EAL60731.1	DDB_G0293420	hypothetical protein DDB_G0293420 [Dictyostelium discoideum AX4]	EF-hand domain-containing protein	NA	-6.98671	18.6776	-8.3977	4.71957013030972e-5	0.00105733	2.63839	1.21126e+07	97283.5	285274.9971673407	26288.91047941437
XP_643563.1	DDB_G0275895	cytochrome c heme-lyase [Dictyostelium discoideum AX4]	Probable holocytochrome-c-type synthase (EC 4.4.1.17) (Cytochrome c-type heme lyase) (CCHL)	cchl	-6.9618	19.7426	-5.1611	0.00108357	0.00789533	-0.435693	2.67231e+07	228746	4420191.636057051	118294.34899441658
Q54BW5.1	DDB_G0293374	RecName: Full=Deoxyuridine 5'-triphosphate nucleotidohydrolase, mitochondrial; Short=dUTPase; AltName: Full=dUTP pyrophosphatase; Flags: Precursor	Deoxyuridine 5'-triphosphate nucleotidohydrolase, mitochondrial (dUTPase) (EC 3.6.1.23) (dUTP pyrophosphatase)	dut DDB_G0293374	-6.88827	19.068	-5.24804	9.80265e-4	0.00733245	-0.33416	27065345.660000004	273241.77999999997	14546030.831072563	244949.15663141594
EAL63853.1	DDB_G0287157	DUF1683 family protein [Dictyostelium discoideum AX4]	DUF1683 family protein	NA	-6.88096	19.3677	-18.1742	1.96274295102458e-7	8.73E-05	6.95349	1.17891e+07	100607	1532816.646421125	20084.072897970647
EAL69052.1	DDB_G0277101	Rab GTPase [Dictyostelium discoideum AX4]	Ras-related protein Rab-11C	rab11C	-6.86908	23.077	-7.20802	1.31472e-4	0.0020485	1.66249	6.90556e+07	590470	2975229.0544714527	0
XP_629534.1	DDB_G0292630	hypothetical protein DDB_G0292630 [Dictyostelium discoideum AX4]	Uncharacterized protein	NA	-6.86818	18.8163	-9.83344	1.59195380249733e-5	5.64E-04	3.62905	1.16806e+07	113230	3261004.5043418524	80171.65587759252
XP_001134558.1	DDB_G0281683	hypothetical protein DDB_G0281683 [Dictyostelium discoideum AX4]	DNA mismatch repair protein Msh3 (MutS protein homolog 3)	msh3	-6.86682	23.3591	-17.8582	2.23039488298633e-7	8.73E-05	6.87555	2.73971e+07	231991	6278337.548326794	18137.01712558827
KAK5577028.1	DDB_G0274955	hypothetical protein RB653_001965 [Dictyostelium firmibasis]	ethanolamine kinase (EC 2.7.1.82)	etnkA DDB_G0274955	-6.81207	19.7218	-15.8865	5.21963251738897e-7	1.17E-04	6.32625	2.16885e+07	197843	767278.2307215164	61818.263610270704
EAL61689.1	DDB_G0291410	hypothetical protein DDB_G0291410 [Dictyostelium discoideum AX4]	Methyltransferase type 11 domain-containing protein	NA	-6.8013	20.7218	-9.45521	2.09036224307084e-5	6.68E-04	3.38566	4.10821e+07	367405	4652327.714181716	18822.108632117295
Q54YZ4.1	DDB_G0277991	RecName: Full=Electron transfer flavoprotein subunit beta; Short=Beta-ETF	Electron transfer flavoprotein subunit beta (Beta-ETF)	etfb DDB_G0277991	-6.78441	24.2301	-19.0117	1.4128221199732e-7	8.73E-05	7.14828	2.13895e+08	1.94007e+06	5584785.431379088	0
EAL61354.1	DDB_G0291996	hypothetical protein DDB_G0291996 [Dictyostelium discoideum AX4]	Pleckstrin domain-containing protein	gxcU	-6.75058	18.4801	-9.1012	2.72082466154439e-5	7.58E-04	3.14688	1.3143e+07	166572	230159.23383863663	160316.12970784595
XP_637480.1	DDB_G0286947	hypothetical protein DDB_G0286947 [Dictyostelium discoideum AX4]	Ankyrin repeat-containing protein	NA	-6.73849	19.4165	-11.3966	5.64976926515407e-6	3.35E-04	4.52069	3.95249e+07	390955.46900000004	9271759.222841306	198003.40984576553
KAK5580460.1	DDB_G0282753	hypothetical protein RB653_000477 [Dictyostelium firmibasis]	C2H2-type domain-containing protein	NA	-6.73758	19.9023	-5.65274	6.23156e-4	0.00555657	0.123144	1.90152e+07	177552	2282238.245957727	1712.68
XP_003287191.1	DDB_G0287961	uncharacterized protein DICPUDRAFT_97633 [Dictyostelium purpureum]	UDENN domain-containing protein	NA	-6.64311	19.7089	-5.39272	8.316e-4	0.00664279	-0.16778	32840435.384999998	358888	1635120.9545181445	204814.8468566197
EAL70153.1	DDB_G0274521	ribosome biogenesis regulatory protein [Dictyostelium discoideum AX4]	Ribosome biogenesis regulatory protein homolog	rrs1	-6.62141	23.1874	-15.5696	6.03978383637196e-7	1.19E-04	6.22666	5.25234e+07	534286	2740571.072940614	50176.072191619656
KAK5582047.1	DDB_G0293254	hypothetical protein RB653_003629 [Dictyostelium firmibasis]	Eukaryotic translation initiation factor 3 subunit F (eIF3f) (Eukaryotic translation initiation factor 3 subunit 5)	eif3f eif3s5 DDB_G0293254	-6.60929	25.1376	-7.9831	6.64980492182691e-5	0.00132915	2.31584	2.8349e+08	3.5009e+06	175051469.44326162	3296216.6033663014
EAL68443.1	DDB_G0278541	membrane bound O-acyl transferase family protein [Dictyostelium discoideum AX4]	Membrane bound O-acyl transferase family protein	NA	-6.59952	21.8743	-13.6292	1.57728920407314e-6	2.01E-04	5.53427	1.23402e+07	136014	2571326.210376599	72913.56540731314
XP_641975.1	DDB_G0278805	hypothetical protein DDB_G0278805 [Dictyostelium discoideum AX4]	Bacterial surface antigen (D15) domain-containing protein	NA	-6.59531	22.9565	-13.2538	1.92723932421421e-6	2.06E-04	5.38186	4.19672e+07	472696	8085799.234460479	277683.2859253812
KAK5579809.1	DDB_G0290777	hypothetical protein RB653_009496 [Dictyostelium firmibasis]	Uncharacterized protein	NA	-6.59431	19.3753	-10.5698	9.60802735970599e-6	4.41E-04	4.0707	44302798.599999994	448883	12820671.716353312	11879.10302020423
EAL66953.1	DDB_G0281313	hypothetical protein DDB_G0281313 [Dictyostelium discoideum AX4]	Glycoside hydrolase family 42 N-terminal domain-containing protein	NA	-6.56778	19.4754	-9.23551	2.45937722829329e-5	7.29E-04	3.23876	2.68617e+07	341005	4014612.0932915825	272030.66293215676
EAL67791.1	DDB_G0279285	UBX domain-containing protein [Dictyostelium discoideum AX4]	UBX domain-containing protein	NA	-6.5277	20.3084	-6.00805	4.26039e-4	0.00441024	0.504333	15087691.315000001	220019	3900480.2080555568	212422.00235012767
AAF25228.1	DDB_G0269158	NPC1 protein [Dictyostelium discoideum]	NPC1 protein (Niemann-Pick C type protein)	npcA	-6.52191	19.9691	-5.41816	8.08131e-4	0.00654198	-0.138861	4.6358e+07	640763	6966767.129193134	563848.2312826463
CAG38079.1	DDB_G0285589	diaphanous-related formin dDia2 [Dictyostelium discoideum]	Formin-H (Diaphanous-related formin dia2) (dDia2)	forH	-6.5021	21.5064	-13.7987	1.44322664425939e-6	2.01E-04	5.60099	20802479.990000002	234125	3705337.1707218564	77188.40739783643
KAK5580703.1	DDB_G0285361	hypothetical protein RB653_000727 [Dictyostelium firmibasis]	RRM domain-containing protein	NA	-6.50157	24.348	-17.4144	2.67897561990842e-7	8.73E-05	6.76168	55417347.33499999	623070	729063.9104534271	168377.86988863503
GAM20280.1	DDB_G0290363	hypothetical protein SAMD00019534_034550, partial [Acytostelium subglobosum LB1]	NA	sybB	-6.47939	19.9836	-6.86693	1.8075e-4	0.00251242	1.35244	15895368.022499999	174816.84034999998	9.09967e+06	89725.05431716685
EAL63642.1	DDB_G0287667	hypothetical protein DDB_G0287667 [Dictyostelium discoideum AX4]	MRH domain-containing protein	NA	-6.47773	18.3278	-7.63656	8.95756328614321e-5	0.00158803	2.03217	9.2147e+06	100758	4861046.334094177	43586.814262030086
EAL73368.1	DDB_G0267830	mitochondrial GTPase [Dictyostelium discoideum AX4]	Probable mitochondrial Rho GTPase gemA (Miro) (EC 3.6.5.-)	gemA	-6.42577	20.7322	-17.6269	2.45260645152604e-7	8.73E-05	6.81685	3.8581e+07	448360.73195000004	6181266.311243166	66626.24755336782
3ORF	DDB_G0272684	A Chain A, Dihydropteridine reductase	Dihydropteridine reductase (EC 1.5.1.34) (Quinoid dihydropteridine reductase)	qdpr	-6.37798	22.922	-8.25297	5.31102965210042e-5	0.00114429	2.52782	8.83037e+07	958943	53604231.33885951	0
KAK5581820.1	DDB_G0293828	hypothetical protein RB653_003398 [Dictyostelium firmibasis]	ATPase domain-containing protein	NA	-6.37367	20.1618	-5.8275	5.1583e-4	0.00498451	0.312958	1.77248e+07	294051	2360112.6511608534	286986.03379178094
XP_638475.1	DDB_G0284685	mannose-6-phosphate isomerase [Dictyostelium discoideum AX4]	Probable mannose-6-phosphate isomerase (EC 5.3.1.8) (Phosphohexomutase) (Phosphomannose isomerase) (PMI)	mpi	-6.3657	18.6808	-5.47774	7.55989e-4	0.00625287	-0.0715278	6.23108e+06	122191.04194499999	198248.13907847038	135826.16955509293
XP_003291574.1	DDB_G0293476	uncharacterized protein DICPUDRAFT_49928 [Dictyostelium purpureum]	Uncharacterized protein	NA	-6.35177	18.9068	-5.91952	4.67686e-4	0.00462081	0.411093	1.41409e+07	244417	4596850.470795399	250382.50271466674
AAA33259.1	DDB_G0294491	thioredoxin, partial [Dictyostelium discoideum]	Thioredoxin-2 (Trx-2)	trxB	-6.33398	22.0619	-9.16898	2.58517130413161e-5	7.46E-04	3.19344	2.09026e+08	2.5258e+06	66663088.09951035	120886.03415252657
EAL70472.1	DDB_G0274077	hypothetical protein DDB_G0274077 [Dictyostelium discoideum AX4]	ribonuclease III (EC 3.1.26.3)	DrnA	-6.30037	18.6667	-9.11258	2.6974915490418e-5	7.58E-04	3.15473	5.45254e+06	68634.6	990293.8030448088	2660.2030839579093
XP_642918.1	DDB_G0277065	hypothetical protein DDB_G0277065 [Dictyostelium discoideum AX4]	HTH La-type RNA-binding domain-containing protein	NA	-6.29828	18.7547	-6.97937	1.6253e-4	0.00236088	1.45625	1.23824e+07	158587	626283.1608783125	29204.619584254768
EGC38233.1	DDB_G0275689	hypothetical protein DICPUDRAFT_76201 [Dictyostelium purpureum]	ABC transporter domain-containing protein	abcG2	-6.26614	20.7803	-13.7256	1.49942153352299e-6	2.01E-04	5.57236	1.77001e+07	232822	2722432.1435154467	62346.5
EAL69807.1	DDB_G0275053	hypothetical protein DDB_G0275053 [Dictyostelium discoideum AX4]	NmrA-like domain-containing protein	NA	-6.23535	26.6287	-17.6377	2.44166947184208e-7	8.73E-05	6.81963	3.88794e+08	5251554.370999999	35312928.63306941	1454454.1947034097
GAM19801.1	DDB_G0274565	hypothetical protein SAMD00019534_029760 [Acytostelium subglobosum LB1]	NA	erh	-6.21747	24.2719	-5.24271	9.86271e-4	0.00736514	-0.340346	6.53181e+07	632974	78221054.12026596	604386.9531739835
EEU04127.1	DDB_G0274805	SH3 domain-containing protein [Dictyostelium discoideum AX4]	SH3 domain-containing protein	NA	-6.20342	22.2736	-11.5356	5.18515121295789e-6	3.24E-04	4.59194	56461817.33499999	765154	4162293.6638526362	0
KAK5580613.1	DDB_G0285597	hypothetical protein RB653_000635 [Dictyostelium firmibasis]	40S ribosomal protein S28	rps28 DDB_G0285597	-6.18246	24.0857	-8.01796	6.45724586301571e-5	0.00132168	2.34366	2.18038e+08	2.94012e+06	62601868.88000128	78970.01554178057
XP_641848.1	DDB_G0279145	glycosidase superfamily protein [Dictyostelium discoideum AX4]	Glycosidase superfamily protein	NA	-6.18023	19.5249	-8.62935	3.92041676598083e-5	9.49E-04	2.81105	2.03066e+07	267439.30484999996	8.79784e+06	30605.560469502274
EAL68673.1	DDB_G0277421	hypothetical protein DDB_G0277421 [Dictyostelium discoideum AX4]	Uncharacterized protein	NA	-6.17551	19.5721	-5.73161	5.71925e-4	0.00529913	0.209372	3.70211e+07	518945	2198282.220390581	121855.27241785591
XP_637847.1	DDB_G0286305	zinc-containing alcohol dehydrogenase [Dictyostelium discoideum AX4]	Zinc-containing alcohol dehydrogenase	NA	-6.15985	22.9406	-10.224	1.21302605890266e-5	4.98E-04	3.86841	9.35578e+07	1.53416e+06	7997498.292281382	1138122.146841194
EAL62378.1	DDB_G0290123	hypothetical protein DDB_G0290123 [Dictyostelium discoideum AX4]	Prohibitin-1, mitochondrial	phbA	-6.13127	23.0439	-11.3527	5.80601333756249e-6	3.35E-04	4.49795	9.05101e+07	1.27025e+06	22974916.048378397	0
GAM27810.1	DDB_G0290491	hypothetical protein SAMD00019534_109860 [Acytostelium subglobosum LB1]	NA	atg8b	-6.02127	23.6366	-17.5193	2.56441130231119e-7	8.73E-05	6.78906	3.11471e+07	482492.00245000003	0	75229.38439472574
Q8WQ86.1	DDB_G0283607	RecName: Full=Microtubule-associated protein RP/EB family member 1; Short=DdEB1	Microtubule-associated protein RP/EB family member 1 (DdEB1)	eb1 DDB_G0283607	-6.00123	21.7378	-7.81593	7.66735683853338e-5	0.00145578	2.18064	25101689.814999998	386124.54154999997	7457573.474477554	67839.7
EAL72915.1	DDB_G0268652	3',5'-bisphosphate nucleotidase [Dictyostelium discoideum AX4]	3'(2'),5'-bisphosphate nucleotidase (EC 3.1.3.7) (3'(2'),5-bisphosphonucleoside 3'(2')-phosphohydrolase) (DPNPase) (Inositol polyphosphate 1-phosphatase) (IPPase) (Inositol-1,4-bisphosphate 1-phosphatase) (EC 3.1.3.57)	NA	-5.98386	24.0174	-12.737	2.56186141876032e-6	2.35E-04	5.16088	7.41872e+07	1.15923e+06	16972128.601088744	106551.01535523699
XP_646130.2	DDB_G0269630	tatD-related DNAse [Dictyostelium discoideum AX4]	TatD-related DNAse	NA	-5.96855	22.6201	-11.8657	4.24442327004212e-6	2.90E-04	4.75651	3.29932e+07	537463	14321157.383057855	273553.94177583087
EAL67580.1	DDB_G0279611	sterol desaturase family protein [Dictyostelium discoideum AX4]	Sterol desaturase family protein	NA	-5.9387	19.0678	-9.21628	2.4950132767175e-5	7.34E-04	3.2257	1.75174e+07	300065	178195.57576376686	130247.73167279614
KAK5581011.1	DDB_G0284669	hypothetical protein RB653_001038 [Dictyostelium firmibasis]	ribose-phosphate diphosphokinase (EC 2.7.6.1)	prsA DDB_G0284669	-5.89355	27.5899	-14.231	1.15598739813466e-6	1.74E-04	5.76536	1114474611	1.83671e+07	433702345.40162593	5002193.599479644
EAL66580.1	DDB_G0281637	SAP DNA-binding domain-containing protein [Dictyostelium discoideum AX4]	SAP DNA-binding domain-containing protein	NA	-5.88859	19.9458	-5.81084	5.25122e-4	0.00503112	0.295057	9.28369e+06	109704	9445392.181492861	19422.414026286642
EAL64963.1	DDB_G0284999	hypothetical protein DDB_G0284999 [Dictyostelium discoideum AX4]	Uncharacterized protein	NA	-5.88287	21.7764	-13.5397	1.65364910797085e-6	2.01E-04	5.49855	3.77035e+07	661437.4936500001	1247530.2506924733	242806.87318808923
XP_629908.1	DDB_G0291856	germination protein [Dictyostelium discoideum AX4]	Germination protein	gerD	-5.85067	20.9908	-9.95936	1.45689892077449e-5	5.42E-04	3.70751	1.4486e+07	250207	1654227.8353450093	0
Q54F87.1	DDB_G0291009	RecName: Full=Arpin	Arpin	arpin DDB_G0291009	-5.84549	22.7659	-6.64041	2.24804e-4	0.00290055	1.13839	5.28083e+07	1.10683e+06	18343832.098787352	930035.6890178149
XP_643531.1	DDB_G0275651	WD-40 repeat-containing protein [Dictyostelium discoideum AX4]	Elongator complex protein 2 (ELP2)	elp2	-5.83716	20.7728	-10.9074	7.70177659803439e-6	3.94E-04	4.25998	2.02075e+07	347855	6877915.025562372	81230.95397786402
Q54NL4.1	DDB_G0285175	RecName: Full=Vacuole membrane protein 1 homolog; AltName: Full=Transmembrane protein 49 homolog	Vacuole membrane protein 1 homolog (Transmembrane protein 49 homolog)	vmp1 tmem49 DDB_G0285175	-5.81346	22.1119	-11.5573	5.11638112514838e-6	3.24E-04	4.60299	1.30411e+07	258690	1744256.3171722915	165094.73315205274
XP_640532.1	DDB_G0281609	hypothetical protein DDB_G0281609 [Dictyostelium discoideum AX4]	Asl1-like glycosyl hydrolase catalytic domain-containing protein	NA	-5.78684	22.8348	-14.877	8.39293050014079e-7	1.40E-04	5.99654	48347481.394999996	906219	4772332.983905764	340873.6776580436
XP_637577.1	DDB_G0286803	RING zinc finger-containing protein [Dictyostelium discoideum AX4]	Vacuolar protein sorting-associated protein 41 homolog	vps41	-5.76691	19.1529	-6.3265	3.06988e-4	0.00363833	0.830532	1.11853e+07	186086	6943075.244960473	33514.26295224286
KAK5582623.1	DDB_G0279435	hypothetical protein RB653_004208 [Dictyostelium firmibasis]	Uncharacterized protein	NA	-5.76614	21.3689	-7.87591	7.28344683680075e-5	0.0014016	2.2295	7.05889e+06	178866	1686403.2791468957	176920.55209833424
EAL65231.1	DDB_G0284365	hypothetical protein DDB_G0284365 [Dictyostelium discoideum AX4]	Phosphoribosyltransferase domain-containing protein	NA	-5.73974	20.8534	-8.64865	3.8610324515012e-5	9.45E-04	2.82519	8.53738e+06	175698	2957125.5843300354	117263.09768358007
KAK5583639.1	DDB_G0291946	hypothetical protein RB653_005237 [Dictyostelium firmibasis]	Late endosomal/lysosomal adaptor and MAPK and MTOR activator 4	NA	-5.72853	19.4558	-8.54227	4.20151450858492e-5	9.85E-04	2.74676	12780747.421500001	239220	4732456.013057485	78829.03839002308
XP_003289507.1	DDB_G0293376	cpras2, large protein with the cpRAS domain [Dictyostelium purpureum]	Cpras2, large protein with the cpRAS domain	cpras2	-5.71544	21.7572	-8.73797	3.59897278613463e-5	9.26E-04	2.8902	19714407.509999998	375571.94385000004	1.18932e+06	32716.447876769595
XP_637152.1	DDB_G0287647	esterase, SGNH hydrolase-type [Dictyostelium discoideum AX4]	Esterase, SGNH hydrolase-type	NA	-5.69856	19.7356	-3.86996	0.00545462	0.0224722	-2.08452	12620771.370000001	746481	3409949.9879691903	1000329.9892387694
XP_644281.1	DDB_G0274183	leucine-rich repeat-containing protein [Dictyostelium discoideum AX4]	Leucine-rich repeat-containing protein	NA	-5.69038	18.674	-4.6502	0.00199491	0.0117273	-1.05657	1.0098e+07	261671	1814446.4338852367	248393.05608874213
XP_640138.1	DDB_G0282579	phospholipase D3 [Dictyostelium discoideum AX4]	Phospholipase D Z (EC 3.1.4.4) (Phosphatase D3) (PLD 3)	pldZ	-5.68643	18.9748	-7.43911	1.06667e-4	0.00179895	1.8645	1.92128e+07	409488	3428890.6279917974	247817.5698668208
XP_629282.1	DDB_G0293034	hypothetical protein DDB_G0293034 [Dictyostelium discoideum AX4]	Uncharacterized protein	NA	-5.66161	19.7877	-5.73499	5.69838e-4	0.00529816	0.213044	4.30271e+07	1.0579e+06	14583106.71649401	936084.8187444771
XP_637312.1	DDB_G0287215	hypothetical protein DDB_G0287215 [Dictyostelium discoideum AX4]	J domain-containing protein	NA	-5.65696	18.3835	-6.15703	3.64932e-4	0.00402767	0.65872	8147346.4399999995	189479	3450075.313810909	155990.98709661543
EAL61718.1	DDB_G0291468	hypothetical protein DDB_G0291468 [Dictyostelium discoideum AX4]	Ankyrin repeat domain-containing protein	NA	-5.65434	18.681	-4.82631	0.00160962	0.010281	-0.837863	8.69926e+06	154431	6612331.392373518	72577.99425128233
EGC28772.1	DDB_G0285425	guanine nucleotide-binding protein alpha-4 subunit [Dictyostelium purpureum]	Guanine nucleotide-binding protein alpha-4 subunit	gpaD	-5.64021	23.7529	-16.2394	4.45092275735085e-7	1.11E-04	6.43322	61250668.605000004	1.22793e+06	1488144.3128493899	0
GAM29228.1	DDB_G0287461	hypothetical protein SAMD00019534_124040 [Acytostelium subglobosum LB1]	NA	abcG3	-5.6205	19.79	-4.54057	0.00228525	0.0129025	-1.19522	3.5482e+07	1.32133e+06	4836909.920819566	1568817.4157918885
XP_635428.1	DDB_G0291057	hypothetical protein DDB_G0291057 [Dictyostelium discoideum AX4]	Transmembrane protein	NA	-5.59756	19.8306	-3.4452	0.00979423	0.0337698	-2.68199	6487884.498500001	156103	335236.4279440596	113485.80349539811
EAL63492.1	DDB_G0287691	ABC transporter C family protein [Dictyostelium discoideum AX4]	ABC transporter C family member 3 (ABC transporter ABCC.3)	abcC3	-5.59571	21.1872	-9.14331	2.63563267744972e-5	7.51E-04	3.17586	1.24445e+07	288761	4554150.630681669	207827.46596405545
XP_643918.1	DDB_G0274797	hypothetical protein DDB_G0274797 [Dictyostelium discoideum AX4]	Intron-binding protein aquarius	aqr	-5.57947	19.3574	-5.59689	6.62508e-4	0.00571509	0.061516	1.61206e+07	358938.95574999996	4884585.117687893	201994.0900726824
KAK5584390.1	DDB_G0281795	hypothetical protein RB653_006001 [Dictyostelium firmibasis]	Nascent polypeptide-associated complex subunit beta	nacB btf3 DDB_G0281795	-5.57907	27.0332	-9.01848	2.89732520840569e-5	7.86E-04	3.08949	9.66912e+08	1.87312e+07	521610146.25129855	1597945.3246141432
KAK5577766.1	DDB_G0276331	hypothetical protein RB653_002714 [Dictyostelium firmibasis]	Dihydroorotate dehydrogenase catalytic domain-containing protein	pyr4 DDB_G0276331	-5.57488	26.2352	-12.523	2.89134308008552e-6	2.35E-04	5.0654	306599639.45000005	6.45242e+06	1357693.5981140302	721009.4239861319
EAL69433.1	DDB_G0275953	molybdenum cofactor sulfurase domain-containing protein [Dictyostelium discoideum AX4]	Molybdenum cofactor sulfurase domain-containing protein	NA	-5.54505	19.7637	-12.722	2.58343937243224e-6	2.35E-04	5.15429	2.02713e+07	431167	3899497.174066215	42253.80917697305
EAL63800.1	DDB_G0287277	NAD-dependent epimerase/dehydratase family protein [Dictyostelium discoideum AX4]	NAD-dependent epimerase/dehydratase family protein	NA	-5.51394	24.3852	-16.8234	3.44375064796814e-7	9.69E-05	6.60158	9.91379e+07	2.16924e+06	2531858.020079841	0
Q54T02.1	DDB_G0282103	RecName: Full=ABC transporter G family member 24; AltName: Full=ABC transporter ABCG.24	ABC transporter G family member 24 (ABC transporter ABCG.24)	abcG24 DDB_G0282103	-5.47166	20.2912	-7.78471	7.87610245781472e-5	0.00147162	2.15506	14916757.075000001	317779	7092759.988221445	38908.825628616956
XP_638366.2	DDB_G0284853	RING zinc finger-containing protein [Dictyostelium discoideum AX4]	RING zinc finger-containing protein	NA	-5.44768	18.9876	-4.1061	0.00398471	0.0182349	-1.76344	1.4628e+07	538246	5.39548e+06	608291.5843039055
EAL69709.1	DDB_G0275917	hypothetical protein DDB_G0275917 [Dictyostelium discoideum AX4]	beta-mannosidase (EC 3.2.1.25)	NA	-5.44108	20.3282	-10.2305	1.20768866026938e-5	4.98E-04	3.87226	1.68331e+07	413235.69495000003	6226863.377850132	248614.2328532155
Q54SR7.1	DDB_G0282267	RecName: Full=FK506-binding protein 2; AltName: Full=Peptidyl-prolyl cis-trans isomerase; Short=PPIase; AltName: Full=Rotamase; Flags: Precursor	FK506-binding protein 2 (EC 5.2.1.8) (Peptidyl-prolyl cis-trans isomerase) (PPIase) (Rotamase)	fkbp2 DDB_G0282267	-5.43475	21.9619	-9.91708	1.50075488436267e-5	5.49E-04	3.6813	1.32927e+07	349291.53154999996	0	234775.40941048224
KAK5580420.1	DDB_G0286171	hypothetical protein RB653_000437 [Dictyostelium firmibasis]	Cytochrome b-c1 complex subunit 7	uqcrb	-5.4113	23.6847	-11.2761	6.09102248268682e-6	3.40E-04	4.4579	21871110.810000002	459689	13830925.894373335	0
XP_635565.1	DDB_G0290753	C2 domain-containing protein [Dictyostelium discoideum AX4]	C2 domain-containing protein DDB_G0290753	NA	-5.40744	18.4642	-5.47242	7.60491e-4	0.00627196	-0.0775192	1.31232e+07	309170.05645000003	497929	10148.943894948632
EAL72362.1	DDB_G0270024	RhoGAP domain-containing protein [Dictyostelium discoideum AX4]	GTPase activating protein homolog 2 (GTPase activating factor for raC protein CC) (Rho GTPase-activating protein gacCC)	mgp2	-5.40697	18.8586	-5.18059	0.00105941	0.00778229	-0.412837	2.03395e+07	512199.05020000006	6835283.112247364	301724.0422188995
EAL64194.2	DDB_G0286487	seven transmembrane domain protein [Dictyostelium discoideum AX4]	Seven transmembrane domain protein	NA	-5.39822	22.4698	-8.40193	4.70343126265139e-5	0.00105733	2.64159	1.05707e+07	292841	4774648.040900772	242228.59546415927
KAK5583795.1	DDB_G0280317	hypothetical protein RB653_005395 [Dictyostelium firmibasis]	Glutathione S-transferase	gsta3 DDB_G0280317	-5.38899	22.7063	-3.03215	0.017718	0.0510708	-3.28349	1.29328e+08	3.17594e+06	22887256.395481296	1191710.7930799057
XP_639966.1	DDB_G0285067	exocyst complex subunit 1 [Dictyostelium discoideum AX4]	Exocyst complex component 1 (Exocyst complex component Sec3)	exoc1	-5.37181	20.22	-8.36576	4.84344998008055e-5	0.00107439	2.61417	2.37666e+07	696486	7753669.482280883	588525.5471623203
KAK5583473.1	DDB_G0291438	hypothetical protein RB653_005068 [Dictyostelium firmibasis]	Nucleolar protein 6	nol6 DDB_G0291438	-5.36046	20.6395	-8.70631	3.68950019314911e-5	9.29E-04	2.86725	2.30319e+07	590192	8129958.434783242	327452.80622462946
EAL63309.1	DDB_G0288255	hypothetical protein DDB_G0288255 [Dictyostelium discoideum AX4]	Radical SAM core domain-containing protein	NA	-5.35348	19.4201	-4.76785	0.0017276	0.0107678	-0.909909	8.70739e+06	199223.56024999998	4369135.660551597	9161.465456645004
XP_640859.2	DDB_G0281171	hypothetical protein DDB_G0281171 [Dictyostelium discoideum AX4]	Membrane insertase YidC/Oxa/ALB C-terminal domain-containing protein	oxaB	-5.33988	19.0194	-4.25188	0.00329621	0.0161863	-1.56948	6771114.859999999	168986	2558785.105926831	72134.51943482846
EAL73155.1	DDB_G0267406	lysosomal integral membrane glycoprotein [Dictyostelium discoideum AX4]	Lysosome membrane protein 2-A (Lysosome membrane protein II-1) (LIMP II-1)	lmpA	-5.31051	19.0298	-8.40538	4.69031391173658e-5	0.00105733	2.6442	1.12433e+07	319115.55929999996	4764184.315764967	239889.0420982249
EAL61090.1	DDB_G0292574	glucose/ribitol dehydrogenase family protein [Dictyostelium discoideum AX4]	Glucose/ribitol dehydrogenase family protein	NA	-5.30369	21.0501	-5.36125	8.61686e-4	0.00675957	-0.2037	4.77671e+07	1.38189e+06	13786339.141935328	1007929.2493900908
Q558Z9.1	DDB_G0272991	RecName: Full=Exocyst complex component 7; AltName: Full=Exocyst complex component Exo70	Exocyst complex component 7 (Exocyst complex component Exo70)	exoc7 exo70 DDB_G0272991	-5.29642	19.1053	-7.27226	1.23984e-4	0.00196584	1.71928	2.05662e+07	510735.23274999997	6.47038e+06	32688.097844591484
EAL63299.1	DDB_G0349043	hypothetical protein DDB_G0288313 [Dictyostelium discoideum AX4]	CTLH domain-containing protein	NA	-5.27331	20.2697	-6.19959	3.49315e-4	0.00391526	0.702243	13212282.254999999	546522.1984999999	748710.2076883214	603597
EAL73407.1	DDB_G0267908	hypothetical protein DDB_G0267908 [Dictyostelium discoideum AX4]	ABM domain-containing protein	NA	-5.25901	20.0288	-9.61222	1.86477159329431e-5	6.08E-04	3.48813	7.42848e+06	210916	0	117080.83750954564
XP_636472.1	DDB_G0288893	coproporphyrinogen III oxidase [Dictyostelium discoideum AX4]	Oxygen-dependent coproporphyrinogen-III oxidase (Coprogen oxidase) (Coproporphyrinogenase) (EC 1.3.3.3)	cpox	-5.25823	21.7502	-6.34668	3.00798e-4	0.00359282	0.850728	4.62717e+06	124961.09444500001	2763124.267768189	84907.62506088977
EAL64285.1	DDB_G0286219	SNF2-related domain-containing protein [Dictyostelium discoideum AX4]	SNF2-related domain-containing protein	NA	-5.2382	19.1637	-12.5017	2.92660837158082e-6	2.35E-04	5.05579	19909161.090000004	527524.4735000001	416101.1148928259	15534.265817063513
YP_001604087.1	DDB_G0350614	ATPase subunit 8 (mitochondrion) [Dictyostelium discoideum]	ATPase subunit 8	atp8	-5.22412	21.8781	-7.366	1.13898e-4	0.00187314	1.80127	1.23646e+08	3.69093e+06	57853837.402540065	2784965.6358768134
EAL67464.1	DDB_G0279985	hypothetical protein DDB_G0279985 [Dictyostelium discoideum AX4]	Uncharacterized protein	NA	-5.21405	18.4294	-10.0182	1.39824288739565e-5	5.34E-04	3.74374	3.69033e+06	100290.43611000001	442164.2067628757	22121.976632371166
EAL63572.1	DDB_G0287851	hypothetical protein DDB_G0287851 [Dictyostelium discoideum AX4]	Insulin-degrading enzyme homolog (EC 3.4.24.-) (Insulin protease homolog) (Insulinase homolog) (Insulysin homolog)	NA	-5.20331	21.2475	-10.0816	1.33801946715978e-5	5.24E-04	3.78248	3.99965e+06	110751.51849000002	220909.59195424526	31585.42288693993
XP_001732993.1	DDB_G0279699	HAM group protein [Dictyostelium discoideum AX4]	histone acetyltransferase (EC 2.3.1.48)	NA	-5.19969	18.3239	-5.58408	6.71918e-4	0.00574126	0.0473142	3.41975e+06	94621.4	0	24271.768255708696
EAL61414.1	DDB_G0292116	hypothetical protein DDB_G0292116 [Dictyostelium discoideum AX4]	Hydroxysteroid dehydrogenase-like protein 2	NA	-5.19944	24.6606	-9.7657	1.67040140285479e-5	5.74E-04	3.58632	2.97598e+07	919247.6501499999	2054917.8690688577	617435.1448269013
XP_636618.1	DDB_G0288639	DNAJ heat shock N-terminal domain-containing protein [Dictyostelium discoideum AX4]	DnaJ homolog subfamily C member 7 homolog	dnajc7	-5.17884	21.9587	-10.348	1.11490991038033e-5	4.86E-04	3.94192	3.29799e+07	951317	5559907.123790989	419126.14513848507
XP_642171.1	DDB_G0278157	succinate dehydrogenase [Dictyostelium discoideum AX4]	Succinate dehydrogenase [ubiquinone] cytochrome b small subunit	sdhD	-5.17076	20.22	-10.3963	1.07912216340172e-5	4.76E-04	3.97026	1.08402e+07	321618	2923168.0878968835	179807.2128323394
XP_635155.1	DDB_G0291346	leucyl-tRNA synthetase [Dictyostelium discoideum AX4]	Leucine--tRNA ligase, mitochondrial (EC 6.1.1.4) (LeuRM) (Leucyl-tRNA synthetase)	mleuS	-5.13916	19.2746	-4.39324	0.00275072	0.0145521	-1.38457	6158059.745999999	176744	37619.14566193683	37519.44622208458
Q54TA5.1	DDB_G0281891	RecName: Full=TBC1 domain family member 5 homolog B	TBC1 domain family member 5 homolog B	tbc1d5B DDB_G0281891	-5.12614	18.714	-9.09854	2.72630291655142e-5	7.58E-04	3.14504	7170630.961999999	204837	695927	0
Q54WZ0.1	DDB_G0279311	RecName: Full=Cell division cycle 5-like protein; AltName: Full=Cdc5-like protein	Cell division cycle 5-like protein (Cdc5-like protein)	cdc5l DDB_G0279311	-5.12597	19.3593	-10.9329	7.57592957053692e-6	3.92E-04	4.27398	9.11658e+06	269378	1122623.5967755155	99222.92172374204
XP_629796.1	DDB_G0291974	SH3 domain-containing protein [Dictyostelium discoideum AX4]	SH3 domain-containing protein	docA	-5.1211	19.9992	-5.17761	0.00106307	0.00779644	-0.41633	10415520.716500001	225470	11430275.070955247	174384.38441091546
AAA33210.1	DDB_G0272562	CsbB [Dictyostelium discoideum]	Glycoprotein 24B (gp24B) (Contact site B protein B)	csbB	-5.11904	21.3655	-9.69778	1.7534661287315e-5	5.77E-04	3.5431	3.16102e+06	90978	1420557.2937858708	40969.80052487601
XP_638157.1	DDB_G0285767	hypothetical protein DDB_G0285767 [Dictyostelium discoideum AX4]	Ubiquitin-like domain-containing protein	NA	-5.11881	21.1928	-4.84846	0.00156725	0.0100675	-0.810699	1.24402e+07	394243	7041711.549060065	309139.86475025857
KAK5574402.1	DDB_G0294020	hypothetical protein RB653_011178 (mitochondrion) [Dictyostelium firmibasis]	NADH:quinone oxidoreductase/Mrp antiporter transmembrane domain-containing protein	nad2 DDB_G0294020	-5.11728	18.4586	-4.60235	0.00211633	0.0122456	-1.11685	3.65519e+06	122504.35795499998	194749.03531390405	88699.99144931581
XP_637643.1	DDB_G0286725	vacuolar protein sorting-associated protein 13 family protein [Dictyostelium discoideum AX4]	Intermembrane lipid transfer protein vps13A (Vacuolar protein sorting-associated protein 13A)	vps13A	-5.10046	22.8952	-4.1364	0.00382966	0.01776	-1.72286	6.20773e+07	4.10756e+06	14459103.740800768	5231984.010663852
EAL69480.1	DDB_G0275459	RNA-binding region RNP-1 domain-containing protein [Dictyostelium discoideum AX4]	RNA-binding region RNP-1 domain-containing protein	NA	-5.07916	25.3637	-6.8243	1.88244e-4	0.00254701	1.31267	1005606088	2.96341e+07	190963806.3764745	4295574.453271535
P0CD60.1	DDB_G0289313	RecName: Full=FERM domain-containing protein C	FERM domain-containing protein C	frmC DDB_G0289313	-5.07568	18.6352	-3.92489	0.00506664	0.0214226	-2.00909	9.30775e+06	372101	6861950.988304721	407392.90521526174
EAL60913.1	DDB_G0293122	hypothetical protein DDB_G0293122 [Dictyostelium discoideum AX4]	Glutathione S-transferase	NA	-5.04988	22.4011	-9.16875	2.58562627725213e-5	7.46E-04	3.19328	2.9854e+07	933490	5690748.034190334	384539.56995536876
EAL71185.1	DDB_G0272522	sphingosine kinase [Dictyostelium discoideum AX4]	Sphingosine kinase A (SK A) (SPK A) (EC 2.7.1.91)	sgkA	-5.04865	19.2701	-13.0436	2.16104413996111e-6	2.12E-04	5.29359	1.74391e+07	527625	3125904.776773552	102208.15168640466
XP_639159.1	DDB_G0283313	RmlC-like cupin family protein [Dictyostelium discoideum AX4]	RmlC-like cupin family protein	NA	-5.04861	19.0581	-5.53877	7.06404e-4	0.00595681	-0.00311369	1.05675e+07	312944	2965348.321199061	801.3410634376559
EAL69126.1	DDB_G0276627	hypothetical protein DDB_G0276627 [Dictyostelium discoideum AX4]	Uncharacterized protein	NA	-5.04568	18.4091	-4.42163	0.00265354	0.0142418	-1.34782	2.35466e+06	124573.50917500001	452499.04401013977	145123.38214718323
KAK5576392.1	DDB_G0268118	hypothetical protein RB653_007534 [Dictyostelium firmibasis]	Carbohydrate kinase PfkB domain-containing protein	NA	-5.04537	21.5275	-7.34849	1.1571e-4	0.00188101	1.78604	7.7365e+06	315979	366381.0917854182	300056.3565434471
Q54N41.1	DDB_G0285521	RecName: Full=Pre-mRNA-splicing factor ISY1 homolog	Pre-mRNA-splicing factor ISY1 homolog	isy1 DDB_G0285521	-5.04459	20.9967	-8.79044	3.45437574821058e-5	8.94E-04	2.92803	5.80501e+06	157098	3841853.894317712	32219.236480479434
EAL73290.1	DDB_G0267674	glycogen synthase [Dictyostelium discoideum AX4]	Glycogen [starch] synthase (EC 2.4.1.11)	glcS	-4.99596	21.4091	-13.1458	2.04357451766677e-6	2.06E-04	5.33678	10940197.567499999	338587	3144617.3501104917	62573.76004194621
EAL61914.1	DDB_G0290967	hypothetical protein DDB_G0290967 [Dictyostelium discoideum AX4]	Uncharacterized protein	NA	-4.99512	18.9288	-3.71357	0.00674595	0.0260659	-2.30165	5.51023e+06	368438	727535.3746950983	460771.5683949073
EAL65914.1	DDB_G0282941	Ras GTPase activation domain-containing protein [Dictyostelium discoideum AX4]	Ras GTPase activation domain-containing protein	NA	-4.98735	19.2411	-6.62515	2.28177e-4	0.00292729	1.12373	9548842.342500001	288064	3920443.9007757884	0
XP_645923.1	DDB_G0269250	leucine-rich repeat-containing protein [Dictyostelium discoideum AX4]	Probable serine/threonine-protein kinase pats1 (EC 2.7.11.1) (Protein associated with the transduction of signal 1)	pats1	-4.98543	18.6476	-6.11669	3.80453e-4	0.00413839	0.617234	7366432.295499999	306227	3003293.1786291874	297309.23503834667
KAK5577130.1	DDB_G0274499	hypothetical protein RB653_002068 [Dictyostelium firmibasis]	PNPLA domain-containing protein	NA	-4.9824	18.7591	-5.57095	6.81711e-4	0.00581391	0.0327402	1.20895e+07	381941	1070136.1097545023	19815.17349683506
XP_639361.1	DDB_G0282853	hypothetical protein DDB_G0282853 [Dictyostelium discoideum AX4]	Translationally-controlled tumor protein homolog 1 (TCTP 1)	NA	-4.95899	23.5331	-5.7813	5.4206e-4	0.00514905	0.263212	2.00238e+07	679608	17184477.959057048	632514.4598380057
EAL66306.1	DDB_G0282201	hypothetical protein DDB_G0282201 [Dictyostelium discoideum AX4]	Right handed beta helix domain-containing protein	NA	-4.95744	19.8862	-4.75396	0.001757	0.0108499	-0.927103	7.69577e+06	249584	0	43378.68744311735
XP_643271.1	DDB_G0276221	hypothetical protein DDB_G0276221 [Dictyostelium discoideum AX4]	WASH complex subunit 2	washc2	-4.95286	20.7162	-13.1295	2.06178996218014e-6	2.06E-04	5.32994	1.12757e+07	356242	3288397.0333280647	0
XP_647507.1	DDB_G0268036	2,3-diketo-5-methylthio-1-phosphopentane enolase [Dictyostelium discoideum AX4]	Enolase-phosphatase E1 (EC 3.1.3.77) (2,3-diketo-5-methylthio-1-phosphopentane phosphatase)	enoph1	-4.93651	23.1383	-10.0319	1.38495323526244e-5	5.33E-04	3.75215	4.68923e+07	1492792.2829999998	14993771.955077529	82173.41220020167
EAL72270.1	DDB_G0269840	hypothetical protein DDB_G0269840 [Dictyostelium discoideum AX4]	VASt domain-containing protein	NA	-4.93472	18.8354	-6.52131	2.52683e-4	0.00314456	1.02315	9.57422e+06	400715	2375952.939074942	362200.4518472188
XP_635407.1	DDB_G0291105	cytochrome P450 family protein [Dictyostelium discoideum AX4]	Probable cytochrome P450 513C1 (EC 1.14.-.-)	cyp513C1	-4.90571	19.0431	-4.31133	0.00305363	0.0155455	-1.49133	6.49399e+06	302310	365658.70725511754	298434.1058869408
EAL61670.1	DDB_G0291372	hypothetical protein DDB_G0291372 [Dictyostelium discoideum AX4]	Basic-leucine zipper transcription factor B	dimB	-4.89654	18.6247	-5.5523	6.95906e-4	0.00591257	0.0119761	5656712.1225000005	188469	1064094.7428582155	13521.580409617905
XP_637663.1	DDB_G0286759	hypothetical protein DDB_G0286759 [Dictyostelium discoideum AX4]	Protein KRTCAP2 homolog (Dolichyl-diphosphooligosaccharide--protein glycosyltransferase subunit KCP2) (Oligosaccharyl transferase subunit KCP2)	NA	-4.89119	19.2396	-3.9662	0.00479457	0.0205926	-1.95265	4169105.7244999995	139253	1124272.3102810546	27269.720236091056
XP_012756396.1	DDB_G0291037	hypothetical protein SAMD00019534_028090 [Acytostelium subglobosum LB1]	NA	rpb6	-4.88201	19.3438	-10.3229	1.13398194367991e-5	4.86E-04	3.92717	4.83223e+06	174660	0	85448.81523920746
XP_639309.1	DDB_G0283003	hypothetical protein DDB_G0283003 [Dictyostelium discoideum AX4]	Iron-sulfur cluster assembly protein	NA	-4.85786	18.8137	-8.03518	6.36447385204884e-5	0.00130864	2.35734	6.57375e+06	227800	0	31638.888913579598
AAL85711.1	DDB_G0284867	ABC transporter ABCC.8 [Dictyostelium discoideum]	ABC transporter C family member 8 (ABC transporter ABCC.8)	abcC8	-4.84644	20.914	-7.60227	9.23103584753121e-5	0.00160492	2.00336	1.28063e+07	506723	177423.45051404941	342451.17964173027
EGC32553.1	DDB_G0280489	hypothetical protein DICPUDRAFT_81631 [Dictyostelium purpureum]	BING4 C-terminal domain-containing protein	wdr46	-4.825	19.8986	-5.70239	5.90341e-4	0.00535949	0.177532	1.56804e+07	810519.2056999999	6004179.450628031	864107.0437405449
EAL72478.1	DDB_G0270256	hypothetical protein DDB_G0270256 [Dictyostelium discoideum AX4]	Uncharacterized protein	NA	-4.80909	18.6548	-8.45558	4.50400685944996e-5	0.00103477	2.68203	3.85508e+06	144802	168756.1068213248	64428.675381322624
EAL65398.1	DDB_G0284115	hypothetical protein DDB_G0284115 [Dictyostelium discoideum AX4]	Uncharacterized protein	NA	-4.7746	21.4139	-6.0817	3.94515e-4	0.00418	0.581055	5.80151e+06	262461	3073930.621698515	246036.92109000214
KAK5579656.1	DDB_G0290459	hypothetical protein RB653_009341 [Dictyostelium firmibasis]	J domain-containing protein	NA	-4.77266	20.0781	-5.72549	5.75733e-4	0.00531419	0.202707	20493323.566999998	637815	18231309.352411646	366481.47209838993
EAL68664.1	DDB_G0277403	clathrin light chain [Dictyostelium discoideum AX4]	Clathrin light chain	clc	-4.77248	23.3032	-3.15251	0.0148743	0.045055	-3.10652	3.11801e+07	1.66078e+06	1975919.2277232553	1708405.5053508265
XP_638158.1	DDB_G0285605	hypothetical protein DDB_G0285605 [Dictyostelium discoideum AX4]	Malonyl-CoA:ACP transacylase (MAT) domain-containing protein	NA	-4.76934	19.0342	-3.23452	0.0132162	0.0415822	-2.98668	5.55133e+06	157875	4979776.485937892	17940.567093293426
EAL72171.1	DDB_G0269642	MAK16-like protein [Dictyostelium discoideum AX4]	Protein MAK16 homolog (MAK16-like protein)	mak16l	-4.76789	20.0508	-4.76724	0.00172887	0.0107678	-0.910659	9.44706e+06	191803	11165923.495672181	32783.127551260746
EAL62439.1	DDB_G0289987	hypothetical protein DDB_G0289987 [Dictyostelium discoideum AX4]	Uncharacterized protein	NA	-4.7667	21.1021	-6.27796	3.22462e-4	0.00375205	0.781733	8.99593e+06	455867	0	444091.1802925503
EGC37982.1	DDB_G0284533	40S ribosomal protein S13 [Dictyostelium purpureum]	40S ribosomal protein S13	rps13	-4.76524	23.7371	-4.8678	0.00153127	0.00989281	-0.787057	2.02463e+08	6.65835e+06	148028553.95384142	2727880.047711097
KAK5578554.1	DDB_G0277291	hypothetical protein RB653_008226 [Dictyostelium firmibasis]	ComC supersandwich domain-containing protein	NA	-4.75345	18.9336	-7.74105	8.17881176458271e-5	0.0015078	2.1191	1.11855e+07	408431	2905297.164669707	35971.279623875686
KAK5581964.1	DDB_G0293460	hypothetical protein RB653_003545 [Dictyostelium firmibasis]	Purple acid phosphatase (EC 3.1.3.2)	NA	-4.7423	20.0347	-6.28626	3.19755e-4	0.00373019	0.790103	2.41443e+07	1242352.7837999999	2174695.8746734397	1210790.4237084808
EAL69486.1	DDB_G0275471	COP9 signalosome complex subunit 8 [Dictyostelium discoideum AX4]	COP9 signalosome complex subunit 8 (Signalosome subunit 8)	csn8	-4.73294	22.0096	-7.73297	8.2362603713108e-5	0.0015078	2.11242	1.36395e+07	513989	8138239.082283431	309631.51920648746
EAL73160.1	DDB_G0267416	DNA-dependent RNA polymerase [Dictyostelium discoideum AX4]	DNA-directed RNA polymerase (EC 2.7.7.6)	rpmA	-4.71883	19.4697	-2.99026	0.0188375	0.0533491	-3.34533	1.13183e+07	566307	114875.75449876788	521495.9369802964
EAL65660.1	DDB_G0283565	hypothetical protein DDB_G0283565 [Dictyostelium discoideum AX4]	Uncharacterized protein	NA	-4.71484	19.1634	-5.38854	8.35528e-4	0.00664279	-0.172542	6.27517e+06	228069	3108165.014783219	61969.94338884675
EAL60810.1	DDB_G0293222	hypothetical protein DDB_G0293222 [Dictyostelium discoideum AX4]	tRNA-uridine aminocarboxypropyltransferase 1 (EC 2.5.1.25) (DTW domain-containing protein 1)	NA	-4.71009	18.3325	-9.73644	1.70562663517921e-5	5.74E-04	3.56775	3979345.7575000003	146018	1649193.0745497223	19644.290607270268
Q86HB8.1	DDB_G0276475	RecName: Full=Counting factor-associated protein C; Flags: Precursor	Counting factor-associated protein C	cfaC DDB_G0276475	-4.69632	20.0668	-5.77483	5.45847e-4	0.00515293	0.256226	11239465.870000001	438993.96510000003	906187.5901186593	103778.6216345737
GAM26142.1	DDB_G0273059	hypothetical protein SAMD00019534_093170, partial [Acytostelium subglobosum LB1]	NA	cak1-1; cak1-2	-4.69461	19.4884	-3.08885	0.0163127	0.048263	-3.19997	1.40104e+07	1458642.5817500001	2037421.6289971124	1917294.8291841277
GAM27172.1	DDB_G0277905	hypothetical protein SAMD00019534_103470, partial [Acytostelium subglobosum LB1]	NA	snfA	-4.67433	18.2573	-4.26917	0.00322357	0.0160218	-1.5467	4.30461e+06	170973	1373958.4789014934	67209.18277753341
AAB57823.1	DDB_G0272566	sks1 multidrug resistance protein homolog [Dictyostelium discoideum]	26S proteasome non-ATPase regulatory subunit 14 (EC 3.4.19.-) (26S proteasome regulatory subunit RPN11) (Sks1 multidrug resistance protein homolog)	psmD14	-4.6567	27.2433	-10.4037	1.0737501476004e-5	4.76E-04	3.97459	400189545.54999995	16487727.870000001	44387059.33117011	6583728.715185127
XP_641515.1	DDB_G0279843	hypothetical protein DDB_G0279843 [Dictyostelium discoideum AX4]	Extradiol ring-cleavage dioxygenase class III enzyme subunit B domain-containing protein	NA	-4.65534	18.9799	-3.20301	0.0138287	0.0430342	-3.03264	6.74184e+06	256073.13364999997	2968593.9802155793	43288.24113189303
AAA33244.1	DDB_G0293434	ras protein (DdrasG) [Dictyostelium discoideum]	Ras-like protein rasG (EC 3.6.5.2)	rasG	-4.64694	23.8504	-3.32546	0.0116043	0.0379137	-2.85456	1.90676e+08	7.50472e+06	59177390.478115916	1540678.7178195517
EAL70586.1	DDB_G0273791	hypothetical protein DDB_G0273791 [Dictyostelium discoideum AX4]	SMP-30/Gluconolactonase/LRE-like region domain-containing protein	NA	-4.63427	18.1561	-4.39579	0.00274182	0.0145521	-1.38126	7.23767e+06	419738.97400000005	2027894.6393270423	434924.8906706014
XP_003284786.1	DDB_G0286459	uncharacterized protein DICPUDRAFT_86409 [Dictyostelium purpureum]	Phorbol-ester/DAG-type domain-containing protein	NA	-4.63108	18.7574	-5.73414	5.70366e-4	0.00529816	0.212113	5.64504e+06	274546	530895	217754.3026692859
KAK5575547.1	DDB_G0270196	hypothetical protein RB653_006680 [Dictyostelium firmibasis]	Mitochondrial import inner membrane translocase subunit TIM50	timm50 DDB_G0270196	-4.62673	23.6558	-7.66409	8.74467509105271e-5	0.00156259	2.05518	9.67251e+07	4.26706e+06	19359347.094690867	2524270.2771211346
Q54LV0.1	DDB_G0286403	RecName: Full=Structural maintenance of chromosomes protein 4; Short=SMC protein 4; Short=SMC-4	Structural maintenance of chromosomes protein 4 (SMC protein 4) (SMC-4)	smc4 DDB_G0286403	-4.6101	18.4287	-2.87782	0.0222264	0.0601838	-3.51191	2.91254e+06	122356.61132999999	63346.33494086523	38778.429933860265
EAL64113.1	DDB_G0286715	hypothetical protein DDB_G0286715 [Dictyostelium discoideum AX4]	Ponticulin-like protein C2	ponC2	-4.60639	24.0095	-12.0456	3.81385263777566e-6	2.64E-04	4.84347	45288806.16500001	1.8092e+06	14769636.528552482	26269.780596403973
EAL70125.1	DDB_G0274465	hypothetical protein DDB_G0274465 [Dictyostelium discoideum AX4]	Uncharacterized protein	NA	-4.60564	22.0388	-9.97062	1.44545736658057e-5	5.42E-04	3.71446	7.92067e+06	345376	1498308.5556359477	175144.51062424082
XP_003287679.1	DDB_G0278663	uncharacterized protein DICPUDRAFT_54993 [Dictyostelium purpureum]	Uncharacterized protein	NA	-4.58922	20.9796	-7.32969	1.17691e-4	0.00189952	1.76964	1.38866e+07	521048	9222290.274260012	155363.91952804264
KAK5581995.1	DDB_G0293204	hypothetical protein RB653_003576 [Dictyostelium firmibasis]	TRAF-type domain-containing protein	NA	-4.58912	21.14	-5.20798	0.00102645	0.00757725	-0.380803	5963088.3100000005	249089	36739.89090644336	36577.79113162895
XP_639284.1	DDB_G0282965	hypothetical protein DDB_G0282965 [Dictyostelium discoideum AX4]	Uncharacterized protein	NA	-4.58595	18.7075	-6.88648	1.77424e-4	0.00251239	1.37061	7184103.1274999995	296191	1.62388e+06	32697.62709841746
AAR39441.1	DDB_G0268258	kinesin family member 12 [Dictyostelium discoideum]	Kinesin-related protein 12 (Kinesin family member 12) (Kinesin-6)	kif12	-4.58389	19.8056	-4.10935	0.00396777	0.0181944	-1.75909	12343295.530000001	557384.7919000001	321144.0705164031	302878.07202275837
Q54KF7.2	DDB_G0287363	RecName: Full=Integrin beta-like protein A; AltName: Full=109 gene 1 protein; Flags: Precursor	Integrin beta-like protein A (109 gene 1 protein)	sibA DDB_G0287363	-4.58047	20.3537	-4.38146	0.00279218	0.0147227	-1.39986	1.69612e+07	716755	1648967.0033193901	164583.76442764912
EAL61924.1	DDB_G0290987	tRNA pseudouridylate synthase [Dictyostelium discoideum AX4]	tRNA pseudouridylate synthase	pus1	-4.56612	21.3279	-7.60887	9.17768424682415e-5	0.00160183	2.00892	22131472.755000003	1.13412e+06	4349442.894380364	927611.3062433726
Q54SZ6.2	DDB_G0282133	RecName: Full=Putative uncharacterized protein DDB_G0282133	Putative uncharacterized protein DDB_G0282133	DDB_G0282133	-4.56603	19.3935	-4.52479	0.00233073	0.0130376	-1.21534	2.42819e+07	1.21641e+06	7173083.867883145	974325.5175603273
EGC30678.1	DDB_G0287337	hypothetical protein DICPUDRAFT_157560 [Dictyostelium purpureum]	Transcription initiation factor TFIID subunit 5	taf5	-4.55444	19.0659	-5.25575	9.71642e-4	0.00732882	-0.325213	1.43895e+07	606966	8850575.876246542	358694.4448819908
XP_646929.1	DDB_G0268966	hypothetical protein DDB_G0268966 [Dictyostelium discoideum AX4]	Lipase	NA	-4.55339	20.3496	-5.69453	5.95404e-4	0.00537706	0.16895	54661747.144999996	2.54753e+06	26203178.201612893	1840220.7829438301
KAK5583936.1	DDB_G0280067	hypothetical protein RB653_005541 [Dictyostelium firmibasis]	PPM-type phosphatase domain-containing protein	NA	-4.54499	20.1659	-3.92846	0.00504249	0.0213606	-2.0042	1.25255e+07	600667	7694669.176938041	504438.5708640209
KAK5580660.1	DDB_G0285485	hypothetical protein RB653_000683 [Dictyostelium firmibasis]	G domain-containing protein	NA	-4.5438	18.0131	-5.99457	4.32103e-4	0.00444237	0.490216	3.73895e+06	158116	2168632.938899007	85179.06185814113
XP_003288620.1	DDB_G0269236	uncharacterized protein DICPUDRAFT_92126 [Dictyostelium purpureum]	Rab GTPase	rab7A	-4.54347	24.0696	-5.03999	0.00124806	0.00860648	-0.579127	1.90279e+08	8.83015e+06	6.0811e+07	5439077.370388495
EAL61840.1	DDB_G0291201	hypothetical protein DDB_G0291201 [Dictyostelium discoideum AX4]	Cationic amino acid transporter C-terminal domain-containing protein	ctrC	-4.53066	19.1692	-3.24947	0.0129355	0.0410755	-2.96489	1.00512e+07	557778.1980999999	1026359.1395378452	495976.49807784375
XP_644580.1	DDB_G0273577	hypothetical protein DDB_G0273449 [Dictyostelium discoideum AX4]	Uncharacterized protein DDB_G0273449/DDB_G0273577	NA	-4.52933	20.7623	-5.94446	4.55516e-4	0.00457626	0.43747	8.87644e+06	533044	1785571.891110044	527956.7874791897
Q869X2.1	DDB_G0275077	RecName: Full=Probable polyketide synthase 17; Short=dipks17	Probable polyketide synthase 17 (dipks17) (EC 2.3.1.-)	pks17 DDB_G0275077	-4.50771	19.44	-6.7415	2.03813e-4	0.00267558	1.23474	9.95153e+06	465658.07849999995	0	225698.25639657746
XP_642874.2	DDB_G0277039	hypothetical protein DDB_G0277039 [Dictyostelium discoideum AX4]	Uncharacterized protein	NA	-4.5074	20.5078	-3.84553	0.00563738	0.0230564	-2.11821	9272372.447999999	422478	2120646.303919972	182341.3865917723
P0C7W4.1	DDB_G0295825	RecName: Full=Large ribosomal subunit protein bL34m; AltName: Full=39S ribosomal protein L34, mitochondrial; Short=L34mt; Short=MRP-L34; Flags: Precursor	Large ribosomal subunit protein bL34m (39S ribosomal protein L34, mitochondrial) (L34mt) (MRP-L34)	mrpl34 DDB_G0295825	-4.50547	19.4592	-6.28853	3.1902e-4	0.00373019	0.792385	6.03515e+06	296081	0	184733
KAK5580530.1	DDB_G0285849	hypothetical protein RB653_000550 [Dictyostelium firmibasis]	Spindle pole body component	spc97 DDB_G0285849	-4.49582	18.0347	-7.16134	1.3723e-4	0.0021049	1.6209	2.58965e+06	125783.69477500001	379215.6172651076	74681.90269139603
EAL70332.1	DDB_G0274879	hypothetical protein DDB_G0274879 [Dictyostelium discoideum AX4]	N-acetyltransferase domain-containing protein	NA	-4.492	18.8579	-7.98166	6.65793196923455e-5	0.00132915	2.31469	5564748.816500001	250758	391911.1510074603	61250.026802633576
EAL73211.1	DDB_G0267516	DEAD/DEAH box helicase [Dictyostelium discoideum AX4]	DEAD/DEAH box helicase	dhx57	-4.47825	17.5754	-4.44221	0.00258541	0.0140097	-1.32125	3.37688e+06	151627	0	8605.368399648674
XP_012749376.1	DDB_G0292138	hypothetical protein SAMD00019534_108930 [Acytostelium subglobosum LB1]	NA	NA	-4.4669	21.4481	-10.784	8.34435087309953e-6	4.15E-04	4.19169	2.31626e+07	1.09749e+06	84677.96744860202	463527.3617373642
XP_629350.1	DDB_G0293126	hypothetical protein DDB_G0293126 [Dictyostelium discoideum AX4]	Uncharacterized protein	NA	-4.45198	21.7071	-5.53208	7.11658e-4	0.00597872	-0.0105836	27790098.619999997	1261707.9525000001	7586251.302806844	282014.3319307115
Q54IL7.1	DDB_G0288671	RecName: Full=Pyrroline-5-carboxylate reductase 1; Short=P5C reductase 1; Short=P5CR 1	Pyrroline-5-carboxylate reductase 1 (P5C reductase 1) (P5CR 1) (EC 1.5.1.2)	pycr1 DDB_G0288671	-4.44459	19.5988	-11.4601	5.43186263738786e-6	3.31E-04	4.5534	5.27517e+06	246276	1235112.5116272827	84510.3
XP_646237.1	DDB_G0269738	sphingolipid delta 4 desaturase [Dictyostelium discoideum AX4]	sphingolipid 4-desaturase (EC 1.14.19.17)	desA	-4.44208	20.145	-5.33384	8.88867e-4	0.0068891	-0.235103	1.19932e+07	566184	5708840.9097508425	318241.94681373413
EAL66767.1	DDB_G0281363	hypothetical protein DDB_G0281363 [Dictyostelium discoideum AX4]	CCR4-NOT transcription complex subunit 10	NA	-4.44138	18.8783	-7.61591	9.12116466034814e-5	0.00160183	2.01484	5.54173e+06	250712	2.17599e+06	74999.62369334005
XP_642423.1	DDB_G0278529	pmp22 family protein [Dictyostelium discoideum AX4]	PXMP2/4 family protein 2	NA	-4.43936	19.9213	-4.24955	0.00330616	0.0162132	-1.57256	8868106.238499999	725441	510394.8938156013	847906.4391009215
EAL69699.1	DDB_G0275897	hypothetical protein DDB_G0275897 [Dictyostelium discoideum AX4]	B box-type domain-containing protein	NA	-4.42031	19.3823	-7.36522	1.13977e-4	0.00187314	1.8006	6.45726e+06	360535.97609999997	1051463.8945370996	283699.1364492043
EAL68897.1	DDB_G0276791	leucine-rich repeat-containing protein [Dictyostelium discoideum AX4]	Leucine-rich repeat-containing protein	NA	-4.40435	18.7105	-7.27264	1.23941e-4	0.00196584	1.71962	8.66052e+06	462297	3077213.5417068684	337679.3811810536
XP_639248.1	DDB_G0283121	methenyl tetrahydrofolate cyclohydrolase / NADP-dependent methylene H4F dehydrogenase [Dictyostelium discoideum AX4]	Methenyl tetrahydrofolate cyclohydrolase / NADP-dependent methylene H4F dehydrogenase	NA	-4.40263	24.0312	-7.21419	1.30732e-4	0.00204404	1.66796	1.46258e+08	6.67319e+06	62733441.58227954	1491739.8178956506
XP_641703.1	DDB_G0279565	hypothetical protein DDB_G0279565 [Dictyostelium discoideum AX4]	Uncharacterized protein	NA	-4.39946	21.0299	-7.04369	1.53035e-4	0.00227432	1.51492	16086178.884999998	804232.9263500001	7658146.420139325	513109
XP_646486.1	DDB_G0270708	hypothetical protein DDB_G0270708 [Dictyostelium discoideum AX4]	EGF-like domain-containing protein	NA	-4.38016	17.7964	-5.00485	0.00130082	0.00883027	-0.621184	2.96834e+06	167071	0	123239.0422755825
XP_628867.1	DDB_G0293912	hypothetical protein DDB_G0293912 [Dictyostelium discoideum AX4]	Probable polyketide synthase 45 (dipks45) (EC 2.3.1.-)	pks45	-4.37654	19.1391	-3.01953	0.0180475	0.051763	-3.3021	9.48054e+06	578627.8490500001	4232201.014220643	542677.7522994294
Q54VW1.1	DDB_G0280105	RecName: Full=Serine carboxypeptidase S10 family member 2; Flags: Precursor	Serine carboxypeptidase S10 family member 2 (EC 3.4.16.-)	DDB_G0280105	-4.36556	20.1815	-10.0025	1.41366101461867e-5	5.35E-04	3.73408	3.67803e+06	174722	1231636.6094504208	30920.31979004864
Q54JJ6.1	DDB_G0288009	RecName: Full=Protein HID1; AltName: Full=HID1 domain-containing protein; AltName: Full=Protein hid-1 homolog	Protein HID1 (HID1 domain-containing protein) (Protein hid-1 homolog)	hid1 DDB_G0288009	-4.36444	20.6879	-7.87664	7.27891393848016e-5	0.0014016	2.23009	7.91283e+06	392721.84620000003	3741548.7729596854	215197.04979304323
XP_646758.1	DDB_G0270390	hypothetical protein DDB_G0270390 [Dictyostelium discoideum AX4]	Uncharacterized protein	NA	-4.36279	21.4457	-12.3632	3.16869600161096e-6	2.49E-04	4.99251	1.14054e+07	554701	2167523.8652472403	109034.45158682462
EAL62217.1	DDB_G0290403	hypothetical protein DDB_G0290403 [Dictyostelium discoideum AX4]	MRPL25 domain-containing protein	NA	-4.33907	21.5468	-12.6532	2.68549555532382e-6	2.35E-04	5.1238	2.1492e+07	1.06997e+06	0	185419.14218385998
XP_642223.1	DDB_G0278229	hypothetical protein DDB_G0278229 [Dictyostelium discoideum AX4]	Uncharacterized protein	NA	-4.33211	18.675	-5.37973	8.43881e-4	0.00669013	-0.182594	6.07865e+06	312099.03859999997	2389951.6621297407	163499.08157577072
EAL68965.1	DDB_G0276927	hypothetical protein DDB_G0276927 [Dictyostelium discoideum AX4]	SRPBCC family protein	NA	-4.31748	23.0308	-4.75194	0.00176133	0.0108499	-0.929609	1.29872e+08	1.09678e+07	22903043.968584847	12531944.705197498
CAD53317.1	DDB_G0287793	glutathione-S-transferase [Cloning vector pDXA-GST]	glutathione S-transferase	gst	-4.31686	22.5561	-5.83285	5.12886e-4	0.00496672	0.318696	5.23619e+07	2.34706e+06	34514266.08304786	459304.2665423369
EAL70792.1	DDB_G0273595	hypothetical protein DDB_G0273149 [Dictyostelium discoideum AX4]	Probable importin subunit alpha-A (Karyopherin subunit alpha-A)	NA	-4.31294	19.5791	-4.98577	0.00133047	0.00891531	-0.644088	1.43374e+07	862664	1.74327e+06	674823.7965548704
KAK5578918.1	DDB_G0288443	hypothetical protein RB653_008593 [Dictyostelium firmibasis]	Uncharacterized protein	NA	-4.31218	18.9842	-6.14029	3.71286e-4	0.00408777	0.641533	6.65756e+06	365001	709890.7687714164	207599.98702554192
KAK5581514.1	DDB_G0283385	hypothetical protein RB653_001549 [Dictyostelium firmibasis]	Uncharacterized protein	splA DpyK1 pyK1 pykA DDB_G0283385	-4.30794	18.5791	-5.54816	6.99099e-4	0.00591738	0.00736228	4.27253e+06	289410	874104.7921543516	276414
XP_639224.1	DDB_G0283089	hypothetical protein DDB_G0283089 [Dictyostelium discoideum AX4]	FNIP repeat-containing protein	NA	-4.30145	18.3807	-4.9292	0.00142289	0.00935367	-0.712371	6.01887e+06	243468.75069999998	5928150.882623367	150308.72850865824
KAK5582751.1	DDB_G0279037	hypothetical protein RB653_004337 [Dictyostelium firmibasis]	Ubiquinone biosynthesis O-methyltransferase, mitochondrial (3-demethylubiquinol 3-O-methyltransferase) (EC 2.1.1.64) (Polyprenyldihydroxybenzoate methyltransferase) (EC 2.1.1.114)	coq3 DDB_G0279037	-4.29727	19.1777	-7.33157	1.17492e-4	0.00189952	1.77128	4.10587e+06	210417	0	36461.42461925875
EAL68328.1	DDB_G0278311	myotubularin-related protein [Dictyostelium discoideum AX4]	Myotubularin-related protein	NA	-4.27792	18.6966	-2.74768	0.0269585	0.0694078	-3.70544	4571111.3440000005	326713	2367276.7176565807	342530.68595038936
KAK5581931.1	DDB_G0294376	hypothetical protein RB653_003512 [Dictyostelium firmibasis]	FCP1 homology domain-containing protein	fcpA ctdsp DG1148 DDB_G0294376	-4.27358	20.3662	-6.87724	1.78988e-4	0.00251242	1.36203	1.14413e+07	636670	5991461.118348839	454716.96907001326
EAL66762.1	DDB_G0281353	hypothetical protein DDB_G0281353 [Dictyostelium discoideum AX4]	Uncharacterized protein	NA	-4.26727	19.1192	-5.04032	0.00124758	0.00860648	-0.578736	7.8541e+06	396749	2581132.575107487	8531.760280783405
XP_636339.1	DDB_G0289175	tetratricopeptide-like helical domain-containing protein [Dictyostelium discoideum AX4]	Tetratricopeptide-like helical domain-containing protein	DG1091	-4.26385	18.3237	-3.35213	0.0111723	0.0368293	-2.81599	4.30622e+06	224279	0	10569.380818918087
EAL64302.1	DDB_G0286253	tetratricopeptide repeat domain 4 [Dictyostelium discoideum AX4]	Tetratricopeptide repeat protein 4 homolog (TPR repeat protein 4 homolog)	ttc4	-4.26232	18.3734	-5.39834	8.26356e-4	0.00663149	-0.161389	2.36343e+06	126172	918439.3507162073	61603.478490058515
XP_644559.1	DDB_G0273885	discoidin I, C chain and B chain [Dictyostelium discoideum AX4]	Discoidin-1 subunit B/C (Discoidin I chain C/D) (Discoidin-1 subunit beta/gamma)	dscC-1; dscC-2	-4.25281	22.3981	-7.07886	1.48107e-4	0.00223801	1.54678	1.40051e+07	614247	11268529.825338904	156999.1947520472
KAK5583984.1	DDB_G0280345	hypothetical protein RB653_005590 [Dictyostelium firmibasis]	SGTA homodimerisation domain-containing protein	sgtA	-4.24538	25.4112	-11.6908	4.71641713700024e-6	3.08E-04	4.67012	8.3672e+07	4.37051e+06	16106892.456735332	0
EAL67222.1	DDB_G0280487	hypothetical protein DDB_G0280487 [Dictyostelium discoideum AX4]	Ribosomal RNA-processing protein 17	NA	-4.23733	18.3729	-2.74636	0.0270117	0.0694652	-3.70741	4.74388e+06	323039	0	286681
XP_641063.1	DDB_G0280585	hypothetical protein DDB_G0280585 [Dictyostelium discoideum AX4]	Ubiquitin-like domain-containing protein	ubqK	-4.23323	18.9124	-7.42399	1.08119e-4	0.00180988	1.85148	7.78384e+06	405216.68385000003	2250831.9165448835	12230.783921330209
XP_647063.1	DDB_G0306367	hypothetical protein DDB_G0269098, partial [Dictyostelium discoideum AX4]	Reverse transcriptase domain-containing protein	NA	-4.22603	18.9134	-3.45277	0.00969036	0.0335648	-2.67113	4.81944e+06	179578	5678550.284954317	154683.70898870524
XP_637260.1	DDB_G0287445	hypothetical protein DDB_G0287445 [Dictyostelium discoideum AX4]	Vacuolar protein sorting-associated protein 51 homolog (Protein fat-free homolog)	vps51	-4.21005	20.0787	-4.09485	0.00404403	0.0183628	-1.77856	12481875	497911	13938490.836506076	391596.2390225596
EEU04124.1	DDB_G0295775	armadillo-like helical domain-containing protein [Dictyostelium discoideum AX4]	Armadillo-like helical domain-containing protein	NA	-4.20711	19.1273	-5.48001	7.54071e-4	0.00625287	-0.0689654	6.18013e+06	363061	2605081.357597713	244138.14404426792
EAL64234.1	DDB_G0286419	cytochrome P450 family protein [Dictyostelium discoideum AX4]	Probable cytochrome P450 519E1 (EC 1.14.-.-)	cyp519E1	-4.20238	18.7922	-4.53132	0.00231178	0.0129962	-1.20701	5.84517e+06	240566	5487212.713459149	54452.87023748956
KAK5581644.1	DDB_G0282927	hypothetical protein RB653_001681 [Dictyostelium firmibasis]	Histidine kinase	dhkL DDB_G0282927	-4.19808	18.5731	-5.11012	0.00114971	0.00820464	-0.495791	3.07284e+06	153562	2312279.2419786598	83538.33199828434
EEU04048.1	DDB_G0291297	hypothetical protein DDB_G0291297 [Dictyostelium discoideum AX4]	Putative mediator of RNA polymerase II transcription subunit 14 (Putative mediator complex subunit 14)	med14	-4.18057	18.2519	-5.63096	6.38186e-4	0.00561629	0.0991661	1792144.3284999998	96200.1	716542	23134.82856514178
XP_645914.1	DDB_G0269372	hypothetical protein DDB_G0269372 [Dictyostelium discoideum AX4]	Uncharacterized protein	NA	-4.18053	19.6556	-4.58594	0.00215982	0.0124369	-1.1376	4.9332e+06	333358	0	272438.2043497577
KAK5580077.1	DDB_G0286961	hypothetical protein RB653_000090 [Dictyostelium firmibasis]	RBR-type E3 ubiquitin transferase (EC 2.3.2.31)	rbrA DDB_G0286961	-4.17879	23.7636	-9.40616	2.16700576064354e-5	6.81E-04	3.35322	54342015.769999996	2.87188e+06	22260115.25951896	0
XP_635825.1	DDB_G0290197	calcium-binding EF-hand domain-containing protein [Dictyostelium discoideum AX4]	Calcium-binding EF-hand domain-containing protein	NA	-4.17571	21.5631	-5.41024	8.15366e-4	0.00657992	-0.147863	9.71039e+06	422270.69145000004	8908911.177360162	149124.66455640053
EAL69556.1	DDB_G0349377	hypothetical protein DDB_G0275611 [Dictyostelium discoideum AX4]	tRNA-binding domain-containing protein	NA	-4.16054	23.6316	-10.5952	9.44752620339373e-6	4.39E-04	4.08521	32508168.770000003	1823984.3654999998	935468.1889629497	218696.82714752908
AAC37383.1	DDB_G0286553	RabB [Dictyostelium discoideum]	Ras-related protein Rab-21 (Ras-related protein RabB)	rab21	-4.16019	23.1284	-8.6363	3.89891458477828e-5	9.49E-04	2.81615	3.38895e+07	1.76375e+06	19690353.60067748	498642.0656415393
EAL67988.1	DDB_G0278773	major sperm protein domain-containing protein [Dictyostelium discoideum AX4]	Major sperm protein domain-containing protein	NA	-4.16018	22.303	-12.2374	3.40821086285802e-6	2.49E-04	4.93416	2.67936e+07	1.49702e+06	1755608.789265021	0
XP_647441.1	DDB_G0267950	coatomer protein complex epsilon subunit [Dictyostelium discoideum AX4]	Coatomer subunit epsilon (Epsilon-coat protein) (Epsilon-COP)	cope	-4.15384	23.2957	-5.59054	6.6715e-4	0.00572224	0.0544859	5.49077e+07	3064882.6174999997	15579368.828162469	723289.6785995781
XP_629786.1	DDB_G0292042	glucose-methanol-choline oxidoreductase [Dictyostelium discoideum AX4]	Long-chain-alcohol oxidase (EC 1.1.3.20)	NA	-4.15028	18.9939	-6.79823	1.92998e-4	0.00257121	1.28823	4.494e+06	287757	755743	198272.16380917837
EAL72057.1	DDB_G0269414	hypothetical protein DDB_G0269414 [Dictyostelium discoideum AX4]	Probable 3-beta-hydroxysteroid-Delta(8),Delta(7)-isomerase (EC 5.3.3.5) (Cholestenol Delta-isomerase) (Delta(8)-Delta(7) sterol isomerase) (D8-D7 sterol isomerase) (Emopamil-binding protein homolog)	ebp	-4.14573	22.0726	-10.2645	1.17998856863792e-5	4.97E-04	3.89252	6577430.793500001	378792	715285.1025573256	111532.61600413623
EAL68785.1	DDB_G0277199	RNA polymerase III, largest subunit [Dictyostelium discoideum AX4]	DNA-directed RNA polymerase III subunit rpc1 (RNA polymerase III subunit C1) (EC 2.7.7.6) (DNA-directed RNA polymerase III subunit A)	polr3a	-4.13939	18.7779	-5.01174	0.00129027	0.00880318	-0.612914	5.29414e+06	308868	3133462.4252676493	204750.11215004086
XP_636572.1	DDB_G0288749	ABC1 family protein kinase [Dictyostelium discoideum AX4]	Probable serine/threonine-protein kinase abkA (EC 2.7.11.-)	abkA	-4.13235	19.4723	-6.49047	2.60517e-4	0.003214	0.993001	6970563.265000001	397267.02945000003	315768.2600997348	327.0346942677348
O15736.1	DDB_G0275323	RecName: Full=Protein tipD	Protein tipD	tipD DDB_G0275323	-4.13144	18.7038	-5.28577	9.38852e-4	0.0071413	-0.290457	5.73028e+06	328234	3226445.755719764	188589.99736394692
EAL68300.1	DDB_G0278255	regulator of chromosome condensation domain-containing protein [Dictyostelium discoideum AX4]	Regulator of chromosome condensation domain-containing protein	NA	-4.13101	18.8815	-3.15142	0.0148976	0.045055	-3.10811	5.61772e+06	299390	5.01275e+06	235620.9847406986
EAL67029.1	DDB_G0280835	hypothetical protein DDB_G0280835 [Dictyostelium discoideum AX4]	DUF4291 domain-containing protein	NA	-4.12328	18.753	-3.93423	0.00500374	0.0212356	-1.99631	3.0194e+06	194125	0	123829.49453980687
XP_644258.1	DDB_G0274213	U4/U6 small nuclear ribonucleoprotein [Dictyostelium discoideum AX4]	U4/U6 small nuclear ribonucleoprotein	prpf3	-4.11674	20.3663	-8.49537	4.36222232069213e-5	0.00101253	2.71184	3168295.7915000003	181628	584085.2661700615	20171.229055484222
KAK5582965.1	DDB_G0278495	hypothetical protein RB653_004555 [Dictyostelium firmibasis]	Alkaline phosphatase (EC 3.1.3.1)	alp DDB_G0278495	-4.11271	20.1347	-6.05595	4.0523e-4	0.0042535	0.554324	4.50972e+06	249175.73285000003	2295066.7871927265	76634.67398667756
EAL64665.1	DDB_G0285655	hypothetical protein DDB_G0285655 [Dictyostelium discoideum AX4]	Exocyst complex component Sec8	NA	-4.1122	20.7777	-5.69969	5.92075e-4	0.00536442	0.174584	2.25078e+07	1.70813e+06	6092665.626499526	1603699.4646652015
KAK5584842.1	DDB_G0282607	hypothetical protein RB653_006459 [Dictyostelium firmibasis]	TLC domain-containing protein	crsA DDB_G0282607	-4.10774	20.9798	-6.09275	3.90015e-4	0.00418	0.592493	8.12236e+06	505744	2257116.9283963353	291195.2829875044
KAK5580959.1	DDB_G0284757	hypothetical protein RB653_000986 [Dictyostelium firmibasis]	OTU domain-containing protein	NA	-4.09743	19.8864	-5.98387	4.36988e-4	0.00445194	0.478983	1.69261e+07	950526.4280000001	8124031.0697635375	277136.0566945276
EAL68016.1	DDB_G0278829	hypothetical protein DDB_G0278829 [Dictyostelium discoideum AX4]	SET domain-containing protein	NA	-4.09239	19.3931	-3.43248	0.00997141	0.0341454	-2.70025	6726894.608999999	641171	122945.62336698153	715004.1250511183
AAB03507.1	DDB_G0285427	putative protein kinase MkcA [Dictyostelium discoideum]	Probable serine/threonine-protein kinase mkcA (EC 2.7.11.1) (MAP kinase cascade A)	mkcA	-4.08096	19.1116	-3.21939	0.0135065	0.042243	-3.00873	5530234.645500001	302402	3035525.0120755527	38720.26358459831
EAL67575.1	DDB_G0279791	hypothetical protein DDB_G0279791 [Dictyostelium discoideum AX4]	Uncharacterized protein	NA	-4.07792	21.7786	-3.48459	0.00926682	0.0324735	-2.6256	8.96266e+06	506606	4134425.5433306806	99611.69327467911
KAK5582966.1	DDB_G0278491	hypothetical protein RB653_004556 [Dictyostelium firmibasis]	tRNA-uridine aminocarboxypropyltransferase (EC 2.5.1.25)	NA	-4.07413	18.7135	-3.55148	0.00843948	0.0303923	-2.53026	2920221.2764999997	239015	891686	238628.57158837575
XP_012755343.1	DDB_G0285461	hypothetical protein SAMD00019534_043990, partial [Acytostelium subglobosum LB1]	NA	pigK	-4.06894	20.0413	-9.05998	2.80721976280837e-5	7.71E-04	3.11836	5.6536e+06	337666	0	32931.61431845565
EAL60761.2	DDB_G0293388	ATP-dependent metalloprotease [Dictyostelium discoideum AX4]	ATP-dependent metalloprotease	NA	-4.05268	18.7453	-4.51664	0.00235459	0.0131256	-1.22574	3.02634e+06	146987	2547238.4184713666	16055.92055127641
Q54CY2.1	DDB_G0292556	RecName: Full=Putative uncharacterized protein DDB_G0292556	Putative uncharacterized protein DDB_G0292556	DDB_G0292556	-4.04871	19.3364	-3.27551	0.012462	0.039969	-2.92703	6.5608e+06	604839	3285657.032027627	675836.9759912178
EAL67298.1	DDB_G0280143	Rab escort protein [Dictyostelium discoideum AX4]	Rab escort protein 1	NA	-4.04651	18.1647	-6.25781	3.29141e-4	0.00378092	0.761373	4060347.3334999997	240501	1239143.407774562	23416.27211128633
KAK5577118.1	DDB_G0274897	hypothetical protein RB653_002056 [Dictyostelium firmibasis]	UBC core domain-containing protein	NA	-4.04455	18.3933	-4.62345	0.00206181	0.012042	-1.09022	2.94727e+06	198177	1106900.323012898	138744.9446961498
BAA81814.1	DDB_G0285211	fatty acid desaturase [Dictyostelium discoideum]	Delta(5) fatty acid desaturase A (Delta-5 fatty acid desaturase A) (EC 1.14.19.-)	fadA	-4.03778	19.1066	-4.04452	0.00432125	0.0192794	-1.84636	6.88251e+06	449565.96444999997	1.47066e+06	247081.95918702058
Q54N49.1	DDB_G0285505	RecName: Full=Inositol-3-phosphate synthase; AltName: Full=Myo-inositol 1-phosphate synthase; Short=IPS; Short=MI-1-P synthase; Short=MIP synthase	Inositol-3-phosphate synthase (EC 5.5.1.4) (Myo-inositol 1-phosphate synthase) (IPS) (MI-1-P synthase) (MIP synthase)	ino1 DDB_G0285505	-4.03679	22.6849	-9.45388	2.09240269823204e-5	6.68E-04	3.38478	184264177.60000002	1.11576e+07	33671307.267125055	1060179.0351126988
XP_636532.1	DDB_G0288807	palmitoyl-protein thioesterase 2 [Dictyostelium discoideum AX4]	Palmitoyl-protein thioesterase 2	ppt2	-4.02953	20.0695	-3.4023	0.0104055	0.0350455	-2.74364	1.98483e+07	2.18718e+06	4415595.371268659	2585784.980285217
EAL73760.1	DDB_G0268614	hypothetical protein DDB_G0268614 [Dictyostelium discoideum AX4]	DNA mismatch repair protein Msh6	msh6	-4.01559	19.4744	-4.17014	0.00366469	0.0171718	-1.67783	5.4409e+06	493557.60219999996	0	510752.6455819978
XP_629584.1	DDB_G0292398	proteasome activator complex subunit 4 [Dictyostelium discoideum AX4]	Proteasome activator complex subunit 4	psmE4	-4.01203	20.3081	-5.33988	8.82797e-4	0.00686382	-0.228173	6.38622e+06	400637	2817208.703835718	195339.93369179673
XP_644844.1	DDB_G0272666	hypothetical protein DDB_G0272666 [Dictyostelium discoideum AX4]	Uncharacterized protein	NA	-4.00105	18.621	-4.27871	0.00318422	0.0159672	-1.53414	3.16034e+06	198191	135600.06642717237	26763
EAL73318.1	DDB_G0267730	hypothetical protein DDB_G0267730 [Dictyostelium discoideum AX4]	Serine/threonine-protein kinase dst2 (EC 2.7.11.1)	dst2	-3.99844	20.6382	-3.94086	0.00495955	0.0210886	-1.98724	1.12915e+07	764849	10957724.859459188	801125.1619584626
GAM16923.1	DDB_G0269686	hypothetical protein SAMD00019534_000980 [Acytostelium subglobosum LB1]	NA	NA	-3.99429	18.9319	-3.53564	0.00862791	0.0308216	-2.55278	8.37328e+06	527355	1548938.9384190466	116423.49266097829
EGC29378.1	DDB_G0269140	Ras GTPase-activating protein [Dictyostelium purpureum]	Ras GTPase-activating protein	gapA	-3.9935	25.0456	-10.145	1.28070686721108e-5	5.06E-04	3.82089	1.1095e+08	7.05473e+06	14730682.376601372	1830766.5672894672
XP_635674.1	DDB_G0290587	hypothetical protein DDB_G0290587 [Dictyostelium discoideum AX4]	Uncharacterized protein DDB_G0290587	NA	-3.97915	18.6109	-5.08662	0.00118168	0.0083534	-0.523632	2.23038e+06	149629	399727.2180387022	73599.88739984961
EAL62125.1	DDB_G0290529	phospholipid-binding protein [Dictyostelium discoideum AX4]	Copine-E	cpnE	-3.9701	19.7637	-3.05271	0.0171941	0.0500168	-3.25317	7.62915e+06	1.24557e+06	3443316.7454770277	1636212.2566248854
EAL68301.1	DDB_G0278257	hypothetical protein DDB_G0278257 [Dictyostelium discoideum AX4]	BRO1 domain-containing protein	NA	-3.96973	18.7687	-7.81212	7.69248265226747e-5	0.00145578	2.17753	9.35794e+06	629314	1455543.2501622015	295356.9182995883
XP_644904.1	DDB_G0272835	phosphatidylinositol phosphatase [Dictyostelium discoideum AX4]	Phospholipid-inositol phosphatase (PLIP) (EC 3.1.3.-) (5-Phosphatidylinositol phosphatase)	plip	-3.96196	18.4529	-5.25099	9.76955e-4	0.00733245	-0.330734	3061594.1344999997	216367.75950000001	1315041.3109313431	153483.3143841228
EAL62779.1	DDB_G0289385	hypothetical protein DDB_G0289385 [Dictyostelium discoideum AX4]	Uncharacterized protein	NA	-3.96119	18.4292	-5.77675	5.44721e-4	0.00515293	0.258299	2.79456e+06	171494.81089999998	1172467.4703427558	10166.442030066566
EGC31851.1	DDB_G0288611	hypothetical protein DICPUDRAFT_82285 [Dictyostelium purpureum]	RRM domain-containing protein	NA	-3.95766	18.7041	-7.79795	7.78682329566853e-5	0.00146272	2.16592	5.94753e+06	382816	0	6099.309205835768
EAL70431.1	DDB_G0273995	prenylcysteine methyltransferase [Dictyostelium discoideum AX4]	Protein-S-isoprenylcysteine O-methyltransferase (EC 2.1.1.100) (Isoprenylcysteine carboxylmethyltransferase) (Prenylated protein carboxyl methyltransferase) (PPMT) (Prenylcysteine carboxyl methyltransferase) (pcCMT)	icmt-1; icmt-2	-3.95153	18.4885	-6.22351	3.40862e-4	0.00385654	0.726601	3035268.4165000003	200604	45823.64271154071	59291.21296170878
XP_646718.1	DDB_G0270336	importin 4 [Dictyostelium discoideum AX4]	Importin 4	ipo4	-3.94964	23.2211	-6.25895	3.28759e-4	0.00378092	0.762526	7.47353e+07	4.58318e+06	33780151.80383115	6290.4516239199365
EAL64912.1	DDB_G0284897	hypothetical protein DDB_G0284897 [Dictyostelium discoideum AX4]	Probable serine/threonine-protein kinase abkD (EC 2.7.11.-)	abkD	-3.94637	20.5515	-5.22724	0.00100395	0.00744774	-0.35834	9.79366e+06	498822	8587485.201754877	27750.96374704845
EGC40444.1	DDB_G0272985	hypothetical protein DICPUDRAFT_25134 [Dictyostelium purpureum]	Vacuolar protein sorting-associated protein 54 C-terminal domain-containing protein	vps54	-3.94336	18.4577	-4.44688	0.00257023	0.0139443	-1.31523	2.90015e+06	196584	0	78826.41905437353
XP_647137.1	DDB_G0267570	hypothetical protein DDB_G0267570 [Dictyostelium discoideum AX4]	Uncharacterized protein	NA	-3.91586	23.1637	-11.3709	5.74067268771166e-6	3.35E-04	4.50739	8.64688e+07	5.72127e+06	8268719.471461964	355870.17010039586
AAL78684.1	DDB_G0293194	ABC transporter ABCD.2 [Dictyostelium discoideum]	ABC transporter D family member 2 (ABC transporter ABCD.2)	abcD2	-3.91169	22.3797	-5.1685	0.00107433	0.00785342	-0.42701	3.2568e+07	2.43621e+06	14299302.49436047	1845896.0035848569
KAK5577681.1	DDB_G0276243	hypothetical protein RB653_002625 [Dictyostelium firmibasis]	ER membrane protein complex subunit 1	NA	-3.91086	21.2791	-3.70336	0.00684109	0.0263069	-2.31595	1.42861e+07	870289	8159736.739927856	70039.75809268092
KAK5582743.1	DDB_G0279081	hypothetical protein RB653_004328 [Dictyostelium firmibasis]	Calcium-regulated actin-bundling protein C-terminal domain-containing protein	abpB DDB_G0279081	-3.90563	26.5293	-5.46875	7.63613e-4	0.0062862	-0.0816541	6.56107e+08	43684525.599999994	82630498.39792936	3734156.240970063
EAL69762.1	DDB_G0275393	hypothetical protein DDB_G0275393 [Dictyostelium discoideum AX4]	Uncharacterized protein	NA	-3.89567	18.7122	-3.52671	0.00873627	0.0310591	-2.5655	2.24838e+06	152106.51390000002	806671	59758.78541158009
KAK5580470.1	DDB_G0285967	hypothetical protein RB653_000488 [Dictyostelium firmibasis]	Phosphatidylinositol-3,4,5-trisphosphate 3-phosphatase	NA	-3.89496	19.7	-4.35409	0.0028912	0.0150689	-1.43547	9.00268e+06	629300	445998.45439298736	245951.0314102311
EAL67668.1	DDB_G0279459	hypothetical protein DDB_G0279459 [Dictyostelium discoideum AX4]	FHA domain-containing protein	NA	-3.89013	21.6973	-8.45966	4.48922760271082e-5	0.00103477	2.68509	1.01192e+07	740690	882286.1816614527	411307.9683127399
EAL64385.2	DDB_G0286013	UV-damaged DNA binding protein1 [Dictyostelium discoideum AX4]	DNA damage-binding protein 1 (DNA repair protein E) (UV-damaged DNA-binding protein 1)	repE	-3.8894	19.3826	-10.6344	9.20536321018235e-6	4.32E-04	4.10754	2.86408e+06	192720.60765000002	431285.8200684469	20627.7
KAK5581061.1	DDB_G0284517	hypothetical protein RB653_001089 [Dictyostelium firmibasis]	AAA+ ATPase domain-containing protein	psmC6 DDB_G0284517	-3.8859	25.5374	-7.97459	6.69780467869659e-5	0.00132915	2.30903	2.14645e+08	1.55035e+07	39481833.85139219	8137937.448915355
EAL61011.1	DDB_G0292924	FYVE-type zinc finger-containing protein [Dictyostelium discoideum AX4]	Arrestin domain-containing protein A	adcA	-3.88037	20.809	-4.33966	0.00294492	0.0151381	-1.45428	25194218.895000003	2.02393e+06	4282014.676650655	1556798.7322265306
KAK5578535.1	DDB_G0287657	hypothetical protein RB653_008207 [Dictyostelium firmibasis]	alpha,alpha-trehalose-phosphate synthase (UDP-forming) (EC 2.4.1.15)	tpsA DDB_G0287657	-3.87821	20.1193	-4.97068	0.00135446	0.00904916	-0.662256	1867533.3084999998	137763	739080.3742866755	90692.88104179765
EAL71829.1	DDB_G0271398	hypothetical protein DDB_G0271398 [Dictyostelium discoideum AX4]	Protein MON2 homolog	mon2	-3.8722	19.2866	-4.65255	0.00198915	0.0117087	-1.05362	5769937.213500001	433264	1632005.2164731724	278115.8775199444
EAL64948.1	DDB_G0284969	tetratricopeptide-like helical domain-containing protein [Dictyostelium discoideum AX4]	Tetratricopeptide-like helical domain-containing protein	NA	-3.86326	19.4711	-9.8549	1.56796856738037e-5	5.64E-04	3.64251	1.17214e+07	807414.4214999999	680167.2714734101	92856.78789534581
EAL71072.1	DDB_G0272869	SUN domain-containing protein 1 [Dictyostelium discoideum AX4]	Sun domain-containing protein 1	sun1	-3.86146	20.068	-8.88024	3.22178920379091e-5	8.43E-04	2.99219	4278759.237500001	294559	19695.347110984574	14778.885138768073
XP_644646.1	DDB_G0273529	hypothetical protein DDB_G0273529 [Dictyostelium discoideum AX4]	C2H2-type domain-containing protein	NA	-3.83827	21.262	-7.03665	1.54045e-4	0.00228179	1.50852	7.50339e+06	528588	39007.31436023874	91760.19658745485
XP_641861.1	DDB_G0279093	Kelch repeat-containing protein [Dictyostelium discoideum AX4]	Kelch repeat-containing protein	NA	-3.83668	18.8893	-6.42292	2.7864e-4	0.00338199	0.926509	2.6124e+06	200965	0	117940.72864081111
XP_644226.1	DDB_G0274959	hypothetical protein DDB_G0274959 [Dictyostelium discoideum AX4]	50S ribosomal protein L13	NA	-3.83365	23.6331	-4.23834	0.00335436	0.0162826	-1.58736	6.89192e+07	4.84521e+06	8809384.976548025	775057.6208311243
EAL71620.1	DDB_G0271512	tRNA-methyltransferase subunit [Dictyostelium discoideum AX4]	tRNA (adenine(58)-N(1))-methyltransferase catalytic subunit trmt61a (EC 2.1.1.220) (tRNA(m1A58)-methyltransferase subunit trmt61A) (tRNA(m1A58)MTase subunit trmt61A)	trmt61a	-3.82825	23.0355	-10.7635	8.45667602840886e-6	4.15E-04	4.18027	8.29599e+06	585608	149692.35738679106	61278.18945151471
EAL70093.1	DDB_G0274401	hypothetical protein DDB_G0274401 [Dictyostelium discoideum AX4]	NADP-dependent oxidoreductase domain-containing protein	NA	-3.82144	19.688	-3.68923	0.00697509	0.0266629	-2.33576	5.44259e+06	527755	485536.3321843532	511678.5172005693
EAL67293.1	DDB_G0280133	hypothetical protein DDB_G0280133 [Dictyostelium discoideum AX4]	Probable serine/threonine-protein kinase DDB_G0280133 (EC 2.7.11.1)	NA	-3.8174	19.4388	-3.74924	0.00642483	0.0250268	-2.25182	6.51835e+06	683022	3609179.869152912	755658.0743765119
3PP5	DDB_G0279175	A Chain A, Brk1	Protein BRICK1	brk1	-3.81396	18.6315	-4.24144	0.00334095	0.0162499	-1.58326	5.41021e+06	403886	0	174047.71411396188
Q555H8.1	DDB_G0274875	RecName: Full=E3 ubiquitin-protein ligase listerin; AltName: Full=RING finger protein 160; AltName: Full=RING-type E3 ubiquitin transferase listerin	E3 ubiquitin-protein ligase listerin (EC 2.3.2.27) (RING finger protein 160) (RING-type E3 ubiquitin transferase listerin)	rnf160 DDB_G0274875	-3.81111	18.8557	-3.70849	0.00679311	0.0261448	-2.30876	5.84053e+06	446779.35349999997	1780613.6131055304	262765.5552789582
GAM24197.1	DDB_G0287009	hypothetical protein SAMD00019534_073720 [Acytostelium subglobosum LB1]	NA	mcfC	-3.81023	19.7888	-3.17084	0.0144854	0.0443726	-3.07968	1.92578e+06	174061.69836500002	270703.3917547753	152562.3272258506
XP_635543.1	DDB_G0290803	hypothetical protein DDB_G0290803 [Dictyostelium discoideum AX4]	Uncharacterized protein DDB_G0290803	NA	-3.8051	20.7763	-4.30067	0.00309565	0.0156802	-1.5053	6.13454e+06	438864	0	0
EAL70771.2	DDB_G0273839	filament-interacting protein [Dictyostelium discoideum AX4]	Filament-interacting protein	fip-2	-3.80046	20.3807	-3.96609	0.0047953	0.0205926	-1.9528	6.43481e+06	469593	0	120265.9220115224
EAL73663.1	DDB_G0268420	hypothetical protein DDB_G0268420 [Dictyostelium discoideum AX4]	EGF-like domain-containing protein	NA	-3.79954	19.0897	-3.81691	0.00585996	0.0236543	-2.15779	7946202.892999999	687191.4492500001	29007.99928064706	541431.9717137562
XP_646240.1	DDB_G0269740	hypothetical protein DDB_G0269740 [Dictyostelium discoideum AX4]	IPT/TIG domain-containing protein	NA	-3.79828	21.5564	-4.15884	0.00371906	0.0173543	-1.69289	1.72796e+07	1.19502e+06	6.66015e+06	0
AAL91485.1	DDB_G0269214	ABC transporter AbcG1 [Dictyostelium discoideum]	ABC transporter G family member 1 (ABC transporter ABCG.1)	abcG1	-3.79353	19.765	-3.37416	0.0108284	0.0360386	-2.78418	4.59102e+06	367045.65825000004	3330340.8065870795	328468.0318865803
KAK5575823.1	DDB_G0270634	hypothetical protein RB653_006957 [Dictyostelium firmibasis]	RRM domain-containing protein	NA	-3.79141	25.0698	-5.10088	0.00116216	0.00826732	-0.506725	120812134.30000001	1.19723e+07	17300588.716561355	11660581.295323128
KAK5581070.1	DDB_G0284499	hypothetical protein RB653_001098 [Dictyostelium firmibasis]	Structural maintenance of chromosomes protein	smc2 DDB_G0284499	-3.791	18.6654	-4.2699	0.00322056	0.0160218	-1.54574	5.7941e+06	425843	686442.3088766079	121338.66529468988
KAK5577782.1	DDB_G0276551	hypothetical protein RB653_002730 [Dictyostelium firmibasis]	G domain-containing protein	NA	-3.78706	19.0813	-5.82082	5.19534e-4	0.00499012	0.305785	7258759.0879999995	529233	526152	92928.85084447288
KAK5575753.1	DDB_G0269878	hypothetical protein RB653_006887 [Dictyostelium firmibasis]	rRNA 2'-O-methyltransferase fibrillarin (Histone-glutamine methyltransferase)	fbl DDB_G0269878	-3.77402	26.1426	-8.42928	4.60054053920743e-5	0.00105114	2.66225	5.33667e+08	3.95402e+07	16969943.888622213	9.20978e+06
KAK5575469.1	DDB_G0270324	hypothetical protein RB653_006602 [Dictyostelium firmibasis]	Uncharacterized protein	NA	-3.77281	22.7934	-5.77284	5.47019e-4	0.00515319	0.254074	21252267.869999997	1.83405e+06	1572426.4419218858	1380541.388688031
EAL61886.1	DDB_G0291077	hypothetical protein DDB_G0291077 [Dictyostelium discoideum AX4]	Putative rho GDP-dissociation inhibitor 1	rdiA	-3.77275	24.1415	-3.56653	0.00826453	0.0300057	-2.50889	7.75286e+07	9.02883e+06	51601183.87462321	10627528.786939269
EAL61613.1	DDB_G0291259	ubiquitin domain-containing protein [Dictyostelium discoideum AX4]	Ubiquitin domain-containing protein	NA	-3.75935	21.5984	-11.4827	5.35671178731646e-6	3.30E-04	4.56496	7.27252e+06	537580.7546999999	0	34020.60033936166
EAL73184.1	DDB_G0267462	RhoGAP domain-containing protein [Dictyostelium discoideum AX4]	Inositol 5-phosphatase 4 (RhoGAP domain-containing protein)	Dd5P4	-3.74689	19.5219	-4.87898	0.00151087	0.00983158	-0.773411	4.99239e+06	466029.71975000005	2691889.7819165937	444981.9357155758
EAL62187.1	DDB_G0290653	hypothetical protein DDB_G0290653 [Dictyostelium discoideum AX4]	SAC domain-containing protein	NA	-3.74584	18.6083	-4.07052	0.00417557	0.0187703	-1.81129	2616818.7484999998	199919.59915000002	237048.9832083493	64449.219499108665
EDR41063.1	DDB_G0283535	WD-40 repeat-containing protein [Dictyostelium discoideum AX4]	WD-40 repeat-containing protein	DG1104	-3.74155	18.1655	-6.10007	3.87062e-4	0.00417971	0.600072	3025338.6445000004	224673	792299.1369986573	46379.920787873125
EAL63399.1	DDB_G0288109	hypothetical protein DDB_G0288109 [Dictyostelium discoideum AX4]	Uncharacterized protein	NA	-3.73748	20.2445	-3.67311	0.00713131	0.0270078	-2.35838	5.05165e+06	434343.82344999997	3576972.697469754	402917.1207662861
XP_629469.1	DDB_G0292794	hypothetical protein DDB_G0292794 [Dictyostelium discoideum AX4]	Cullin-4 (CUL-4) (Cullin-D)	culD	-3.73654	18.0505	-7.66502	8.7375736716811e-5	0.00156259	2.05596	2.7135e+06	205679.54499999998	869008.7351006304	77303.03619529186
EAL69185.1	DDB_G0276463	RasGTPase-activating protein [Dictyostelium discoideum AX4]	RasGTPase-activating protein	DG1112	-3.73237	20.3305	-11.2692	6.11719480289584e-6	3.40E-04	4.45431	8293090.812999999	621728	992323.3642626943	0
XP_641356.1	DDB_G0280293	hypothetical protein DDB_G0280293 [Dictyostelium discoideum AX4]	Decaprenyl-diphosphate synthase (EC 2.5.1.91) (All-trans-decaprenyl-diphosphate synthase subunit 1) (Coenzyme Q biosynthesis protein 1) (Decaprenyl pyrophosphate synthase) (Trans-prenyltransferase) (TPT)	coq1	-3.72494	18.4404	-4.31092	0.00305525	0.0155455	-1.49188	3.6645e+06	274740	750234	23927.10089925792
KAK5577513.1	DDB_G0275667	hypothetical protein RB653_002455 [Dictyostelium firmibasis]	Uncharacterized protein	NA	-3.724	21.3125	-9.56117	1.93497315346418e-5	6.27E-04	3.45503	1.7454e+07	1.3004e+06	5420238.388279391	246904.48761789006
KAK5583864.1	DDB_G0280157	hypothetical protein RB653_005468 [Dictyostelium firmibasis]	EGF-like domain-containing protein	NA	-3.71921	19.9162	-3.23434	0.0132195	0.0415822	-2.98694	7.13434e+06	757513.0428500001	1227400.8899244755	754627.2039063167
EAL66439.1	DDB_G0282035	eIF-3 beta [Dictyostelium discoideum AX4]	Eukaryotic translation initiation factor 2 subunit 2 (Eukaryotic translation initiation factor 2 subunit beta) (eIF2-beta)	eif2s2	-3.71836	24.0102	-4.50879	0.00237783	0.0131702	-1.23577	2.97103e+07	3.22958e+06	12278510.397582332	3397161.5581441694
KAK5577935.1	DDB_G0277037	hypothetical protein RB653_002883 [Dictyostelium firmibasis]	CDP-diacylglycerol--glycerol-3-phosphate 1-phosphatidyltransferase (EC 2.7.8.5)	pgs1 DDB_G0277037	-3.71206	20.7433	-5.23302	9.97301e-4	0.00742289	-0.351611	5.68755e+06	571337	517904.7928029791	526985
KAK5577179.1	DDB_G0274549	hypothetical protein RB653_002117 [Dictyostelium firmibasis]	Uncharacterized protein	NA	-3.70891	21.1174	-3.71021	0.00677708	0.0261277	-2.30635	5.195e+06	525241	3326846.495592276	548476.4779786252
AAN46881.2	DDB_G0276371	nucleotide exchange factor RasGEF L [Dictyostelium discoideum]	Ras guanine nucleotide exchange factor L (RasGEF domain-containing protein L)	gefL	-3.7007	24.1934	-5.93182	4.61638e-4	0.00459902	0.424116	5.77361e+07	5.58622e+06	3699692.2382926974	4801834.777772029
KAK5582356.1	DDB_G0292644	hypothetical protein RB653_003939 [Dictyostelium firmibasis]	Transmembrane protein	NA	-3.69742	18.3873	-3.80975	0.00591709	0.0237489	-2.1677	8.79233e+06	999033	1828183.651174683	1047525.2894012153
EAL66426.1	DDB_G0282009	alpha adducin [Dictyostelium discoideum AX4]	Alpha adducin	ahhA	-3.69405	24.6317	-8.71052	3.67732167089417e-5	9.29E-04	2.8703	8.05688e+07	6.23238e+06	3443077.3608402205	501462.91682423174
EAL61045.1	DDB_G0292742	C2 calcium/lipid-binding region-containing protein [Dictyostelium discoideum AX4]	C2 calcium/lipid-binding region-containing protein	NA	-3.68978	18.947	-5.3287	8.94068e-4	0.00690564	-0.241004	4.46481e+06	345614	464916.2138543694	27812.02637740185
XP_637857.1	DDB_G0286131	hypothetical protein DDB_G0286131 [Dictyostelium discoideum AX4]	J domain-containing protein	NA	-3.68401	22.7405	-4.94231	0.00140086	0.00926298	-0.696506	4.82501e+07	4815209.234999999	9919180.336851558	4333854.692862195
EAL73028.1	DDB_G0268878	hypothetical protein DDB_G0268878 [Dictyostelium discoideum AX4]	IPT/TIG domain-containing protein	NA	-3.67645	18.4779	-3.96671	0.00479136	0.0205926	-1.95197	4397660.5995000005	375835	24552.842600189906	214240.32929763972
AAL74249.1	DDB_G0293438	ABC transporter AbcB2 [Dictyostelium discoideum]	ABC transporter B family member 2 (ABC transporter ABCB.2)	abcB2	-3.66986	21.7429	-7.09218	1.46287e-4	0.00221795	1.55881	4.54204e+07	3445011.7424999997	24371447.72686541	1389753.6534029432
EAL72372.1	DDB_G0270044	hypothetical protein DDB_G0270044 [Dictyostelium discoideum AX4]	Uncharacterized protein	NA	-3.66927	20.8253	-6.87188	1.79901e-4	0.00251242	1.35705	4.60766e+06	342751	2481904.909121508	103309.98187772687
EAL60873.1	DDB_G0293042	hypothetical protein DDB_G0293042 [Dictyostelium discoideum AX4]	TsaA-like domain-containing protein	NA	-3.66823	19.6169	-3.85409	0.0055726	0.0228538	-2.10639	12942334.925500002	1.11814e+06	6271548.657839924	819176.5295730979
EAL72549.1	DDB_G0270398	WD40 repeat-containing protein [Dictyostelium discoideum AX4]	Protein raptor homolog	raptor	-3.66812	18.8939	-2.51972	0.0379309	0.0903718	-4.04517	1.93723e+06	348686	598272.4869221606	446018.39428095706
Q54Q51.1	DDB_G0284093	RecName: Full=Small ribosomal subunit protein uS9; AltName: Full=40S ribosomal protein S16	Small ribosomal subunit protein uS9 (40S ribosomal protein S16)	rps16 DDB_G0284093	-3.65798	23.512	-3.44286	0.00982654	0.0337984	-2.68535	170510111	2.57973e+07	63884924.38751258	31491010.190334223
KAK5583973.1	DDB_G0279979	hypothetical protein RB653_005579 [Dictyostelium firmibasis]	Uncharacterized protein	NA	-3.65759	20.9805	-7.0644	1.50112e-4	0.0022457	1.5337	1.21943e+07	976959	1300410.1635922685	228161.1362562186
EAL68646.1	DDB_G0277657	hypothetical protein DDB_G0277657 [Dictyostelium discoideum AX4]	Uncharacterized protein	NA	-3.65577	18.7962	-4.10045	0.00401437	0.0182963	-1.77103	6.35882e+06	560685	3025149.015556769	421027.7567985284
EAL68336.1	DDB_G0278327	hypothetical protein DDB_G0278327 [Dictyostelium discoideum AX4]	Uncharacterized protein	NA	-3.65126	21.7389	-9.08043	2.76396923310462e-5	7.64E-04	3.13253	29306735.634999998	2.41429e+06	3453007.268439487	922884.5195133805
Q55DK2.1	DDB_G0269628	RecName: Full=Probable serine/threonine-protein kinase DDB_G0269628	Probable serine/threonine-protein kinase DDB_G0269628 (EC 2.7.11.1)	DDB_G0269628	-3.63881	22.6748	-4.53497	0.00230126	0.0129532	-1.20235	5.78823e+07	5.59045e+06	18367708.846188467	4636278.811382398
EAL70285.1	DDB_G0274785	TMF1-like protein [Dictyostelium discoideum AX4]	TMF1-like protein	NA	-3.63223	18.9302	-4.78947	0.0016829	0.0106136	-0.883203	5979070.861500001	476542	1290917.6220432573	0
KAK5582411.1	DDB_G0279863	hypothetical protein RB653_003996 [Dictyostelium firmibasis]	Uncharacterized protein	NA	-3.63101	18.3755	-5.16447	0.00107935	0.00787733	-0.431738	2679596.3940000003	265519	363593.96747486776	219782.66470478108
KAK5576031.1	DDB_G0269454	hypothetical protein RB653_007169 [Dictyostelium firmibasis]	tryptophan--tRNA ligase (EC 6.1.1.2) (Tryptophanyl-tRNA synthetase)	trpS DDB_G0269454	-3.6236	22.7975	-4.19116	0.00356586	0.01684	-1.64988	2.07195e+07	2.25312e+06	11117015.045180494	2305452.7711705305
KAK5578405.1	DDB_G0287291	hypothetical protein RB653_008075 [Dictyostelium firmibasis]	Interaptin	abpD actnB DDB_G0287291	-3.61811	22.9653	-3.41323	0.0102459	0.0348044	-2.72791	5470075.955499999	747048	2573055.625979074	873592
XP_647212.1	DDB_G0267384	cullin B [Dictyostelium discoideum AX4]	Cullin-2 (CUL-2) (Cullin-B)	culB	-3.61615	19.4885	-3.19891	0.0139107	0.0431702	-3.03864	10757131.111000001	1011672.7827999999	1716320.520874519	726215.9999912746
EAL67249.1	DDB_G0280045	thymidylate synthase [Dictyostelium discoideum AX4]	Flavin-dependent thymidylate synthase (FDTS) (EC 2.1.1.148) (FAD-dependent thymidylate synthase) (Thymidylate synthase thy1) (TS) (TSase)	thyA	-3.61597	24.1263	-4.32781	0.00298988	0.0153517	-1.46977	22934107.564999998	1887234.3680000002	3595280.532784635	459842.1902479502
AAF43003.1	DDB_G0267452	ubiquitin-like fusion protein SonA [Dictyostelium discoideum]	Ubiquilin (Suppressor of NosA)	ubqln	-3.60753	24.4699	-10.4585	1.03486108456337e-5	4.69E-04	4.00656	9.48508e+07	7.79658e+06	14471861.043148883	1370340.8152500323
AAL91496.1	DDB_G0292986	ABC transporter AbcG10 [Dictyostelium discoideum]	ABC transporter G family member 10 (ABC transporter ABCG.10)	abcG10	-3.60663	18.9644	-2.08447	0.0732464	0.146786	-4.68671	9.83509e+06	826314.1372499999	11202077.500527151	952647.4213974281
EAL61784.1	DDB_G0291600	hypothetical protein DDB_G0291600 [Dictyostelium discoideum AX4]	Putative uncharacterized transmembrane protein DDB_G0291600	NA	-3.60247	18.9373	-5.39027	8.33899e-4	0.00664279	-0.17057	3.75207e+06	375498.63389999996	369716.2486001253	303456.82633665885
XP_647447.1	DDB_G0268404	DENN domain-containing protein [Dictyostelium discoideum AX4]	DENN domain-containing protein	NA	-3.60177	19.3433	-3.50024	0.00906565	0.0319627	-2.60323	6.71382e+06	551629	691232.4503235845	14197.259193518581
KAK5575665.1	DDB_G0270020	hypothetical protein RB653_006798 [Dictyostelium firmibasis]	splicing factor 3A subunit 3	sf3a3	-3.60148	19.8604	-4.70137	0.00187344	0.0112481	-0.992507	1.16474e+07	1.02319e+06	875839.8045069998	507461.3216802603
EAL66765.1	DDB_G0281359	hypothetical protein DDB_G0281359 [Dictyostelium discoideum AX4]	Peptidase S54 rhomboid domain-containing protein	NA	-3.60079	18.222	-4.52594	0.00232738	0.0130351	-1.21387	1.77226e+06	121456.08761000002	1598666.5880266433	64730.08986449639
KAK5575761.1	DDB_G0269860	hypothetical protein RB653_006895 [Dictyostelium firmibasis]	Importin N-terminal domain-containing protein	NA	-3.58921	20.4598	-6.4711	2.65575e-4	0.00324969	0.974	31829567.354999997	2.68616e+06	4050491.455044313	745515.1159990445
EAL70714.1	DDB_G0273519	nitrilase 1 [Dictyostelium discoideum AX4]	Deaminated glutathione amidase (dGSH amidase) (EC 3.5.1.128) (Nitrilase homolog 1)	nit1-1; nit1-2	-3.58803	19.5096	-7.72816	8.27062651090387e-5	0.0015078	2.10844	1.27258e+06	114559.50753999999	74352.70089162061	62363.35831202595
KAK5582339.1	DDB_G0292610	hypothetical protein RB653_003922 [Dictyostelium firmibasis]	Autophagy-related protein 27	NA	-3.58034	19.8478	-4.47754	0.00247289	0.0135467	-1.2758	1.31333e+07	1.02848e+06	6502085.559531712	0
EAL67931.1	DDB_G0279019	hypothetical protein DDB_G0279019 [Dictyostelium discoideum AX4]	Uncharacterized protein	NA	-3.57313	19.9303	-5.4066	8.18708e-4	0.00659507	-0.151995	3.89834e+06	328189.47195000004	0	29254.745535444934
EAL61641.1	DDB_G0291314	AAA ATPase domain-containing protein [Dictyostelium discoideum AX4]	AAA ATPase domain-containing protein	hsp101	-3.57048	22.4059	-6.78328	1.95785e-4	0.002593	1.27417	4.85392e+06	428426	584955.4947074931	188839.89950701993
XP_642126.1	DDB_G0278107	pyridoxamine-phosphate oxidase [Dictyostelium discoideum AX4]	Pyridoxine-5'-phosphate oxidase (EC 1.4.3.5) (Pyridoxamine-phosphate oxidase)	pnpo	-3.56955	20.3171	-8.6827	3.75869058872588e-5	9.29E-04	2.85006	1.9309e+06	163565	102512.2059759693	26088.526005994056
EAL62223.1	DDB_G0290415	hypothetical protein DDB_G0290415 [Dictyostelium discoideum AX4]	Uncharacterized protein	NA	-3.5657	21.7215	-6.59559	2.34871e-4	0.00298076	1.09525	26099074.755000003	2.06208e+06	13036563.048556115	0
KAK5578937.1	DDB_G0288349	hypothetical protein RB653_008612 [Dictyostelium firmibasis]	60S ribosomal protein L35	rpl35 DDB_G0288349	-3.55645	20.8823	-6.46016	2.68482e-4	0.00327636	0.963239	3.16356e+06	264227	837800.3340682293	9826.529012125093
KAK5577022.1	DDB_G0274229	hypothetical protein RB653_001959 [Dictyostelium firmibasis]	MPN domain-containing protein	prpf8 prp8 DDB_G0274229	-3.54853	19.7583	-7.26745	1.24527e-4	0.00196753	1.71505	1.40158e+07	1186657.3960000002	2721754.501873831	27087.184721747082
XP_628977.1	DDB_G0293768	hypothetical protein DDB_G0293768 [Dictyostelium discoideum AX4]	Fucosyltransferase (EC 2.4.1.-)	fut9	-3.54638	19.8787	-3.11751	0.0156476	0.0469046	-3.15785	4.94807e+06	575025.9591999999	389535.9637731049	551085.1357500933
XP_643537.1	DDB_G0275751	hypothetical protein DDB_G0275751 [Dictyostelium discoideum AX4]	Translation initiation factor IF-2, chloroplastic	NA	-3.5457	20.3097	-5.35072	8.72017e-4	0.00681717	-0.215749	3.65454e+07	3022846.0609999998	15601290.121257681	687700.3430571136
EDR41115.1	DDB_G0294597	beta-lactamase family protein [Dictyostelium discoideum AX4]	Beta-lactamase family protein	NA	-3.5451	22.4909	-6.88766	1.77226e-4	0.00251239	1.3717	5.2135e+07	4399649.066500001	14441689.30591254	590620.2480468382
XP_641180.1	DDB_G0280445	glutathione-dependent formaldehyde-activating, GFA family protein [Dictyostelium discoideum AX4]	Glutathione-dependent formaldehyde-activating, GFA family protein	NA	-3.54072	19.4645	-7.19241	1.33367e-4	0.00207086	1.64861	4.75378e+06	444887	0	249263.12954351454
XP_639137.1	DDB_G0283261	acyl-CoA oxidase [Dictyostelium discoideum AX4]	Acyl-coenzyme A oxidase	acoA	-3.53291	21.7974	-5.82046	5.19734e-4	0.00499012	0.305398	1.09976e+07	972244	443342.62991220783	294040.0558047364
EDR41081.1	DDB_G0279169	tetratricopeptide-like helical domain-containing protein [Dictyostelium discoideum AX4]	Tetratricopeptide-like helical domain-containing protein	vps39	-3.53221	20.5447	-4.72458	0.00182104	0.0110562	-0.963586	1.16454e+07	1.11296e+06	7351805.995661269	924506.2451572441
XP_635459.2	DDB_G0291063	hypothetical protein DDB_G0291063 [Dictyostelium discoideum AX4]	THO complex subunit 2	thoc2	-3.5321	19.5567	-5.66039	6.1797e-4	0.00553225	0.131548	7.71459e+06	768934	1488785.0046261556	556447.4782574545
BAE93880.1	DDB_G0283375	similar to CCAAT displacement protein [Dictyostelium discoideum]	Protein CASP	scdA	-3.52854	19.8469	-4.2004	0.00352332	0.0167712	-1.6376	6.00057e+06	522326.84290000005	78442.47640635578	70144.57733918223
KAK5582233.1	DDB_G0292748	hypothetical protein RB653_003816 [Dictyostelium firmibasis]	Phosphatidylserine decarboxylase	NA	-3.52382	19.2066	-3.27576	0.0124574	0.039969	-2.92665	7752002.325999999	668204.3299499999	2913329.072510374	220650.76039602872
KAK5583979.1	DDB_G0280043	hypothetical protein RB653_005585 [Dictyostelium firmibasis]	Rab GTPase	rab8A sas1 sasA DDB_G0280043	-3.51154	24.8045	-4.87443	0.00151913	0.00985685	-0.77896	8.31765e+07	8.62115e+06	11426976.080531074	6.57789e+06
XP_003289063.1	DDB_G0290947	uncharacterized protein DICPUDRAFT_98235 [Dictyostelium purpureum]	C3H1-type domain-containing protein	NA	-3.50783	18.3781	-5.0177	0.00128124	0.00876813	-0.605778	1.68249e+06	148248	0	14235.638333306235
EAL69368.1	DDB_G0276137	5'-3' exoribonuclease [Dictyostelium discoideum AX4]	5'-3' exoribonuclease	xrn1	-3.50588	19.9548	-3.1522	0.0148809	0.045055	-3.10697	2.90546e+06	254761	825419.4465800493	65249.44559657374
EAL66902.1	DDB_G0281211	G-protein-coupled receptor family 3 protein 11 [Dictyostelium discoideum AX4]	Metabotropic glutamate receptor-like protein L	far1	-3.5057	19.8133	-4.74447	0.00177742	0.0108829	-0.938878	3.06208e+06	312442	326814.4008069321	225204.1669474369
XP_635148.1	DDB_G0291336	hypothetical protein DDB_G0291336 [Dictyostelium discoideum AX4]	EF-hand domain-containing protein	NA	-3.49259	20.1388	-4.91364	0.00144953	0.00948726	-0.73124	1.83602e+07	1625429.7974999999	3082596.2895481684	193742.41789919682
EAL68778.1	DDB_G0277185	hypothetical protein DDB_G0277185 [Dictyostelium discoideum AX4]	SMCHD1 ribosomal S5 domain-containing protein	NA	-3.492	18.6106	-4.06234	0.00422084	0.0189119	-1.82232	7.34965e+06	486832	7001699.961344099	88605.06873497365
EAL62265.1	DDB_G0290277	hypothetical protein DDB_G0290277 [Dictyostelium discoideum AX4]	Nudix hydrolase domain-containing protein	NA	-3.49148	17.9928	-4.74508	0.00177609	0.0108829	-0.938116	4.4934e+06	439989	0	260682.10121063795
KAK5584595.1	DDB_G0282149	hypothetical protein RB653_006209 [Dictyostelium firmibasis]	Ankyrin repeat-containing protein	NA	-3.49073	18.7426	-3.10837	0.0158566	0.0472864	-3.17128	6.47006e+06	594993	4224484.497924697	432107.0179630924
EAL72228.1	DDB_G0269756	hypothetical protein DDB_G0269756 [Dictyostelium discoideum AX4]	Enoyl-CoA hydratase/isomerase domain-containing protein	NA	-3.48525	23.3116	-5.39708	8.27531e-4	0.00663149	-0.162824	40173590	3.87485e+06	2.19936e+07	2854421.741102656
KAK5578563.1	DDB_G0287739	hypothetical protein RB653_008235 [Dictyostelium firmibasis]	Actin-related protein 10	arpH actr10 actr11 arp10 arp11 DDB_G0287739	-3.48497	20.2656	-9.69559	1.75621113893887e-5	5.77E-04	3.5417	8733203.230999999	765918	2.44828e+06	65449.058800343555
EAL60671.1	DDB_G0293718	hypothetical protein DDB_G0293718 [Dictyostelium discoideum AX4]	Glutathione S-transferase	NA	-3.47924	23.8602	-5.00274	0.00130405	0.00883027	-0.623706	5.58655e+07	5990144.725500001	14644123.985947428	4.82696e+06
KAK5584268.1	DDB_G0281239	hypothetical protein RB653_005876 [Dictyostelium firmibasis]	Inositol-1-monophosphatase (EC 3.1.3.25)	impa1 DDB_G0281239	-3.47898	24.0818	-5.21166	0.00102211	0.00755756	-0.376503	4.40258e+07	5.18707e+06	2027359.8954806295	4760608.572939028
XP_637974.1	DDB_G0285871	Ran GTPase binding protein [Dictyostelium discoideum AX4]	Probable ran guanine nucleotide release factor (RanGNRF)	mog1	-3.47811	20.9215	-7.89678	7.15492682984204e-5	0.00139475	2.24641	8.592e+06	741184	3348630.837660318	0
EAL62910.1	DDB_G0289063	hypothetical protein DDB_G0289063 [Dictyostelium discoideum AX4]	t-SNARE coiled-coil homology domain-containing protein	NA	-3.47189	19.2723	-2.50909	0.0385428	0.09113	-4.061	2.91797e+06	342696.75525000005	583356.8924453238	315150.6789060328
EAL73531.1	DDB_G0268156	hypothetical protein DDB_G0268156 [Dictyostelium discoideum AX4]	ATPase AAA-type core domain-containing protein	NA	-3.46958	21.3748	-5.13223	0.00112049	0.00808584	-0.469674	7.09918e+06	791282.7518500001	2580603.071629425	696514.2115078473
EAL73316.1	DDB_G0268332	hypothetical protein DDB_G0267726 [Dictyostelium discoideum AX4]	Uncharacterized protein	NA	-3.46456	22.7401	-3.35043	0.0111993	0.0368913	-2.81844	2.54928e+07	2147400.4455999997	26208993.473237213	2047837.9870295443
KAK5579350.1	DDB_G0289667	hypothetical protein RB653_009032 [Dictyostelium firmibasis]	Uncharacterized protein	gefD RasGEFD DDB_G0289667	-3.45686	18.4757	-3.03907	0.0175398	0.0507806	-3.27328	2981717.9170000004	428875.78235500003	890913.0526833435	476419.5991441427
KAK5575329.1	DDB_G0273189	hypothetical protein RB653_010587 [Dictyostelium firmibasis]	Uncharacterized protein	NA	-3.45076	19.1574	-3.01484	0.0181719	0.0519542	-3.30903	2.83764e+06	393054	232678.58600353927	418010.63909896393
XP_003286228.1	DDB_G0288183	uncharacterized protein DICPUDRAFT_150174 [Dictyostelium purpureum]	Non-specific serine/threonine protein kinase	roco9	-3.44905	18.8245	-5.26135	9.6543e-4	0.00730644	-0.318718	3.67069e+06	379244	1243318.0226680108	273270.9452676313
NP_050103.1	DDB_G0294054	ORF796 (mitochondrion) [Dictyostelium discoideum]	Uncharacterized mitochondrial protein Mp36 (ORF796)	DidioMp36	-3.44724	23.3878	-8.61	3.98100961758125e-5	9.57E-04	2.79683	2.09771e+08	1.94072e+07	43270611.47491381	5411445.692232031
KAK5582105.1	DDB_G0293032	hypothetical protein RB653_003688 [Dictyostelium firmibasis]	WD40 repeat-containing protein	NA	-3.44679	21.3769	-6.13767	3.72292e-4	0.00408885	0.638838	2.82274e+07	2.80816e+06	160595.29200023453	1539150.2280231637
KAK5582471.1	DDB_G0279739	hypothetical protein RB653_004056 [Dictyostelium firmibasis]	tRNA (guanine(37)-N1)-methyltransferase (EC 2.1.1.228) (M1G-methyltransferase) (tRNA [GM37] methyltransferase) (tRNA methyltransferase 5 homolog)	trmt5 DDB_G0279739	-3.43675	20.1178	-4.04712	0.00430646	0.0192381	-1.84285	2.50636e+06	309511	0	290596.27253919654
AAG37880.1	DDB_G0277721	mitochondrial protein FszA [Dictyostelium discoideum]	Mitochondrial division protein fszA	fszA	-3.43654	23.4129	-3.99033	0.00464307	0.0202594	-1.91982	1.22242e+08	13610679.126500001	39697735.84676526	11357288.767651241
EAL61330.1	DDB_G0292240	hypothetical protein DDB_G0292240 [Dictyostelium discoideum AX4]	UPF3 domain-containing protein	NA	-3.43546	18.4466	-5.78231	5.41468e-4	0.00514905	0.264309	3.38691e+06	282143.50930000003	2152955.638390875	52921.461362888025
KAK5580217.1	DDB_G0286817	hypothetical protein RB653_000231 [Dictyostelium firmibasis]	RGS domain-containing protein	NA	-3.43406	18.7302	-3.6383	0.00748192	0.0278806	-2.40738	4.15305e+06	333919	2906160.535685575	2968.5719411114596
EAL68329.1	DDB_G0278313	pectin lyase-like family protein [Dictyostelium discoideum AX4]	Pectin lyase-like family protein	NA	-3.42079	20.3728	-6.07031	3.99218e-4	0.0042199	0.569236	5.01061e+06	439192	2445102.7334213504	9713.400695259357
EAL61550.1	DDB_G0291782	hypothetical protein DDB_G0291782 [Dictyostelium discoideum AX4]	Uncharacterized protein	NA	-3.41947	18.9016	-3.2409	0.0130956	0.0413822	-2.97738	9.1734e+06	872723.0326500001	7740171.913379077	759255.4231329919
KAK5579725.1	DDB_G0290645	hypothetical protein RB653_009411 [Dictyostelium firmibasis]	Uncharacterized protein	NA	-3.41485	18.3916	-3.79469	0.0060393	0.0240249	-2.1886	2.69351e+06	361296	563758	369191.3491650256
EAL63875.1	DDB_G0287201	hypothetical protein DDB_G0287201 [Dictyostelium discoideum AX4]	Prenylcysteine lyase domain-containing protein	NA	-3.40859	23.4391	-3.0718	0.0167224	0.0491201	-3.22505	5.62903e+07	6.0632e+06	30646489.634332858	5065135.2487243535
EAL64512.1	DDB_G0285955	hypothetical protein DDB_G0285955 [Dictyostelium discoideum AX4]	Nucleolar 27S pre-rRNA processing Urb2/Npa2 C-terminal domain-containing protein	NA	-3.40392	18.2448	-3.44202	0.00983815	0.0337984	-2.68655	2.29886e+06	170921	2012191.5277950512	15118.276170483681
Q8MYF0.1	DDB_G0277451	RecName: Full=Mitochondrial genome maintenance protein mgm101 homolog; Flags: Precursor	Mitochondrial genome maintenance protein mgm101 homolog	mgm101 DDB_G0277451	-3.40351	24.667	-5.90385	4.75524e-4	0.00466511	0.39446	8.5526e+07	7986368.9120000005	23222645.160388965	1.31542e+06
XP_642861.1	DDB_G0276777	hypothetical protein DDB_G0276777 [Dictyostelium discoideum AX4]	Uncharacterized protein DDB_G0276777	NA	-3.40256	19.1042	-6.31152	3.11673e-4	0.00365485	0.815508	1.93922e+06	183662	0	14382.80019452525
EAL64775.1	DDB_G0285401	hypothetical protein DDB_G0285401 [Dictyostelium discoideum AX4]	Uncharacterized protein	NA	-3.39119	18.2738	-3.57558	0.00816111	0.0297631	-2.49605	2.64273e+06	269184	0	134268.5112433571
Q54FD7.1	DDB_G0290927	RecName: Full=Electron transfer flavoprotein subunit alpha, mitochondrial; Short=Alpha-ETF; Flags: Precursor	Electron transfer flavoprotein subunit alpha, mitochondrial (Alpha-ETF)	etfa DDB_G0290927	-3.38526	23.5144	-3.24902	0.0129439	0.0410755	-2.96555	2.4372e+07	3.25095e+06	13746792.639562555	3462210.258034752
EAL65462.1	DDB_G0283949	hypothetical protein DDB_G0283949 [Dictyostelium discoideum AX4]	Uncharacterized protein	NA	-3.37588	21.525	-8.70016	3.70737432361134e-5	9.29E-04	2.86278	2.98902e+07	2.77833e+06	11096672.191197589	0
XP_646809.1	DDB_G0270444	hypothetical protein DDB_G0270444 [Dictyostelium discoideum AX4]	Probable inactive protein kinase DDB_G0270444	NA	-3.37583	19.6978	-4.55891	0.00223361	0.0126994	-1.17189	14530037.184999999	1407444.4139999999	2650649.724861751	329548.3018971694
Q55EX6.2	DDB_G0269062	RecName: Full=Trafficking protein particle complex subunit 13 homolog	Trafficking protein particle complex subunit 13 homolog	DDB_G0269062	-3.37533	20.284	-3.1321	0.0153201	0.0460079	-3.13644	1.45636e+07	1.36884e+06	8063295.009605928	641839.4555464834
EAL64763.1	DDB_G0285377	hypothetical protein DDB_G0285377 [Dictyostelium discoideum AX4]	Exosome complex component CSL4	NA	-3.36502	21.3489	-4.28526	0.00315754	0.0159042	-1.52554	4.90523e+06	579702	1881420.137518135	502128.54097396805
EAL70278.1	DDB_G0274771	hypothetical protein DDB_G0274771 [Dictyostelium discoideum AX4]	Uncharacterized protein	NA	-3.35867	17.8917	-2.39647	0.0456808	0.103419	-4.22842	1.76728e+06	158894	1275188.904689795	81144.10061761629
BAC56911.1	DDB_G0274603	kinesin-related protein DdKin2 [Dictyostelium discoideum]	Kinesin-related protein 9 (Kinesin family member 9)	kif9	-3.35151	18.6586	-3.74445	0.00646695	0.0251474	-2.2585	2.42221e+06	255806	641256.4573898143	148977.4021445972
KAK5579965.1	DDB_G0291183	hypothetical protein RB653_009654 [Dictyostelium firmibasis]	RNA helicase (EC 3.6.4.13)	dhx8 prp22 DDB_G0291183	-3.34323	19.7096	-3.2868	0.0122623	0.0396364	-2.91062	1.75069e+07	1.7506e+06	520846.7445072316	424696.0840851757
XP_647461.1	DDB_G0267978	calpain-like cysteine protease [Dictyostelium discoideum AX4]	Serine/threonine-protein kinase 4 homolog B (EC 2.7.11.1) (Kinase responsive to stress B) (STE20-like kinase krsB)	krsB	-3.34145	20.6449	-6.8658	1.80944e-4	0.00251242	1.35139	7.14215e+06	692455	2458679.725971034	157663.08564164134
EAL70939.1	DDB_G0273945	cytochrome P450 family protein [Dictyostelium discoideum AX4]	Probable cytochrome P450 508A2 (EC 1.14.-.-)	cyp508A2-1; cyp508A2-2	-3.34082	19.0009	-4.29154	0.00313216	0.0158268	-1.51729	4.45878e+06	362323	3669862.997418202	80111.50303910802
XP_635191.1	DDB_G0291408	hypothetical protein DDB_G0291408 [Dictyostelium discoideum AX4]	DUF4291 domain-containing protein	NA	-3.33695	19.4322	-3.70092	0.00686402	0.0263726	-2.31937	3.78386e+06	497184	0	462530.70936639205
KAK5581141.1	DDB_G0284263	hypothetical protein RB653_001169 [Dictyostelium firmibasis]	J domain-containing protein	dnajc11 DDB_G0284263	-3.33259	19.2356	-2.81158	0.0245159	0.064824	-3.61033	8.55782e+06	773586	6190086.556877828	362190.2422859586
KAK5584824.1	DDB_G0282623	hypothetical protein RB653_006441 [Dictyostelium firmibasis]	Small-subunit processome Utp12 domain-containing protein	wdr3 DDB_G0282623	-3.3282	19.0001	-3.37928	0.01075	0.0358308	-2.77679	7.65662e+06	758225	2420486.847301871	213478.49153235054
EAL61961.1	DDB_G0291061	hypothetical protein DDB_G0291061 [Dictyostelium discoideum AX4]	Uncharacterized protein	NA	-3.32424	19.3818	-7.96894	6.72989295868464e-5	0.00132915	2.3045	4.46848e+06	462466	0	172288.14952894652
EAL63435.1	DDB_G0288019	CMP/dCMP deaminase, zinc-binding domain-containing protein [Dictyostelium discoideum AX4]	CMP/dCMP deaminase, zinc-binding domain-containing protein	NA	-3.31133	19.4136	-9.94576	1.47084426711688e-5	5.43E-04	3.69909	4.77726e+06	481257	0	4555.57
Q54MZ4.1	DDB_G0285599	RecName: Full=Mitochondrial substrate carrier family protein B	Mitochondrial substrate carrier family protein B	mcfB DDB_G0285599	-3.31072	19.1207	-5.15183	0.00109528	0.00794211	-0.446594	3.32578e+06	348440	800211	156992.05615553778
XP_636079.2	DDB_G0289721	adaptor-related protein complex 2, sigma 1 subunit [Dictyostelium discoideum AX4]	AP-2 complex subunit sigma (Adaptin small chain) (Adaptor-related protein complex 2 subunit sigma) (Clathrin assembly protein 2 sigma small chain) (Sigma2-adaptin)	ap2s1	-3.31018	18.8017	-2.96615	0.0195154	0.0545487	-3.38098	2.42003e+06	308495	346857.8516365474	269272.87379495206
XP_643781.1	DDB_G0275167	signal transducer and activator of transcription family protein [Dictyostelium discoideum AX4]	Signal transducer and activator of transcription	dstD	-3.30906	19.4834	-2.55446	0.0359992	0.0867332	-3.99342	7859315.813999999	1.51037e+06	2932240.5924615194	1841836.3532231634
EGC40234.1	DDB_G0281555	hypothetical protein DICPUDRAFT_146808 [Dictyostelium purpureum]	Kinesin motor domain-containing protein	kif7	-3.30864	18.4445	-3.77908	0.0061688	0.0243028	-2.21027	2.39702e+06	244374.66825000002	33567.09500108444	48981.4
AAC15972.1	DDB_G0284181	kinase responsive to stress 1-like kinase [Dictyostelium discoideum]	Serine/threonine-protein kinase 4 homolog A (EC 2.7.11.1) (Kinase responsive to stress A) (STE20-like kinase krsA)	krsA	-3.30554	23.8506	-6.11663	3.80478e-4	0.00413839	0.61717	91387174.64500001	1.03983e+07	20501939.227160964	7048192.836783413
XP_641858.1	DDB_G0279089	hypothetical protein DDB_G0279089 [Dictyostelium discoideum AX4]	Chorein N-terminal domain-containing protein	NA	-3.29795	19.0028	-3.34971	0.0112108	0.0369007	-2.81949	6.51771e+06	955314	4.50205e+06	1075385.537632667
AAA70102.1	DDB_G0276457	40S ribosomal protein S24 [Dictyostelium discoideum]	Small ribosomal subunit protein uS8 (40S ribosomal protein S15a) (Ribosomal protein S24)	rps15a	-3.29545	23.0377	-4.10365	0.00399754	0.0182751	-1.76673	1.04498e+08	1.06513e+07	72144965.24046421	7371085.378015831
KAK5578913.1	DDB_G0288381	hypothetical protein RB653_008588 [Dictyostelium firmibasis]	UBC core domain-containing protein	NA	-3.29444	19.2005	-5.63039	6.38583e-4	0.00561629	0.0985398	1.13951e+07	1.17122e+06	0	213726.50782163808
XP_001134585.2	DDB_G0278713	hypothetical protein DDB_G0278713 [Dictyostelium discoideum AX4]	Pyridoxal phosphate homeostasis protein (PLP homeostasis protein)	prosc	-3.29354	21.9028	-4.95943	0.00137265	0.00913008	-0.675822	1.25719e+07	1259913.2565000001	3306852.970744054	23233.9
KAK5575347.1	DDB_G0273127	hypothetical protein RB653_010605 [Dictyostelium firmibasis]	Uncharacterized protein	hbx5-1 DDB_G0273127; hbx5-2 DDB_G0273645	-3.29208	18.7707	-6.32635	3.07032e-4	0.00363833	0.830388	2.57386e+06	276513	65077.52891689502	121948.78099641752
XP_642547.1	DDB_G0277619	hypothetical protein DDB_G0277619 [Dictyostelium discoideum AX4]	Uncharacterized protein	NA	-3.28888	18.8509	-3.54314	0.00853821	0.0305625	-2.54212	2.30524e+06	248072.95870000002	384259.4000358161	115594.68947934767
EAL64633.1	DDB_G0285591	hypothetical protein DDB_G0285591 [Dictyostelium discoideum AX4]	Carboxymethylenebutenolidase homolog (EC 3.1.-.-)	cmbl	-3.28683	23.8863	-4.23031	0.00338936	0.016398	-1.59797	1.10068e+08	1.08904e+07	41539682.55078984	966869.7828816784
EAL69088.1	DDB_G0276661	hypothetical protein DDB_G0276661 [Dictyostelium discoideum AX4]	alpha-L-fucosidase (EC 3.2.1.51)	NA	-3.28396	20.3936	-4.53648	0.00229694	0.0129451	-1.20043	3608581.8660000004	428206	821426.2194252172	315153.75043646886
XP_637859.1	DDB_G0286117	40S ribosomal protein S10 [Dictyostelium discoideum AX4]	Small ribosomal subunit protein eS10 (40S ribosomal protein S10)	rps10	-3.27267	23.8597	-4.51016	0.00237376	0.0131638	-1.23402	9.6148e+07	1.01127e+07	1482190.7707366433	2569808.1716184374
GAM27574.1	DDB_G0290485	hypothetical protein SAMD00019534_107500 [Acytostelium subglobosum LB1]	NA	dlrA	-3.27056	22.1588	-4.06646	0.00419793	0.0188468	-1.81675	3.99995e+07	5.35043e+06	7671770.345487397	4850254.560909376
Q54WH6.1	DDB_G0279655	RecName: Full=Probable serine/threonine-protein phosphatase 2A activator 2; AltName: Full=Peptidyl-prolyl cis-trans isomerase PTPA-2; Short=PPIase PTPA-2; Short=Rotamase PTPA-2; AltName: Full=Phosphotyrosyl phosphatase activator 2	Probable serine/threonine-protein phosphatase 2A activator 2 (EC 5.2.1.8) (Peptidyl-prolyl cis-trans isomerase PTPA-2) (PPIase PTPA-2) (Rotamase PTPA-2) (Phosphotyrosyl phosphatase activator 2)	ppp2r4B DDB_G0279655	-3.2669	19.1883	-4.61411	0.00208575	0.0121502	-1.102	2.7964e+06	369121	645637.0531957295	328947.9067923626
EAL68457.1	DDB_G0278569	hypothetical protein DDB_G0278569 [Dictyostelium discoideum AX4]	Uncharacterized protein	NA	-3.26276	20.2426	-3.4582	0.00961663	0.0333876	-2.66335	3862064.9274999998	617854.6620499999	861695.7137330191	669133.1614102776
EAL65725.1	DDB_G0283481	hypothetical protein DDB_G0283481 [Dictyostelium discoideum AX4]	IPT/TIG domain-containing protein	NA	-3.25948	21.3181	-3.36997	0.0108929	0.036173	-2.79022	1.98663e+07	2024062.8760000002	8.77888e+06	653347.0153189208
AAD56609.1	DDB_G0288131	putative calmodulin-binding protein CaM-BP46 [Dictyostelium discoideum]	Calmodulin-binding protein CmbB (CaM-BP46)	cmbB	-3.2536	18.3596	-3.17026	0.0144975	0.0443796	-3.08053	3.90861e+06	455643.54409999994	447928	285533.3492364493
KAK5579093.1	DDB_G0288933	hypothetical protein RB653_008772 [Dictyostelium firmibasis]	Cytidine deaminase (EC 3.5.4.5) (Cytidine aminohydrolase)	cda DDB_G0288933	-3.25305	23.5175	-4.51752	0.00235201	0.0131256	-1.22462	9.00726e+06	1.27655e+06	966343.6098765562	1218309.6640714116
EAL64923.1	DDB_G0284919	hypothetical protein DDB_G0284919 [Dictyostelium discoideum AX4]	Short-chain dehydrogenase/reductase family protein	NA	-3.25249	18.6459	-2.5134	0.0382934	0.0908511	-4.05458	4.39888e+06	858599	2776928.2387662055	1064511.679462197
XP_003285181.1	DDB_G0269186	soluble NSF attachment protein gamma isoform [Dictyostelium purpureum]	Gamma-soluble NSF attachment protein (N-ethylmaleimide-sensitive factor attachment protein gamma)	snpC	-3.25245	20.8798	-4.36772	0.00284143	0.0148652	-1.41772	8.31162e+06	872334.9025000001	179022.47916160818	30683.7
EAL73537.1	DDB_G0268168	hypothetical protein DDB_G0268168 [Dictyostelium discoideum AX4]	Transglutaminase-like domain-containing protein	NA	-3.24577	21.3281	-2.73659	0.0274078	0.0699645	-3.72197	26267882.619999997	2.76264e+06	2.55143e+06	0
EAL70395.1	DDB_G0275005	RING zinc finger-containing protein [Dictyostelium discoideum AX4]	RING zinc finger-containing protein	NA	-3.2375	18.4609	-3.41605	0.0102052	0.0347346	-2.72385	3.927e+06	616738	1055817.8246391895	653104.9125636442
BAE45920.1	DDB_G0274809	alpha subunit of mitochondrial processing peptidase [Dictyostelium discoideum]	Mitochondrial-processing peptidase subunit alpha-1 (Alpha-MPP) (Ddalpha-MPP) (Inactive zinc metalloprotease alpha-1)	mppA1	-3.23306	22.2969	-3.08342	0.0164421	0.0485515	-3.20796	5.74728e+07	6.14277e+06	77801.72169708875	862607.5017644085
KAK5575712.1	DDB_G0269924	hypothetical protein RB653_006846 [Dictyostelium firmibasis]	Pep3/Vps18/deep orange beta-propeller domain-containing protein	vps18 DDB_G0269924	-3.22577	21.692	-7.23802	1.27913e-4	0.00201396	1.68908	1.13154e+07	1.13397e+06	5567024.649225484	0
EAL62943.1	DDB_G0288977	RasGTPase-activating protein [Dictyostelium discoideum AX4]	RasGTPase-activating protein	NA	-3.22427	21.3804	-4.77246	0.00171796	0.0107593	-0.904208	1.43194e+07	1.71534e+06	5325972.194299255	1230525.9303834175
EAL65114.1	DDB_G0284689	hypothetical protein DDB_G0284689 [Dictyostelium discoideum AX4]	DNA2/NAM7 helicase-like C-terminal domain-containing protein	NA	-3.22389	18.6139	-2.79722	0.0250441	0.065629	-3.6317	3.07047e+06	443723	0	421635.59399007505
Q55G93.2	DDB_G0268516	RecName: Full=Tubulin-specific chaperone D; AltName: Full=Tubulin-folding cofactor D	Tubulin-specific chaperone D (Tubulin-folding cofactor D)	tbcd DDB_G0268516	-3.22009	19.0919	-2.06343	0.0756142	0.15046	-4.71715	3162056.5094999997	925627	240530.36404855177	1218173.4440512354
XP_637618.1	DDB_G0286681	hypothetical protein DDB_G0286681 [Dictyostelium discoideum AX4]	Leucine-rich repeat-containing protein	NA	-3.21751	22.4018	-5.91903	4.6793e-4	0.00462081	0.410571	8.71794e+06	930172	1871809.1202279376	118907.72403414146
EEU04098.1	DDB_G0295715	NOL1/NOP2/Sun family protein [Dictyostelium discoideum AX4]	NOL1/NOP2/Sun family protein	NA	-3.21528	21.4551	-3.66325	0.00722883	0.0272856	-2.37225	6.98117e+07	7.51926e+06	394932.5864636726	275159.97466961044
GAM17166.1	DDB_G0289025	hypothetical protein SAMD00019534_003410 [Acytostelium subglobosum LB1]	NA	rps7	-3.21326	24.7705	-5.02614	0.00126857	0.00869465	-0.595683	2.18626e+08	25373975.285000004	43616873.10966882	14085980.816484768
KAK5578202.1	DDB_G0277545	hypothetical protein RB653_003155 [Dictyostelium firmibasis]	Cytochrome P450	cyp518A1 DDB_G0277545	-3.21057	18.8062	-4.21777	0.00344483	0.0165727	-1.61457	4.47623e+06	555353	0	386275.48860677844
EAL68385.1	DDB_G0278425	hypothetical protein DDB_G0278425 [Dictyostelium discoideum AX4]	Uncharacterized protein	NA	-3.2096	18.9821	-3.37185	0.0108638	0.0361032	-2.78751	4.01633e+06	473605.96455000003	1660214.7224922327	322238.6812182009
EAL65511.1	DDB_G0283793	hypothetical protein DDB_G0283793 [Dictyostelium discoideum AX4]	DM14 domain-containing protein	NA	-3.20429	19.4499	-2.58192	0.034544	0.083774	-3.95249	2.0291e+07	2.21688e+06	9312049.629832162	1075504.840618078
XP_639877.1	DDB_G0285099	proteasome activator complex subunit 3 [Dictyostelium discoideum AX4]	Proteasome activator 28 (PA28 homolog)	psmE3	-3.20389	24.8171	-6.32112	3.0866e-4	0.00364803	0.825142	8.38361e+07	9.53512e+06	16097393.516577046	4396403.427617338
EAL68875.1	DDB_G0277377	signal recognition particle receptor alpha subunit [Dictyostelium discoideum AX4]	Signal recognition particle receptor subunit alpha (SR-alpha) (Signal recognition particle receptor) (Docking protein alpha) (DP-alpha)	srpra	-3.20132	21.566	-5.67352	6.09185e-4	0.00546446	0.145948	1.40681e+07	1.52877e+06	601723.1644788176	0
CAA37963.1	DDB_G0289599	24 kDa protein [Dictyostelium discoideum]	Comitin (24 kDa actin-binding protein) (CABP1-related protein p24)	comA	-3.19818	21.4451	-3.63285	0.00753841	0.0280309	-2.41505	1.84949e+07	1836895.8394999998	12246090.029669115	638104.2248567593
EAL66982.1	DDB_G0280881	hypothetical protein DDB_G0280881 [Dictyostelium discoideum AX4]	Glutathione S-transferase domain-containing protein DDB_G0280881	NA	-3.19765	19.8729	-5.91944	4.67727e-4	0.00462081	0.411005	1.99918e+06	237238	336004.9610913279	137627.15701396446
KAK5576597.1	DDB_G0267786	hypothetical protein RB653_007741 [Dictyostelium firmibasis]	PH domain-containing protein	NA	-3.19516	20.9625	-4.5466	0.00226813	0.0128471	-1.18755	61525410.745000005	6807883.642999999	19695084.640018366	2658233.1268919236
XP_646215.1	DDB_G0269712	activator of Hsp90 ATPase family protein [Dictyostelium discoideum AX4]	Activator of 90 kDa heat shock protein ATPase homolog	ahsa	-3.19266	23.3706	-7.98795	6.62263695601564e-5	0.00132915	2.31972	28570541.740000002	3133277.0020000003	6358607.963644769	767384.0520797471
EAL64423.1	DDB_G0286089	hypothetical protein DDB_G0286089 [Dictyostelium discoideum AX4]	Armadillo repeat-containing domain-containing protein	NA	-3.19246	18.0327	-2.80896	0.0246116	0.0650007	-3.61424	2.58192e+06	180847	2820898.583595634	33075.973844790155
XP_641177.1	DDB_G0280443	hypothetical protein DDB_G0280443 [Dictyostelium discoideum AX4]	FNIP repeat-containing protein	NA	-3.1918	17.7898	-3.22681	0.0133633	0.0419045	-2.99791	1.59997e+06	169298.64234999998	707969.6020733395	44819.80231729523
EAL63538.1	DDB_G0287783	hypothetical protein DDB_G0287783 [Dictyostelium discoideum AX4]	UBA domain-containing protein	NA	-3.19074	19.1547	-2.47889	0.0403372	0.0943087	-4.10595	8304589.868000001	2.11273e+06	3911887.900945256	2730640.8920445717
XP_001732975.1	DDB_G0277337	beta-lactamase family protein [Dictyostelium discoideum AX4]	ribonuclease Z (EC 3.1.26.11)	NA	-3.18942	18.739	-3.82738	0.00577746	0.0233956	-2.1433	4.22412e+06	617707	1297788.9979503686	595431.3072680372
XP_638641.1	DDB_G0284203	hypothetical protein DDB_G0284203 [Dictyostelium discoideum AX4]	Kynureninase (EC 3.7.1.3) (L-kynurenine hydrolase)	kynu	-3.18853	23.129	-6.25193	3.31117e-4	0.00378431	0.755428	5.21078e+07	5212474.267999999	32382016.916281298	1273066.0770774204
XP_638730.1	DDB_G0284145	regulator of chromosome condensation domain-containing protein [Dictyostelium discoideum AX4]	Regulator of chromosome condensation domain-containing protein	NA	-3.18828	19.2148	-2.72107	0.0280494	0.0712389	-3.74509	1.85763e+06	349697	717020.1757211571	409512.9942667123
Q54F15.1	DDB_G0291193	RecName: Full=Iron-sulfur cluster transfer protein NUBPL; AltName: Full=Nucleotide-binding protein-like; Flags: Precursor	Iron-sulfur cluster transfer protein NUBPL (Nucleotide-binding protein-like)	nubpl DDB_G0291193	-3.18285	21.4694	-3.94244	0.00494906	0.0210639	-1.98508	8.87661e+06	1003378.5434000001	156126.6253376156	320697.82051796594
KAK5574373.1	DDB_G0294038	hypothetical protein RB653_003310 (mitochondrion) [Dictyostelium firmibasis]	Large ribosomal subunit protein uL6 alpha-beta domain-containing protein	mrpl6 rpl6 DDB_G0294038	-3.18126	19.9661	-6.05758	4.04544e-4	0.0042535	0.556014	5.06632e+06	532723	2469703.6020070114	133532.65342973682
Q55ET3.1	DDB_G0268760	RecName: Full=Ras-related protein RabQ	Ras-related protein RabQ	rabQ DDB_G0268760	-3.17565	19.4064	-4.15492	0.00373814	0.0173829	-1.69812	4.32909e+06	483023	213682.20121783606	89996.07314359985
XP_646016.2	DDB_G0269502	hypothetical protein DDB_G0269502 [Dictyostelium discoideum AX4]	Uncharacterized protein	NA	-3.17284	20.541	-5.91014	4.7236e-4	0.00464418	0.401142	6.71388e+06	765652	2024808.1359048332	338169.0464751962
XP_635362.1	DDB_G0291121	esterase/lipase/thioesterase domain-containing protein [Dictyostelium discoideum AX4]	Vegetative-specific protein H5	cinB	-3.16433	24.6451	-9.39458	2.18555557767457e-5	6.81E-04	3.34553	3.63757e+07	4.05854e+06	1007405.6973469604	174031.76616904017
EAL69443.1	DDB_G0275973	hypothetical protein DDB_G0275973 [Dictyostelium discoideum AX4]	NADH:ubiquinone oxidoreductase intermediate-associated protein 30 domain-containing protein	NA	-3.16374	19.9761	-2.45028	0.0421157	0.0975551	-4.14849	2.79614e+06	393598	852701	352400.63803639374
EAL62567.1	DDB_G0289711	WD40 repeat-containing protein [Dictyostelium discoideum AX4]	WD repeat domain-containing protein 83 homolog (Mitogen-activated protein kinase organizer 1 homolog) (MAPK organizer 1 homolog)	morg1	-3.15237	19.5926	-7.06953	1.49397e-4	0.0022457	1.53834	2.03074e+06	223361.44024999999	827458.8684019984	64108.78421209862
EAL68853.1	DDB_G0277333	hypothetical protein DDB_G0277333 [Dictyostelium discoideum AX4]	Methyltransferase type 12 domain-containing protein	NA	-3.14538	23.8859	-7.49612	1.01384e-4	0.00171629	1.91337	7.20792e+07	8.08864e+06	12145263.506862527	120419.82097402029
XP_629518.1	DDB_G0292604	hypothetical protein DDB_G0292604 [Dictyostelium discoideum AX4]	Ribosomal protein/NADH dehydrogenase domain-containing protein	NA	-3.14343	21.899	-3.88392	0.00535309	0.0222576	-2.06531	29515375.220000003	3.67745e+06	21598522.664953556	3272183.3937406153
Q54YG8.2	DDB_G0278243	RecName: Full=Protein rliB; AltName: Full=Repressed after Legionella infection protein B; Flags: Precursor	Protein rliB (Repressed after Legionella infection protein B)	rliB DDB_G0278243	-3.13802	19.3579	-3.34922	0.0112185	0.0369007	-2.82019	1.36803e+06	143525	1259605.9669452154	115643.95041974135
EAL72552.1	DDB_G0270404	DOCK family protein [Dictyostelium discoideum AX4]	DOCK family protein	docB	-3.13607	18.8165	-3.11716	0.0156557	0.0469046	-3.15837	2.68515e+06	305743	0	19449.250121633027
XP_640922.1	DDB_G0281269	hypothetical protein DDB_G0281269 [Dictyostelium discoideum AX4]	WD40 repeat-containing protein	NA	-3.13603	21.3087	-8.59773	4.01998046267972e-5	9.58E-04	2.78779	3.78543e+06	434484	638895	109548.80417072955
GAM28462.1	DDB_G0289483	hypothetical protein SAMD00019534_116380 [Acytostelium subglobosum LB1]	NA	ctxA	-3.13575	28.4027	-8.13487	5.8556814019398e-5	0.00124243	2.43599	8.72479e+08	1.0321e+08	68567135.10601875	40717649.63374637
KAK5581406.1	DDB_G0283871	hypothetical protein RB653_001438 [Dictyostelium firmibasis]	Hemerythrin-like domain-containing protein	NA	-3.1317	21.2245	-5.00363	0.00130269	0.00883027	-0.622646	181331236.85000002	2.04016e+07	4.27164e+07	387590.8028206235
Q7KWL3.1	DDB_G0276815	RecName: Full=DDB1- and CUL4-associated factor 13; AltName: Full=WD repeat and SOF domain-containing protein 1	DDB1- and CUL4-associated factor 13 (WD repeat and SOF domain-containing protein 1)	wdsof1 DDB_G0276815	-3.12514	19.8535	-2.18968	0.0624651	0.130767	-4.53345	3819720.1275000004	1.39742e+06	970395.0573753235	1880054.8748864005
AAM00238.1	DDB_G0293530	apoptosis-linked gene 2 [Dictyostelium discoideum]	Penta-EF hand domain-containing protein 2 (Apoptosis-linked gene 2 protein homolog B) (Dd-ALG-2b) (DdPEF-2)	pefB	-3.11622	21.0956	-4.9865	0.00132933	0.00891531	-0.643217	1.20033e+07	1.36334e+06	2941201.510626336	0
XP_636959.1	DDB_G0288051	hypothetical protein DDB_G0288051 [Dictyostelium discoideum AX4]	Uncharacterized protein	NA	-3.11556	18.2059	-3.24749	0.0129723	0.0410947	-2.96778	2.39542e+06	277094	0	28179.54279347119
XP_641833.1	DDB_G0279183	P-type ATPase [Dictyostelium discoideum AX4]	Cation-transporting ATPase (EC 7.2.2.-)	NA	-3.11456	19.3204	-5.18917	0.00104896	0.00773068	-0.402779	4011144.5424999995	442421.26635000005	1687107.629625849	21480.943973570502
Q8T1G5.1	DDB_G0275121	RecName: Full=Lysozyme C; AltName: Full=1,4-beta-N-acetylmuramidase C; Flags: Precursor	Lysozyme C (EC 3.2.1.17) (1,4-beta-N-acetylmuramidase C)	alyC DDB_G0275121	-3.11374	20.2319	-4.34362	0.00293007	0.0151155	-1.44912	2.45263e+06	330405	0	240368.36397579376
AAO83650.1	DDB_G0294533	putative protein Roco5 [Dictyostelium discoideum]	Probable serine/threonine-protein kinase roco5 (EC 2.7.11.1) (Ras of complex proteins and C-terminal of roc 5)	roco5	-3.10995	19.8755	-9.29182	2.35825401221809e-5	7.18E-04	3.27681	3.64333e+06	421547	240409.4919224827	4178.979510055674
XP_635111.1	DDB_G0291277	hypothetical protein DDB_G0291277 [Dictyostelium discoideum AX4]	Uncharacterized protein	NA	-3.10971	18.3344	-3.42868	0.0100249	0.0342505	-2.7057	1.65568e+06	212358	0	128897.1057483814
XP_641654.1	DDB_G0279485	hypothetical protein DDB_G0279485 [Dictyostelium discoideum AX4]	ComC supersandwich domain-containing protein	NA	-3.10446	19.5707	-3.87751	0.00539946	0.0223267	-2.07413	3.93922e+06	457389	1145228.626065687	128821.58695628271
EAL62311.1	DDB_G0290369	Arf guanyl-nucleotide exchange factor [Dictyostelium discoideum AX4]	Arf guanyl-nucleotide exchange factor	NA	-3.10279	18.2897	-2.11637	0.0697963	0.141192	-4.64042	2.18039e+06	264578	1516809.353320348	205777.1886388016
XP_643140.1	DDB_G0276427	oxysterol binding family protein, member 6 [Dictyostelium discoideum AX4]	Oxysterol-binding protein 6 (OSBPf)	osbF	-3.09977	21.4277	-3.70861	0.00679196	0.0261448	-2.30859	2.27422e+07	2.65966e+06	3100472.592443736	451161.4037482086
P0CC06.1	DDB_G0284701	RecName: Full=Enolase superfamily member DDB_G0284701	Enolase superfamily member DDB_G0284701 (EC 5.-.-.-)	DDB_G0284701	-3.09771	20.0074	-7.72836	8.26920959086794e-5	0.0015078	2.1086	8.28242e+06	987542.6331499999	1754838.2111649401	346943.5230678102
XP_642242.1	DDB_G0278253	hypothetical protein DDB_G0278253 [Dictyostelium discoideum AX4]	Metallo-beta-lactamase domain-containing protein	NA	-3.08655	18.8157	-7.31985	1.18744e-4	0.00190965	1.76104	1.20811e+06	143054	0	21817.947671371447
XP_641749.1	DDB_G0279245	U3 snoRNP protein [Dictyostelium discoideum AX4]	U3 snoRNP protein	mpp10	-3.07886	21.6191	-7.51207	9.99587077639214e-5	0.00169854	1.92698	1.11671e+07	1.39442e+06	541308.5409217998	632025.1613201504
EAL69007.1	DDB_G0277011	hypothetical protein DDB_G0277011 [Dictyostelium discoideum AX4]	BTB domain-containing protein	NA	-3.07735	22.835	-5.75199	5.59459e-4	0.00524614	0.231502	4.00932e+07	5.31168e+06	6830186.307781774	3457879.4102314534
Q55DA6.1	DDB_G0269722	RecName: Full=Probable 18S rRNA (guanine-N(7))-methyltransferase; AltName: Full=Bud site selection protein 23 homolog; AltName: Full=Williams-Beuren syndrome chromosomal region 22 protein homolog	Probable 18S rRNA (guanine-N(7))-methyltransferase (EC 2.1.1.-) (Bud site selection protein 23 homolog) (Williams-Beuren syndrome chromosomal region 22 protein homolog)	DDB_G0269722	-3.07714	19.2102	-3.55362	0.00841435	0.0303604	-2.52722	4.58755e+06	581202	0	290892.18696904957
O97113.1	DDB_G0275439	RecName: Full=Putative calcium-dependent cell adhesion molecule 2; Short=CAD-2; Short=DdCAD-2	Putative calcium-dependent cell adhesion molecule 2 (CAD-2) (DdCAD-2)	cad2 DDB_G0275439	-3.07432	22.2587	-5.47679	7.56787e-4	0.00625287	-0.0725935	3.96888e+06	397665	3010972.0386606087	1288.3395043550722
XP_636095.1	DDB_G0289749	peptidase S28 family protein [Dictyostelium discoideum AX4]	Peptidase S28 family protein	NA	-3.06433	21.6403	-1.82353	0.108494	0.197233	-5.05782	2.33359e+07	5.30611e+06	23946857.60768114	6995685.134640185
EAL65561.2	DDB_G0283893	hypothetical protein DDB_G0283893 [Dictyostelium discoideum AX4]	Probable E3 ubiquitin-protein ligase DDB_G0283893 (EC 2.3.2.-) (Probable E3 ubiquitin-protein transferase DDB_G0283893)	NA	-3.06305	20.0747	-2.80529	0.024746	0.0652026	-3.6197	9270697.896499999	1.05043e+06	4611876.565556038	224302.69086636975
XP_640452.1	DDB_G0281841	hypothetical protein DDB_G0281841 [Dictyostelium discoideum AX4]	ATP-dependent RNA helicase ddx24 (EC 3.6.4.13) (DEAD box protein 24)	ddx24	-3.05741	19.4613	-3.17393	0.0144208	0.0442049	-3.07515	8.93181e+06	1.36814e+06	2164010.702078544	1228362.1250138346
KAK5582308.1	DDB_G0292472	hypothetical protein RB653_003891 [Dictyostelium firmibasis]	RRM domain-containing protein	NA	-3.0507	19.5208	-5.9817	4.37986e-4	0.00445203	0.476704	3234871.2199999997	394483	381678.8993977967	92401.10226401972
EAL67527.1	DDB_G0279827	isovaleryl-CoA dehydrogenase, mitochondrial [Dictyostelium discoideum AX4]	Isovaleryl-CoA dehydrogenase, mitochondrial (EC 1.3.8.4)	ivdA	-3.04146	25.2324	-5.10474	0.00115694	0.00824323	-0.50216	8.01436e+07	1.03697e+07	21067347.720810417	5.66561e+06
XP_637034.1	DDB_G0287759	hypothetical protein DDB_G0287759 [Dictyostelium discoideum AX4]	DUF202 domain-containing protein	NA	-3.04143	18.4245	-3.04791	0.0173149	0.0503025	-3.26024	1.39785e+06	171369	303086.46402792726	49356.262913270955
XP_641724.1	DDB_G0279387	S60 ribosomal protein L21 [Dictyostelium discoideum AX4]	Large ribosomal subunit protein eL21 (60S ribosomal protein L21)	rpl21	-3.03992	22.0888	-4.09968	0.00401844	0.0182963	-1.77206	4.58068e+07	4.30429e+06	4.14124e+07	606028.8486852266
KAK5584707.1	DDB_G0282303	hypothetical protein RB653_006323 [Dictyostelium firmibasis]	Rab-GAP TBC domain-containing protein	NA	-3.03967	18.2031	-3.58944	0.00800547	0.0293795	-2.4764	2.41381e+06	304614	991350	166672.33483779544
XP_643382.1	DDB_G0275967	amidase family protein [Dictyostelium discoideum AX4]	Amidase family protein	NA	-3.0338	22.3833	-4.57552	0.00218794	0.0125347	-1.15081	6218184.521500001	849752.0534000001	3100833.801679449	659188
FAA00018.1	DDB_G0276073	TPA: RecA [Dictyostelium discoideum]	Mitochondrial DNA repair protein recA homolog (Recombinase A homolog)	recA	-3.02815	22.8072	-5.52555	7.16832e-4	0.00599529	-0.0178856	2.09443e+07	2.64851e+06	9772982.170251418	1510223.801995008
EAL62623.1	DDB_G0289611	peptidase C19 family protein [Dictyostelium discoideum AX4]	Peptidase C19 family protein	usp40	-3.02099	19.993027089999998	-4.73649	0.00179478	0.010966	-0.948785	14870096.850000001	1833284.0304999999	2491011.9756513946	322776.6294604193
EAL71538.1	DDB_G0271696	proteosomal alpha-subunit M3 [Dictyostelium discoideum AX4]	cAMP-regulated M3L protein (Proteasomal alpha-subunit M3)	prtA	-3.02026	19.6668	-2.01756	0.0810394	0.158454	-4.78324	2.9883e+06	1223758.1800300002	1069559.1028428795	1655662.5535473975
XP_641682.1	DDB_G0279601	U3 snoRNP protein [Dictyostelium discoideum AX4]	U3 small nucleolar RNA-associated protein 6 homolog	utp6	-3.0196	20.0351	-3.66263	0.00723496	0.0272856	-2.37311	1.73983e+07	1977452.0010000002	10378821.862922931	502802.4061703963
EAL62560.1	DDB_G0289697	FAD dependent oxidoreductase domain-containing protein [Dictyostelium discoideum AX4]	FAD-linked oxidoreductase DDB_G0289697 (EC 1.-.-.-)	NA	-3.01474	22.2369	-5.28106	9.43918e-4	0.00716773	-0.295905	46849624.120000005	6616061.1559999995	11498915.660737956	4.72922e+06
Q55CT1.1	DDB_G0269912	RecName: Full=NADPH--cytochrome P450 reductase; Short=CPR; Short=P450R; AltName: Full=NADPH oxidoreductase B	NADPH--cytochrome P450 reductase (CPR) (P450R) (EC 1.6.2.4) (NADPH oxidoreductase B)	redB DDB_G0269912	-3.00906	23.8712	-6.964	1.64894e-4	0.00237987	1.44216	6.00359e+07	7.57449e+06	9823956.720289702	2237342.817368101
EAL69782.1	DDB_G0275433	hypothetical protein DDB_G0275433 [Dictyostelium discoideum AX4]	Uncharacterized protein	NA	-3.0059	18.0807	-2.86036	0.0228071	0.0612456	-3.53783	751792.5891499999	83243.68445999999	486138.99342497176	1876.1822758562985
XP_643054.1	DDB_G0276631	hypothetical protein DDB_G0276631 [Dictyostelium discoideum AX4]	Chalcone isomerase domain-containing protein	NA	-3.00526	19.6897	-2.66071	0.0306959	0.0763815	-3.83505	8.01117e+06	1001949.1084499999	108532.40421654702	130228.4096264468
XP_636474.1	DDB_G0288897	hypothetical protein DDB_G0288897 [Dictyostelium discoideum AX4]	Uncharacterized protein	NA	-2.99979	17.6914	-3.50663	0.00898497	0.0317577	-2.59412	986091	134149.52446000002	0	74812.78874349229
XP_637346.1	DDB_G0287135	hypothetical protein DDB_G0287135 [Dictyostelium discoideum AX4]	RNase III domain-containing protein	NA	-2.99677	19.0108	-2.46987	0.0408894	0.0954015	-4.11936	5.34834e+06	772636	1822745.0022996902	590059.8690340177
KAK5580874.1	DDB_G0285071	hypothetical protein RB653_000898 [Dictyostelium firmibasis]	Enoyl-CoA hydratase	echs1 DDB_G0285071	-2.99159	26.6213	-3.96587	0.00479669	0.0205926	-1.9531	2.85978e+08	3.55041e+07	7.75797e+07	5524554.203036854
EAL60921.1	DDB_G0293138	hypothetical protein DDB_G0293138 [Dictyostelium discoideum AX4]	Man1/Src1-like C-terminal domain-containing protein	NA	-2.98161	19.5956	-2.47828	0.0403742	0.0943461	-4.10685	1.42377e+06	195651	241273.40882478535	111844.2478621001
EAL72300.1	DDB_G0269900	GlcNAc transferase [Dictyostelium discoideum AX4]	protein xylosyltransferase (EC 2.4.2.26) (Peptide O-xylosyltransferase)	gnt10	-2.9809	22.2916	-4.51098	0.00237134	0.0131638	-1.23298	2.90875e+08	3.60575e+07	84782795.81678058	822422.6955144727
EAL68262.1	DDB_G0278179	myb domain-containing protein [Dictyostelium discoideum AX4]	Myb domain-containing protein	NA	-2.97948	23.2969	-8.49731	4.35542864164872e-5	0.00101253	2.71329	9.49547e+07	1.20367e+07	3104276.310738566	162285.62368959334
EAL72598.2	DDB_G0270496	TRAUB family protein [Dictyostelium discoideum AX4]	Putative uncharacterized protein DDB_G0270496	NA	-2.97885	21.051	-3.59685	0.00792368	0.0292222	-2.46592	4310209.720000001	805357.0271000001	531983.9421830688	839002.4373751356
KAK5579359.1	DDB_G0289623	hypothetical protein RB653_009041 [Dictyostelium firmibasis]	Uncharacterized protein	pex11 DDB_G0289623	-2.97738	19.5203	-3.4904	0.00919153	0.0322851	-2.61729	2.74729e+06	474505	920663.2842745322	469682.8452029536
XP_638323.1	DDB_G0285213	DEAD/DEAH box helicase [Dictyostelium discoideum AX4]	Putative ATP-dependent RNA helicase DHX15 (EC 3.6.4.13) (DEAH box protein 15)	dhx15	-2.97677	21.6198	-3.9109	0.00516254	0.0217018	-2.02826	34846210.254999995	4.36016e+06	10530917.76676864	789890.5771526577
EAS66960.1	DDB_G0272760	MCM family protein [Dictyostelium discoideum AX4]	DNA replication licensing factor mcm6 (EC 3.6.4.12)	mcm6	-2.97623	19.3048	-3.52648	0.00873903	0.0310591	-2.56583	5.40916e+06	909624	0	842533
KAK5579942.1	DDB_G0291115	hypothetical protein RB653_009631 [Dictyostelium firmibasis]	Uncharacterized protein	NA	-2.97617	18.4442	-2.64422	0.0314631	0.0776798	-3.85963	3.72583e+06	457360	2478223.9283004324	262991.3492527229
XP_643283.1	DDB_G0276089	hypothetical protein DDB_G0276089 [Dictyostelium discoideum AX4]	Clu domain-containing protein	NA	-2.97574	19.6761	-3.14998	0.0149288	0.0450869	-3.11023	5.70554e+06	702244.2536500001	2292082.230183588	138237.65356340443
EAL72056.1	DDB_G0269412	RNA polymerase II-associated factor 1 [Dictyostelium discoideum AX4]	RNA polymerase II-associated factor 1	paf1	-2.97443	21.7704	-2.91445	0.0210573	0.0579944	-3.45757	1.98642e+07	4.91202e+06	3035075.524800848	5969029.654569941
AAL91502.1	DDB_G0273781	ABC transporter AbcG17 [Dictyostelium discoideum]	ABC transporter G family member 17 (ABC transporter ABCG.17)	abcG17-1; abcG17-2	-2.97178	19.3703	-3.68502	0.00701551	0.0267282	-2.34166	4.50828e+06	588370	455151.1151681246	187731.70104131568
KAK5575030.1	DDB_G0272785	hypothetical protein RB653_010285 [Dictyostelium firmibasis]	Saposin B-type domain-containing protein	aoaH	-2.97047	23.9363	-4.8768	0.00151481	0.00984301	-0.776063	1.77871e+08	2.80329e+07	14965824.372723918	23352279.661766797
XP_642798.1	DDB_G0277155	translocase of outer mitochondrial membrane [Dictyostelium discoideum AX4]	Translocase of outer mitochondrial membrane	tom40	-2.9695	23.7971	-7.2304	1.28807e-4	0.00202097	1.68233	4.83435e+07	5.96182e+06	19413998.66363093	1020785.7062108631
EGC40288.1	DDB_G0281677	40S ribosomal protein S26 [Dictyostelium purpureum]	40S ribosomal protein S26	rps26	-2.96949	22.2141	-4.11708	0.00392776	0.0180661	-1.74872	49681336.599999994	7901722.424000001	18029363.49812302	7050420.698319907
XP_647529.1	DDB_G0268064	esterase/lipase/thioesterase domain-containing protein [Dictyostelium discoideum AX4]	Acyl-protein thioesterase 1 homolog 2 (EC 3.1.2.-) (Palmitoyl-protein hydrolase) (EC 3.1.2.22)	NA	-2.96356	23.3689	-5.11987	0.00113673	0.00816376	-0.48427	2.79585e+07	3.433e+06	15005275.66316862	1256230.9252775407
Q54LT0.1	DDB_G0286429	RecName: Full=Calcium uniporter protein, mitochondrial; Short=DdMCU; Flags: Precursor	Calcium uniporter protein, mitochondrial (DdMCU)	mcu DDB0186972	-2.95886	23.0095	-3.79043	0.00607434	0.0240993	-2.19451	3.42572e+07	4.00561e+06	20179275.584171783	0
EAL65132.1	DDB_G0284725	SH3 domain-containing protein [Dictyostelium discoideum AX4]	SH3 domain-containing protein	docD	-2.95749	20.3297	-4.20711	0.00349278	0.0166978	-1.6287	3.91818e+06	473430	2832387.532953987	268993.2180127403
XP_646964.1	DDB_G0268786	hypothetical protein DDB_G0268786 [Dictyostelium discoideum AX4]	Uncharacterized protein	NA	-2.95398	21.3045	-5.05611	0.00122467	0.00852347	-0.559909	2.37227e+07	2.97498e+06	7.91737e+06	0
EAL63228.1	DDB_G0288405	RabGAP/TBC domain-containing protein [Dictyostelium discoideum AX4]	RabGAP/TBC domain-containing protein	NA	-2.94504	18.9457	-4.705	0.00186515	0.0112133	-0.987985	3.09597e+06	417019.93974999996	1099498.2295253812	212016.77814266185
KAK5582269.1	DDB_G0292538	hypothetical protein RB653_003852 [Dictyostelium firmibasis]	Tr-type G domain-containing protein	gtpbp1 DDB_G0292538	-2.94059	19.3127	-5.04154	0.00124579	0.00860648	-0.577276	3.68155e+06	473870	2188368.475838114	265412.9073477063
EAL72189.1	DDB_G0269678	hypothetical protein DDB_G0269678 [Dictyostelium discoideum AX4]	Fucokinase	NA	-2.9339	21.9082	-5.31063	9.1262e-4	0.00702483	-0.26178	7.67097e+06	986492.1715500001	2.50699e+06	196531.32475523176
XP_637540.1	DDB_G0286575	hypothetical protein DDB_G0286575 [Dictyostelium discoideum AX4]	Short-chain dehydrogenase/reductase family protein	NA	-2.93313	18.6945	-4.77018	0.00172272	0.0107593	-0.907028	4.21473e+06	532261	1909866.4041007392	141726.1929405275
EAL73097.1	DDB_G0269016	cytochrome P450 family protein [Dictyostelium discoideum AX4]	Probable cytochrome P450 524A1 (EC 1.14.-.-)	cyp524A1	-2.92697	23.0495	-4.32164	0.00301356	0.015403	-1.47783	267141232	3.46845e+07	63436251.841242254	2803400.013607046
EAL72038.1	DDB_G0269376	hypothetical protein DDB_G0269376 [Dictyostelium discoideum AX4]	BPL/LPL catalytic domain-containing protein	NA	-2.92565	19.2244	-3.64946	0.00736752	0.0276006	-2.39165	2.8894e+06	380074.13060000003	948430.3931785837	123587.73968106668
Q54QW1.2	DDB_G0283597	RecName: Full=Eukaryotic translation initiation factor 3 subunit B; Short=eIF3b; AltName: Full=Eukaryotic translation initiation factor 3 subunit 9	Eukaryotic translation initiation factor 3 subunit B (eIF3b) (Eukaryotic translation initiation factor 3 subunit 9)	eif3B eif3s9 DDB_G0283597	-2.92454	26.4533	-4.2695	0.00322218	0.0160218	-1.54626	2.37527e+08	4.12924e+07	38446877.93034732	38447784.28567731
EAL72117.1	DDB_G0269534	hypothetical protein DDB_G0269534 [Dictyostelium discoideum AX4]	SnoaL-like domain-containing protein	NA	-2.91962	18.267	-5.44581	7.83459e-4	0.00642296	-0.107552	835727	100203	497233.38964450173	1003.2425991016557
EAL69535.1	DDB_G0275569	hypothetical protein DDB_G0275569 [Dictyostelium discoideum AX4]	Uncharacterized protein	NA	-2.9181	20.5176	-6.25919	3.28676e-4	0.00378092	0.762777	3.74302e+06	488023	984760.6281353072	53414.52741638417
KAK5576577.1	DDB_G0267854	hypothetical protein RB653_007721 [Dictyostelium firmibasis]	RhoGEF domain-containing protein	gxcD DDB_G0267854	-2.91784	19.748	-2.1844	0.0629664	0.13145	-4.54118	6.4998e+06	1242356.0129500001	1708058.1393567002	1287818.8786733763
EAL72154.1	DDB_G0269608	hypothetical protein DDB_G0269608 [Dictyostelium discoideum AX4]	Uncharacterized protein	NA	-2.91377	19.4505	-2.65583	0.0309211	0.0767573	-3.84233	9.16179e+06	1.51049e+06	2851622.766389561	1322945.5422280948
KAK5577299.1	DDB_G0275021	hypothetical protein RB653_002240 [Dictyostelium firmibasis]	ubiquitinyl hydrolase 1 (EC 3.4.19.12)	ubpB DDB_G0275021	-2.91279	18.4056	-4.17501	0.00364156	0.0170941	-1.67135	2776477.9335000003	369966	78001.92413293944	44699.61608480372
XP_640403.1	DDB_G0282007	peptidase C12 family protein [Dictyostelium discoideum AX4]	Probable ubiquitin carboxyl-terminal hydrolase (EC 3.4.19.12) (Ubiquitin thioesterase)	uch1	-2.90939	23.9463	-5.39695	8.27648e-4	0.00663149	-0.162967	4.62336e+07	6.15975e+06	1365275.8334180198	423952.88162413007
CAA36903.1	DDB_G0294032	unnamed protein product (mitochondrion) [Dictyostelium discoideum]	NADH-ubiquinone oxidoreductase subunit 9 (EC 7.1.1.2)	nad9	-2.90448	20.3689	-3.01623	0.0181349	0.0519542	-3.30698	1.45261e+07	1.90076e+06	4498268.231373189	243046.64029895683
EAL69662.1	DDB_G0275823	hypothetical protein DDB_G0275823 [Dictyostelium discoideum AX4]	Pentacotripeptide-repeat region of PRORP domain-containing protein	NA	-2.90338	18.9782	-5.54905	6.98407e-4	0.00591738	0.00835997	4.44737e+06	629879	365698.48837551975	298658.1364636724
KAK5579535.1	DDB_G0290079	hypothetical protein RB653_009219 [Dictyostelium firmibasis]	Glycosyltransferase	pgtB DDB_G0290079	-2.90162	19.3766	-2.0017	0.0830029	0.160758	-4.806	3.42399e+06	442448	1792967.2345562282	170860.4051247621
EGC35433.1	DDB_G0283263	hypothetical protein DICPUDRAFT_16127, partial [Dictyostelium purpureum]	BTB domain-containing protein	migA	-2.90017	19.2744	-2.76232	0.0263776	0.0682242	-3.68365	3.30866e+06	287434	3827853.3284719316	187848.9211022815
EAL72091.1	DDB_G0269482	hypothetical protein DDB_G0269482 [Dictyostelium discoideum AX4]	VWFA domain-containing protein	NA	-2.89992	18.9302	-2.85479	0.022996	0.0614766	-3.54611	7416459.880000001	982539	1564093.4077087042	0
Q54K74.2	DDB_G0287543	RecName: Full=Endoplasmic reticulum transmembrane protein YET-like	Endoplasmic reticulum transmembrane protein YET-like	DDB_G0287543	-2.8887	24.9692	-5.56377	6.87139e-4	0.00584912	0.0247502	1.24923e+08	19320632.408999998	1969119.0030217858	13326849.143190311
EAL66682.1	DDB_G0281401	P-type ATPase [Dictyostelium discoideum AX4]	Phospholipid-transporting ATPase (EC 7.6.2.1)	NA	-2.88675	19.526	-3.9167	0.00512258	0.0215781	-2.02031	968040	124178	512754.0657177589	37213.67147101065
EAL70128.1	DDB_G0274471	triose phosphate isomerase [Dictyostelium discoideum AX4]	Triosephosphate isomerase (TIM) (EC 5.3.1.1) (Triose-phosphate isomerase)	tpiA	-2.8836	22.0296	-3.72875	0.00660721	0.0256044	-2.28042	4.19001e+06	535649	1964579.207073836	0
EAL72106.1	DDB_G0269512	hypothetical protein DDB_G0269512 [Dictyostelium discoideum AX4]	Uncharacterized protein	NA	-2.88173	18.3934	-3.46176	0.00956868	0.0333424	-2.65826	1392423.7179999999	189241	474303.17446145375	66199.07798289199
XP_637505.1	DDB_G0286885	hypothetical protein DDB_G0286885 [Dictyostelium discoideum AX4]	Uncharacterized protein	NA	-2.88077	18.6725	-3.56056	0.00833337	0.0301649	-2.51735	3484810.6665000003	470487.70704999997	521927.80965939496	6116.047059742534
KAK5581281.1	DDB_G0283955	hypothetical protein RB653_001312 [Dictyostelium firmibasis]	Rho-GAP domain-containing protein	gacG DDB_G0283955	-2.88062	19.3237	-3.23427	0.0132209	0.0415822	-2.98704	6.21711e+06	827084.0711999999	2367160.974883102	214857.32627971913
EAL69314.1	DDB_G0276029	hypothetical protein DDB_G0276029 [Dictyostelium discoideum AX4]	Uncharacterized protein	DG1040	-2.88048	21.786	-4.50316	0.00239465	0.0132439	-1.24297	7.67282e+06	1.24892e+06	2826960.8886308186	1046755.720908198
XP_646983.1	DDB_G0268810	transmembrane protein [Dictyostelium discoideum AX4]	Magnesium-transporting ATPase, P-type 1 (EC 7.2.2.14) (Mg(2+) transport ATPase, P-type 1)	NA	-2.87376	21.1112	-2.81013	0.0245689	0.0649258	-3.6125	4.3323e+07	7.25991e+06	2603492.9433300477	5972304.283256309
XP_002649121.1	DDB_G0287745	DUF733 family protein [Dictyostelium discoideum AX4]	DUF733 family protein	NA	-2.8731	18.6078	-3.45401	0.00967357	0.0335594	-2.66937	3.09554e+06	592605.9082000001	143069.36475738697	587962.7262269417
EAL71783.1	DDB_G0271306	60S ribosomal export protein [Dictyostelium discoideum AX4]	60S ribosomal export protein NMD3	nmd3	-2.86981	20.6578	-3.99798	0.00459609	0.0201129	-1.90942	2.05176e+07	2807683.0089999996	547182.7739379619	119862.30687503467
EAL67514.1	DDB_G0279801	WD40 repeat-containing protein [Dictyostelium discoideum AX4]	Peroxisomal targeting signal 2 receptor (PTS2 receptor) (Peroxin-7)	pex7	-2.86877	22.1373	-6.52087	2.52794e-4	0.00314456	1.02272	1.25807e+07	1682942	3783189.406006071	0
Q869W9.1	DDB_G0275069	RecName: Full=Probable polyketide synthase 16; Short=dipks16	Probable polyketide synthase 16 (dipks16) (EC 2.3.1.-)	pks16 DDB_G0275069	-2.86724	26.7509	-5.7026	5.9021e-4	0.00535949	0.177756	6607551798	907795247	269128889.81302905	9.74181e+07
XP_636840.1	DDB_G0288241	hypothetical protein DDB_G0288241 [Dictyostelium discoideum AX4]	Enhancer of mRNA-decapping protein 4 C-terminal domain-containing protein	NA	-2.86534	21.501	-5.64012	6.31814e-4	0.00558951	0.109262	4.33399e+06	614427	437175.86257802544	226242.27939315303
EAL63548.1	DDB_G0287803	arginyl-tRNA synthetase [Dictyostelium discoideum AX4]	arginine--tRNA ligase (EC 6.1.1.19) (Arginyl-tRNA synthetase)	argS2	-2.8648	22.0977	-3.40737	0.0103312	0.0349259	-2.73634	2.23427e+07	3.32809e+06	17501544.27840953	3018153.3507836224
EAS66828.1	DDB_G0290721	aminotransferase class-III [Dictyostelium discoideum AX4]	Aminotransferase class-III	NA	-2.85903	23.7364	-4.92551	0.00142916	0.00938123	-0.716847	3.09968e+07	4.8119e+06	10544370.62177314	3451898.4267187463
KAK5578886.1	DDB_G0288529	hypothetical protein RB653_008561 [Dictyostelium firmibasis]	PH domain-containing protein	NA	-2.85724	18.9805	-2.81335	0.0244518	0.0647305	-3.60771	1.19546e+07	2.14147e+06	589526.9937879797	1932620.372494313
XP_643858.1	DDB_G0275025	hypothetical protein DDB_G0275025 [Dictyostelium discoideum AX4]	Putative protein disulfide-isomerase DDB_G0275025 (EC 5.3.4.1)	NA	-2.85694	21.8776	-3.31818	0.0117253	0.0381773	-2.86511	1.58849e+07	3.49492e+06	2109817.5900627067	3859895.4166017906
XP_645013.1	DDB_G0274083	hypothetical protein DDB_G0272630 [Dictyostelium discoideum AX4]	Uncharacterized protein	NA	-2.84761	19.8594	-4.97217	0.00135207	0.00904665	-0.660464	6.5128e+06	805125	4202455.497617469	0
EAL61345.1	DDB_G0291978	hypothetical protein DDB_G0291978 [Dictyostelium discoideum AX4]	Pleckstrin domain-containing protein	xacA	-2.84735	19.6772	-3.19495	0.0139903	0.0432682	-3.04443	1.45223e+07	2.07174e+06	4876400.010213338	948465.7867014091
AAA64993.1	DDB_G0273657	vacuolar ATPase subunit DVA41 [Dictyostelium discoideum]	V-type proton ATPase subunit d (V-ATPase subunit d) (DVA41) (V-ATPase 41 kDa accessory protein) (Vacuolar proton pump subunit d)	vatD-1; vatD-2	-2.84247	25.7524	-6.78527	1.95411e-4	0.002593	1.27605	3.60475e+08	48665012.269999996	127487984.98117846	872493.3580254283
XP_646586.1	DDB_G0270746	WD40 repeat-containing protein [Dictyostelium discoideum AX4]	WD40 repeat-containing protein	NA	-2.83734	19.0908	-3.16536	0.0146005	0.0446038	-3.0877	5524636.609999999	762492	1504521.5790673278	109752.37271770126
XP_644103.1	DDB_G0274889	hypothetical protein DDB_G0274889 [Dictyostelium discoideum AX4]	Pleckstrin domain-containing protein	gxcX	-2.83708	18.4963	-6.17791	3.57173e-4	0.00396807	0.680111	1.64335e+06	239625.64714999998	0	95203.07843327004
EAL71544.1	DDB_G0271708	hypothetical protein DDB_G0271708 [Dictyostelium discoideum AX4]	ATP-dependent DNA helicase DDX31 (EC 5.6.2.-) (DEAD box protein 31) (Probable ATP-dependent RNA helicase DDX31) (EC 3.6.4.13)	ddx31	-2.83323	18.6223	-3.269	0.0125786	0.0401998	-2.93649	3.62185e+06	650127	0	573391.5399165648
XP_645988.1	DDB_G0269460	hypothetical protein DDB_G0269460 [Dictyostelium discoideum AX4]	ELYS-like domain-containing protein	NA	-2.83148	20.7613	-4.19585	0.0035442	0.0168313	-1.64364	5490724.9350000005	650967	4268341.699305174	130548.86759125342
Q8T154.2	DDB_G0274559	RecName: Full=Uridine-cytidine kinase B; AltName: Full=Cytidine monophosphokinase B; AltName: Full=Uridine monophosphokinase B	Uridine-cytidine kinase B (EC 2.7.1.48) (Cytidine monophosphokinase B) (Uridine monophosphokinase B)	udkB DDB_G0274559	-2.82732	22.0367	-4.56995	0.00220314	0.0125821	-1.15787	29006415.099999998	3.89617e+06	13390295.782642301	717922
XP_645423.1	DDB_G0271912	hypothetical protein DDB_G0271912 [Dictyostelium discoideum AX4]	Uncharacterized protein	NA	-2.82482	18.2498	-2.51509	0.0381958	0.090715	-4.05205	2.05969e+06	218818	2004788.4295087983	82532.61770742902
EAL69900.1	DDB_G0275239	DOCK family protein [Dictyostelium discoideum AX4]	DOCK family protein	zizC	-2.82449	19.3865	-3.78637	0.00610791	0.0241247	-2.20014	4.03473e+06	588092	236059.2769594212	209684.29973362669
XP_637719.1	DDB_G0286383	hypothetical protein DDB_G0286383 [Dictyostelium discoideum AX4]	GAF domain-containing protein	NA	-2.81697	23.0708	-7.76383	8.01928468048615e-5	0.00149218	2.13788	4.29922e+07	6.14682e+06	6.96565e+06	1449383.881286271
XP_639333.1	DDB_G0283037	hypothetical protein DDB_G0283037 [Dictyostelium discoideum AX4]	S-formylglutathione hydrolase (EC 3.1.2.12)	esd	-2.81646	19.8759	-2.76001	0.0264682	0.068326	-3.68708	2710786.4263999998	232057.36054999998	3059943.404826682	14853.952372476295
KAK5584005.1	DDB_G0280427	hypothetical protein RB653_005612 [Dictyostelium firmibasis]	Clathrin/coatomer adaptor adaptin-like N-terminal domain-containing protein	ap4e1 DDB_G0280427	-2.81366	18.8009	-3.87787	0.00539681	0.0223267	-2.07363	2414933.6399999997	415135	251365.07204999976	331645.4000150967
XP_643223.1	DDB_G0276283	WD40 repeat-containing protein [Dictyostelium discoideum AX4]	WD40 repeat-containing protein	utp13	-2.8117	20.9786	-2.79738	0.0250383	0.065629	-3.63147	11492176.936999999	1605112.7889999999	3796314.8486505705	294830.09716038924
EAL72003.1	DDB_G0269306	DEAD/DEAH box helicase [Dictyostelium discoideum AX4]	RNA helicase (EC 3.6.4.13)	dhx35	-2.8116	18.692	-4.2483	0.00331148	0.0162132	-1.5742	3.37012e+06	484380	1125887.0791255622	184681.43344752924
EAL65778.1	DDB_G0283275	hypothetical protein DDB_G0283275 [Dictyostelium discoideum AX4]	Large ribosomal subunit protein uL4m	NA	-2.80712	22.7966	-3.60052	0.00788339	0.0290975	-2.46072	6.57571e+07	9361669.905000001	32391766.356087875	4489430.365344648
EAL66824.1	DDB_G0281055	hypothetical protein DDB_G0281055 [Dictyostelium discoideum AX4]	Methyltransferase domain-containing protein	NA	-2.80458	25.3061	-6.31834	3.09528e-4	0.00364871	0.822357	7.99308e+07	1.09963e+07	31926552.453814156	969330.3801299195
EAL69534.2	DDB_G0275567	S-adenosylmethionine decarboxylase [Dictyostelium discoideum AX4]	S-adenosylmethionine decarboxylase proenzyme (AdoMetDC) (SAMDC) (EC 4.1.1.50) [Cleaved into: S-adenosylmethionine decarboxylase alpha chain; S-adenosylmethionine decarboxylase beta chain]	amd1	-2.80194	19.0786	-3.01336	0.0182112	0.0519677	-3.31121	2.36915e+06	380584	60210.016553027584	242778
KAK5580615.1	DDB_G0285759	hypothetical protein RB653_000637 [Dictyostelium firmibasis]	methionine--tRNA ligase (EC 6.1.1.10)	mmetS DDB_G0285759	-2.79894	20.4582	-3.81268	0.00589362	0.0237167	-2.16364	8.67355e+06	1.17303e+06	5685456.377258801	559228.1801292433
XP_628874.1	DDB_G0293922	hypothetical protein DDB_G0293922 [Dictyostelium discoideum AX4]	TraB family protein	NA	-2.79235	18.961	-3.58729	0.00802944	0.0294424	-2.47945	3.035e+06	453764	0	167133.31408261758
KAK5579205.1	DDB_G0295755	hypothetical protein RB653_008884 [Dictyostelium firmibasis]	Glutamine synthetase	glnA2 DDB_G0295755	-2.79104	25.4463	-3.96122	0.00482657	0.0206401	-1.95945	9.14172e+07	13245950.370000001	18122466.76307761	2976372.474420896
XP_638453.1	DDB_G0284651	glutamate-cysteine ligase [Dictyostelium discoideum AX4]	Glutamate--cysteine ligase (EC 6.3.2.2) (Gamma-ECS) (GCS) (Gamma-glutamylcysteine synthetase)	gcsA	-2.78923	20.0342	-2.92035	0.020875	0.0576949	-3.44882	1.77088e+07	2.55749e+06	1453816.4706538084	0
XP_638053.1	DDB_G0285439	hypothetical protein DDB_G0285439 [Dictyostelium discoideum AX4]	Protein phosphatase 1 regulatory subunit 21 N-terminal domain-containing protein	NA	-2.78883	19.2691	-3.03282	0.0177006	0.0510608	-3.2825	1.5516e+06	272364	83613.61688653083	218386.53249919906
EAL62255.1	DDB_G0290257	cell surface glycoprotein gp138 [Dictyostelium discoideum AX4]	Cell surface glycoprotein gp138A	GP138A	-2.78576	22.9518	-5.0615	0.00121695	0.00852246	-0.553491	34295840.019999996	5.01847e+06	9079745.281506777	1623649.0980520132
EAL72185.1	DDB_G0269670	hypothetical protein DDB_G0269670 [Dictyostelium discoideum AX4]	WW domain-containing protein	NA	-2.78411	18.6004	-3.61047	0.00777551	0.02877	-2.44666	5.00255e+06	733567	1089751.2900483836	215350.0517905894
XP_646771.1	DDB_G0269198	hypothetical protein DDB_G0269198 [Dictyostelium discoideum AX4]	Protein transport protein sec16	wimA	-2.77544	22.7527	-5.44732	7.82128e-4	0.00642296	-0.105835	1.86647e+07	3087044.5450000004	1626028.713896138	2062457.099552626
EAL67557.1	DDB_G0279755	OB fold-containing protein, nucleic acid binding [Dictyostelium discoideum AX4]	OB fold-containing protein, nucleic acid binding	NA	-2.76513	20.403	-2.47908	0.0403257	0.0943087	-4.10567	24896845.876500003	2.54402e+06	25327999.377190422	0
KAK5577251.1	DDB_G0275249	hypothetical protein RB653_002191 [Dictyostelium firmibasis]	COMM domain-containing protein	commd10 DDB_G0275249	-2.76368	20.8265	-6.19899	3.4953e-4	0.00391526	0.701631	2.52291e+06	356709.34034999995	1089247.5217216217	64760.64459904967
KAK5583599.1	DDB_G0291952	hypothetical protein RB653_005197 [Dictyostelium firmibasis]	Peptidase S53 activation domain-containing protein	NA	-2.75934	21.0165	-2.12222	0.0691802	0.140514	-4.6319	2.02136e+06	430450	0	438550.61859205883
EAL65621.1	DDB_G0283709	oxysterol binding family protein, member 8 [Dictyostelium discoideum AX4]	Oxysterol-binding protein 8 (OSBPh)	osbH	-2.75755	24.2291	-5.94071	4.57321e-4	0.00457626	0.433515	7.85604e+07	1.27311e+07	2857876.8706035996	7377296.570040649
XP_646671.1	DDB_G0270278	hypothetical protein DDB_G0270278 [Dictyostelium discoideum AX4]	Uncharacterized protein	NA	-2.75632	18.7707	-2.37832	0.0469507	0.105657	-4.25532	1.4976e+06	461229.30243000004	467335	576191
P90520.2	DDB_G0279737	RecName: Full=DNA topoisomerase 2, mitochondrial; Short=DNA topoisomerase II; Flags: Precursor	DNA topoisomerase 2, mitochondrial (DNA topoisomerase II) (EC 5.6.2.2)	top2mt topA DDB_G0279737	-2.75453	22.5714	-5.62113	6.45102e-4	0.00564057	0.0883184	1.54499e+07	2.4242e+06	5150607.923584834	1361255.7383268273
EAL64564.1	DDB_G0285453	Rho GTPase [Dictyostelium discoideum AX4]	Rho GTPase	racP	-2.75095	19.6829	-2.49104	0.0396049	0.0930797	-4.08786	1.11682e+07	1.62287e+06	3281036.9971376793	0
EAL71617.1	DDB_G0271506	peptidase M16 family protein [Dictyostelium discoideum AX4]	Peptidase M16 family protein	pitrm1	-2.75047	24.0816	-6.69635	2.12905e-4	0.00275491	1.19188	7.1888e+07	10531094.907499999	21735419.29439553	1999450.620636896
XP_645570.1	DDB_G0271532	pyridine nucleotide-disulphide oxidoreductase, NAD-binding region domain-containing protein [Dictyostelium discoideum AX4]	NADH:ubiquinone reductase (non-electrogenic) (EC 1.6.5.9)	NA	-2.74822	24.2018	-4.08116	0.00411749	0.0185782	-1.79696	97749421.92999999	1.59078e+07	50927838.80473003	11843045.58845789
XP_641354.1	DDB_G0280289	hypothetical protein DDB_G0280289 [Dictyostelium discoideum AX4]	Nucleolar GTP-binding protein 2	NA	-2.74501	23.3104	-4.31746	0.00302974	0.0154682	-1.48331	67252896.14500001	9.91597e+06	32114115.22160073	4280796.029732075
CAA39655.1	DDB_G0283393	ribosomal acidic phosphoprotein P2 [Dictyostelium discoideum]	Large ribosomal subunit protein P2 (60S acidic ribosomal protein P2)	rplp2	-2.74327	22.6358	-1.98187	0.0855233	0.164297	-4.83439	2.26042e+07	3.3652e+06	6306274.693784304	862244.0517073056
CBN72043.1	DDB_G029153	unnamed protein product [Dictyostelium discoideum]	NA	NA	-2.7416	18.89	-2.66963	0.0302889	0.0756886	-3.82174	3.31536e+06	600017	0	478105.38103269954
CBN72045.1	DDB_G0275507	unnamed protein product [Dictyostelium discoideum]	NA	NA	-2.74083	18.4035	-4.36747	0.00284232	0.0148652	-1.41804	1.28221e+06	197489	170036.58952081253	71160.21128458848
Q54Z20.1	DDB_G0277959	RecName: Full=Putative calcium up-regulated protein J	Putative calcium up-regulated protein J	cupJ DDB_G0277959	-2.73518	18.8119	-3.45846	0.00961322	0.0333876	-2.66299	4.86626e+06	935379	90679.4	825706.6063208443
XP_643609.1	DDB_G0275919	hypothetical protein DDB_G0275919 [Dictyostelium discoideum AX4]	tRNA/rRNA methyltransferase SpoU type domain-containing protein	NA	-2.73387	20.3247	-8.55646	4.15421355303705e-5	9.79E-04	2.75729	21267895.159999996	3.19653e+06	542440.4633149871	14732.18299861223
EAL70977.1	DDB_G0272680	protein phosphatase 2C [Dictyostelium discoideum AX4]	Protein phosphatase 2C	NA	-2.72971	20.3202	-2.26178	0.056004	0.120548	-4.42756	5.94549e+06	1.04681e+06	3356835.7893795823	917025.3049502735
KAK5574590.1	DDB_G0271490	hypothetical protein RB653_009843 [Dictyostelium firmibasis]	Alpha-galactosidase (EC 3.2.1.22) (Melibiase)	melA DDB_G0271490	-2.72786	18.4818	-4.02515	0.00443341	0.0195531	-1.87257	2420706.8669999996	370215	1084923.0320103667	184110.30634092403
EAL68105.1	DDB_G0277865	protein tyrosine phosphatase [Dictyostelium discoideum AX4]	Tyrosine-protein phosphatase 2 (EC 3.1.3.48) (Protein-tyrosine-phosphate phosphohydrolase 2) (PTPA)	ptpB	-2.72393	19.4533	-3.28532	0.0122883	0.0396364	-2.91277	6121168.9975000005	974876.0541000001	3868302.1239169505	725776.9032264565
XP_635574.1	DDB_G0290727	hypothetical protein DDB_G0290727 [Dictyostelium discoideum AX4]	Uncharacterized protein	NA	-2.71865	18.2777	-5.71817	5.80315e-4	0.00533298	0.194743	1.39258e+06	221557	0	93083.81449765144
Q869W6.1	DDB_G0275057	RecName: Full=Probable myosin light chain kinase DDB_G0275057	Probable myosin light chain kinase DDB_G0275057 (EC 2.7.11.18)	DDB_G0275057	-2.71649	22.628	-7.57503	9.45490043614196e-5	0.00163752	1.98039	9.64477e+06	1.45731e+06	2437359.4001007266	280250.5198259724
EAL60726.1	DDB_G0293448	hypothetical protein DDB_G0293448, partial [Dictyostelium discoideum AX4]	J domain-containing protein	NA	-2.71418	19.5292	-7.87892	7.2647644685377e-5	0.0014016	2.23194	1.37149e+06	209058	9465.541383677151	7288.552078869596
XP_012756830.1	DDB_G0267422	hypothetical protein SAMD00019534_032430 [Acytostelium subglobosum LB1]	NA	tipC	-2.71162	19.6131	-2.1311	0.0682572	0.139078	-4.61898	3.81627e+06	574262.2416000001	1371283.7195153278	156744.9158301307
XP_637903.1	DDB_G0286033	tetratricopeptide-like helical domain-containing protein [Dictyostelium discoideum AX4]	Peroxisomal targeting signal 1 receptor (PTS1 receptor) (PTS1R) (Peroxin-5)	pex5	-2.70943	21.3235	-3.64822	0.00738012	0.0276248	-2.39339	3.60384e+07	5.64951e+06	782067	1769053.4276887204
Q9UAG7.1	DDB_G0292378	RecName: Full=Flavohemoprotein A; AltName: Full=DdFHa; AltName: Full=Flavohemoglobin A; AltName: Full=Hemoglobin-like protein A; AltName: Full=Nitric oxide dioxygenase A; Short=NO oxygenase A; Short=NOD A	Flavohemoprotein A (EC 1.14.12.17) (DdFHa) (Flavohemoglobin A) (Hemoglobin-like protein A) (Nitric oxide dioxygenase A) (NO oxygenase A) (NOD A)	fhbA DDB_G0292378	-2.70849	22.3954	-3.98778	0.00465883	0.0202693	-1.92328	31055316.115000002	5.39216e+06	3538356.117588875	3646534.1707983823
XP_638631.1	DDB_G0284439	hypothetical protein DDB_G0284439 [Dictyostelium discoideum AX4]	Uncharacterized protein	NA	-2.70325	18.7516	-2.45822	0.0416141	0.0966417	-4.13668	1.46089e+06	168523	1414083.1397799964	57544.3
EAL67531.1	DDB_G0279835	hypothetical protein DDB_G0279835 [Dictyostelium discoideum AX4]	Uncharacterized protein	NA	-2.70143	19.1214	-1.98522	0.085093	0.163676	-4.8296	4.4783e+06	950947	2090135.9622374913	981735.0411137688
EAL64945.1	DDB_G0284963	hypothetical protein DDB_G0284963 [Dictyostelium discoideum AX4]	AMP-dependent synthetase/ligase domain-containing protein	NA	-2.69912	23.5952	-6.31487	3.10617e-4	0.00365198	0.818873	7.93194e+07	1.19136e+07	25053572.135558862	615972.9288257137
EAL72977.1	DDB_G0268776	glutamyl-tRNA amidotransferase B subunit [Dictyostelium discoideum AX4]	Glutamyl-tRNA(Gln) amidotransferase subunit B, mitochondrial (Glu-AdT subunit B) (EC 6.3.5.-)	NA	-2.698	22.2227	-2.79743	0.0250364	0.065629	-3.63139	2.73124e+07	4.84558e+06	8842301.723522134	3658490.2405532408
XP_640422.1	DDB_G0282033	hypothetical protein DDB_G0282033 [Dictyostelium discoideum AX4]	Major vault protein	NA	-2.69632	19.9434	-3.21568	0.0135789	0.042433	-3.01415	5.19403e+06	802418	0	58103.73651212499
EAL63065.1	DDB_G0288757	nicotinamide-nucleotide adenylyltransferase, partial [Dictyostelium discoideum AX4]	Nicotinamide-nucleotide adenylyltransferase	NA	-2.69536	22.8944	-5.15707	0.00108865	0.00791956	-0.44044	3.07961e+07	4.71866e+06	5535992.539106023	223761.79695872264
EDR41028.1	DDB_G0290851	microsomal signal peptidase subunit [Dictyostelium discoideum AX4]	Signal peptidase complex subunit 3	spcs3	-2.69446	22.3482	-3.8097	0.00591745	0.0237489	-2.16777	8.80763e+06	1.13961e+06	7.1098e+06	317952.1047340753
EAL67432.1	DDB_G0279921	glycoprotein 130 [Dictyostelium discoideum AX4]	Glycoprotein 130	gp130	-2.689	24.998	-6.41127	2.81905e-4	0.00341241	0.914982	357019279.79999995	5.70942e+07	39025744.95706873	20637776.744994998
XP_636672.1	DDB_G0288551	Pumilio RNA-binding region-containing protein [Dictyostelium discoideum AX4]	Pumilio RNA-binding region-containing protein	NA	-2.68828	23.6484	-4.67808	0.00192769	0.0114517	-1.02161	8.52102e+07	1.41356e+07	10494176.802474102	7262014.201565534
EAL73199.1	DDB_G0267492	hypothetical protein DDB_G0267492 [Dictyostelium discoideum AX4]	AAA+ ATPase domain-containing protein	NA	-2.68303	23.8	-3.44783	0.00975808	0.0336933	-2.67823	60676446.80500001	9.5139e+06	10345416.406168068	2255343.1418433418
XP_640577.1	DDB_G0281685	NOL1/NOP2/Sun family protein [Dictyostelium discoideum AX4]	NOL1/NOP2/Sun family protein	nol1	-2.67934	23.5249	-4.25725	0.00327347	0.0161274	-1.5624	6.29563e+07	1.05233e+07	18357829.305805217	6041916.141478632
XP_645813.2	DDB_G0271120	hypothetical protein DDB_G0271120 [Dictyostelium discoideum AX4]	Glucosidase 2 subunit beta	NA	-2.67811	22.2791	-6.03173	4.15606e-4	0.00432211	0.52909	6487280.8149999995	986361	2113037.679390913	0
XP_647581.1	DDB_G0268140	hypothetical protein DDB_G0268140 [Dictyostelium discoideum AX4]	Arrestin C-terminal-like domain-containing protein	NA	-2.6759	23.1532	-3.5661	0.0082694	0.0300057	-2.50949	3.02226e+07	4.92211e+06	3535673.1988975652	2.00645e+06
EAL66998.1	DDB_G0280913	hypothetical protein DDB_G0280913 [Dictyostelium discoideum AX4]	Helicase ATP-binding domain-containing protein	NA	-2.67264	18.2365	-6.08525	3.93063e-4	0.00418	0.584731	1.40229e+06	227335	148938.27538080982	84654.46046147861
EGC33933.1	DDB_G0285683	hypothetical protein DICPUDRAFT_88573 [Dictyostelium purpureum]	Eukaryotic translation initiation factor 3 subunit I (eIF3i)	eIF3s2	-2.67173	24.6713	-5.98627	4.35886e-4	0.00445078	0.481507	7.58622e+07	1.11768e+07	37611964.80872609	1093644.489877948
Q54C77.1	DDB_G0293184	RecName: Full=Probable inactive serine/threonine-protein kinase DDB_G0293184	Probable inactive serine/threonine-protein kinase DDB_G0293184	DDB_G0293184	-2.66976	19.0108	-2.85654	0.0229363	0.0613894	-3.5435	3713151.3680000002	568842	1946965.5342434037	244466.68855293485
KAK5582628.1	DDB_G0279377	hypothetical protein RB653_004213 [Dictyostelium firmibasis]	Transcription initiation factor IIF subunit alpha	gtf2f1 DDB_G0279377	-2.66847	19.5156	-3.05846	0.0170505	0.0498239	-3.2447	8.28591e+06	1.25278e+06	6204603.790728669	833124.2940584709
EAL63748.1	DDB_G0287361	DEAD/DEAH box helicase [Dictyostelium discoideum AX4]	Probable ATP-dependent RNA helicase ddx41 (EC 3.6.4.13) (DEAD box protein 41)	ddx41	-2.66825	19.5371	-2.93865	0.0203201	0.056378	-3.42169	9807764.488499999	1.50371e+06	3107578.812655013	0
KAK5583963.1	DDB_G0280353	hypothetical protein RB653_005569 [Dictyostelium firmibasis]	Transketolase-like pyrimidine-binding domain-containing protein	odhA	-2.6594	26.419	-7.79658	7.79597031069491e-5	0.00146272	2.1648	2.24611e+08	3.56008e+07	13711449.399100265	3400266.1676719054
AAN46875.1	DDB_G0293006	nucleotide exchange factor RasGEF F [Dictyostelium discoideum]	Ras guanine nucleotide exchange factor F (RasGEF domain-containing protein F)	gefF	-2.6573	20.1789	-2.62772	0.0322501	0.0792525	-3.88422	15170860.333999999	3.1101e+06	8309706.4012597045	3084491.5156097137
Q55DJ9.1	DDB_G0269632	RecName: Full=Probable serine/threonine-protein kinase irlD; AltName: Full=Inositol-requiring protein-like protein kinase D	Probable serine/threonine-protein kinase irlD (EC 2.7.11.1) (Inositol-requiring protein-like protein kinase D)	irlD DDB_G0269632	-2.65712	18.8465	-2.60586	0.0333247	0.0813781	-3.91681	5.02678e+06	790124	926887.8667804649	4159.2633223865505
EDR41026.1	DDB_G0295475	hypothetical protein DDB_G0295475, partial [Dictyostelium discoideum AX4]	Uncharacterized protein	NA	-2.64402	19.2463	-2.35215	0.0488459	0.108565	-4.2941	4.58914e+06	831590.8597500001	0	552319.7565644137
EAL66683.1	DDB_G0281403	hypothetical protein DDB_G0281403 [Dictyostelium discoideum AX4]	Nascent polypeptide-associated complex subunit alpha (NAC-alpha) (Alpha-NAC)	nacA	-2.643	22.7733	-4.35314	0.00289469	0.0150689	-1.4367	9.24588e+06	1.4298e+06	3383605.808425696	0
EAL68023.1	DDB_G0278843	transcription initiation factor TFIID subunit [Dictyostelium discoideum AX4]	Transcription initiation factor TFIID subunit 11	taf11	-2.64294	18.4062	-1.98645	0.0849346	0.163445	-4.82784	1.472e+06	289569	0	237953.03916850776
EAL64965.1	DDB_G0285003	hypothetical protein DDB_G0285003 [Dictyostelium discoideum AX4]	Apoptosis-inducing factor homolog A (EC 1.-.-.-)	aifA	-2.63852	19.752	-3.05349	0.0171746	0.0500168	-3.25202	1.0052e+07	1271600.2889999999	9462581.502573343	575677
EAL62516.1	DDB_G0289831	predicted HD phosphohydrolase family protein [Dictyostelium discoideum AX4]	Predicted HD phosphohydrolase family protein	NA	-2.63609	20.062	-5.03485	0.00125563	0.00864542	-0.585267	6461856.074000001	985688	2969613.606980847	101671.65859923125
Q5XM24.1	DDB_G0281663	RecName: Full=Autocrine proliferation repressor protein A; AltName: Full=PhoPQ-activated pathogenicity-related protein; Flags: Precursor	Autocrine proliferation repressor protein A (PhoPQ-activated pathogenicity-related protein)	aprA	-2.63271	23.678	-4.29559	0.00311592	0.0157651	-1.51197	209301325.10000002	3.42156e+07	8158918.077859546	8081375.447158158
XP_641969.1	DDB_G0278797	hypothetical protein DDB_G0278797 [Dictyostelium discoideum AX4]	NAD-dependent epimerase/dehydratase domain-containing protein	NA	-2.63039	21.9931	-2.74289	0.0271517	0.0696265	-3.71258	8.93848e+06	2.44026e+06	2097946.0881575583	2802999.339256948
Q55FV8.1	DDB_G0267928	RecName: Full=Transmembrane protein 144 homolog A; AltName: Full=Transmembrane protein 144 homolog 1	Transmembrane protein 144 homolog A (Transmembrane protein 144 homolog 1)	tmem144A DDB_G0267928	-2.62542	18.0894	-2.36398	0.0479799	0.107047	-4.27658	995687	216350	746137.1055085525	236988.13264639085
Q54NU8.1	DDB_G0284977	RecName: Full=TSET complex member tstA; AltName: Full=Protein TPLATE	TSET complex member tstA (Protein TPLATE)	tstA DDB0186293	-2.62164	18.5589	-2.69315	0.0292429	0.0736882	-3.7867	4.48166e+06	942128	122977.77692653569	845621.2183351293
EAL64770.1	DDB_G0285391	RhoGEF domain-containing protein [Dictyostelium discoideum AX4]	RhoGEF domain-containing protein	xacC	-2.6173	21.8424	-6.08602	3.92747e-4	0.00418	0.585533	2.48761e+07	4.04143e+06	9165860.804112598	1423383.6059542343
EAL65222.1	DDB_G0284347	AAA ATPase domain-containing protein [Dictyostelium discoideum AX4]	Vacuolar protein sorting-associated protein 4 (EC 3.6.4.6)	vps4	-2.61559	22.0573	-5.64537	6.28202e-4	0.00557199	0.115031	1.28599e+07	2.26262e+06	1826614.9673075324	1233726.6141559621
5NR5	DDB_G0289165	A Chain A, MatA protein	MatA protein	matA	-2.61497	18.4669	-2.17953	0.0634322	0.132055	-4.5483	1.13878e+06	172346	960842.3250586211	122054.5274013304
EEU04085.1	DDB_G0285063	hypothetical protein DDB_G0285063 [Dictyostelium discoideum AX4]	HECT-type E3 ubiquitin transferase (EC 2.3.2.26)	NA	-2.61414	20.4625	-3.55114	0.00844344	0.0303923	-2.53074	15360713.725000001	2.69149e+06	3599923.282772823	1498400.8415561737
Q55CI8.1	DDB_G0270042	RecName: Full=Activating signal cointegrator 1 complex subunit 3-like	Activating signal cointegrator 1 complex subunit 3-like (EC 3.6.4.-)	ascc3l DDB_G0270042	-2.61312	23.0405	-5.12814	0.00112584	0.00811144	-0.474506	4.46435e+07	7321770.3440000005	4791290.771267822	1159264.5153600108
EAL62850.1	DDB_G0289233	hypothetical protein DDB_G0289233 [Dictyostelium discoideum AX4]	Vacuolar protein 14 C-terminal Fig4-binding domain-containing protein	NA	-2.61012	20.1628	-4.58301	0.0021677	0.0124504	-1.14132	2.67582e+06	499697.16709999996	792177.7218145801	363433
XP_637284.1	DDB_G0287391	Ran binding protein 1 domain-containing protein [Dictyostelium discoideum AX4]	Ran-specific GTPase-activating protein homolog (Ran-binding protein 1) (RanBP1)	ranbp1	-2.60981	22.1469	-2.84297	0.0234017	0.0623538	-3.56367	4184144.2169999997	643945	2133476.0182451215	108648.43817659824
EAL60884.1	DDB_G0293064	hypothetical protein DDB_G0293064 [Dictyostelium discoideum AX4]	RNA helicase (EC 3.6.4.13)	NA	-2.6087	23.2177	-5.3162	9.06854e-4	0.00699241	-0.255368	1.44976e+08	2.41464e+07	3791836.779589082	6051369.133838263
KAK5584287.1	DDB_G0281265	hypothetical protein RB653_005895 [Dictyostelium firmibasis]	PH domain-containing protein	NA	-2.6072	19.3227	-3.63149	0.00755259	0.028058	-2.41697	6241616.836999999	1.02671e+06	3777093.847860289	627626.5117346086
XP_640681.1	DDB_G0281445	DUF544 family protein [Dictyostelium discoideum AX4]	DUF544 family protein	fam63B	-2.60567	19.3854	-3.23267	0.0132513	0.0415822	-2.98937	1.46622e+06	258666	0	133277.2238329552
EAL72585.1	DDB_G0270470	hypothetical protein DDB_G0270470 [Dictyostelium discoideum AX4]	Uncharacterized protein	NA	-2.60467	21.6775	-3.65397	0.00732183	0.0274931	-2.3853	2.11302e+07	2.89441e+06	17544803.82182484	969077.3978297075
KAK5581823.1	DDB_G0293806	hypothetical protein RB653_003401 [Dictyostelium firmibasis]	Uncharacterized protein	NA	-2.60243	18.4008	-2.12084	0.0693253	0.140618	-4.63391	941815	233267	92741.18965449346	246902.0485944697
KAK5578382.1	DDB_G0287261	hypothetical protein RB653_008052 [Dictyostelium firmibasis]	MoaB/Mog domain-containing protein	gphn gph DDB_G0287261	-2.5996	21.4726	-6.00097	4.29211e-4	0.00443288	0.496925	31924423.849999998	5098484.095000001	12887027.02682179	1013301.8351169948
XP_641001.1	DDB_G0280819	hypothetical protein DDB_G0280819 [Dictyostelium discoideum AX4]	Alternative oxidase	aoxA	-2.59657	23.1788	-4.35735	0.00287921	0.0150407	-1.43122	5.67027e+07	9.87041e+06	2179822.1937760757	4382811.031453533
Q54W90.1	DDB_G0279823	RecName: Full=Protein SEY1 homolog	Protein SEY1 homolog (EC 3.6.5.-)	DDB_0206311	-2.59025	25.2003	-5.9671	4.44768e-4	0.00451078	0.461346	1.60253e+08	2.60611e+07	55643539.839875795	5237681.059691214
KAK5579336.1	DDB_G0289603	hypothetical protein RB653_009018 [Dictyostelium firmibasis]	HECT domain-containing protein	NA	-2.59001	18.2404	-1.90876	0.0954768	0.179138	-4.93832	1.4526e+06	250682	0	96310
XP_637176.1	DDB_G0287537	U3 snoRNP protein [Dictyostelium discoideum AX4]	U3 snoRNP protein	nop14	-2.5897	20.199	-2.66058	0.0307019	0.0763815	-3.83524	1.86056e+07	2.44922e+06	1.83156e+07	1465955.5530786652
EAL72069.1	DDB_G0269438	ZPR1-type zinc finger-containing protein [Dictyostelium discoideum AX4]	Zinc finger protein ZPR1 homolog (Zinc finger protein 259 homolog)	zpr1	-2.58348	25.8077	-6.80262	1.92189e-4	0.00256803	1.29235	3.06795e+08	5.09927e+07	60047979.14503127	7814506.390007627
XP_636357.1	DDB_G0289235	hypothetical protein DDB_G0289235 [Dictyostelium discoideum AX4]	U3 small nucleolar RNA-associated protein 25	NA	-2.57905	19.1045	-4.39496	0.00274472	0.0145521	-1.38234	2025415.9840000002	390513	76113.72063168098	274558.46431598824
EAL64804.1	DDB_G0285281	hypothetical protein DDB_G0285281 [Dictyostelium discoideum AX4]	Transmembrane protein	NA	-2.57786	19.5585	-2.27348	0.0550213	0.118887	-4.41033	4852111.595000001	1.34583e+06	1299217.971659692	1532646.3669764875
XP_642603.2	DDB_G0277537	phosphatidylinositol 4-kinase [Dictyostelium discoideum AX4]	1-phosphatidylinositol 4-kinase (EC 2.7.1.67)	NA	-2.57775	18.494	-2.91199	0.0211336	0.0580795	-3.46121	3855427.2874999996	496401	3975901.8571175393	319773.9156461957
XP_646330.1	DDB_G0270972	DUF341 family protein [Dictyostelium discoideum AX4]	DUF341 family protein	NA	-2.57769	20.4696	-3.6535	0.00732662	0.0274931	-2.38596	12169729.370000001	2.04861e+06	577891.5163482168	302828.0242775781
XP_636934.1	DDB_G0288007	hypothetical protein DDB_G0288007 [Dictyostelium discoideum AX4]	Proteasome component Ecm29 N-terminal domain-containing protein	NA	-2.57632	21.0254	-3.97288	0.00475209	0.0205362	-1.94355	2.36976e+07	4.26558e+06	7478956.058271515	2527497.4276176565
Q54F73.1	DDB_G0291031	RecName: Full=Probable copper chaperone for superoxide dismutase; AltName: Full=Superoxide dismutase copper chaperone	Probable copper chaperone for superoxide dismutase (Superoxide dismutase copper chaperone)	ccs ccsA DDB_G0291031	-2.57606	21.0736	-2.22466	0.059242	0.125537	-4.48214	4.1242e+06	860232	3432615.8991532205	924493.8340897312
KAK5584786.1	DDB_G0282463	hypothetical protein RB653_006403 [Dictyostelium firmibasis]	USP domain-containing protein	NA	-2.57497	18.5199	-2.11983	0.0694315	0.140707	-4.63538	5.66072e+06	996546	1936680.3203358294	535557.2425207631
EAL66292.1	DDB_G0282341	hypothetical protein DDB_G0282341 [Dictyostelium discoideum AX4]	Enoyl-CoA hydratase/isomerase family protein	NA	-2.57422	22.6148	-4.81855	0.00162475	0.010363	-0.847388	1.47361e+07	2427301.3789999997	4066038.838116433	68286.88719258837
XP_643103.1	DDB_G0276413	armadillo repeat-containing protein [Dictyostelium discoideum AX4]	Armadillo repeat-containing protein	NA	-2.57248	20.8608	-2.77125	0.0260296	0.0674792	-3.67036	5.96587e+07	1.17612e+07	16728889.680778304	9.13121e+06
EAL68863.1	DDB_G0277353	RNA-binding region RNP-1 domain-containing protein [Dictyostelium discoideum AX4]	RNA-binding region RNP-1 domain-containing protein	NA	-2.56639	21.6098	-3.02913	0.0177961	0.0512377	-3.28793	3.79083e+06	877366	1985584.3273685055	912546.6503336597
XP_002649152.1	DDB_G0282095	beta-lactamase family protein [Dictyostelium discoideum AX4]	Beta-lactamase family protein	NA	-2.56614	22.0436	-4.83948	0.00158428	0.0101624	-0.821701	3.28877e+07	5411071.572000001	12978582.173402857	1298009.0821075854
Q55GR5.1	DDB_G0268274	RecName: Full=Uncharacterized protein DDB_G0268274	Uncharacterized protein DDB_G0268274	DDB_G0268274	-2.56255	18.5129	-2.22594	0.0591276	0.125386	-4.48027	1.76904e+06	299458	0	1640.2246179194847
XP_644613.1	DDB_G0273513	4-hydroxyphenylpyruvate dioxygenase-like protein [Dictyostelium discoideum AX4]	Uncharacterized 4-hydroxyphenylpyruvate dioxygenase-like protein (EC 1.13.-.-)	hpdl-1; hpdl-2	-2.56252	20.6443	-3.6976	0.00689536	0.0264497	-2.32402	31042048.134999998	5273265.134500001	1066221.4039792935	649306
XP_637684.1	DDB_G0286509	histone H2B domain-containing protein [Dictyostelium discoideum AX4]	Histone H2B.v3	H2Bv3	-2.56185	21.7792	-3.94392	0.00493929	0.0210552	-1.98306	1.44948e+07	3.1129e+06	1416952.0525863424	2717654.9223235752
AAC35553.1	DDB_G0277399	cytosolic regulator pianissimo [Dictyostelium discoideum]	Protein pianissimo A (Developmental gene 1117 protein) (Protein pianissimo) (Target of rapamycin complex 2 subunit piaA) (TORC2 subunit piaA)	piaA	-2.56109	21.0551	-3.80487	0.00595641	0.0238415	-2.17447	10374677.447999999	2.26373e+06	2794813.378375216	2071782.4664214528
XP_641323.1	DDB_G0280237	ubiE/COQ5 methyltransferase family protein [Dictyostelium discoideum AX4]	2-methoxy-6-polyprenyl-1,4-benzoquinol methylase, mitochondrial (EC 2.1.1.201) (Ubiquinone biosynthesis methyltransferase COQ5)	coq5	-2.56085	22.8225	-6.98326	1.61937e-4	0.00236088	1.45982	30157739.825000003	5110509.8149999995	1214480.864628338	179407.04059876935
XP_644117.1	DDB_G0274495	hypothetical protein DDB_G0274495 [Dictyostelium discoideum AX4]	HTTM-like domain-containing protein	NA	-2.55685	18.7094	-2.43704	0.0429656	0.0987617	-4.16817	1.45246e+06	289825	410241.07280265295	225827.51707181326
EAL64969.1	DDB_G0285011	hypothetical protein DDB_G0285011 [Dictyostelium discoideum AX4]	Putative transferase caf17 homolog, mitochondrial (EC 2.1.-.-)	caf17	-2.55643	23.151	-4.12989	0.00386244	0.0178135	-1.73157	24007083.174999997	4.45492e+06	7274864.662403643	2812713.865736914
EAL65321.1	DDB_G0284265	inorganic pyrophosphatase [Dictyostelium discoideum AX4]	Inorganic pyrophosphatase (EC 3.6.1.1) (Pyrophosphate phospho-hydrolase) (PPase)	ppa1	-2.55434	24.795	-3.53429	0.00864418	0.0308216	-2.5547	6.18065e+07	8.48485e+06	55453805.57544848	3418054.811246918
XP_640759.1	DDB_G0280997	zinc-containing alcohol dehydrogenase [Dictyostelium discoideum AX4]	Zinc-containing alcohol dehydrogenase	NA	-2.55433	20.3949	-2.92327	0.0207853	0.0575623	-3.44449	3.60288e+06	458039	3525942.061135805	165793.32566048703
EAL61706.1	DDB_G0291444	hypothetical protein DDB_G0291444 [Dictyostelium discoideum AX4]	Srp40 C-terminal domain-containing protein	NA	-2.5507	23.8824	-3.329	0.011546	0.0377847	-2.84944	3.24177e+07	7.63546e+06	7.11702e+06	7540024.036473534
KAK5576455.1	DDB_G0268422	hypothetical protein RB653_007599 [Dictyostelium firmibasis]	Uncharacterized protein	NA	-2.55061	19.7951	-2.2484	0.0571503	0.12243	-4.44725	3.80095e+06	778675	0	609021.7962234314
EAL68635.1	DDB_G0277635	40S ribosomal protein S27 [Dictyostelium discoideum AX4]	Small ribosomal subunit protein eS27 (40S ribosomal protein S27)	rps27	-2.54863	26.2729	-6.81851	1.89288e-4	0.00255199	1.30725	3.94821e+07	6586611.2184999995	13071848.483039057	826213
Q55AW9.1	DDB_G0271630	RecName: Full=Phosphatidylinositol-3-phosphatase SAC1; AltName: Full=Phosphatidylinositol-4-phosphate phosphatase	Phosphatidylinositol-3-phosphatase SAC1 (EC 3.1.3.64) (Phosphatidylinositol-4-phosphate phosphatase)	sac1 DDB_G0271630	-2.54832	25.2217	-7.63791	8.94705412948339e-5	0.00158803	2.03329	108418419	1.86542e+07	4932798.825867572	3099490.435266804
KAK5582974.1	DDB_G0278455	hypothetical protein RB653_004564 [Dictyostelium firmibasis]	peptidylprolyl isomerase (EC 5.2.1.8)	fkbp6 DDB_G0278455	-2.54826	19.3433	-2.26824	0.0554593	0.119604	-4.41805	1.8536e+06	321229	112311.72237768216	76835.94825498703
KAK5579275.1	DDB_G0289469	hypothetical protein RB653_008956 [Dictyostelium firmibasis]	Ribosomal protein S15	NA	-2.54737	25.8292	-7.34859	1.15699e-4	0.00188101	1.78613	1.89988e+08	3.29215e+07	11066592.710182982	7658492.902462107
AAD23450.1	DDB_G0283603	small GTPase rabE [Dictyostelium discoideum]	Ras-related protein Rab-32A	rab32A	-2.5447	22.2302	-2.62101	0.0325761	0.0799402	-3.89422	1.44262e+07	3.20193e+06	6260906.676034327	3070904.0476973318
AAP69616.1	DDB_G0268472	nicotinate phosphoribosyltransferase-like protein [Dictyostelium discoideum]	Nicotinate phosphoribosyltransferase (NAPRTase) (EC 6.3.4.21)	naprt	-2.54284	23.2995	-2.26274	0.0559228	0.120449	-4.42614	4.65506e+07	8.33896e+06	4181240.3425671607	3459032.6830067914
KAK5574365.1	DDB_G0294016	hypothetical protein RB653_003302 (mitochondrion) [Dictyostelium firmibasis]	ATP synthase subunit 9, mitochondrial	atp9 DDB_G0294016	-2.53375	28.2243	-3.41525	0.0102167	0.0347478	-2.725	1222573736	2.81633e+08	66192405.08690861	263850572.80447623
Q54Q31.1	DDB_G0284117	RecName: Full=Prohibitin-2	Prohibitin-2	phbB DDB_G0284117	-2.53165	21.6637	-3.42079	0.0101371	0.0345551	-2.71703	1.88133e+07	2988613.6174999997	12858407.903036779	1279394.1503176338
XP_637415.1	DDB_G0287077	hypothetical protein DDB_G0287077 [Dictyostelium discoideum AX4]	Uncharacterized protein	NA	-2.52713	18.3912	-2.59824	0.033708	0.0820895	-3.92817	2.39196e+06	649121	1178900.2293277103	734953.0912119712
EAS66842.1	DDB_G0294591	hypothetical protein DDB_G0294591 [Dictyostelium discoideum AX4]	Transmembrane protein	NA	-2.52295	19.6423	-5.14855	0.00109946	0.00795962	-0.45046	2.61291e+06	456421.89530000003	785013.3045938894	148173.86791876706
KAK5575364.1	DDB_G0273539	hypothetical protein RB653_010623 [Dictyostelium firmibasis]	Aminopeptidase	NA	-2.52173	20.136	-2.23411	0.0584006	0.124343	-4.46827	4.60432e+06	599466	4604896.889174321	275760.4443034716
XP_643892.1	DDB_G0274779	hypothetical protein DDB_G0274779 [Dictyostelium discoideum AX4]	Transmembrane protein	NA	-2.51999	19.2339	-2.19931	0.0615601	0.129294	-4.51933	8.9071e+06	1335644.3220000002	6.45063e+06	98346.10394105925
XP_629106.1	DDB_G0293520	exocyst complex subunit 3 [Dictyostelium discoideum AX4]	Exocyst complex component 3 (Exocyst complex component Sec6)	exoc3	-2.51634	18.8479	-2.05816	0.0762195	0.151119	-4.72477	2.80331e+06	809507	0	911287.7212388117
XP_638267.1	DDB_G0285363	hypothetical protein DDB_G0285363 [Dictyostelium discoideum AX4]	RRM domain-containing protein	NA	-2.51376	22.9497	-3.11341	0.015741	0.0470975	-3.16387	2.15363e+07	5.58409e+06	0	5824400.961887357
EAL73341.1	DDB_G0267776	hypothetical protein DDB_G0267776 [Dictyostelium discoideum AX4]	Uncharacterized protein	NA	-2.51363	20.7815	-4.0237	0.00444197	0.0195716	-1.87454	2.22389e+07	3.89327e+06	767162	29465.30644924382
EAL71477.1	DDB_G0271906	glutamate-tRNA ligase [Dictyostelium discoideum AX4]	glutamate--tRNA ligase (EC 6.1.1.17) (Glutamyl-tRNA synthetase)	mgluS	-2.51258	20.0696	-4.1294	0.00386493	0.0178135	-1.73223	4.63595e+06	929278.2412500001	1245386.073829317	674322.3929346066
EGC39970.1	DDB_G0292002	hypothetical protein DICPUDRAFT_52316 [Dictyostelium purpureum]	Endoplasmic reticulum-Golgi intermediate compartment protein	ergic3	-2.51189	24.4358	-4.52632	0.00232625	0.0130351	-1.21338	65482313.64999999	1.1945e+07	29360615.288064744	6946475.616819396
GAM18534.1	DDB_G0279765	hypothetical protein SAMD00019534_017090, partial [Acytostelium subglobosum LB1]	NA	NA	-2.50931	18.2932	-2.09111	0.0725147	0.14578	-4.67709	2338725.4954999997	408402	1155750.5984154854	193197.73785900013
Q8T6B7.1	DDB_G0284047	RecName: Full=ABC transporter F family member 2	ABC transporter F family member 2	abcF2 DDB_G0284047	-2.50856	25.1558	-7.61958	9.09182602060381e-5	0.00160183	2.01792	301749044	5.28139e+07	44333086.50695827	3954928.0312476843
EAL62216.1	DDB_G0290401	pantothenate kinase [Dictyostelium discoideum AX4]	Pantothenate kinase	NA	-2.50772	18.8489	-2.0171	0.081096	0.158482	-4.7839	2.86943e+06	472589.56614999997	1569115.7078682936	116962.0652077738
XP_643777.1	DDB_G0275059	hypothetical protein DDB_G0275059 [Dictyostelium discoideum AX4]	Uncharacterized protein	NA	-2.50441	23.7387	-5.18376	0.00105553	0.00776644	-0.409115	9.65782e+07	1.69059e+07	23739768.273515407	3116793.027075454
EAL64774.1	DDB_G0285399	NADH-cytochrome b5 reductase [Dictyostelium discoideum AX4]	NADH-cytochrome b5 reductase 1 (EC 1.6.2.2)	cyb5r1	-2.50399	23.9374	-2.8666	0.0225977	0.0608526	-3.52856	1.50359e+08	2.63625e+07	22175608.29170325	227808.19571507088
XP_645535.1	DDB_G0271840	hypothetical protein DDB_G0271840 [Dictyostelium discoideum AX4]	Uncharacterized protein	NA	-2.49636	18.9116	-2.21157	0.0604283	0.127392	-4.50136	639635	134785	297692.9565670027	115834.84086739551
EAL63240.1	DDB_G0288429	hypothetical protein DDB_G0288429 [Dictyostelium discoideum AX4]	Dehydrogenase/reductase SDR family member 12	NA	-2.49587	22.3638	-4.22115	0.0034298	0.0165357	-1.6101	1.26983e+07	2026756.2850000001	7827649.237378436	73175.70185534579
EAL72081.2	DDB_G0269462	ubiquitin domain-containing protein [Dictyostelium discoideum AX4]	Ubiquitin domain-containing protein	NA	-2.49479	19.1224	-3.38873	0.0106071	0.0354889	-2.76317	6299158.763499999	1.15814e+06	3587453.521861742	767957.9692882897
XP_635545.1	DDB_G0290805	hypothetical protein DDB_G0290805 [Dictyostelium discoideum AX4]	DUF4419 domain-containing protein	NA	-2.49343	19.5478	-2.90399	0.0213843	0.0585728	-3.47308	3.55901e+06	760944	87362.62067284953	599508.2329555021
XP_640316.1	DDB_G0282263	leucine-rich repeat-containing protein [Dictyostelium discoideum AX4]	Leucine-rich repeat-containing protein	NA	-2.48928	18.5358	-4.60116	0.00211946	0.0122456	-1.11836	1.77504e+06	360211	0	244198.78064278568
XP_639128.1	DDB_G0283329	EF-hand domain-containing protein [Dictyostelium discoideum AX4]	Calcium-binding mitochondrial carrier protein (Mitochondrial substrate carrier family protein O)	mcfO	-2.48712	25.9583	-6.59506	2.34993e-4	0.00298076	1.09474	1.5832e+08	2.80738e+07	2.78727e+07	2486101.578675459
EAL64678.1	DDB_G0285681	hypothetical protein DDB_G0285681 [Dictyostelium discoideum AX4]	Dolichol kinase	NA	-2.48635	23.3254	-2.00586	0.0824844	0.160236	-4.80005	5.22866e+07	8.75971e+06	26268574.951057725	1144169.4720313505
Q54NE6.1	DDB_G0285311	RecName: Full=Probable phosphoglycerate mutase; AltName: Full=BPG-dependent PGAM; Short=dPGM	Probable phosphoglycerate mutase (EC 5.4.2.11) (EC 5.4.2.4) (BPG-dependent PGAM) (dPGM)	gpmA pgam DDB_G0285311	-2.48546	23.7226	-3.42149	0.0101271	0.0345472	-2.71603	9.47874e+07	15626481.405000001	58963971.82054519	5124183.194679469
XP_629407.1	DDB_G0292878	hypothetical protein DDB_G0292878 [Dictyostelium discoideum AX4]	WAS protein family homolog DDB_G0292878	NA	-2.48186	19.0255	-2.49959	0.039098	0.0921771	-4.07513	8.02054e+06	2.19631e+06	0	2350439.976492788
EAL61573.1	DDB_G0291754	hypothetical protein DDB_G0291754 [Dictyostelium discoideum AX4]	Uncharacterized protein	NA	-2.48088	18.6741	-3.06072	0.0169946	0.0496928	-3.24138	1267758.2404999998	290223	741428.9700634172	288011.72831811965
KAK5580743.1	DDB_G0285279	hypothetical protein RB653_000767 [Dictyostelium firmibasis]	Uncharacterized protein	NA	-2.47865	20.1424	-4.51501	0.00235939	0.0131327	-1.22782	8.60965e+06	1718593.9451000001	2365411.046820012	1146819.9831703547
EAL63318.2	DDB_G0288273	S60 ribosomal protein L10 [Dictyostelium discoideum AX4]	Large ribosomal subunit protein uL16 (60S ribosomal protein L10)	rpl10	-2.47437	25.2787	-4.48	0.00246528	0.013538	-1.27265	2.94286e+08	5.33686e+07	56866192.37694983	13878403.624601949
XP_629544.1	DDB_G0292566	3-hydroxyisobutyrate dehydrogenase [Dictyostelium discoideum AX4]	Probable 3-hydroxyisobutyrate dehydrogenase, mitochondrial (HIBADH) (EC 1.1.1.31)	hibA	-2.47339	23.6596	-3.51341	0.00890018	0.0315075	-2.58446	13633729.541500002	2.30877e+06	6554788.246723405	0
EAL71186.1	DDB_G0272524	NADP-dependent malate dehydrogenase [Dictyostelium discoideum AX4]	NADP-dependent malic enzyme (NADP-ME) (EC 1.1.1.40) (SrfA-induced gene A protein)	malA	-2.46961	25.7964	-6.0319	4.15535e-4	0.00432211	0.529262	219889652.85000002	3.98703e+07	44821310.43463815	9.63167e+06
EAL64662.1	DDB_G0285649	protein phosphatase 2C-related protein [Dictyostelium discoideum AX4]	Protein phosphatase 2C-related protein	NA	-2.46927	24.386	-5.29509	9.28922e-4	0.00710176	-0.279696	3.64104e+07	6.86578e+06	3294163.2253778134	2858023.9509354145
XP_639274.1	DDB_G0282949	engulfment and cell motility ELM family protein [Dictyostelium discoideum AX4]	ELMO domain-containing protein C	elmoC	-2.46732	18.0642	-2.23981	0.057899	0.123505	-4.45989	1.10116e+06	347126.42669999995	0	402116.21945255564
XP_635906.1	DDB_G0290085	hypothetical protein DDB_G0290085 [Dictyostelium discoideum AX4]	Uncharacterized protein	NA	-2.46377	22.3249	-5.85376	5.01557e-4	0.00486748	0.341082	6.3034e+07	1.14663e+07	4537610.005119613	1583034.7124116872
XP_636375.1	DDB_G0289135	mitochondrial chaperone BCS1 [Dictyostelium discoideum AX4]	Probable mitochondrial chaperone BCS1-A (EC 3.6.1.-) (BCS1-like protein 1)	bcs1la	-2.45704	19.1672	-2.32492	0.0508997	0.111969	-4.33438	9.65398e+06	1.69062e+06	4984641.133105082	598426.3342658638
KAK5580533.1	DDB_G0285827	hypothetical protein RB653_000553 [Dictyostelium firmibasis]	TPR repeat-containing protein	NA	-2.4569	22.7325	-7.16421	1.36869e-4	0.0021049	1.62347	2.21668e+07	4.09204e+06	1563612.1366912941	984650.2791723557
KAK5578704.1	DDB_G0288053	hypothetical protein RB653_008377 [Dictyostelium firmibasis]	GOLD domain-containing protein	empA DDB_G0288053	-2.4532	23.105790850000002	-4.2698	0.00322096	0.0160218	-1.54587	50950696.629999995	10396559.912999999	5557740.435476345	6.63946e+06
KAK5581522.1	DDB_G0283371	hypothetical protein RB653_001557 [Dictyostelium firmibasis]	CYTH domain-containing protein	udkC DDB_G0283371	-2.45243	23.1328	-5.43171	7.95937e-4	0.0064812	-0.123505	2.90959e+07	5.64061e+06	545510.5300400659	2669307.4663104485
XP_643160.1	DDB_G0276577	hypothetical protein DDB_G0276577 [Dictyostelium discoideum AX4]	Serine/threonine-protein kinase fray2 (EC 2.7.11.1) (STE20-like kinase fray2)	fray2	-2.45037	19.8297	-1.94105	0.0909488	0.172657	-4.89256	4.82893e+06	1.27483e+06	736395.4693324136	1306651.0480914868
EAL64177.1	DDB_G0286501	ribosomal acidic phosphoprotein P0 [Dictyostelium discoideum AX4]	Large ribosomal subunit protein uL10 (60S acidic ribosomal protein P0)	rplp0	-2.45019	25.3508	-3.98294	0.00468893	0.0203217	-1.92987	5.28435e+08	86590787.04499999	344252362.7641192	16236507.540960947
XP_643218.1	DDB_G0276299	argonaut-like protein [Dictyostelium discoideum AX4]	Argonaut-like protein	agnA	-2.44942	23.4911	-3.40308	0.010394	0.0350455	-2.74251	4.99625e+07	8.92804e+06	15380505.581844797	31842.868855275672
KAK5576772.1	DDB_G0267524	hypothetical protein RB653_007916 [Dictyostelium firmibasis]	Translocon-associated protein subunit gamma (Signal sequence receptor subunit gamma)	ssr3 DDB_G0267524	-2.44395	19.5339	-3.64751	0.00738735	0.0276289	-2.39439	2.27192e+06	504598.43834999995	0	400718.3237226613
XP_638003.1	DDB_G0285917	hypothetical protein DDB_G0285917 [Dictyostelium discoideum AX4]	Uncharacterized protein DDB_G0285917	NA	-2.44355	20.213	-4.63333	0.00203682	0.0119269	-1.07778	651913	116623	275657.4033598142	32346.764701674932
Q54EU7.1	DDB_G0291326	RecName: Full=Putative uncharacterized transmembrane protein DDB_G0291326	Putative uncharacterized transmembrane protein DDB_G0291326	DDB_G0291326	-2.44333	18.5476	-3.52137	0.00880158	0.0312075	-2.5731	1.63916e+06	360055	0	278615.61979282583
EAL72695.1	DDB_G0270690	hypothetical protein DDB_G0270690 [Dictyostelium discoideum AX4]	UspA domain-containing protein	NA	-2.44286	21.2628	-5.1442	0.00110502	0.00798702	-0.455574	3.11551e+06	635937	0	390088.4699297347
XP_644871.2	DDB_G0272913	hypothetical protein DDB_G0272913 [Dictyostelium discoideum AX4]	Threonyl/alanyl tRNA synthetase SAD domain-containing protein	NA	-2.44282	23.4901	-5.08765	0.00118026	0.0083534	-0.522408	2.1658e+07	3.62842e+06	12641112.15282184	37934.491244715486
EAL67211.1	DDB_G0280465	hypothetical protein DDB_G0280465 [Dictyostelium discoideum AX4]	3-hydroxybutyryl-CoA dehydrogenase	NA	-2.4403	23.3158	-3.39861	0.0104598	0.0351234	-2.74894	1.5174e+07	2.0373e+06	14695586.56128709	0
XP_645327.1	DDB_G0272098	hypothetical protein DDB_G0272098 [Dictyostelium discoideum AX4]	TNF receptor-associated factor family protein DDB_G0272098	NA	-2.43565	19.1051	-1.81182	0.110411	0.199832	-5.0741	2.83551e+06	603078	0	421913.8010519136
EAL64754.1	DDB_G0285359	hypothetical protein DDB_G0285359 [Dictyostelium discoideum AX4]	Uncharacterized protein	NA	-2.43393	19.9398	-2.22654	0.059074	0.125386	-4.47939	2.31651e+06	306411	2510810.7939805123	190055.98938605783
XP_642189.1	DDB_G0278189	integrator complex subunit 11 [Dictyostelium discoideum AX4]	Integrator complex subunit 11 homolog (EC 3.1.27.-)	ints11	-2.42881	18.1979	-1.87607	0.100281	0.18583	-4.98438	1.55992e+06	510467	195848.92718411773	595498.7268095668
AAA70200.1	DDB_G0291221	unknown protein [Dictyostelium discoideum]	DIRS ORF1	NA	-2.42485	24.3567	-5.92046	4.6722e-4	0.00462081	0.41209	7.45463e+07	1.38389e+07	14016028.361896515	2094713.4639474445
KAK5584350.1	DDB_G0281437	hypothetical protein RB653_005959 [Dictyostelium firmibasis]	Lysine--tRNA ligase (EC 6.1.1.6) (Lysyl-tRNA synthetase)	lysS	-2.42481	27.3982	-7.30131	1.20754e-4	0.00193446	1.74481	461733382	8.60084e+07	42723023.95305429	8335223.429917981
XP_640378.1	DDB_G0281967	hypothetical protein DDB_G0281967 [Dictyostelium discoideum AX4]	IPT/TIG domain-containing protein	NA	-2.42334	25.2332	-6.1605	3.63628e-4	0.00402313	0.662285	2.38925e+08	4.43685e+07	46945378.02946405	6771569.114307195
XP_647112.1	DDB_G0267540	N-terminal kinase-like protein [Dictyostelium discoideum AX4]	Probable inactive serine/threonine-protein kinase scy1 (N-terminal kinase-like protein) (SCY1-like protein kinase 1)	scy1	-2.42146	18.8769	-3.51963	0.00882307	0.0312591	-2.57558	6.19361e+06	1.19988e+06	1746677.0434975666	558918.8310241011
EAL68166.1	DDB_G0277987	hypothetical protein DDB_G0277987 [Dictyostelium discoideum AX4]	Uncharacterized protein	gxcA	-2.41938	20.9563	-3.7114	0.00676604	0.0261075	-2.30468	1.29224e+07	2.3219e+06	5042017.982796609	0
KAK5581792.1	DDB_G0293862	hypothetical protein RB653_003370 [Dictyostelium firmibasis]	Uncharacterized protein	NA	-2.41573	19.4862	-3.67747	0.00708873	0.0269145	-2.35226	6.7688e+06	1.30834e+06	2579252.876686593	662423.2869949334
XP_003289161.1	DDB_G0271976	uncharacterized protein DICPUDRAFT_48405 [Dictyostelium purpureum]	Uncharacterized protein	rpl32	-2.41497	23.8356	-3.42802	0.0100342	0.0342563	-2.70665	1.22701e+08	2.31845e+07	7414122.010261017	4275509.067989569
Q54BM7.1	DDB_G0293524	RecName: Full=Polyphosphate kinase; AltName: Full=ATP-polyphosphate phosphotransferase; AltName: Full=Polyphosphate kinase 1; Short=PPK1; AltName: Full=Polyphosphoric acid kinase	Polyphosphate kinase (EC 2.7.4.1) (ATP-polyphosphate phosphotransferase) (Polyphosphate kinase 1) (PPK1) (Polyphosphoric acid kinase)	ppkA DDB_G0293524	-2.41023	25.6951	-3.93937	0.00496947	0.0211109	-1.98929	1.4331e+08	2.70017e+07	40980092.216588795	7994411.368130636
AAA33186.1	DDB_G0290157	protein kinase 2 [Dictyostelium discoideum]	Protein kinase 2 (PK2) (EC 2.7.11.1)	pkgB	-2.40687	22.2795	-3.08329	0.0164452	0.0485515	-3.20815	6.35235e+07	1.18818e+07	16112098.982960157	2151159.0688573904
EAL63087.1	DDB_G0288711	IPT/TIG domain-containing protein [Dictyostelium discoideum AX4]	IPT/TIG domain-containing protein	tgrM1	-2.40653	21.5784	-2.59384	0.0339316	0.0825466	-3.93473	1.36537e+06	218968	1385473.2914681854	177608.97100188816
XP_644250.1	DDB_G0274975	hypothetical protein DDB_G0274975 [Dictyostelium discoideum AX4]	ABC3 transporter permease C-terminal domain-containing protein	NA	-2.40631	18.6682	-4.211	0.0034752	0.0166654	-1.62354	1755822.8909999998	331547	241836.87039890792	50225.909713953755
EAL72402.2	DDB_G0270104	hypothetical protein DDB_G0270104 [Dictyostelium discoideum AX4]	Probable NADH dehydrogenase (EC 7.1.1.2)	NA	-2.40628	21.4224	-7.51243	9.99268534316218e-5	0.00169854	1.92729	5.1674e+06	973675	360174.5327242318	16931.3
XP_647818.2	DDB_G0278959	60S ribosomal protein L9 [Dictyostelium discoideum AX4]	Large ribosomal subunit protein uL6 (60S ribosomal protein L9)	rpl9	-2.40051	26.227	-4.34173	0.00293718	0.0151155	-1.45159	727285824	134242879	259527660.78987116	22586199.10729805
XP_636685.1	DDB_G0288519	hypothetical protein DDB_G0288519 [Dictyostelium discoideum AX4]	CHK kinase-like domain-containing protein	NA	-2.39357	24.78	-4.46897	0.0024997	0.0136604	-1.28681	2.54661e+08	5.13913e+07	42174177	25473298.940472215
BAD98242.1	DDB_G0271544	acetoacetyl-CoA thiolase [Dictyostelium discoideum]	Probable acetyl-CoA acetyltransferase (EC 2.3.1.9) (Acetoacetyl-CoA thiolase)	NA	-2.39303	25.1144	-4.73144	0.00180587	0.0110039	-0.955064	1.27342e+08	2.18e+07	81240018.42918952	3767718.060247455
AAG30251.1	DDB_G0276353	tortoise [Dictyostelium discoideum]	Protein tortoise	torA	-2.392	18.9661	-4.18012	0.00361742	0.0170094	-1.66455	2.09434e+06	459161	314013.41764451494	326835.15014831926
EAL71458.1	DDB_G0272048	hypothetical protein DDB_G0272048 [Dictyostelium discoideum AX4]	Nudix hydrolase domain-containing protein	NA	-2.38572	21.3026	-6.57524	2.39607e-4	0.00303076	1.07557	2.5155e+07	4.77608e+06	5456652.2520480165	611858.4286152663
EAL66187.1	DDB_G0282655	UPF0534 protein [Dictyostelium discoideum AX4]	Translation machinery-associated protein 16 homolog	NA	-2.38432	22.3293	-4.76287	0.00173808	0.0107953	-0.916072	5.95584e+06	1025161	3694446.984536569	0
KAK5583656.1	DDB_G0291966	hypothetical protein RB653_005254 [Dictyostelium firmibasis]	RNA-binding region RNP-1 domain-containing protein	NA	-2.38186	21.299	-3.87307	0.00543179	0.0223987	-2.08023	5.13561e+06	1.06898e+06	184597.53317733243	587328.4569596502
EAL73563.1	DDB_G0268220	hypothetical protein DDB_G0268220 [Dictyostelium discoideum AX4]	Leucine-rich repeat-containing protein	NA	-2.37959	20.2035	-2.8535	0.0230398	0.061535	-3.54802	1.98856e+07	3.97621e+06	7935619.399072953	2.17747e+06
EAL73177.1	DDB_G0267448	erg4/erg24 family protein [Dictyostelium discoideum AX4]	Erg4/erg24 family protein	NA	-2.37616	20.168	-2.03083	0.0794324	0.15599	-4.76417	6.54264e+06	1.95372e+06	3692524.0147162005	2227877.498015954
EAL64461.1	DDB_G0285853	DNA polymerase alpha primase subunit [Dictyostelium discoideum AX4]	DNA primase (EC 2.7.7.-)	NA	-2.37563	18.3334	-1.21466	0.261649	0.38179	-5.83383	1.77072e+06	920893.1698650001	1414019.116988525	1239955.990329683
EAL67653.1	DDB_G0279429	hypothetical protein DDB_G0279429 [Dictyostelium discoideum AX4]	Uncharacterized protein	NA	-2.37165	18.933	-4.44124	0.0025886	0.0140102	-1.32251	3.10318e+06	614423	0	189654.23592030365
EAL73676.1	DDB_G0268446	glycoside hydrolase family 7 protein [Dictyostelium discoideum AX4]	cellulose 1,4-beta-cellobiosidase (non-reducing end) (EC 3.2.1.91)	NA	-2.37055	19.0189	-2.60306	0.033465	0.0816321	-3.92098	5461819.827500001	1.2648e+06	20472.777075773392	984116.8284121087
EAL71075.1	DDB_G0274051	phospholipid-binding protein [Dictyostelium discoideum AX4]	Copine-B	cpnB-1; cpnB-2	-2.36663	23.4063	-2.42029	0.044066	0.100623	-4.19305	3.01153e+07	1.0273e+07	1242313.6340538797	11955353.63600163
EAL63470.1	DDB_G0287927	hypothetical protein DDB_G0287927 [Dictyostelium discoideum AX4]	Uncharacterized protein	NA	-2.3652	18.4635	-3.05421	0.0171565	0.0500168	-3.25096	2.3063e+06	453413.70160000003	779533.3210848956	182532.52766635397
EAL68314.1	DDB_G0278283	dihydro-6-hydroxymethylpterin pyrophosphokinase [Dictyostelium discoideum AX4]	Folic acid synthesis protein FOL1 [Includes: Dihydroneopterin aldolase (DHNA) (EC 4.1.2.25) (7,8-dihydroneopterin aldolase); 6-hydroxymethyl-7,8-dihydropterin pyrophosphokinase (HPPK) (2-amino-4-hydroxy-6-hydroxymethyldihydropteridine pyrophosphokinase) (EC 2.7.6.3) (7,8-dihydro-6-hydroxymethylpterin-pyrophosphokinase) (PPPK); Dihydropteroate synthase (DHPS) (EC 2.5.1.15) (Dihydropteroate pyropho…	fol1	-2.36515	23.6891	-3.16632	0.0145803	0.0445725	-3.0863	73183087.67500001	1.60093e+07	12711333.852459172	10730426.705522241
KAK5579682.1	DDB_G0290433	hypothetical protein RB653_009367 [Dictyostelium firmibasis]	peptidylprolyl isomerase (EC 5.2.1.8)	fkbp5 DDB_G0290433	-2.36482	25.6662	-6.0431	4.10699e-4	0.0042909	0.540947	211115347	4.05362e+07	53173160.547134794	5.76151e+06
AAF06035.1	DDB_G0274455	class VII unconventional myosin [Dictyostelium discoideum]	Myosin-I heavy chain (Class VII unconventional myosin) (DdMVII) (DdM7)	myoI	-2.36473	27.0017	-5.11747	0.0011399	0.00817351	-0.487098	4.47919e+08	86545664.53999999	79371813.62597255	9591555.759964798
Q54NS7.2	DDB_G0285007	RecName: Full=PRA1 family protein 2	PRA1 family protein 2	prafB DDB_G0285007	-2.36436	22.6227	-6.0508	4.07414e-4	0.00426648	0.548961	1.70527e+07	3.38857e+06	1091687.7132823712	1036830.2631319015
EAL71313.1	DDB_G0272322	hypothetical protein DDB_G0272322 [Dictyostelium discoideum AX4]	Amidinotransferase	NA	-2.36243	22.5666	-4.02733	0.00442066	0.0195159	-1.86962	6.25121e+06	1.24806e+06	0	399757.1538285478
EAL65597.1	DDB_G0283661	hypothetical protein DDB_G0283661 [Dictyostelium discoideum AX4]	Probable ATP-dependent RNA helicase ddx3 (EC 3.6.4.13) (DEAD box protein 3)	ddx3	-2.36126	26.6757	-7.05883	1.50893e-4	0.0022499	1.52865	2.82599e+08	5.46611e+07	46099387.20330311	2.49415e+06
KAK5578194.1	DDB_G0277089	hypothetical protein RB653_003147 [Dictyostelium firmibasis]	COMM domain-containing protein	commd4 DDB_G0277089	-2.36092	19.5277	-2.25582	0.0565123	0.121294	-4.43634	2.70787e+06	709180.5000499999	0	670923.1343446004
XP_635561.1	DDB_G0290771	Arf guanyl-nucleotide exchange factor [Dictyostelium discoideum AX4]	Arf guanyl-nucleotide exchange factor	NA	-2.36064	18.6515	-2.32494	0.0508981	0.111969	-4.33435	2.26924e+06	402179	1332899.7190755988	20492.55867081996
Q55BY1.1	DDB_G0270316	RecName: Full=Small ribosomal subunit protein uS2; AltName: Full=40S ribosomal protein SA	Small ribosomal subunit protein uS2 (40S ribosomal protein SA)	rpsA DDB_G0270316	-2.36044	26.8297	-4.27223	0.00321088	0.0160218	-1.54266	6.74995e+08	1.24544e+08	321210283.50041944	19511122.67209364
Q553V1.1	DDB_G0275311	RecName: Full=Citrate synthase, mitochondrial; Flags: Precursor	Citrate synthase, mitochondrial (EC 2.3.3.16)	cs DDB_G0275311	-2.35551	29.7995	-3.24587	0.0130026	0.041117	-2.97014	3444754685	6.5522e+08	1261659318.275779	115220739.94720449
Q54VM2.1	DDB_G0280255	RecName: Full=Probable malate dehydrogenase 3	Probable malate dehydrogenase 3 (EC 1.1.1.37)	mdhC	-2.35351	22.7711	-4.57436	0.0021911	0.0125369	-1.15228	120170624	2.38858e+07	2.37601e+07	7542461.558706184
XP_640589.1	DDB_G0281699	hypothetical protein DDB_G0281699 [Dictyostelium discoideum AX4]	Small ribosomal subunit protein mS29	NA	-2.3514	20.4664	-5.21994	0.00101241	0.00749819	-0.366846	1.63854e+07	3.1461e+06	5671978.853420028	642360.5777585792
KAK5575760.1	DDB_G0269254	hypothetical protein RB653_006894 [Dictyostelium firmibasis]	Uncharacterized protein	sigJ DDB_G0269254	-2.34648	21.2182	-6.82876	1.87444e-4	0.00254701	1.31684	550963	109048.21822499999	76095.19563609535	23133.256405137698
EAL64921.1	DDB_G0284915	class II aldolase/adducin, N-terminal domain-containing protein [Dictyostelium discoideum AX4]	Probable methylthioribulose-1-phosphate dehydratase (MTRu-1-P dehydratase) (EC 4.2.1.109)	NA	-2.34549	23.9477	-5.87124	4.92297e-4	0.00478793	0.35975002700000003	2.67349e+07	5.2579e+06	1223115.762726408	76368.39362420686
Q54B67.1	DDB_G0293874	RecName: Full=Mitochondrial substrate carrier family protein Z	Mitochondrial substrate carrier family protein Z	mcfZ mitA DDB_G0293874	-2.34327	25.2439	-4.83042	0.00160166	0.0102447	-0.83281	9.38843e+07	1.8482e+07	7749902.363833046	957423.0625591989
XP_643911.1	DDB_G0274587	nuclear pore protein [Dictyostelium discoideum AX4]	Nuclear pore protein	nup62	-2.33508	22.3856	-2.59051	0.0341016	0.0828261	-3.9397	1.82906e+07	4.38946e+06	2166232.266122046	3526865.488144812
EAL65286.1	DDB_G0284195	hypothetical protein DDB_G0284195 [Dictyostelium discoideum AX4]	Negative elongation factor B	NA	-2.33412	19.7546	-1.67764	0.134789	0.231751	-5.25754	6484113.791999999	951931.1394499999	6184292.930499185	96896.19640618924
GAM20986.1	DDB_G0277883	hypothetical protein SAMD00019534_041610 [Acytostelium subglobosum LB1]	NA	dhkJ	-2.33366	18.1511	-3.40275	0.0103988	0.0350455	-2.74298	695728	142737	70119.32330333487	53323.696863334975
XP_640943.1	DDB_G0280851	hypothetical protein DDB_G0280851 [Dictyostelium discoideum AX4]	FAD dependent oxidoreductase domain-containing protein	NA	-2.3309	19.9237	-3.36504	0.0109694	0.036337	-2.79734	5.64456e+06	1.18246e+06	242604	530436.2470836615
AAA33237.1	DDB_G0271848	porin [Dictyostelium discoideum]	Mitochondrial outer membrane protein porin (Voltage-dependent anion-selective channel protein) (VDAC)	porA	-2.32928	26.1147	-2.73668	0.0274042	0.0699645	-3.72184	679002691	1.16684e+08	522741134.5564284	39248485.39626478
EAL65353.1	DDB_G0284171	chromo domain-containing protein [Dictyostelium discoideum AX4]	Chromo domain-containing protein	NA	-2.32236	18.5405	-2.38628	0.0463894	0.10476	-4.24353	1.77787e+06	337443	967704.8469988822	111613.58531672566
EAL63213.1	DDB_G0288375	hypothetical protein DDB_G0288375 [Dictyostelium discoideum AX4]	Lissencephaly-1 homolog (DdLIS1)	lis1	-2.32065	20.1391	-5.06232	0.00121578	0.00852246	-0.552512	6.2776e+06	1.25555e+06	398251.84539661097	30231.190774509603
EGC39697.1	DDB_G0275879	hypothetical protein DICPUDRAFT_147523 [Dictyostelium purpureum]	Protein kinase domain-containing protein	fnkE	-2.31452	19.8308	-2.86628	0.0226086	0.0608526	-3.52904	841279	148596	684644.4274479123	76814.43026731553
EAL72556.1	DDB_G0270412	hypothetical protein DDB_G0270412 [Dictyostelium discoideum AX4]	Mitofilin	NA	-2.3135	25.622	-2.96154	0.019648	0.0548172	-3.38781	1.72544e+08	3.71232e+07	46514622.72050083	20835724.13246755
EAL71209.1	DDB_G0272114	hypothetical protein DDB_G0272114 [Dictyostelium discoideum AX4]	Uncharacterized protein	orfR1062	-2.31158	19.5943	-1.99867	0.0833841	0.160889	-4.81035	2.28904e+06	411791.52670000005	2462969.069081151	400084.25421303563
Q54X04.1	DDB_G0279287	RecName: Full=Probable cysteine desulfurase, mitochondrial; Flags: Precursor	Probable cysteine desulfurase, mitochondrial (EC 2.8.1.7)	nfs1 DDB_0232198	-2.30733	24.1304	-2.53225	0.0372218	0.0890122	-4.0265	76681650.35499999	1.5724e+07	5.95595e+06	3989233.387447629
EAL62224.1	DDB_G0290417	chitinase domain-containing protein 1 [Dictyostelium discoideum AX4]	Chitinase domain-containing protein 1	chid1	-2.30631	19.7629	-2.01012	0.0819551	0.159414	-4.79393	1.22591e+07	2.48004e+06	1729242.714867154	370554.04214950406
EAL68459.1	DDB_G0278573	glutamine amidotransferase class-I domain-containing protein [Dictyostelium discoideum AX4]	Glutamine amidotransferase class-I domain-containing protein	NA	-2.30248	23.3395	-5.60587	6.55999e-4	0.00568769	0.0714572	1.76224e+07	3.62474e+06	893005.7691433886	887444.9513084916
EEU04113.1	DDB_G0304475	heat shock protein DnaJ family protein [Dictyostelium discoideum AX4]	Heat shock protein DnaJ family protein	NA	-2.30126	20.6452	-2.09624	0.0719545	0.144907	-4.66965	5.99465e+06	1216396.6800000002	394699.9554037226	85129.57675075567
EAL65011.1	DDB_G0285095	TPR repeat-containing protein [Dictyostelium discoideum AX4]	TPR repeat-containing protein DDB_G0285095	NA	-2.30057	20.3057	-2.64303	0.031519	0.0776835	-3.8614	1.01194e+07	2.64938e+06	2917388.506073128	2439396.7628277293
XP_644596.1	DDB_G0273547	hypothetical protein DDB_G0273417 [Dictyostelium discoideum AX4]	S-adenosylmethionine-dependent methyltransferase domain-containing protein	NA	-2.30044	18.5125	-3.28484	0.0122967	0.0396364	-2.91346	1.79911e+06	361202	376385.2583246353	0
EAL62266.1	DDB_G0290279	diacylglycerol O-acyltransferase 2 [Dictyostelium discoideum AX4]	Diacylglycerol O-acyltransferase 2 (EC 2.3.1.20) (Acyl-CoA retinol O-fatty-acyltransferase) (ARAT) (Retinol O-fatty-acyltransferase) (EC 2.3.1.76) (Diglyceride acyltransferase 2)	dgat2	-2.29997	20.8357	-5.95728	4.49395e-4	0.00453012	0.450998	1.06771e+06	223766.27250000002	0	78254.30426101634
KAK5577955.1	DDB_G0276769	hypothetical protein RB653_002903 [Dictyostelium firmibasis]	Uncharacterized protein	NA	-2.29949	21.8066	-3.45225	0.00969751	0.0335648	-2.67189	2.93512e+07	5.9165e+06	6706565.975852109	876810.2873509753
EAL73114.1	DDB_G0269050	hypothetical protein DDB_G0269050 [Dictyostelium discoideum AX4]	Uncharacterized protein	NA	-2.29718	18.0296	-5.00088	0.00130692	0.00883643	-0.625941	2428199.6215000004	492498	271286	0
EAL63633.1	DDB_G0287649	phospholipase D3 [Dictyostelium discoideum AX4]	Phospholipase D Y (EC 3.1.4.4) (Phosphatase D3) (PLD 3)	pldY	-2.29712	19.1666	-2.88402	0.0220236	0.0597424	-3.5027	7.59991e+06	1532295.0635000002	2220382.889505614	342919.6522385339
EAL69487.1	DDB_G0275473	40S ribosomal protein S24 [Dictyostelium discoideum AX4]	Small ribosomal subunit protein eS24 (40S ribosomal protein S24)	rps24	-2.29474	24.3741	-5.05726	0.00122301	0.00852347	-0.558533	1.7946e+08	33398991.935000002	103618313.45621088	1240068.386175848
EAL67024.1	DDB_G0280825	hypothetical protein DDB_G0280825 [Dictyostelium discoideum AX4]	Putative acetyltransferase DDB_G0280825 (EC 2.3.1.-)	NA	-2.29367	20.694	-6.37764	2.91571e-4	0.00349187	0.881599	25274575.494999997	5.10224e+06	5394599.170155109	361160.47857929755
EAL70067.1	DDB_G0274349	UBX domain-containing protein [Dictyostelium discoideum AX4]	UBX domain-containing protein	NA	-2.29151	18.2217	-2.69375	0.0292165	0.0736629	-3.7858	850248	181857	175383.81146889686	84283.57666149591
EAL72810.2	DDB_G0270920	hypothetical protein DDB_G0270920 [Dictyostelium discoideum AX4]	Uncharacterized protein	NA	-2.29052	18.0357	-1.71881	0.126816	0.22151	-5.20187	1.72263e+06	521910.61895000003	757459.4237397051	566387.3241011131
XP_639196.1	DDB_G0283171	hypothetical protein DDB_G0283171 [Dictyostelium discoideum AX4]	Uncharacterized protein	NA	-2.29011	18.7914	-2.8969	0.0216089	0.0590801	-3.48358	3.10851e+06	638172	0	81454.71551460738
KAK5581093.1	DDB_G0284415	hypothetical protein RB653_001121 [Dictyostelium firmibasis]	AAA+ ATPase domain-containing protein	psmC3 DDB_0232967	-2.28945	26.3662	-2.4574	0.0416654	0.0967109	-4.1379	2.53049e+08	51495097.004999995	64100436.32157193	10807207.395432888
EAL62001.1	DDB_G0290873	hypothetical protein DDB_G0290873 [Dictyostelium discoideum AX4]	Rho GTPase-activating protein gacJJ (GTPase activating factor for raC protein JJ)	gacJJ	-2.28861	23.7898	-4.659	0.00197341	0.0116601	-1.04552	7.63526e+07	1.53063e+07	27801351.879290957	3538543.1897589075
Q54RV9.1	DDB_G0282819	RecName: Full=Sphingosine-1-phosphate lyase; Short=S1P lyase; Short=S1PL; Short=SP-lyase; Short=SPL; AltName: Full=Sphingosine-1-phosphate aldolase	Sphingosine-1-phosphate lyase (S1P lyase) (S1PL) (SP-lyase) (SPL) (EC 4.1.2.27) (Sphingosine-1-phosphate aldolase)	sglA DDB_G0282819	-2.28576	26.399	-6.0829	3.94023e-4	0.00418	0.582299	251524961.35000002	5.11331e+07	62408108.116216645	8459638.394306209
XP_638611.1	DDB_G0284405	ribosomal protein L15, mitochondrial [Dictyostelium discoideum AX4]	Ribosomal protein L15, mitochondrial	mrpl15	-2.28556	25.4363	-2.20762	0.0607907	0.128036	-4.50715	1.32196e+08	27335804.865000002	6211963.478315411	5.07515e+06
XP_635384.1	DDB_G0291181	hypothetical protein DDB_G0291181 [Dictyostelium discoideum AX4]	Uncharacterized protein	NA	-2.28143	22.1542	-4.06467	0.00420788	0.0188726	-1.81917	786935	188632	0	136974
XP_641573.1	DDB_G0279649	ankyrin repeat-containing protein [Dictyostelium discoideum AX4]	Ankyrin repeat-containing protein	NA	-2.279	19.3372	-2.96737	0.0194805	0.054485	-3.37918	4.44605e+06	1044144.3964500001	765471.4859214496	725955
XP_641181.1	DDB_G0280447	hypothetical protein DDB_G0280447 [Dictyostelium discoideum AX4]	Protein pelota homolog	pelo	-2.27671	19.7041	-1.51023	0.172242	0.279699	-5.47742	4.68659e+06	1358464.4593999998	4129779.4932751465	1595741.484343534
XP_003289052.1	DDB_G0273003	uncharacterized protein DICPUDRAFT_79815 [Dictyostelium purpureum]	Small nuclear ribonucleoprotein Sm D3 (Sm-D3) (snRNP core protein D3)	snrpD3	-2.2763	18.9422	-2.07366	0.0744535	0.148613	-4.70236	1372325.7935000001	404379	437214.4430311137	417961.0223141537
KAK5578706.1	DDB_G0288073	hypothetical protein RB653_008379 [Dictyostelium firmibasis]	Nucleoprotein TPR/MLP1 domain-containing protein	TPR	-2.27451	24.5783	-4.68643	0.00190804	0.0114072	-1.01117	5.2494e+07	1.1714e+07	7.21468e+06	6421118.455236757
EAL71633.1	DDB_G0271538	LISK family protein kinase [Dictyostelium discoideum AX4]	Probable serine/threonine-protein kinase DDB_G0271538 (EC 2.7.11.1)	NA	-2.27371	20.0841	-3.548	0.0084805	0.030477	-2.5352	14370156.420000002	2.9214e+06	3776905.7673559887	130656.4750305037
XP_646416.1	DDB_G0269934	regulator of chromosome condensation domain-containing protein [Dictyostelium discoideum AX4]	Regulator of chromosome condensation domain-containing protein	NA	-2.27362	22.3004	-4.03491	0.00437653	0.0194163	-1.85936	4.98576e+07	9.19614e+06	33646060.98116801	2218271.7621063045
EAL67056.1	DDB_G0280797	hypothetical protein DDB_G0280797 [Dictyostelium discoideum AX4]	ETS domain-containing protein	NA	-2.27345	20.3292	-5.36319	8.59792e-4	0.0067568	-0.201476	1.45457e+07	2.8862e+06	6356118.763927229	534468.7196547987
XP_644026.1	DDB_G0274247	FAM91 family protein [Dictyostelium discoideum AX4]	Protein FAM91 homolog	fam91	-2.27141	18.592	-1.74108	0.12269	0.215726	-5.17152	2.99334e+06	521092	3147215.0475147185	446327.8195697838
XP_642848.1	DDB_G0276899	glutathione S-transferase domain-containing protein [Dictyostelium discoideum AX4]	Glutathione S-transferase domain-containing protein	NA	-2.27113	21.3933	-3.37759	0.0107759	0.0358904	-2.77923	7.69447e+07	15895773.134999998	17102319.88541714	3116036.7198044313
XP_643268.1	DDB_G0276105	alpha amylase domain-containing protein [Dictyostelium discoideum AX4]	Alpha amylase domain-containing protein	gtr2	-2.26886	25.8003	-3.83629	0.00570819	0.0232148	-2.13097	375083328.79999995	7.57719e+07	136199192.91170308	12929082.881455375
EAL73151.1	DDB_G0267398	glycoprotein gp100 [Dictyostelium discoideum AX4]	Glycoprotein gp100 (P29F8)	gppA	-2.26836	20.0285	-2.89943	0.0215285	0.0588961	-3.47983	817115	251066.05930999998	0	261797.0016909828
EAL65722.1	DDB_G0283475	hypothetical protein DDB_G0283475 [Dictyostelium discoideum AX4]	E3 ubiquitin-protein ligase (EC 2.3.2.27)	NA	-2.26649	21.4725	-4.40836	0.0026985	0.0144315	-1.36498	9585382.811999999	1.90612e+06	5058436.438691656	659019.7879562712
Q86A90.1	DDB_G0274567	RecName: Full=Tryptophan--tRNA ligase, mitochondrial; AltName: Full=Tryptophanyl-tRNA synthetase; Short=TrpRS; Flags: Precursor	Tryptophan--tRNA ligase, mitochondrial (EC 6.1.1.2) (Tryptophanyl-tRNA synthetase) (TrpRS)	wars2 mtrpS DDB_G0274567	-2.26508	18.9784	-3.14138	0.0151158	0.0455343	-3.12284	2.97922e+06	598579	1342816.8301634497	162332.86768567585
XP_636562.1	DDB_G0288761	hypothetical protein DDB_G0288761 [Dictyostelium discoideum AX4]	Cytidyltransferase-like domain-containing protein	NA	-2.26425	21.7441	-5.38807	8.35979e-4	0.00664279	-0.173087	9.69678e+06	1.97811e+06	2789436.051921609	120967.49497503943
AAR39436.1	DDB_G0280967	kinesin family member 3 [Dictyostelium discoideum]	Kinesin-related protein 3 (Kinesin family member 3) (Kinesin-1)	kif3	-2.2615	20.5214	-3.66148	0.00724645	0.0273061	-2.37473	2.11383e+07	4.18903e+06	9334059.785036562	125121.47083575874
XP_643506.1	DDB_G0275865	hypothetical protein DDB_G0275865 [Dictyostelium discoideum AX4]	Uncharacterized protein	NA	-2.2544	22.1284	-3.34654	0.0112614	0.0369876	-2.82406	3.98308e+07	8.4049e+06	121114.4303499577	1382100.5942837545
EAL66995.1	DDB_G0280907	exportin 4 [Dictyostelium discoideum AX4]	Exportin-4 (Exp4)	xpo4	-2.2531	19.9714	-2.22897	0.0588571	0.125134	-4.47582	2768122.4919999996	576599	463117.0647953475	0
CAA29844.1	DDB_G0289877	rp1024 protein [Dictyostelium discoideum]	Small ribosomal subunit protein uS4 (40S ribosomal protein 1024) (40S ribosomal protein S9) (Vegetative-specific protein V12)	rps9	-2.25196	24.2116	-3.98685	0.00466457	0.0202747	-1.92454	101056821	1.94066e+07	57835905.39377228	666064.2883521529
EAL70606.1	DDB_G0273831	armadillo-like helical domain-containing protein [Dictyostelium discoideum AX4]	Armadillo-like helical domain-containing protein	NA	-2.24535	19.5106	-6.0888	3.91616e-4	0.00418	0.588409	1.72607e+06	373026.49199999997	58150.174901451355	115797.55275801585
XP_003285476.1	DDB_G0278143	uncharacterized protein DICPUDRAFT_97054 [Dictyostelium purpureum]	Clu domain-containing protein	NA	-2.24521	18.7072	-3.24739	0.0129742	0.0410947	-2.96793	1.61443e+06	341439	454254.0158659009	102138.02712909695
XP_647498.1	DDB_G0268024	histone deacetylase family protein [Dictyostelium discoideum AX4]	Type-1 histone deacetylase 1 (DdHdaA) (EC 3.5.1.98)	hdaA	-2.24495	21.8405	-2.32999	0.050511	0.111476	-4.32689	1.09763e+07	2.39343e+06	3634375.8317345516	1149394.0167511748
XP_643849.1	DDB_G0275035	DOCK family protein [Dictyostelium discoideum AX4]	DOCK family protein	zizA	-2.2444	19.4737	-3.29425	0.0121325	0.0393607	-2.8998	3578149.1725000003	829401	1035946.6264356849	532116.2985010819
EAL72713.1	DDB_G0270726	pyridoxal phosphate-dependent decarboxylase family protein [Dictyostelium discoideum AX4]	Pyridoxal phosphate-dependent decarboxylase family protein	NA	-2.24396	20.5662	-2.06515	0.0754178	0.150135	-4.71467	2.06119e+07	4.30924e+06	15256063.454656672	3105487.7416324466
XP_636393.1	DDB_G0289081	hypothetical protein DDB_G0289081 [Dictyostelium discoideum AX4]	Phospholipid/glycerol acyltransferase domain-containing protein	NA	-2.24181	23.8926	-3.95997	0.00483463	0.0206549	-1.96116	7.70662e+07	1.64733e+07	8051235.4307320155	3832510.8910036813
XP_646625.1	DDB_G0270220	hypothetical protein DDB_G0270220 [Dictyostelium discoideum AX4]	Calponin-homology (CH) domain-containing protein	NA	-2.24114	21.0765	-3.08295	0.0164534	0.0485515	-3.20865	14756774.725000001	3.44258e+06	1535869.5092382198	2079121.3613211624
XP_637838.1	DDB_G0286293	hypothetical protein DDB_G0286293 [Dictyostelium discoideum AX4]	J domain-containing protein	dnajc13	-2.24109	25.1386	-3.68782	0.00698857	0.0266917	-2.33773	2.25879e+08	47681866.135000005	39486832.45993907	7152150.424174458
Q54D07.1	DDB_G0292594	RecName: Full=Cytochrome c1, heme protein, mitochondrial; Short=Cytochrome c-1; AltName: Full=Complex III subunit 4; AltName: Full=Complex III subunit IV; AltName: Full=Cytochrome b-c1 complex subunit 4; Flags: Precursor	Cytochrome c1, heme protein, mitochondrial (Cytochrome c-1) (EC 7.1.1.8) (Complex III subunit 4) (Complex III subunit IV) (Cytochrome b-c1 complex subunit 4)	cyc1 DDB_G0292594	-2.24023	24.1463	-3.36653	0.0109462	0.0363235	-2.79519	5.31683e+07	10984145.945500001	26591089.337947533	4439500.918421856
EAL65754.1	DDB_G0283355	hypothetical protein DDB_G0283355 [Dictyostelium discoideum AX4]	WASH complex subunit 4 (WASH complex subunit SWIP homolog)	washc4	-2.23657	18.9271	-3.49442	0.00913988	0.0321538	-2.61154	3.51489e+06	895295.6658000001	479280.87032528606	707776.3295667872
XP_640667.1	DDB_G0281425	hypothetical protein DDB_G0281425 [Dictyostelium discoideum AX4]	Galactose oxidase	NA	-2.2341	19.6149	-3.56687	0.00826062	0.0300057	-2.50841	1.40271e+06	313954	65609.57373672917	139785.85756756205
KAK5577649.1	DDB_G0276129	hypothetical protein RB653_002592 [Dictyostelium firmibasis]	Cell division cycle protein 123 homolog	cdc123 DDB_G0276129	-2.22805	19.1395	-3.35513	0.0111248	0.0366997	-2.81165	1.40532e+06	257478	1.02177e+06	14166.836702075407
XP_644245.1	DDB_G0274223	hypothetical protein DDB_G0274223 [Dictyostelium discoideum AX4]	Glutathione S-transferase domain-containing protein DDB_G0274223	NA	-2.22796	23.2896	-4.91177	0.00145277	0.00949467	-0.733512	2.75865e+07	5.77434e+06	7878553.350388922	402999.3051711687
EAL61258.1	DDB_G0292268	Rab GTPase [Dictyostelium discoideum AX4]	Ras-related protein Rab-2A (EC 3.6.5.2)	rab2A	-2.22756	22.489790760000002	-6.48061	2.6308e-4	0.00323674	0.983331	15863701.655000001	3353388.9335000003	3257949.7980973795	167243.56864681403
EAL68850.1	DDB_G0277327	hypothetical protein DDB_G0277327 [Dictyostelium discoideum AX4]	DUF4460 domain-containing protein	NA	-2.22644	26.836	-5.75047	5.6038e-4	0.00524614	0.22985	4.43202e+08	9.44633e+07	92163606.87510803	17208665.018854856
KAK5581840.1	DDB_G0293584	hypothetical protein RB653_003420 [Dictyostelium firmibasis]	Squalene monooxygenase (EC 1.14.14.17)	sqle	-2.22417	20.6301	-4.05621	0.00425506	0.0190463	-1.83058	22772094.270000003	5.52407e+06	4086290.6521012597	3780114.3400360476
XP_629432.1	DDB_G0292948	myb domain-containing protein [Dictyostelium discoideum AX4]	Myb domain-containing protein	isw	-2.2223	21.5152	-4.21488	0.00345777	0.0166172	-1.6184	1.48708e+07	3.31324e+06	1296859.7875149986	1311830.5893537754
XP_012758375.1	DDB_G0279751	hypothetical protein SAMD00019534_009540 [Acytostelium subglobosum LB1]	NA	NA	-2.22186	19.3187	-2.99911	0.0185949	0.0527616	-3.33225	953873.2128000001	175521	692707.6196017659	6663.12
XP_638666.1	DDB_G0284237	40S ribosomal protein S12 [Dictyostelium discoideum AX4]	Small ribosomal subunit protein eS12 (40S ribosomal protein S12)	rps12	-2.22144	21.9843	-3.39681	0.0104865	0.0351867	-2.75153	1.67892e+07	3.17527e+06	11637524.30388452	686324.9814768326
XP_646058.1	DDB_G0269550	hypothetical protein DDB_G0269550 [Dictyostelium discoideum AX4]	Bacterial surface antigen (D15) domain-containing protein	NA	-2.22107	20.4088	-3.87937	0.00538595	0.0223145	-2.07157	30909678.034999996	7.04837e+06	4962629.603285099	3548235.9634422534
XP_641738.1	DDB_G0279227	hypothetical protein DDB_G0279227 [Dictyostelium discoideum AX4]	SRR1-like domain-containing protein	NA	-2.22092	24.9552	-3.06413	0.0169104	0.0495431	-3.23636	1.51832e+08	3.21727e+07	36768394.380792886	3305569.0698903846
XP_637930.1	DDB_G0286079	hypothetical protein DDB_G0286079 [Dictyostelium discoideum AX4]	Glycosyl hydrolase family 13 catalytic domain-containing protein	NA	-2.22019	21.331	-1.87689	0.100158	0.185678	-4.98322	5.37709e+07	11260186.785500001	20025113.811296295	2390393.501337499
EGC31534.1	DDB_G0274103	hypothetical protein DICPUDRAFT_82586 [Dictyostelium purpureum]	Uncharacterized protein	ggtA	-2.22003	25.1067	-5.96466	4.45912e-4	0.00451222	0.458778	1.0167e+08	2.19693e+07	2198198.619155849	3621313.0012742043
EAL64760.1	DDB_G0285371	guanine nucleotide binding protein 1 [Dictyostelium discoideum AX4]	Guanine nucleotide-binding protein-like 1	gnl1	-2.2176	17.9793	-1.46499	0.183875	0.295289	-5.53483	3.60107e+06	302083	4.70157e+06	73764.50139889042
EAL67764.1	DDB_G0279231	hypothetical protein DDB_G0279231 [Dictyostelium discoideum AX4]	Non-structural maintenance of chromosomes element 1 homolog (EC 2.3.2.27)	NA	-2.21157	17.9607	-3.16063	0.0147007	0.0447581	-3.09463	554517	116593	198556.8036335374	18973.880193153553
KAK5582072.1	DDB_G0293084	hypothetical protein RB653_003655 [Dictyostelium firmibasis]	DOCK family protein	zizB DDB_G0293084	-2.21151	23.9788	-5.2484	9.79858e-4	0.00733245	-0.333739	3.04976e+07	6.5171e+06	7059178.476020198	742651.6630469988
EAL69609.2	DDB_G0275717	hypothetical protein DDB_G0275717 [Dictyostelium discoideum AX4]	THO complex subunit 1	thoc1	-2.21021	18.4236	-2.33178	0.0503745	0.111304	-4.32425	1.50376e+06	574281.8152000001	154632.8863039904	670457.0616682121
AAD48910.1	DDB_G0269120	cyclophilin B [Dictyostelium discoideum]	Peptidyl-prolyl cis-trans isomerase B (PPIase B) (EC 5.2.1.8) (Cyclophilin B) (Rotamase B)	cypB	-2.20534	22.3819	-4.7853	0.00169141	0.0106375	-0.888341	1.37223e+07	2.74448e+06	7747524.541918824	423861.79637121846
C7G046.1	DDB_G0286969	RecName: Full=von Willebrand factor A domain-containing protein DDB_G0286969	von Willebrand factor A domain-containing protein DDB_G0286969	DDB_G0286969	-2.20511	25.9229	-4.80421	0.00165315	0.0104553	-0.865036	245480770.85000002	5.29461e+07	38647217.757045485	2917151.3481155722
Q54HI0.1	DDB_G0289445	RecName: Full=Protein arginine N-methyltransferase 2; AltName: Full=Histone-arginine N-methyltransferase PRMT2	Protein arginine N-methyltransferase 2 (EC 2.1.1.319) (Histone-arginine N-methyltransferase PRMT2)	prmt2 DDB_G0289445	-2.20486	20.1216	-2.45034	0.0421116	0.0975551	-4.1484	1.29715e+07	2.76875e+06	6529298.607846296	1226866.2118389884
EAL71787.1	DDB_G0271314	hypothetical protein DDB_G0271314 [Dictyostelium discoideum AX4]	Endoglucanase (EC 3.2.1.4)	NA	-2.20097	19.7668	-1.14514	0.287661	0.410826	-5.91046	355020	170451	252160.36975462138	221791.33013946502
EAL66159.1	DDB_G0282599	hypothetical protein DDB_G0282599 [Dictyostelium discoideum AX4]	SET domain-containing protein	NA	-2.19913	18.12	-2.86108	0.0227829	0.0612456	-3.53676	460009.86175000004	138711	74882.84889751437	136666.30384004937
XP_642689.1	DDB_G0277213	hypothetical protein DDB_G0277213 [Dictyostelium discoideum AX4]	ATP synthase subunit d, mitochondrial	NA	-2.19869	23.4471	-6.25437	3.30294e-4	0.00378431	0.757899	1045682898	227713825	149793988.57165864	31605594.578655377
BAA78088.1	DDB_G0294046	ribosomal protein S4 (mitochondrion) [Dictyostelium discoideum]	Small ribosomal subunit protein uS4m (Ribosomal protein S4, mitochondrial)	mrps4	-2.19836	20.6406	-2.18486	0.0629218	0.13145	-4.54049	1.43877e+07	3.64723e+06	225376.75955048867	2636692.1030957154
EAL64390.1	DDB_G0286023	elongation factor 1b-related protein [Dictyostelium discoideum AX4]	Elongation factor 1b-related protein	NA	-2.19721	20.2476	-4.54012	0.00228652	0.0129025	-1.19579	581522	129110	134942.81102761303	45224.37000439896
Q55GG1.1	DDB_G0267688	RecName: Full=Copine-D	Copine-D	cpnD DDB_G0267688	-2.1969	22.3453	-2.86908	0.0225151	0.0607061	-3.52488	2.98124e+07	9.26005e+06	6574003.500856878	9433676.530872034
XP_646045.1	DDB_G0270552	hypothetical protein DDB_G0270552 [Dictyostelium discoideum AX4]	C2H2-type domain-containing protein	NA	-2.19424	20.244	-4.24806	0.00331249	0.0162132	-1.57452	1.26019e+07	2.73914e+06	1824123.0735131563	0
XP_629566.1	DDB_G0292678	ATP synthase mitochondrial F1 complex assembly factor 2 [Dictyostelium discoideum AX4]	ATP synthase mitochondrial F1 complex assembly factor 2	atp12	-2.19294	21.0888	-2.97212	0.0193454	0.0542757	-3.37216	1.23925e+07	2.68863e+06	2212674.5516066984	7298.72
EAL73309.1	DDB_G0267712	hypothetical protein DDB_G0267712 [Dictyostelium discoideum AX4]	Iron-binding zinc finger CDGSH type domain-containing protein	NA	-2.19213	22.3357	-4.27132	0.00321466	0.0160218	-1.54387	1.476e+07	3.45724e+06	3353299.0251078513	1891820.470531007
ABC70200.1	DDB_G0293904	NADPH-cytochrome-P450 oxidoreductase [Dictyostelium discoideum]	NADPH oxidoreductase A (EC 1.6.-.-)	redA	-2.18933	20.4838	-1.93874	0.0912667	0.173042	-4.89585	1.31401e+08	2.91601e+07	14007259.247860303	7072192.613693374
CAA36703.1	DDB_G0283085	D2 protein [Dictyostelium discoideum]	cAMP-regulated D2 protein	D2	-2.18862	20.7729	-2.50892	0.0385527	0.09113	-4.06125	2.6636e+06	686706	370605.84267097356	516678.18994316075
XP_646319.1	DDB_G0269822	histidine-tRNA ligase [Dictyostelium discoideum AX4]	Probable histidine--tRNA ligase, mitochondrial (EC 6.1.1.21) (Histidyl-tRNA synthetase) (HisRS)	mhisS	-2.18849	18.7224	-1.91252	0.0949378	0.178499	-4.93299	1.64217e+06	349769.26584999997	621479.7703715764	60754.510482719284
Q55BU8.1	DDB_G0270356	RecName: Full=Protein erg2 homolog	Protein erg2 homolog	erg2 DDB_G0270356	-2.18401	22.3623	-2.73303	0.0275537	0.0702174	-3.72728	4.61945e+07	1.10595e+07	16661876.697363716	7168333.852624678
EAL68345.1	DDB_G0278345	ATP citrate synthase [Dictyostelium discoideum AX4]	Probable ATP-citrate synthase (EC 2.3.3.8) (ATP-citrate (pro-S-)-lyase) (Citrate cleavage enzyme)	acly	-2.18305	28.064	-5.58747	6.69409e-4	0.00573071	0.051081	2050217096	4.51471e+08	24328715.913504355	4082504.4064149642
EAL60816.1	DDB_G0293234	N-acetyltransferase, non-catalytic subunit [Dictyostelium discoideum AX4]	N-acetyltransferase, non-catalytic subunit	NA	-2.18187	23.5571	-5.72004	5.79141e-4	0.00533298	0.196778	4.43527e+07	1.0064e+07	859229.0671862644	3392055.1341272187
KAK5576735.1	DDB_G0267572	hypothetical protein RB653_007879 [Dictyostelium firmibasis]	Ribosome biogenesis protein NOP53	NA	-2.18156	20.4698	-2.33733	0.0499532	0.110644	-4.31604	2.84836e+07	7.21347e+06	70904.30516854844	5022029.936611728
EAL63798.1	DDB_G0287273	WD40 repeat-containing protein [Dictyostelium discoideum AX4]	WD repeat-containing protein 5 homolog	wdr5	-2.1794	18.7654	-1.36259	0.212832	0.329568	-5.66117	1856687.3450500001	232242.56593500002	2472443.0290660327	264159.1772766803
EAL73113.1	DDB_G0269048	hypothetical protein DDB_G0269048 [Dictyostelium discoideum AX4]	Hemerythrin-like domain-containing protein	NA	-2.17777	24.3273	-4.93035	0.00142093	0.00935367	-0.710972	2.00807e+08	4.50913e+07	23740903.56173688	12429669.519293262
GAM24098.1	DDB_G0284381	hypothetical protein SAMD00019534_072730, partial [Acytostelium subglobosum LB1]	NA	NA	-2.17652	19.2384	-4.00887	0.0045301	0.0199209	-1.89463	1.9504e+06	431732	0	22295.431778415983
KAK5582996.1	DDB_G0278427	hypothetical protein RB653_004586 [Dictyostelium firmibasis]	Protein-lysine N-methyltransferase RB653_004586 (EC 2.1.1.-)	NA	-2.17275	19.4786	-2.32246	0.0510897	0.112113	-4.33802	6.66233e+06	1.46919e+06	1004609.3806482563	0
EAL62021.1	DDB_G0290853	hypothetical protein DDB_G0290853 [Dictyostelium discoideum AX4]	Polyketide synthase 37 (dipks37) [Includes: Highly reducing polyketide synthase StlB (EC 2.3.1.-); Chalcone synthase (EC 2.3.1.74) (Steely2)]	StlB	-2.16663	18.9791	-2.44536	0.0424296	0.0979295	-4.15581	486902	110212	54657.80116709656	30336.142200481692
EAL63077.1	DDB_G0288691	hook family protein [Dictyostelium discoideum AX4]	Protein hook homolog (DdHk3)	hook	-2.16341	24.2869	-3.36523	0.0109664	0.036337	-2.79707	3.84472e+07	10876017.019499999	6672438.039814633	9.56429e+06
EAL65463.1	DDB_G0283951	hypothetical protein DDB_G0283951 [Dictyostelium discoideum AX4]	Probable glycerol-3-phosphate dehydrogenase, mitochondrial (GPD-M) (GPDH-M) (EC 1.1.5.3)	NA	-2.15888	24.2304	-5.74597	5.6311e-4	0.00526076	0.22497	5.50483e+07	1.23917e+07	12055490.955263624	3239027.153942352
EAL60831.1	DDB_G0293264	transmembrane protein [Dictyostelium discoideum AX4]	Peroxisomal membrane protein PEX14 (PTS1 receptor-docking protein) (Peroxin-14)	pex14	-2.15881	19.1198	-1.96515	0.0877073	0.167778	-4.85827	5.90634e+06	1.76553e+06	1311645.355661376	1679748.929372305
EAL65277.1	DDB_G0284457	hypothetical protein DDB_G0284457 [Dictyostelium discoideum AX4]	Uncharacterized protein	NA	-2.15798	18.6198	-3.08916	0.0163054	0.048263	-3.19951	1.37389e+06	331900	0	175432.22841370766
XP_643367.1	DDB_G0275979	hypothetical protein DDB_G0275979 [Dictyostelium discoideum AX4]	THO complex subunit 7 homolog	thoc7	-2.15682	20.9761	-3.78783	0.00609585	0.0241081	-2.19812	7397868.494000001	1.66421e+06	68909.7	187374.76930665394
XP_636919.1	DDB_G0287979	hypothetical protein DDB_G0287979 [Dictyostelium discoideum AX4]	RNB domain-containing protein	NA	-2.15446	17.7971	-1.86081	0.102603	0.188579	-5.00578	735765	171778	19036.010342614503	66399.56517064334
EAL73106.1	DDB_G0269034	uridine kinase [Dictyostelium discoideum AX4]	Uridine-cytidine kinase A (EC 2.7.1.48) (Cytidine monophosphokinase A) (Uridine kinase/uracil phosphoribosyltransferase) (UK-UPRT) (Uridine monophosphokinase A)	udkA	-2.15438	24.1471	-5.53292	7.10996e-4	0.00597872	-0.00964476	1.33324e+08	3.07853e+07	7606376.848733743	10225726.95154569
CBF95489.1	DDB_G0277245	unnamed protein product [Dictyostelium discoideum]	NA	NA	-2.15238	23.6172	-4.04878	0.00429704	0.0192151	-1.84061	1.31364e+07	3.27031e+06	3160974.6214699754	2105299.3587502614
XP_003294980.1	DDB_G0273063	uncharacterized protein DICPUDRAFT_160079 [Dictyostelium purpureum]	F5/8 type C domain-containing protein	dscA-1; dscA-2	-2.15235	17.8328	-3.17693	0.0143587	0.0440745	-3.07078	530813	126300	318868.64862425334	92379.15036734303
KAK5580851.1	DDB_G0285033	hypothetical protein RB653_000875 [Dictyostelium firmibasis]	Rhamnolipids biosynthesis 3-oxoacyl-[acyl-carrier-protein] reductase	NA	-2.15165	22.7713	-2.88839	0.021882	0.0595017	-3.49621	3.03741e+07	6770637.348999999	6265136.175849023	461671.1290085567
XP_638897.1	DDB_G0283827	WASP-related protein [Dictyostelium discoideum AX4]	WASP-related protein	NA	-2.15002	20.2404	-1.98792	0.0847471	0.163223	-4.82574	1.15573e+07	3.71738e+06	6749366.259069891	4048340.2243667524
EAL66879.1	DDB_G0281165	heat shock factor -type DNA-binding domain-containing protein [Dictyostelium discoideum AX4]	Heat shock factor-type DNA-binding domain-containing protein	NA	-2.14736	21.9931	-4.96303	0.0013668	0.0091046	-0.671477	11767511.629999999	2.67761e+06	1251711.4438003046	554928.2335286776
XP_639131.1	DDB_G0283273	hypothetical protein DDB_G0283273 [Dictyostelium discoideum AX4]	Large ribosomal subunit protein mL43	NA	-2.14561	23.4948	-5.62305	6.43743e-4	0.00564057	0.090441	2.68516e+07	6000643.470000001	7590272.562502908	1142696.5367863344
EAL72444.1	DDB_G0270188	26S proteasome non-ATPase regulatory subunit 6 [Dictyostelium discoideum AX4]	26S proteasome non-ATPase regulatory subunit 6 (26S proteasome regulatory subunit RPN7) (26S proteasome regulatory subunit S10)	psmD6	-2.14417	24.999	-4.26459	0.00324266	0.0160491	-1.55273	9.51477e+07	2.36509e+07	25941415.417087756	15051229.493430965
EGC32796.1	DDB_G0280471	hypothetical protein DICPUDRAFT_155211 [Dictyostelium purpureum]	WW domain-containing protein	NA	-2.13922	24.102	-3.14151	0.015113	0.0455343	-3.12265	53224189.114999995	14874436.907499999	15002781.711693509	12733695.77560954
CAA64065.1	DDB_G0274111	6-phosphofructokinase [Dictyostelium discoideum]	ATP-dependent 6-phosphofructokinase (ATP-PFK) (Phosphofructokinase) (EC 2.7.1.11) (Phosphohexokinase)	pfkA	-2.13592	24.9061	-4.87145	0.00152457	0.00987791	-0.782598	184544621.89999998	4.45344e+07	2.2362e+07	21599383.84323129
Q54N33.1	DDB_G0285537	RecName: Full=Probable dolichyl-diphosphooligosaccharide--protein glycosyltransferase subunit 3; Flags: Precursor	Probable dolichyl-diphosphooligosaccharide--protein glycosyltransferase subunit 3	ost3 DDB_G0285537	-2.13554	21.04	-1.62573	0.14551	0.245405	-5.32689	5407047.320499999	907685.7898500001	5761647.2729387935	581942.9852723192
XP_642667.1	DDB_G0277473	hypothetical protein DDB_G0277473 [Dictyostelium discoideum AX4]	Fungal lipase-type domain-containing protein	NA	-2.13525	18.2079	-1.68591	0.133151	0.229636	-5.24641	2.01377e+06	977259	230800.35129368212	1221716.379455979
KAK5576967.1	DDB_G0274105	hypothetical protein RB653_001904 [Dictyostelium firmibasis]	1,4-alpha-glucan branching enzyme (EC 2.4.1.18)	glgB	-2.13192	27.3902	-6.62037	2.29245e-4	0.00293264	1.11913	7.02896e+08	160010390	72247866.38911095	6517620.213267559
EAL66490.1	DDB_G0281861	hypothetical protein DDB_G0281861 [Dictyostelium discoideum AX4]	Purple acid phosphatase (EC 3.1.3.2)	NA	-2.13173	23.1007	-4.80469	0.00165219	0.0104553	-0.864441	2.74321e+07	6.12169e+06	8159669.329317087	229904.04395105378
KAK5582735.1	DDB_G0279113	hypothetical protein RB653_004320 [Dictyostelium firmibasis]	methionine--tRNA ligase (EC 6.1.1.10) (Methionyl-tRNA synthetase)	metS	-2.12947	25.813	-5.54059	7.0498e-4	0.00595596	-0.00108031	1.89397e+08	4.31382e+07	47907003.93674072	9719900.795558594
KAK5578089.1	DDB_G0277343	hypothetical protein RB653_003042 [Dictyostelium firmibasis]	Sec1-like family protein	scfd2 DDB_G0277343	-2.12884	18.7245	-2.82629	0.023987	0.0636497	-3.58846	3638052.8255000003	807384	1258985.7531929673	52840.759478083244
EGC29330.1	DDB_G0276319	hypothetical protein DICPUDRAFT_93170 [Dictyostelium purpureum]	Golgi apparatus membrane protein TVP23 homolog	NA	-2.12884	19.0287	-1.95208	0.0894506	0.17046	-4.87688	1.14153e+06	366637	128507.4756991014	365331
ABC46696.1	DDB_G0293844	COP9 signalosome complex subunit 4 [Dictyostelium discoideum]	COP9 signalosome complex subunit 4 (Signalosome subunit 4)	csn4	-2.12871	24.1668	-3.90627	0.00519472	0.0218004	-2.03461	3.15032e+07	7492781.195499999	1844796.634266556	2945859.7314037876
EAL62820.1	DDB_G0289173	ADP-ribosylation factor [Dictyostelium discoideum AX4]	ADP-ribosylation factor 1 (EC 3.6.5.2)	arfA	-2.12782	22.3097	-3.31972	0.0116995	0.0381208	-2.86287	4.64066e+07	10388867.247499999	20157927.910239615	3412554.5203382745
XP_636875.1	DDB_G0288161	hypothetical protein DDB_G0288161 [Dictyostelium discoideum AX4]	DUF3818 domain-containing protein	NA	-2.12767	24.1917	-4.7465	0.00177303	0.0108829	-0.936357	9.64881e+07	21908422.689999998	24150829.216124747	3939578.0723888725
KAK5575873.1	DDB_G0269688	hypothetical protein RB653_007007 [Dictyostelium firmibasis]	Protein SDA1	sdad1 DDB_G0269688	-2.12636	21.5571	-2.44349	0.0425494	0.0981234	-4.15858	3.40702e+07	8.23825e+06	26583300.082991213	7143173.938346744
XP_637738.1	DDB_G0286455	hypothetical protein DDB_G0286415 [Dictyostelium discoideum AX4]	RRM domain-containing protein	NA	-2.12547	23.8841	-3.34756	0.0112451	0.036961	-2.82259	4.49053e+07	9972577.953499999	17888150.964660328	1972769.6913883565
EAL72212.1	DDB_G0269724	hypothetical protein DDB_G0269724 [Dictyostelium discoideum AX4]	Lipid desaturase domain-containing protein	NA	-2.12081	18.4381	-3.20322	0.0138246	0.0430342	-3.03234	1.09323e+06	259112	0	89009.05870876604
KAK5578298.1	DDB_G0277631	hypothetical protein RB653_003254 [Dictyostelium firmibasis]	peptidyl-tRNA hydrolase (EC 3.1.1.29)	pth2 DDB_G0277631	-2.12031	19.2801	-2.93224	0.0205126	0.0568771	-3.43119	2265361.0719999997	613311	305505.81149498065	462924.8599493243
EAL64625.1	DDB_G0285575	alkylated DNA repair protein [Dictyostelium discoideum AX4]	Alpha-ketoglutarate-dependent dioxygenase alkB (EC 1.14.11.-) (Alkylated DNA repair protein alkB)	alkB	-2.1143	20.3948	-2.88681	0.0219331	0.0595639	-3.49856	5.38315e+06	1284593.9333000001	1096384.9684754647	522500.98221378645
1LVK	DDB_G0286355	A Chain A, MYOSIN	Myosin-2 heavy chain (Myosin II heavy chain)	mhcA	-2.1134	32.2354	-4.83765	0.00158777	0.0101703	-0.823945	12875122766	2998277042	2028246730.4208126	701670930.3330879
EEU04123.1	DDB_G0275301	hypothetical protein DDB_G0275301 [Dictyostelium discoideum AX4]	BAR domain-containing protein	NA	-2.11226	24.1149	-2.18484	0.0629239	0.13145	-4.54052	4.42939e+07	11754275	32756471.754001405	11127585.771128641
EAL65297.1	DDB_G0284217	CAF1 family protein [Dictyostelium discoideum AX4]	poly(A)-specific ribonuclease (EC 3.1.13.4)	NA	-2.11058	20.0878	-3.88547	0.00534193	0.0222317	-2.06318	1.41125e+06	366133.26584999997	206946.00362119102	238393.7810172524
XP_641253.1	DDB_G0280047	initiation factor eIF-4 gamma middle domain-containing protein [Dictyostelium discoideum AX4]	Yellow mounds protein A (YELA)	yelA	-2.10976	22.4351	-4.68556	0.00191007	0.0114072	-1.01225	1.27227e+06	309652	78659.30716527291	135378.43787803454
XP_635380.1	DDB_G0291173	NADH dehydrogenase [Dictyostelium discoideum AX4]	NADH dehydrogenase [ubiquinone] flavoprotein 2, mitochondrial (EC 7.1.1.2)	ndufv2	-2.10836	25.375	-4.77569	0.00171124	0.0107322	-0.900214	100287040.61500001	2.32834e+07	18427991.68625467	4547011.187765383
XP_646972.1	DDB_G0268796	hypothetical protein DDB_G0268796 [Dictyostelium discoideum AX4]	YbaK/aminoacyl-tRNA synthetase-associated domain-containing protein	NA	-2.10755	20.3588	-2.86582	0.0226238	0.0608572	-3.52972	1.65622e+07	3.8233e+06	2442120.830891068	132567.6651590051
EAL61767.1	DDB_G0291566	glutamate-rich WD repeat-containing protein 1 [Dictyostelium discoideum AX4]	Glutamate-rich WD repeat-containing protein 1	grwd1	-2.10474	20.943	-3.40005	0.0104386	0.0350784	-2.74687	1.56728e+07	3939982.4305000002	960938	2131182.4389114906
EAL61787.1	DDB_G0291606	RING zinc finger-containing protein [Dictyostelium discoideum AX4]	RING zinc finger-containing protein	vps8	-2.10116	18.7759	-4.80788	0.00164583	0.0104472	-0.860516	807652	188028	167490.8960726753	36937.32657488039
XP_629275.1	DDB_G0293030	isoleucyl-tRNA synthetase [Dictyostelium discoideum AX4]	Probable isoleucine--tRNA ligase, mitochondrial (EC 6.1.1.5) (Isoleucyl-tRNA synthetase) (IleRS)	mileS	-2.1008	23.5618	-3.52349	0.00877555	0.0311643	-2.57008	4.62783e+07	10913191.866999999	939727.2910959333	2333685.3455583774
EAL61342.1	DDB_G0291972	cullin A [Dictyostelium discoideum AX4]	Cullin-1 (CUL-1) (Cullin-A)	culA	-2.10035	23.0665	-3.47802	0.00935255	0.0326976	-2.63498	1.50338e+07	3020476.0360000003	11597189.502608621	988857
AAA65499.1	DDB_G0284473	H(+)-transporting ATPase [Dictyostelium discoideum]	V-type proton ATPase subunit C (V-ATPase subunit C) (Vacuolar proton pump subunit C)	vatC	-2.09798	24.8678	-3.89319	0.00528675	0.0220751	-2.05256	2.26981e+08	5.24663e+07	80723829.79302979	15455581.908946227
XP_642300.1	DDB_G0278341	hypothetical protein DDB_G0278341 [Dictyostelium discoideum AX4]	ATP citrate synthase (EC 2.3.3.8)	NA	-2.09785	27.1072	-6.23758	3.36001e-4	0.00382073	0.740879	1197762120	278667005.29999995	193737661.19187975	2.78866e+07
EAL73561.1	DDB_G0268216	hypothetical protein DDB_G0268216 [Dictyostelium discoideum AX4]	Fanconi anemia group D2 protein homolog	NA	-2.09717	18.3486	-2.1347	0.0678868	0.138622	-4.61375	1.01042e+06	250843.44550000003	0	119627.07196508115
XP_636635.1	DDB_G0288617	SH2 domain-containing protein [Dictyostelium discoideum AX4]	Dual specificity protein kinase shkB (EC 2.7.11.1) (SH2 domain-containing protein 2) (SH2 domain-containing protein B)	shkB	-2.09663	23.4572	-2.78861	0.0253666	0.0662477	-3.64452	5.25001e+07	1.27938e+07	78745.3	5101718.183138576
XP_637324.1	DDB_G0287233	guanosine-3',5'-bis 3'-diphosphatase [Dictyostelium discoideum AX4]	Guanosine-3',5'-bis(diphosphate) 3'-pyrophosphohydrolase MESH1 (Metazoan SpoT homolog 1) (Penta-phosphate guanosine-3'-pyrophosphohydrolase)	spoT	-2.09511	21.4201	-3.28503	0.0122934	0.0396364	-2.91319	1.57634e+07	3052439.8959999997	12906751.380867153	732484.6370881527
KAK5577525.1	DDB_G0275739	hypothetical protein RB653_002468 [Dictyostelium firmibasis]	Armadillo repeat-containing domain-containing protein	NA	-2.09488	21.9462	-4.16836	0.00367322	0.0171939	-1.68021	9.60677e+06	2.20842e+06	4583659.641986845	889442
EAL69240.1	DDB_G0276573	hypothetical protein DDB_G0276573 [Dictyostelium discoideum AX4]	Uncharacterized protein	NA	-2.09388	20.8612	-4.22756	0.00340147	0.0164344	-1.60162	2.11958e+06	497626	0	47126.8
EAL63202.1	DDB_G0288461	hydroxymethylglutaryl-CoA synthase [Dictyostelium discoideum AX4]	Hydroxymethylglutaryl-CoA synthase A (HMG-CoA synthase A) (EC 2.3.3.10) (3-hydroxy-3-methylglutaryl coenzyme A synthase A)	hgsA	-2.09345	24.63	-2.67948	0.0298461	0.0748313	-3.80706	268489386	6.16031e+07	78498732.90262827	3500615.0921737105
XP_636765.1	DDB_G0288329	hypothetical protein DDB_G0288329 [Dictyostelium discoideum AX4]	Uncharacterized protein	NA	-2.08665	24.1433	-3.91034	0.00516641	0.0217018	-2.02902	39282441.629999995	9.42041e+06	6692298.159069087	2985764.8599512056
KAK5578467.1	DDB_G0287107	hypothetical protein RB653_008138 [Dictyostelium firmibasis]	lipoate--protein ligase (EC 6.3.1.20)	NA	-2.08634	22.7526	-2.51051	0.0384602	0.0910586	-4.05888	25748077.439999998	5.10745e+06	19759549.677284036	547343.7008347602
BAA04740.1	DDB_G0294068	unnamed protein product (mitochondrion) [Dictyostelium discoideum]	ORF1740	DidioMp27	-2.08454	20.4079	-1.54589	0.163545	0.269212	-5.43153	16361032.434500001	3.04881e+06	14347453.885926627	522748.9508440769
EAL61662.1	DDB_G0291356	G-protein-coupled receptor family 3 protein 5 [Dictyostelium discoideum AX4]	Metabotropic glutamate receptor-like protein E (DdmGluPR) (GABA-B receptor-like protein grlE)	grlE	-2.08429	19.3445	-2.28244	0.0542794	0.117566	-4.39711	4878714.034499999	1.14731e+06	510496.2589868986	0
XP_635463.1	DDB_G0291029	sulfate adenylyltransferase [Dictyostelium discoideum AX4]	sulfate adenylyltransferase (EC 2.7.7.4)	NA	-2.08406	23.5611	-3.19628	0.0139635	0.0432446	-3.04248	286152283.04999995	6.51839e+07	105252644.05626649	2145254.140335854
EAL68632.1	DDB_G0277629	60S ribosomal protein L7a [Dictyostelium discoideum AX4]	Large ribosomal subunit protein eL8 (60S ribosomal protein L7a)	rpl7a	-2.08338	25.0912	-3.55132	0.00844137	0.0303923	-2.53049	1.43737e+08	2.95761e+07	102745090.14478417	6051976.807263881
KAK5584739.1	DDB_G0282435	hypothetical protein RB653_006356 [Dictyostelium firmibasis]	Ubiquitin-like domain-containing protein	NA	-2.08312	20.232	-3.79084	0.00607096	0.0240993	-2.19394	1.1435e+06	268271	281315.84357910603	51825.849822152995
XP_003291689.1	DDB_G026976	uncharacterized protein DICPUDRAFT_57488 [Dictyostelium purpureum]	protein-histidine N-methyltransferase (EC 2.1.1.85)	cnrI	-2.08275	18.37	-1.64552	0.141333	0.24025	-5.30057	946008	321546	551915.0607566322	352159.8249448911
XP_642910.1	DDB_G0277061	diphthamide biosynthesis protein 3 [Dictyostelium discoideum AX4]	Diphthamide biosynthesis protein 3	dph3	-2.0811	17.5689	-2.95825	0.0197433	0.0550488	-3.39268	601590	145091	0	40930.745497071504
EAL70423.1	DDB_G0273979	26S proteasome regulatory subunit S14 [Dictyostelium discoideum AX4]	Probable 26S proteasome non-ATPase regulatory subunit 8 (26S proteasome regulatory subunit RPN12) (26S proteasome regulatory subunit S14) (Protein M4) (Vegetative cell protein X)	psmD8-1; psmD8-2	-2.07761	24.3035	-3.01485	0.0181715	0.0519542	-3.30901	1.35369e+08	3.21227e+07	13760124.862150181	4174079.4226966044
EGC34104.1	DDB_G0284825	hypothetical protein DICPUDRAFT_153718 [Dictyostelium purpureum]	Rap-GAP domain-containing protein	NA	-2.0753	19.8504	-2.53436	0.0371038	0.0888244	-4.02336	6.65318e+06	1487401.4980000001	3204992.2455801144	135783.39163836968
EAL65898.1	DDB_G0283137	phosphopyruvate hydratase [Dictyostelium discoideum AX4]	Enolase A (EC 4.2.1.11) (2-phospho-D-glycerate hydro-lyase A) (2-phosphoglycerate dehydratase A)	enoA	-2.07498	29.8576	-5.9159	4.69485e-4	0.00462602	0.407251	2910616065	6.92181e+08	3.39273e+08	101497513.40182084
EAL69590.1	DDB_G0275679	hypothetical protein DDB_G0275679 [Dictyostelium discoideum AX4]	Rac guanine nucleotide exchange factor JJ (RacGEF JJ)	gxcJJ	-2.07335	21.1409	-6.17629	3.57769e-4	0.00396807	0.678451	9094753.546500001	2.16338e+06	657438.6865869367	212502.4267874447
KAK5580200.1	DDB_G0286707	hypothetical protein RB653_000213 [Dictyostelium firmibasis]	Mic1 domain-containing protein	NA	-2.07333	19.1845	-2.09732	0.071837	0.144799	-4.66808	2.91522e+06	1.12482e+06	391968.42736384296	1256781.8509090927
EAL66459.1	DDB_G0282075	peptidase M24 family protein [Dictyostelium discoideum AX4]	Xaa-Pro aminopeptidase 3 (X-Pro aminopeptidase 3) (EC 3.4.11.9) (Aminopeptidase P3) (APP3)	xpnpep3	-2.07273	22.415	-4.74385	0.00177877	0.0108829	-0.93965	1.5413e+07	3.45788e+06	7204683.430487402	0
EAL67481.1	DDB_G0280019	hypothetical protein DDB_G0280019 [Dictyostelium discoideum AX4]	DJ-1/PfpI domain-containing protein	NA	-2.06755	21.198	-2.88162	0.022102	0.059919	-3.50627	1.34904e+06	343866.14430000004	848464.6932578647	265153.14191356394
XP_012753839.1	DDB_G0292686	hypothetical protein SAMD00019534_065650 [Acytostelium subglobosum LB1]	NA	dus3l	-2.06609	19.1708	-1.65765	0.138827	0.236705	-5.28436	2.71213e+06	1.09189e+06	1057898.6574626719	1268593.1293075057
XP_635381.1	DDB_G0291175	hypothetical protein DDB_G0291175 [Dictyostelium discoideum AX4]	EF-hand domain-containing protein	NA	-2.06553	26.8696	-5.35975	8.63147e-4	0.00675957	-0.205412	384159558.04999995	92036476.46000001	51612185.48740218	15753687.613216631
EAL66049.1	DDB_G0282379	hypothetical protein DDB_G0282379 [Dictyostelium discoideum AX4]	Large ribosomal subunit protein eL28 (60S ribosomal protein L28)	rpl28	-2.06496	23.7311	-2.02591	0.0800243	0.156712	-4.77124	6.93448e+07	1.54594e+07	35389357.77565143	446933
XP_637611.1	DDB_G0286671	ankyrin repeat-containing protein [Dictyostelium discoideum AX4]	NAD-dependent deacetylase sir2B (EC 2.3.1.286) (Silent information regulator sir2B)	sir2B	-2.06403	18.2252	-2.6138	0.0329305	0.0806779	-3.90498	1.0936e+06	265320	0	63178.126046304016
XP_645030.1	DDB_G0274049	hypothetical protein DDB_G0272877 [Dictyostelium discoideum AX4]	Uncharacterized protein	NA	-2.06314	20.6518	-4.3422	0.0029354	0.0151155	-1.45097	3.07023e+07	7270025.607000001	6799407.561800183	633341.7510839168
EAL69773.1	DDB_G0275415	ubiquitin domain-containing protein [Dictyostelium discoideum AX4]	ubiquitinyl hydrolase 1 (EC 3.4.19.12)	NA	-2.0622	24.4512	-1.56596	0.158828	0.262942	-5.40547	6.94772e+07	1.65737e+07	9782725.889564132	1150891.0770653533
EAL69501.1	DDB_G0275501	O-methyltransferase family 3 protein [Dictyostelium discoideum AX4]	Probable caffeoyl-CoA O-methyltransferase 2 (EC 2.1.1.104) (O-methyltransferase 6)	omt6	-2.0596	24.9439	-2.23409	0.0584024	0.124343	-4.4683	2.55165e+08	61264070.855000004	37928014.14659977	9802078.779911248
EAL68106.1	DDB_G0277867	Rab GTPase [Dictyostelium discoideum AX4]	Ras-related protein Rab-1B	rab1B	-2.05863	23.2712	-1.99892	0.0833525	0.160889	-4.80999	3.16383e+07	7827831.2870000005	6035490.1247568345	3048528.5424399073
EAL66733.1	DDB_G0281503	hypothetical protein DDB_G0281503 [Dictyostelium discoideum AX4]	Uncharacterized protein	NA	-2.05825	19.9317	-1.66579	0.137169	0.234824	-5.27345	1.11252e+07	5162814.155900001	3054660.8814520193	6290958.550327405
KAK5576321.1	DDB_G0268222	hypothetical protein RB653_007462 [Dictyostelium firmibasis]	Purple acid phosphatase (EC 3.1.3.2)	NA	-2.0576	19.8773	-1.6956	0.131255	0.22715	-5.23333	30199880.362999998	3.7106e+06	36719795.09718492	293585.11970659846
XP_637242.1	DDB_G0287331	hypothetical protein DDB_G0287331 [Dictyostelium discoideum AX4]	Dynamin N-terminal domain-containing protein	NA	-2.05216	24.5062	-3.60298	0.00785659	0.0290223	-2.45725	1.99871e+07	5.28038e+06	8037011.786909615	3615004.794199011
EAL65804.1	DDB_G0283327	Erk2-dependent phosphoprotein [Dictyostelium discoideum AX4]	Erk2-dependent phosphoprotein	eppA	-2.05209	24.5826	-3.28109	0.0123629	0.0397699	-2.91892	4.97957e+07	1.17522e+07	16722028.934807438	2.03209e+06
XP_645020.1	DDB_G0274069	hypothetical protein DDB_G0272636 [Dictyostelium discoideum AX4]	J domain-containing protein	NA	-2.05179	20.5231	-2.17096	0.0642603	0.13347	-4.56083	2.36005e+06	807006	1123642.4803715567	853210.3177367715
XP_644195.1	DDB_G0274437	hypothetical protein DDB_G0274437 [Dictyostelium discoideum AX4]	Twinfilin	twfA	-2.05041	23.0093	-4.26024	0.00326086	0.0160829	-1.55846	15415132.030000001	3.71512e+06	1824933.8633616688	316243.2845358409
EAL61865.1	DDB_G0291163	nucleoporin 155 [Dictyostelium discoideum AX4]	Nucleoporin 155	nup155	-2.04696	23.3105	-4.22551	0.00341051	0.0164604	-1.60433	3.01817e+07	7.10495e+06	10175521.422558358	577422.2166486102
XP_642352.1	DDB_G0278685	ANTH domain-containing protein [Dictyostelium discoideum AX4]	ANTH domain-containing protein	clmA	-2.04583	23.6576	-3.72248	0.00666419	0.0258029	-2.28919	5.20904e+07	1.17379e+07	27014388.396821972	249520.24177159276
KAK5579616.1	DDB_G0290319	hypothetical protein RB653_009301 [Dictyostelium firmibasis]	BolA-like protein DDB_G0274169	NA	-2.04573	19.4509	-2.92004	0.0208844	0.0576949	-3.44927	1.57281e+06	374841.28359999997	679413.7056553798	133683.83307168656
AAF05592.1	DDB_G0277823	alanyl-tRNA synthetase [Dictyostelium discoideum]	Alanine--tRNA ligase, cytoplasmic (EC 6.1.1.7) (Alanyl-tRNA synthetase) (AlaRS)	alaS	-2.04568	27.627	-4.72198	0.00182683	0.0110567	-0.966821	724584835.3499999	1.81665e+08	4.10082e+07	67098065.68448538
EAL65158.1	DDB_G0284579	hypothetical protein DDB_G0284579 [Dictyostelium discoideum AX4]	Uncharacterized protein	NA	-2.04343	18.9256	-2.87426	0.0223434	0.0603915	-3.51719	2.50798e+06	701341.2353000001	451716.3270079477	505440.0809171584
EAL72126.1	DDB_G0269552	hypothetical protein DDB_G0269552 [Dictyostelium discoideum AX4]	Sm domain-containing protein	NA	-2.04032	19.4524	-3.35709	0.0110939	0.0366513	-2.80882	1.60967e+06	465847	0	357432
XP_640459.1	DDB_G0281823	peptidase S8 and S53 domain-containing protein [Dictyostelium discoideum AX4]	Peptidase S8 and S53 domain-containing protein	V4-7	-2.03896	25.818	-2.24249	0.0576645	0.123238	-4.45595	3.52292e+08	8.7615e+07	164797063.82459018	47570075.63773584
KAK5576652.1	DDB_G0267734	hypothetical protein RB653_007796 [Dictyostelium firmibasis]	Methyltransferase type 11 domain-containing protein	NA	-2.03589	25.5715	-4.74436	0.00177766	0.0108829	-0.939015	3.11638e+08	7.35871e+07	114057873.1470584	7295504.388097562
CAA30707.1	DDB_G0294473	DIF inducible [Dictyostelium discoideum]	Stalk-specific protein A (DIF-inducible protein)	staA	-2.03571	19.9596	-1.94887	0.0898852	0.170955	-4.88145	665524	162990	127490.64398551843	37518.10399199253
EAL64639.2	DDB_G0285603	hypothetical protein DDB_G0285603 [Dictyostelium discoideum AX4]	Uncharacterized protein	NA	-2.03434	19.1122	-1.60512	0.149982	0.25116	-5.35415	2.65129e+06	886951.0831500001	0	857640.3790561433
EAL62466.1	DDB_G0289907	EGF-like domain-containing protein [Dictyostelium discoideum AX4]	EGF-like domain-containing protein	NA	-2.03425	19.0033	-1.76136	0.119043	0.211376	-5.14374	2.68907e+06	684756	516861.9481865509	302883.55874711636
XP_629283.1	DDB_G0293036	hypothetical protein DDB_G0293036 [Dictyostelium discoideum AX4]	Probable ATP-dependent RNA helicase ddx5 (EC 3.6.4.13) (DEAD box protein 5)	ddx5	-2.03379	18.1597	-1.8648	0.101992	0.187778	-5.0002	705400	208103	387736.9837126037	190337.98694329438
XP_629423.1	DDB_G0292898	hypothetical protein DDB_G0292898 [Dictyostelium discoideum AX4]	Probable 6-phosphogluconolactonase (6PGL) (EC 3.1.1.31)	pgl	-2.03355	24.3756	-2.52325	0.0377298	0.0900356	-4.03991	7.79784e+07	1.8674e+07	22389502.407873657	1345043.9527733573
Q55C57.1	DDB_G0270218	RecName: Full=Probable serine/threonine-protein kinase glkA; AltName: Full=Glycogen synthase kinase-like kinase A	Probable serine/threonine-protein kinase glkA (EC 2.7.11.26) (Glycogen synthase kinase-like kinase A)	glkA	-2.03111	18.9776	-2.15751	0.0655822	0.135303	-4.58047	879186	271000	90190.38262224672	234151.01043461738
XP_003288616.1	DDB_G0270482	uncharacterized protein DICPUDRAFT_152862 [Dictyostelium purpureum]	Elongation factor G, mitochondrial (EF-Gmt) (Elongation factor G 1, mitochondrial) (mEF-G 1) (Elongation factor G1)	gfm1	-2.03061	26.5353	-5.60828	6.54267e-4	0.00568769	0.0741191	3.9975e+08	96796885.33500001	86381748.02609581	6424323.434400153
XP_647649.1	DDB_G0268212	hypothetical protein DDB_G0268212 [Dictyostelium discoideum AX4]	Helicase ATP-binding domain-containing protein	NA	-2.02906	21.9871	-5.37287	8.50439e-4	0.00672317	-0.190419	1.93736e+07	4.84369e+06	2839589.943729137	1530340.7318257904
KAK5582577.1	DDB_G0279591	hypothetical protein RB653_004162 [Dictyostelium firmibasis]	Glutamine synthetase	glnA3 glnB DDB_G0279591	-2.02752	29.7917	-4.94018	0.00140442	0.00927288	-0.699084	3398978227	8.48169e+08	138782035.6288035	223294833.68134314
EAL60897.1	DDB_G0293090	hypothetical protein DDB_G0293090 [Dictyostelium discoideum AX4]	S5 DRBM domain-containing protein	NA	-2.02701	27.2578	-5.29769	9.26174e-4	0.00710176	-0.276698	5.53826e+08	136929913.35000002	120441647.38045685	37966255.82482922
EAL72172.1	DDB_G0269644	hypothetical protein DDB_G0269644 [Dictyostelium discoideum AX4]	Uncharacterized protein	NA	-2.0267	19.001	-2.15502	0.0658298	0.135478	-4.58411	379215	86684.6	198668.31939338867	9142.76
XP_635679.1	DDB_G0290597	RabGAP/TBC domain-containing protein [Dictyostelium discoideum AX4]	RabGAP/TBC domain-containing protein	NA	-2.01845	23.9573	-4.19281	0.0035582	0.01684	-1.64768	4.97959e+07	1.22463e+07	6873706.934112582	834063.8368795487
EAL72231.1	DDB_G0269762	hypothetical protein DDB_G0269762 [Dictyostelium discoideum AX4]	Ribosomal protein S18	NA	-2.01547	26.3276	-5.80016	5.31177e-4	0.00506756	0.283559	2.89696e+08	7.23066e+07	26269751.11005111	15196047.380523166
Q86B20.1	DDB_G0272078	RecName: Full=Eukaryotic translation initiation factor 3 subunit A; Short=eIF3a; AltName: Full=Eukaryotic translation initiation factor 3 subunit 10	Eukaryotic translation initiation factor 3 subunit A (eIF3a) (Eukaryotic translation initiation factor 3 subunit 10)	eif3A eif3s10 DDB_G0272078	-2.01332	27.0008	-5.43948	7.89035e-4	0.00643664	-0.114712	3.27141e+08	8.16155e+07	27147680.747436706	15312041.509249188
KAK5576116.1	DDB_G0268624	hypothetical protein RB653_007256 [Dictyostelium firmibasis]	Elongator complex protein 6	elp6 DDB_G0268624	-2.01304	19.1286	-2.23734	0.0581156	0.12385	-4.46352	970710	267930	738795.2049100482	247794.22499099834
EGC34226.1	DDB_G0282625	hypothetical protein DICPUDRAFT_35373 [Dictyostelium purpureum]	Phosphatidylinositol 3-kinase	pikG	-2.01224	18.7362	-1.54019	0.164906	0.270518	-5.4389	1.63466e+06	274682.40304999996	1705965.9441050617	36601.486704130606
KAK5581826.1	DDB_G0293770	hypothetical protein RB653_003404 [Dictyostelium firmibasis]	Fucosyltransferase (EC 2.4.1.-)	NA	-2.01035	25.0764	-3.87647	0.00540702	0.0223374	-2.07556	1.1939e+08	3.00892e+07	49260907.74656354	14278114.612418707
EAL60459.1	DDB_G0293920	hypothetical protein DDB_G0293920 [Dictyostelium discoideum AX4]	Leucine-rich repeat-containing protein	NA	-2.00974	24.192	-2.71653	0.02824	0.0716824	-3.75186	1.55305e+08	3.88525e+07	27092258.425034128	9.47427e+06
KAK5582979.1	DDB_G0278429	hypothetical protein RB653_004569 [Dictyostelium firmibasis]	Small ribosomal subunit protein uS10 domain-containing protein	rps20 DDB_G0278429	-2.00906	23.8938	-2.56742	0.0353047	0.0852882	-3.9741	1.00908e+08	2.15601e+07	85132592.18641084	10957315.197852615
XP_637117.1	DDB_G0287607	proliferating cell nuclear antigen [Dictyostelium discoideum AX4]	Proliferating cell nuclear antigen (PCNA)	pcna	-2.00759	23.0543	-2.37355	0.0472904	0.10605	-4.26239	2.06563e+07	6611505.952500001	12958259.288115451	6710571.251399384
EAL72594.1	DDB_G0270488	hypothetical protein DDB_G0270488 [Dictyostelium discoideum AX4]	EGF-like domain-containing protein	NA	-2.00435	25.9199	-3.0527	0.0171943	0.0500168	-3.25318	2.22844e+08	64270880.58499999	17929606.58463164	45949346.12347928
XP_646155.1	DDB_G0269658	hypothetical protein DDB_G0269658 [Dictyostelium discoideum AX4]	Alpha N-terminal protein methyltransferase 1 (EC 2.1.1.244) (X-Pro-Lys N-terminal protein methyltransferase 1) (NTM1)	NA	-2.0018	20.4654	-2.97771	0.0191874	0.0540005	-3.36389	20844973.005000003	5.11356e+06	11625964.286759125	2558270.8257506597
EAL67412.1	DDB_G0280371	hypothetical protein DDB_G0280371 [Dictyostelium discoideum AX4]	Probable glycerol kinase (GK) (Glycerokinase) (EC 2.7.1.30) (ATP:glycerol 3-phosphotransferase)	gk	-1.99897	19.6662	-3.81558	0.00587054	0.0236543	-2.15963	3.89865e+06	977929.6012500001	1376156.2049611874	358591.40726173524
Q86HD3.1	DDB_G0276411	RecName: Full=Ribosome assembly factor mrt4; AltName: Full=mRNA turnover protein 4	Ribosome assembly factor mrt4 (mRNA turnover protein 4)	mrt4 DDB_G0276411	-1.99624	22.8955	-2.51568	0.0381618	0.0906822	-4.05118	3.1398e+07	7799107.870999999	6481333.833780509	645979.7037068639
XP_644018.1	DDB_G0274261	hypothetical protein DDB_G0274261 [Dictyostelium discoideum AX4]	MRH domain-containing protein	NA	-1.99592	20.2778	-2.80111	0.0248998	0.0655694	-3.62591	807204	189791	401218.3793852682	15828.544284667545
NP_050093.1	DDB_G0294070	ORF425 (mitochondrion) [Dictyostelium discoideum]	ORF425	DidioMp26	-1.99438	21.2876	-2.51108	0.0384271	0.0910586	-4.05802	1.56204e+07	5.68209e+06	1261936.1725009237	5825330.574666485
XP_628890.1	DDB_G0293938	hypothetical protein DDB_G0293938 [Dictyostelium discoideum AX4]	Uncharacterized protein	NA	-1.99255	23.6098	-3.41114	0.0102762	0.0348423	-2.73091	1.36138e+07	3.42518e+06	615640.5320700135	283302.1600554426
BAC16796.1	DDB_G0279607	formin homology protein A [Dictyostelium discoideum]	Formin-A	forA	-1.99124	26.0953	-4.45106	0.00255671	0.0139045	-1.30984	3.08687e+08	7.87284e+07	45434173.31692135	21688888.945832346
EAL71476.1	DDB_G0271904	phosphoenolpyruvate carboxykinase [Dictyostelium discoideum AX4]	Phosphoenolpyruvate carboxykinase [GTP], mitochondrial (PEPCK-M) (EC 4.1.1.32)	pck2	-1.99073	26.8915	-5.41697	8.09213e-4	0.00654198	-0.140211	230785087	5.75785e+07	5.00951e+07	6753959.213891437
XP_641300.1	DDB_G0280199	glutamate decarboxylase [Dictyostelium discoideum AX4]	Glutamate decarboxylase A (EC 4.1.1.15)	gadA	-1.98968	20.7644	-2.3246	0.0509245	0.111969	-4.33486	605586	145552	310695.6260995615	44596.59607150708
EAL68500.1	DDB_G0278655	short-chain dehydrogenase/reductase family protein [Dictyostelium discoideum AX4]	Short-chain dehydrogenase/reductase family protein	NA	-1.98243	19.2415	-3.87928	0.00538661	0.0223145	-2.07169	539250.9010000001	131314.31446999998	282413.2794553367	48473.26322126931
XP_639156.1	DDB_G0283307	tetratricopeptide-like helical domain-containing protein [Dictyostelium discoideum AX4]	Tetratricopeptide-like helical domain-containing protein	prpf39	-1.97947	23.2047	-3.05736	0.017078	0.0498719	-3.24632	1.5942e+07	4.43958e+06	7345549.396774495	3194334.435189223
XP_001134579.2	DDB_G0294557	hypothetical protein DDB_G0294557 [Dictyostelium discoideum AX4]	Calponin-homology (CH) domain-containing protein	NA	-1.97754	20.3627	-1.93996	0.0910992	0.172801	-4.89412	8.75717e+06	2.039e+06	4941096.554946275	0
EAL61335.1	DDB_G0292250	hypothetical protein DDB_G0292250 [Dictyostelium discoideum AX4]	Sulfide:quinone oxidoreductase, mitochondrial (EC 1.8.5.8)	sqor	-1.97721	27.4755	-3.79986	0.00599706	0.0239367	-2.18142	5.90144e+08	1.42024e+08	281744506.62981445	23049415.425843842
XP_641767.1	DDB_G0279277	hypothetical protein DDB_G0279277 [Dictyostelium discoideum AX4]	Phospholipid/glycerol acyltransferase domain-containing protein	NA	-1.97699	22.917	-3.58072	0.00810306	0.029641	-2.48876	1.09126e+07	3.11825e+06	331835.7866774535	2021422.2074090233
KAK5580884.1	DDB_G0284953	hypothetical protein RB653_000908 [Dictyostelium firmibasis]	5-oxoprolinase	oplah DDB_G0284953	-1.97328	24.0427	-4.89396	0.00148402	0.00967082	-0.755163	5.04827e+07	1.22382e+07	22090312.942252927	783928.1064025888
EAL73415.2	DDB_G0267924	P-type ATPase [Dictyostelium discoideum AX4]	P-type ATPase	NA	-1.97237	20.4926	-2.04817	0.0773788	0.152756	-4.73919	1.24112e+06	375456	892936	365581.2041092585
EAL61604.1	DDB_G0291241	GlcNAc transferase [Dictyostelium discoideum AX4]	GlcNAc transferase	gnt2	-1.97179	20.0244	-1.14572	0.287434	0.410633	-5.90983	805070	347717	259011.77244074826	402401.5536133474
Q54DD4.1	DDB_G0292324	RecName: Full=Putative mediator of RNA polymerase II transcription subunit 28; AltName: Full=Putative mediator complex subunit 28	Putative mediator of RNA polymerase II transcription subunit 28 (Putative mediator complex subunit 28)	med28 DDB_G0292324	-1.97169	19.4033	-4.39327	0.00275063	0.0145521	-1.38454	4.12839e+06	1.06413e+06	0	221435.27394441963
XP_637314.2	DDB_G0287219	hypothetical protein DDB_G0287219 [Dictyostelium discoideum AX4]	Calmodulin-binding protein CaM-BP15	NA	-1.97092	20.3079	-0.973616	0.360842	0.487072	-6.08558	521889.51895000006	155818	124626.30764497124	118839.84874107823
EAL69541.1	DDB_G0275581	hypothetical protein DDB_G0275581 [Dictyostelium discoideum AX4]	C2H2-type domain-containing protein	NA	-1.95763	20.4645	-1.45084	0.187655	0.299755	-5.55259	18576022.119999997	5.53017e+06	3.07512e+06	4006192.073630609
Q1ZXF7.1	DDB_G0284553	RecName: Full=GDP-mannose 4,6 dehydratase; AltName: Full=GDP-D-mannose dehydratase; Short=GMD	GDP-mannose 4,6 dehydratase (EC 4.2.1.47) (GDP-D-mannose dehydratase) (GMD)	gmd DDB_G0284553	-1.95437	23.1146	-3.07051	0.0167539	0.0491803	-3.22695	2.77538e+07	7470023.416999999	13262724.314796058	4554499.558886806
EAL67745.1	DDB_G0279193	RNA polymerase II largest subunit [Dictyostelium discoideum AX4]	DNA-directed RNA polymerase II subunit rpb1 (RNA polymerase II subunit B1) (EC 2.7.7.6) (DNA-directed RNA polymerase III subunit A)	polr2a	-1.95431	24.2941	-3.67403	0.00712231	0.0269964	-2.35709	3.43468e+07	8.8921e+06	1568617.5900318176	1094249.337704867
Q54GQ6.1	DDB_G0289993	RecName: Full=Peroxisomal acyl-coenzyme A oxidase 1	Peroxisomal acyl-coenzyme A oxidase 1 (EC 1.3.3.6)	acox1 DDB_G0289993	-1.95125	22.9111	-5.95665	4.49692e-4	0.00453012	0.450338	4.95825e+07	1.28235e+07	373728.82997466705	323139.91476164304
EAL60945.1	DDB_G0293186	hypothetical protein DDB_G0293186 [Dictyostelium discoideum AX4]	Expansin-like protein DDB_G0293186	NA	-1.95063	18.4235	-4.42265	0.00265012	0.0142404	-1.3465	560679	143608	164397.64480116335	31256.31472931556
Q54E71.1	DDB_G0291728	RecName: Full=Actin-related protein 5; AltName: Full=Actin-related protein E	Actin-related protein 5 (Actin-related protein E)	arpE actr5 DDB_G0291728	-1.94882	20.0985	-2.09108	0.0725179	0.14578	-4.67713	1.22248e+07	3.01358e+06	5315366.646877668	69073.41408611732
EAL62293.1	DDB_G0290333	hypothetical protein DDB_G0290333 [Dictyostelium discoideum AX4]	Peptidase S53 domain-containing protein	NA	-1.9469	26.5161	-3.96983	0.00477143	0.0205802	-1.9477	9.3593e+08	2.43624e+08	29965284.117972665	30110379.459623627
EAL71779.1	DDB_G0271298	S60 ribosomal protein L27 [Dictyostelium discoideum AX4]	Large ribosomal subunit protein eL27 (60S ribosomal protein L27)	rpl27	-1.94573	25.0789	-3.57589	0.00815765	0.0297631	-2.49561	157601000.10000002	4.09747e+07	25657149.36230221	7406793.343448763
XP_647084.1	DDB_G0267502	hypothetical protein DDB_G0267502 [Dictyostelium discoideum AX4]	SET domain-containing protein	NA	-1.94523	22.8763	-3.49741	0.00910176	0.0320448	-2.60728	1.03258e+07	3.08342e+06	212883.25752922945	2153809.685496726
KAK5576274.1	DDB_G0269046	hypothetical protein RB653_007415 [Dictyostelium firmibasis]	proton-translocating NAD(P)(+) transhydrogenase (EC 7.1.1.1)	NA	-1.94455	24.2747	-2.42333	0.0438644	0.100366	-4.18854	6.25125e+07	16240544.635000002	290522	106412.02573922019
KAK5579119.1	DDB_G0288923	hypothetical protein RB653_008798 [Dictyostelium firmibasis]	Upf1 domain-containing protein	upf1 DDB_G0288923	-1.94382	20.5344	-4.15441	0.00374062	0.0173829	-1.6988	1.40457e+07	3.72714e+06	3119564.0442006364	1335319.0686639727
KAK5578852.1	DDB_G0288621	hypothetical protein RB653_008527 [Dictyostelium firmibasis]	PCI domain-containing protein	psmD3 DDB_G0288621	-1.94258	27.327	-5.65553	6.2126e-4	0.00555066	0.126209	3.9199e+08	1.01908e+08	25309457.886924997	3928605.146932019
KAK5574802.1	DDB_G0271968	hypothetical protein RB653_010056 [Dictyostelium firmibasis]	L-type lectin-like domain-containing protein	NA	-1.93644	25.6668	-5.60475	6.56806e-4	0.00568769	0.0702195	1.37661e+08	3.59787e+07	13007373.136156524	3668821.363368586
XP_641615.1	DDB_G0279717	carboxylesterase, type B family protein [Dictyostelium discoideum AX4]	Carboxylic ester hydrolase (EC 3.1.1.-)	NA	-1.9318	24.6062	-5.04837	0.00123584	0.0085634	-0.569127	4.71071e+07	1.22959e+07	7130554.873960139	989587.3984206564
XP_646314.1	DDB_G0269814	initiation factor eIF-4 gamma middle domain-containing protein [Dictyostelium discoideum AX4]	Nuclear cap-binding protein subunit 1 (80 kDa nuclear cap-binding protein) (CBP80) (NCBP 80 kDa subunit)	ncbp1	-1.93102	22.9534	-1.94847	0.0899384	0.170955	-4.88201	3.06882e+07	7.50863e+06	15627779.069600914	148731.75565297608
XP_646620.1	DDB_G0270212	galactose-binding domain-containing protein [Dictyostelium discoideum AX4]	Galactose-binding domain-containing protein	DD7-1	-1.92996	26.6646	-1.98945	0.0845515	0.162916	-4.82355	839669265	2.17059e+08	210197346.22059605	12423597.091317398
XP_003290300.1	DDB_G0274613	uncharacterized protein DICPUDRAFT_98641 [Dictyostelium purpureum]	RING-type domain-containing protein	NA	-1.92883	18.1509	-1.39278	0.203904	0.319923	-5.62447	975498	366508	0	370639.0643860311
EAL66880.2	DDB_G0281167	DNA-dependent protein kinase subunit [Dictyostelium discoideum AX4]	DNA-dependent protein kinase catalytic subunit (DNA-PK catalytic subunit) (DNA-PKcs) (EC 2.7.11.1)	dnapkcs	-1.92841	18.3961	-4.24361	0.00333159	0.0162499	-1.58039	2.03381e+06	562782.4066999999	0	249906
Q54CT8.1	DDB_G0292730	RecName: Full=Probable adenylate kinase B; Short=AK B; AltName: Full=ATP-AMP transphosphorylase B; AltName: Full=ATP:AMP phosphotransferase; AltName: Full=Adenylate monophosphate kinase	Probable adenylate kinase B (AK B) (EC 2.7.4.3) (ATP-AMP transphosphorylase B) (ATP:AMP phosphotransferase) (Adenylate monophosphate kinase)	adkB DDB_G0292730	-1.92691	22.7856	-1.41104	0.198664	0.31422	-5.60204	7.32698e+07	1.92025e+07	14901175.904888153	3195285.4153210656
KAK5576932.1	DDB_G0274813	hypothetical protein RB653_001869 [Dictyostelium firmibasis]	Uncharacterized protein	NA	-1.92601	21.6144	-2.70338	0.0287997	0.0728567	-3.77145	2.55532e+07	6.93948e+06	6624497.989030338	2985772.7540913117
EAL73249.1	DDB_G0267592	hypothetical protein DDB_G0267592 [Dictyostelium discoideum AX4]	Amine oxidase domain-containing protein	NA	-1.92309	20.7748	-1.67892	0.134534	0.23149	-5.25582	2.34476e+07	5.96762e+06	11636362.687956272	2045592.0710770278
KAK5574694.1	DDB_G0271564	hypothetical protein RB653_009947 [Dictyostelium firmibasis]	Peripheral subunit-binding (PSBD) domain-containing protein	pdhX	-1.92287	24.9147	-4.56743	0.00221007	0.0125974	-1.16108	8.79523e+07	2.35582e+07	24644557.95595406	8726069.547298225
XP_012755147.1	DDB_G0281569	hypothetical protein SAMD00019534_052220 [Acytostelium subglobosum LB1]	NA	tor	-1.9227	24.6606	-4.37673	0.00280905	0.0147943	-1.40601	8.43778e+07	2.19659e+07	30961315.07643432	6408878.108049765
KAK5583948.1	DDB_G0280021	hypothetical protein RB653_005554 [Dictyostelium firmibasis]	Mitochondrial substrate carrier family protein	mcfL DDB_G0280021	-1.92196	19.4067	-1.59531	0.152154	0.253794	-5.36706	1.57555e+07	4.16697e+06	635756.2704258674	425062.10942517535
EAL67299.1	DDB_G0280145	glycoside hydrolase family 63 protein [Dictyostelium discoideum AX4]	Mannosyl-oligosaccharide glucosidase (EC 3.2.1.106)	NA	-1.92085	22.1531	-1.33159	0.222357	0.340917	-5.69837	1.71021e+07	4.49243e+06	2873701.1354780355	374002.3897893166
KAK5579161.1	DDB_G0288811	hypothetical protein RB653_008840 [Dictyostelium firmibasis]	Rab-GAP TBC domain-containing protein	NA	-1.91953	17.9777	-1.2177	0.260555	0.380917	-5.83041	1.84498e+06	488619	0	42352.91167728059
XP_638840.1	DDB_G0283973	hypothetical protein DDB_G0283973 [Dictyostelium discoideum AX4]	Uncharacterized protein	NA	-1.91887	20.9391	-4.99516	0.00131579	0.00885648	-0.632811	6.54586e+06	1.73113e+06	0	0
EAL68134.1	DDB_G0277923	hypothetical protein DDB_G0277923 [Dictyostelium discoideum AX4]	Emp24/gp25L/p24 family protein	empD	-1.91738	24.744	-3.56868	0.00823977	0.0299925	-2.50583	5.95504e+07	1.81183e+07	1700517.8736686043	12636017.317648636
EAL63639.1	DDB_G0287661	transcription initiation factor Spt5 [Dictyostelium discoideum AX4]	Transcription elongation factor SPT5	spt5	-1.91685	23.841	-3.99191	0.00463332	0.0202365	-1.91767	4.30095e+07	1.17288e+07	11864009.903741539	5.05184e+06
EAL63929.1	DDB_G0287005	proteasome component region PCI domain-containing protein [Dictyostelium discoideum AX4]	Eukaryotic translation initiation factor 3 subunit M (eIF3m)	eif3m	-1.91643	25.7415	-4.68738	0.00190583	0.0114072	-1.00998	1.86099e+08	4.89348e+07	61804701.79718229	14014445.708427794
Q54FQ8.1	DDB_G0290693	RecName: Full=Translation initiation factor eIF2B subunit gamma; AltName: Full=eIF2B GDP-GTP exchange factor subunit gamma	Translation initiation factor eIF2B subunit gamma (eIF2B GDP-GTP exchange factor subunit gamma)	eif2b3 DDB_G0290693	-1.91566	22.4616	-5.61312	6.50793e-4	0.00567931	0.0794775	18220110.009999998	4.80719e+06	2459517.1850589034	0
XP_643345.1	DDB_G0276167	hypothetical protein DDB_G0276167 [Dictyostelium discoideum AX4]	Uncharacterized protein	NA	-1.90795	23.197	-5.50893	7.30179e-4	0.00607763	-0.036488	2.43848e+07	6461674.8149999995	3643802.3344599456	73841.92655087101
XP_637399.1	DDB_G0287035	hypothetical protein DDB_G0287035 [Dictyostelium discoideum AX4]	Lysosome membrane protein 2-B (Lysosome membrane protein II-2) (LIMP II-2)	lmpB	-1.90497	25.1728	-3.76851	0.00625821	0.0245263	-2.22498	3.70459e+07	9.97554e+06	4977386.228843817	2254422.972475274
EAS66835.1	DDB_G0288777	mitochondrial processing peptidase beta subunit [Dictyostelium discoideum AX4]	Mitochondrial-processing peptidase subunit beta (EC 3.4.24.64) (Beta-MPP)	mppB	-1.90487	29.172	-3.5907	0.00799149	0.0293521	-2.47462	2343839609	6.48083e+08	3.0519e+08	251319036.00443205
EAL64561.1	DDB_G0285447	hypothetical protein DDB_G0285447 [Dictyostelium discoideum AX4]	Transmembrane protein 53	NA	-1.90436	19.4619	-2.44925	0.0421811	0.0976061	-4.15002	833945	302244	0	288869.1000632791
2W94	DDB_G0273919	A Chain A, DISCOIDIN-1 SUBUNIT A	Discoidin-1 subunit A (Discoidin-1 subunit alpha) (Discoidin I chain A)	dscA-1; dscA-2	-1.89918	22.1972	-2.97231	0.0193399	0.0542757	-3.37188	1.93992e+07	4.27648e+06	15867133.667100308	757929.7593507448
EAL61266.1	DDB_G0292284	hypothetical protein DDB_G0292284 [Dictyostelium discoideum AX4]	B box-type domain-containing protein	NA	-1.89827	18.2913	-2.30314	0.0526056	0.114713	-4.36657	3.08549e+06	717259	2321874.586247052	215925.07936891037
EAL70224.1	DDB_G0274663	hypothetical protein DDB_G0274663 [Dictyostelium discoideum AX4]	Serine protease K12H4.7	NA	-1.89605	22.6871	-4.45826	0.00253364	0.0138265	-1.30059	3.06561e+07	8.39385e+06	4751347.992112735	2619263.062916919
P11874.3	DDB_G0276441	RecName: Full=Large ribosomal subunit protein uL30; AltName: Full=60S ribosomal protein L7	Large ribosomal subunit protein uL30 (60S ribosomal protein L7)	rpl7 DDB_G0276441	-1.89585	25.2839	-2.4382	0.0428906	0.09869	-4.16645	2.66802e+08	6.27174e+07	211759889.0774839	28721433.714609068
EAL67781.2	DDB_G0279265	UPF0559 protein [Dictyostelium discoideum AX4]	Glucose-induced degradation protein 8 homolog	NA	-1.89568	20.5768	-3.16395	0.0146302	0.0446342	-3.08976	4.35593e+06	1.16933e+06	728991.9849658582	179512.82730876867
KAK5575480.1	DDB_G0270298	hypothetical protein RB653_006613 [Dictyostelium firmibasis]	ethanolamine-phosphate cytidylyltransferase (EC 2.7.7.14) (CTP:phosphoethanolamine cytidylyltransferase)	pctA DDB_G0270298	-1.8956	26.4612	-3.9622	0.00482025	0.0206327	-1.95811	1.14737e+08	27931926.615000002	68788774.42439295	591148
EAL63431.1	DDB_G0288011	methyltransferase type 11 domain-containing protein [Dictyostelium discoideum AX4]	Methyltransferase type 11 domain-containing protein	NA	-1.89451	24.1597	-5.03325	0.001258	0.00864785	-0.587177	7.79893e+06	2.09764e+06	0	0
EAL66726.1	DDB_G0281489	hypothetical protein DDB_G0281489 [Dictyostelium discoideum AX4]	Calcium load-activated calcium channel homolog (CLAC channel)	tmco1	-1.89271	22.9136	-3.07965	0.0165326	0.0487213	-3.21351	14352879.524999999	4.7758e+06	1198384.5404198498	3979999.337974869
XP_638232.1	DDB_G0285717	hydroxyacylglutathione hydrolase [Dictyostelium discoideum AX4]	Hydroxyacylglutathione hydrolase (EC 3.1.2.6) (Glyoxalase II) (Glx II) (Glyoxylase B1)	hagh	-1.89251	25.5711	-3.91061	0.00516457	0.0217018	-2.02866	1.11758e+08	3.01845e+07	583168.7108247599	3184715.392237061
XP_642615.1	DDB_G0277511	4-hydroxyphenylpyruvate dioxygenase [Dictyostelium discoideum AX4]	4-hydroxyphenylpyruvate dioxygenase (EC 1.13.11.27) (4-hydroxyphenylpyruvic acid oxidase) (4HPPD) (HPD) (HPPDase)	hpd	-1.89127	24.8181	-2.01146	0.0817893	0.159188	-4.792	2.7857e+08	7.10146e+07	143974935.83524525	17726629.73047227
EAL63156.1	DDB_G0288593	hypothetical protein DDB_G0288593 [Dictyostelium discoideum AX4]	ATP-dependent protease ATPase subunit HslU	NA	-1.89116	24.8473	-3.43785	0.00989609	0.0339392	-2.69253	7.31634e+07	2.04656e+07	4218777.466670905	7.80313e+06
XP_643210.1	DDB_G0276317	hypothetical protein DDB_G0276317 [Dictyostelium discoideum AX4]	PH domain-containing protein	NA	-1.89024	18.6255	-2.69442	0.0291873	0.0736609	-3.7848	7.42357e+06	2.37677e+06	1883787.4178844623	1880282.153098512
KAK5584819.1	DDB_G0282601	hypothetical protein RB653_006436 [Dictyostelium firmibasis]	Small ribosomal subunit protein uS17 N-terminal domain-containing protein	rps11	-1.88981	23.9476	-1.83282	0.106996	0.194747	-5.04489	189207540	48630519.650000006	86871311.00188723	8116621.778636097
Q54BM8.1	DDB_G0293552	RecName: Full=UPF0652 protein	UPF0652 protein	DDB_G0293552	-1.88861	25.1881	-4.44919	0.00256276	0.0139205	-1.31226	9.61273e+07	2.55579e+07	37162557.32395164	7694540.569770896
EDR41090.1	DDB_G0278053	thiamine pyrophosphate-binding enzyme family protein [Dictyostelium discoideum AX4]	Thiamine pyrophosphate-binding enzyme family protein	ilvB	-1.88783	25.5214	-4.23479	0.00336978	0.0163338	-1.59204	1.4512e+08	4.00883e+07	18416106.515268333	12787578.05126254
GAM22109.1	DDB_G0272813	hypothetical protein SAMD00019534_052840 [Acytostelium subglobosum LB1]	NA	cdk1	-1.88638	23.5662	-5.7252	5.7591e-4	0.00531419	0.202398	8.86855e+07	23923012.259999998	9480717.281130698	582792.4734486195
XP_641610.1	DDB_G0279707	hypothetical protein DDB_G0279707 [Dictyostelium discoideum AX4]	Uncharacterized protein	NA	-1.88607	18.6305	-2.57196	0.0350649	0.0848944	-3.96735	1.5744e+06	534550	0	456767.47160877695
Q55AR6.1	DDB_G0271750	RecName: Full=Neurofibromin-A; Short=DdNF1	Neurofibromin-A (DdNF1)	nfaA DDB_G0271750	-1.88596	19.8024	-1.80916	0.11085	0.200304	-5.07778	1.72199e+07	7157130.685500001	470069.5974690535	7684454.228231315
KAK5574525.1	DDB_G0271146	hypothetical protein RB653_009778 [Dictyostelium firmibasis]	CYTH domain-containing protein	udkD DDB_G0271146	-1.88525	19.834	-2.14357	0.066981	0.137098	-4.60081	871636	143044	980313.9429476422	0
XP_644835.1	DDB_G0273597	hypothetical protein DDB_G0273147 [Dictyostelium discoideum AX4]	Uncharacterized protein	NA	-1.88431	21.0625	-2.98591	0.0189581	0.0535897	-3.35177	6826109.932499999	1839105.3429999999	1156783.877998484	158513.40983028943
EAL63193.1	DDB_G0288489	hypothetical protein DDB_G0288489 [Dictyostelium discoideum AX4]	Putative uncharacterized protein DDB_G0288489	spoA	-1.8837	20.5014	-2.80842	0.0246312	0.0650143	-3.61504	862626.8029499999	228193	356151.2698653654	64577.6
EAL60823.1	DDB_G0293248	golgi reassembly stacking protein [Dictyostelium discoideum AX4]	Golgi reassembly stacking protein	grpA	-1.88349	18.7411	-1.95272	0.0893646	0.170368	-4.87597	2428059.2369999997	618670	1177292.3540672124	34770.71625411776
XP_646967.2	DDB_G0269086	alpha/beta hydrolase fold-1 domain-containing protein [Dictyostelium discoideum AX4]	Uncharacterized abhydrolase domain-containing protein DDB_G0269086 (EC 3.-.-.-)	NA	-1.88093	23.6825	-1.51315	0.171514	0.278819	-5.47369	109334489.27000001	6.8386e+07	40113917.56476007	87803558.97919251
EAL65368.1	DDB_G0284055	hypothetical protein DDB_G0284055 [Dictyostelium discoideum AX4]	Uncharacterized protein	NA	-1.88064	20.1662	-3.00313	0.0184857	0.0525845	-3.32631	3.13066e+07	8465895.030000001	4458502.610751059	500046.16050587426
XP_643299.1	DDB_G0276189	hypothetical protein DDB_G0276189 [Dictyostelium discoideum AX4]	Uncharacterized protein	NA	-1.8805	18.8654	-1.76634	0.118165	0.2101	-5.13691	921494	352344	603451.1457151867	387151.40324439603
EAL63933.1	DDB_G0287013	hypothetical protein DDB_G0287013 [Dictyostelium discoideum AX4]	Proline iminopeptidase (PIP) (EC 3.4.11.5) (Prolyl aminopeptidase)	NA	-1.8796	25.4604	-3.86502	0.00549101	0.0226015	-2.09132	1.88355e+08	4.89436e+07	79316544.18005604	3909646.341336193
KAK5575056.1	DDB_G0272831	hypothetical protein RB653_010311 [Dictyostelium firmibasis]	Proteasome subunit alpha type	psmA7 prdE DDB_G0272831	-1.87853	24.5672	-2.50768	0.0386244	0.0912442	-4.06309	2.98302e+07	9.53469e+06	16280845.257461684	8354367.279701584
XP_643596.1	DDB_G0275499	O-methyltransferase family 3 protein [Dictyostelium discoideum AX4]	Probable caffeoyl-CoA O-methyltransferase 1 (EC 2.1.1.104) (O-methyltransferase 5)	omt5	-1.87825	23.8262	-4.07553	0.00414808	0.0186975	-1.80453	8.1834e+07	2.20555e+07	16381193.02937943	1317461.6334986477
EAL70705.2	DDB_G0273501	adaptor-related protein complex 2, alpha subunit [Dictyostelium discoideum AX4]	AP-2 complex subunit alpha-2 (100 kDa coated vesicle protein C) (Adaptor protein complex AP-2 subunit alpha-2) (Adaptor-related protein complex 2 subunit alpha-2) (Alpha-adaptin C) (Alpha2-adaptin) (Clathrin assembly protein complex 2 alpha-C large chain) (Plasma membrane adaptor HA2/AP2 adaptin alpha C subunit)	ap2a1-1; ap2a1-2	-1.878	24.6053	-5.17085	0.00107141	0.00784479	-0.424248	7.64478e+07	2.10223e+07	9687089.669124385	5066591.687875271
KAK5578319.1	DDB_G0287439	hypothetical protein RB653_007989 [Dictyostelium firmibasis]	Eukaryotic translation initiation factor 3 subunit J (eIF3j)	NA	-1.87798	18.3653	-1.48235	0.179329	0.289019	-5.51291	980387.7900500001	138188	1193203.414814107	35878.4
XP_645519.1	DDB_G0271730	hypothetical protein DDB_G0271730 [Dictyostelium discoideum AX4]	phosphatidate phosphatase (EC 3.1.3.4)	NA	-1.87654	18.8101	-1.27274	0.241449	0.361933	-5.76753	976680	666847.6204199999	401990.5197670698	871701.4628903498
EAL64538.1	DDB_G0285833	hypothetical protein DDB_G0285833 [Dictyostelium discoideum AX4]	Uncharacterized protein	NA	-1.87598	18.9593	-1.8487	0.104483	0.191332	-5.02274	834361	153351	901773.9201708721	63632.13088481128
XP_645115.1	DDB_G0272504	hypothetical protein DDB_G0272504 [Dictyostelium discoideum AX4]	Uncharacterized protein	NA	-1.87592	23.8044	-5.04818	0.00123611	0.0085634	-0.569353	1.68939e+07	4.61041e+06	2239523.092032436	715746.3023487527
KAK5580897.1	DDB_G0284903	hypothetical protein RB653_000921 [Dictyostelium firmibasis]	Cullin family profile domain-containing protein	culC cul3 DDB_G0284903	-1.87403	23.2466	-4.08644	0.00408896	0.0184866	-1.78986	3.64381e+07	9.85677e+06	8720760.285529155	1528862.882188644
KAK5578362.1	DDB_G0287243	hypothetical protein RB653_008032 [Dictyostelium firmibasis]	mRNA-decapping enzyme-like protein	NA	-1.86856	19.3516	-3.14556	0.0150245	0.0453453	-3.1167	2263141.3540000003	599208	923299.7283726527	117650.55782720966
EAL66516.2	DDB_G0281913	hypothetical protein DDB_G0281913 [Dictyostelium discoideum AX4]	TROVE domain-containing protein	NA	-1.86792	25.9195	-4.30243	0.00308865	0.0156802	-1.50299	210583727	59385395.41500001	10142056.604189212	20099391.242085274
EAL61929.1	DDB_G0290997	peptidase M16 family protein [Dictyostelium discoideum AX4]	Mitochondrial-processing peptidase subunit alpha-2 (Alpha-MPP 2) (Ddalpha-MPP 2) (Inactive zinc metalloprotease alpha-2)	mppA2	-1.86506	30.1869	-5.05417	0.00122746	0.00852969	-0.562219	2952468115	8.22621e+08	236637760.31000304	209423048.95097965
EAL61173.1	DDB_G0292388	S60 ribosomal protein L27a [Dictyostelium discoideum AX4]	Large ribosomal subunit protein uL15 (60S ribosomal protein L27a)	rpl27a	-1.86473	24.9766	-2.01427	0.081444	0.158832	-4.78798	2.09841e+08	55307064.269999996	84063503.53514454	3328127.1833527316
EAL71244.1	DDB_G0272184	zinc-containing alcohol dehydrogenase [Dictyostelium discoideum AX4]	Zinc-containing alcohol dehydrogenase	NA	-1.86249	23.9169	-3.40324	0.0103916	0.0350455	-2.74228	2.71752e+07	7889385.699999999	12299512.303369576	4922134.453525751
GAM20671.1	DDB_G0268496	hypothetical protein SAMD00019534_038460, partial [Acytostelium subglobosum LB1]	NA	NA	-1.86187	23.9137	-4.59048	0.00214768	0.0123829	-1.13186	39046283.105000004	10379286.570500001	15388415.617710402	1607825.4370467756
XP_638378.1	DDB_G0284741	hypothetical protein DDB_G0284741 [Dictyostelium discoideum AX4]	Uncharacterized protein	NA	-1.86023	22.1925	-3.46487	0.00952687	0.0332297	-2.6538	8.16858e+06	2.37768e+06	2083376.9816603572	1229616.0207104818
XP_638565.2	DDB_G0284463	hypothetical protein DDB_G0284463 [Dictyostelium discoideum AX4]	Macrophage erythroblast attacher	maea	-1.85852	20.6559	-3.52876	0.00871128	0.0310339	-2.56258	4.47465e+06	1.2755e+06	860462	514705.75962979335
EAL69805.1	DDB_G0275049	hypothetical protein DDB_G0275049 [Dictyostelium discoideum AX4]	Uncharacterized protein	NA	-1.85765	24.503	-3.02288	0.0179594	0.0516089	-3.29715	82561626.67500001	2.39308e+07	15128481.89215402	11173783.38069644
KAK5576797.1	DDB_G0267526	hypothetical protein RB653_007941 [Dictyostelium firmibasis]	J domain-containing protein	NA	-1.85689	20.5463	-1.15168	0.285126	0.407983	-5.90338	2.99219e+06	2335051.8244499997	1003148.5680418969	3101112.622439262
GAM27205.1	DDB_G0285465	hypothetical protein SAMD00019534_103800 [Acytostelium subglobosum LB1]	NA	nog1	-1.85688	24.7646	-3.92334	0.00507717	0.021447	-2.01121	1.71726e+08	49251489.489999995	1245379.6561281788	18876976.455524255
EAL64247.1	DDB_G0286445	hypothetical protein DDB_G0286445 [Dictyostelium discoideum AX4]	Tim44-like domain-containing protein	NA	-1.85515	20.6873	-3.841	0.00567195	0.0231557	-2.12446	1.07503e+07	3035684.0209999997	2032489.3675723975	1042829.0303801553
XP_641723.1	DDB_G0279205	CAATT-binding protein [Dictyostelium discoideum AX4]	CAATT-binding protein	NA	-1.85475	21.4248	-2.2983	0.0529924	0.115445	-4.37372	19484728.950000003	5.12414e+06	9257441.229761094	1010937.6497570488
KAK5574642.1	DDB_G0271572	hypothetical protein RB653_009895 [Dictyostelium firmibasis]	HRDC domain-containing protein	exosc10	-1.85459	21.8649	-4.61883	0.00207363	0.0120953	-1.09605	1.01054e+07	2.93812e+06	691029.5538108967	1298387.3672649579
GAM22206.1	DDB_G0268632	hypothetical protein SAMD00019534_053810 [Acytostelium subglobosum LB1]	NA	abpA	-1.85154	31.402	-5.12009	0.00113644	0.00816376	-0.484011	8161037363	2278062117	654405018.1834168	429193482.61763453
EAL65679.1	DDB_G0283389	Rh-like protein/ammonium transporter [Dictyostelium discoideum AX4]	Rhesus-like glycoprotein A (Rh50-like protein rhgA)	rhgA	-1.8513	22.5044	-3.88241	0.00536391	0.0222615	-2.06738	2.075e+07	5.7496e+06	687283.0920734575	105239.13570045066
XP_643659.1	DDB_G0275331	hypothetical protein DDB_G0275331 [Dictyostelium discoideum AX4]	Vesicle tethering protein Uso1/P115-like head domain-containing protein	NA	-1.85088	22.059146899999998	-3.23321	0.0132411	0.0415822	-2.98859	2.02907e+07	6.5522e+06	4907004.100819973	4942718.414657584
AAC72887.1	DDB_G0280037	heat shock protein Ddj1 [Dictyostelium discoideum]	Heat shock protein Ddj1	Ddj1	-1.85038	26.2531	-3.89279	0.0052896	0.0220751	-2.05311	2.24131e+08	6.72175e+07	36718352.99957375	37594883.810040526
XP_638964.1	DDB_G0283683	leucine-rich repeat-containing protein [Dictyostelium discoideum AX4]	Leucine-rich repeat-containing protein	NA	-1.85021	19.5977	-2.85455	0.0230042	0.0614766	-3.54647	13929020.495000001	4.17502e+06	4412504.147908686	2551445.0299466643
XP_646789.1	DDB_G0270420	sucraseferredoxin-like family protein [Dictyostelium discoideum AX4]	Sucraseferredoxin-like family protein	NA	-1.85006	23.2671	-2.27058	0.0552628	0.119295	-4.41459	1.81115e+07	5.06409e+06	1965036.8685029307	1053788.6042467726
KAK5582136.1	DDB_G0292806	hypothetical protein RB653_003719 [Dictyostelium firmibasis]	Clustered mitochondria protein homolog	cluA	-1.84801	26.0712	-3.28532	0.0122883	0.0396364	-2.91277	6.11872e+08	1.79204e+08	185642968.27945247	95462365.72180708
XP_635125.1	DDB_G0291235	GTP-binding nuclear protein Ran [Dictyostelium discoideum AX4]	GTP-binding nuclear protein Ran (GTPase Ran) (Ras-like protein TC4) (Ras-related nuclear protein)	ranA	-1.84634	25.6028	-2.22034	0.0596308	0.126242	-4.48849	215491234	5.98603e+07	25922552.27596836	5991866.741668586
EAL67621.1	DDB_G0279693	hypothetical protein DDB_G0279693 [Dictyostelium discoideum AX4]	Importin N-terminal domain-containing protein	NA	-1.84379	22.0531	-2.56255	0.0355642	0.0857771	-3.98137	1.64608e+07	3.95192e+06	13687320.049115278	1927786.9322828287
GAM20911.1	DDB_G0276121	hypothetical protein SAMD00019534_040860, partial [Acytostelium subglobosum LB1]	NA	NA	-1.84253	24.9082	-3.24595	0.013001	0.041117	-2.97002	1.05402e+08	2.95564e+07	2658023.3707363554	4497905.598731527
KAK5583604.1	DDB_G0291872	hypothetical protein RB653_005202 [Dictyostelium firmibasis]	PARP-type domain-containing protein	NA	-1.84064	23.4501	-4.00496	0.00455369	0.0200051	-1.89994	44018551.989999995	1.17673e+07	18033038.64319183	449800.1835964442
EAL72265.1	DDB_G0269830	hypothetical protein DDB_G0269830 [Dictyostelium discoideum AX4]	Ribosomal RNA-processing protein 7 C-terminal domain-containing protein	NA	-1.83966	19.9527	-1.11006	0.301567	0.42703	-5.94794	9.02506e+06	1.52453e+06	11469595.577121718	1483625.7136292874
EAL67893.1	DDB_G0279109	proteasome component region PCI domain-containing protein [Dictyostelium discoideum AX4]	Eukaryotic translation initiation factor 3 subunit C (eIF3c) (Eukaryotic translation initiation factor 3 subunit 8)	eif3C	-1.83897	26.3906	-4.60442	0.00211092	0.0122456	-1.11424	299559350.20000005	8.38572e+07	14861554.40677017	7669846.866550139
EAL66497.1	DDB_G0281875	hypothetical protein DDB_G0281875 [Dictyostelium discoideum AX4]	Cobalamin adenosyltransferase-like domain-containing protein	NA	-1.8378	22.0425	-2.52637	0.0375528	0.0896607	-4.03526	8.02725e+06	1640212.8535000002	7.75538e+06	45428.30920967432
XP_642517.1	DDB_G0277699	hypothetical protein DDB_G0277699 [Dictyostelium discoideum AX4]	Transmembrane protein	NA	-1.83376	21.8391	-5.71111	5.8478e-4	0.00535423	0.187043	2.54239e+06	713699	0	36852.892934037925
AAB17277.1	DDB_G0288181	chaperonin 60 [Dictyostelium discoideum]	60 kDa heat shock protein, mitochondrial (60 kDa chaperonin) (Chaperonin 60) (CPN60) (Heat shock protein 60) (HSP-60) (Hsp60)	hspA	-1.83322	29.4738	-4.98853	0.00132613	0.0089128	-0.640772	2028701588	5.57782e+08	574949411.2017921	593401.4651873215
EAL64029.1	DDB_G0286863	hypothetical protein DDB_G0286863, partial [Dictyostelium discoideum AX4]	Reverse transcriptase domain-containing protein	NA	-1.83267	18.5786	-1.86474	0.102	0.187778	-5.00027	1442505.7980499999	360842	944511.7027859525	52137.03273802147
EAL66660.1	DDB_G0281797	dihydrolipoyl transacylase [Dictyostelium discoideum AX4]	Dihydrolipoamide acetyltransferase component of pyruvate dehydrogenase complex (EC 2.3.1.-)	bkdC	-1.83226	26.1965	-4.3007	0.00309554	0.0156802	-1.50527	2.81752e+08	8.188e+07	62982304.066252224	34650429.810453266
KAK5577398.1	DDB_G0275389	hypothetical protein RB653_002339 [Dictyostelium firmibasis]	Uncharacterized protein	NA	-1.83214	25.625	-1.87747	0.100071	0.185652	-4.98241	2.46554e+08	7.25564e+07	37984997.69006455	32451446.465404868
EAL63995.1	DDB_G0286875	glutamyl-tRNA amidotransferase A subunit [Dictyostelium discoideum AX4]	Glutamyl-tRNA(Gln) amidotransferase subunit A, mitochondrial (Glu-AdT subunit A) (EC 6.3.5.7)	gatA	-1.83142	20.4404	-3.83577	0.0057122	0.0232148	-2.13168	13449964.975000001	3.77792e+06	509883.8741087991	0
XP_639197.1	DDB_G0283173	kynurenine 3-monooxygenase [Dictyostelium discoideum AX4]	Kynurenine 3-monooxygenase (EC 1.14.13.9) (Kynurenine 3-hydroxylase)	kmo	-1.82816	25.5376	-5.05621	0.00122453	0.00852347	-0.559791	161341907.39999998	4.60817e+07	12712349.731558502	11432752.916659197
EAL69338.1	DDB_G0276077	Regulatory myosin light chain [Dictyostelium discoideum AX4]	Myosin regulatory light chain (RMLC)	mlcR	-1.8276	20.3182	-2.13067	0.0683022	0.139107	-4.61962	1795683.3741000001	398384	1573712.8245789341	46046.88749464853
XP_642819.1	DDB_G0277013	hypothetical protein DDB_G0277013 [Dictyostelium discoideum AX4]	Pentacotripeptide-repeat region of PRORP domain-containing protein	NA	-1.82665	20.9397	-2.51586	0.0381515	0.0906822	-4.05091	1.57387e+06	475441	626647.1787421602	299253.89351367985
Q54JL0.1	DDB_G0287983	RecName: Full=NADPH-dependent diflavin oxidoreductase 1; AltName: Full=NADPH oxidoreductase C; AltName: Full=NADPH-dependent FMN and FAD-containing oxidoreductase	NADPH-dependent diflavin oxidoreductase 1 (EC 1.18.1.-) (NADPH oxidoreductase C) (NADPH-dependent FMN and FAD-containing oxidoreductase)	redC ndor1 DDB_G0287983	-1.82138	19.6514	-2.01659	0.0811592	0.158482	-4.78465	6.21472e+06	1937512.3291500001	2375310.053145837	1332398.1920652017
XP_643037.1	DDB_G0276721	tyrosine-tRNA ligase [Dictyostelium discoideum AX4]	tyrosine--tRNA ligase (EC 6.1.1.1) (Tyrosyl-tRNA synthetase)	tyrS	-1.81867	25.8304	-4.04399	0.00432428	0.0192794	-1.84708	1.81405e+08	4.87672e+07	85676311.64325845	7567822.4101039125
EAL61993.1	DDB_G0290857	hypothetical protein DDB_G0290857 [Dictyostelium discoideum AX4]	phosphoenolpyruvate carboxykinase (ATP) (EC 4.1.1.49)	NA	-1.81404	26.9145	-5.37001	8.53196e-4	0.00672844	-0.19369	4.83853e+08	136599801.60000002	82963282.50672427	2427582.0083630956
XP_640020.1	DDB_G0282389	hypothetical protein DDB_G0282389 [Dictyostelium discoideum AX4]	Complex 1 LYR protein domain-containing protein	NA	-1.81281	18.6108	-1.78051	0.115695	0.206655	-5.11741	1.86258e+06	739080.6581499999	0	728249.2100922829
EAL66959.1	DDB_G0281325	hypothetical protein DDB_G0281325 [Dictyostelium discoideum AX4]	Uncharacterized protein	NA	-1.81268	23.7589	-2.64796	0.0312874	0.0774532	-3.85406	2.05343e+07	7.37588e+06	1241227.171555653	6371542.184109537
EGC38521.1	DDB_G0290785	hypothetical protein DICPUDRAFT_148822 [Dictyostelium purpureum]	DUF218 domain-containing protein	NA	-1.81114	18.6389	-2.41045	0.0447261	0.101667	-4.20767	2.17426e+06	683643	911984.9259794774	484249.09711007925
EAL66775.1	DDB_G0281379	hypothetical protein DDB_G0281379, partial [Dictyostelium discoideum AX4]	Uncharacterized protein	NA	-1.81054	18.95	-2.15638	0.0656944	0.135388	-4.58212	517670.75190000003	172371	381504.8541145743	166413.72661218466
EAL67065.1	DDB_G0280815	thioredoxin reductase [Dictyostelium discoideum AX4]	Thioredoxin reductase (EC 1.8.1.9)	trrA	-1.81028	25.6138	-3.19674	0.0139542	0.0432446	-3.04181	1.03753e+08	28206536.104999997	52271705.601489395	7935453.745167323
EAL72600.1	DDB_G0270500	hypothetical protein DDB_G0270500 [Dictyostelium discoideum AX4]	FAD-binding PCMH-type domain-containing protein	NA	-1.80916	19.8435	-2.06254	0.0757162	0.150596	-4.71844	2.69891e+06	580621	2823069.4019088517	370045.3104281134
KAK5583559.1	DDB_G0291732	hypothetical protein RB653_005156 [Dictyostelium firmibasis]	NmrA-like domain-containing protein	NA	-1.80729	25.0133	-3.65828	0.00727851	0.0274039	-2.37924	4.31983e+07	11294188.315000001	25430805.28067506	1795069.8802096965
EAL63829.1	DDB_G0287255	glycine dehydrogenase [Dictyostelium discoideum AX4]	Glycine dehydrogenase (decarboxylating), mitochondrial (EC 1.4.4.2) (Glycine cleavage system P protein) (Glycine decarboxylase) (Glycine dehydrogenase (aminomethyl-transferring))	gcvP	-1.80524	26.076	-5.3386	8.84081e-4	0.00686382	-0.229643	206276801.35000002	5.90127e+07	5704646.819015324	572698.1776648599
EAL63328.1	DDB_G0288195	type A von Willebrand factor domain-containing protein [Dictyostelium discoideum AX4]	Integrin beta-like protein C	sibC	-1.80523	22.4889	-4.20541	0.00350049	0.0166978	-1.63096	1.60526e+07	4618951.791999999	884959.8909940486	733584.1004516566
XP_641051.1	DDB_G0280561	hypothetical protein DDB_G0280561 [Dictyostelium discoideum AX4]	Uncharacterized protein	NA	-1.80339	18.6231	-1.76561	0.118292	0.210126	-5.13791	1859952.7573000002	408233	1806974.207708685	182767.93885802812
XP_636916.1	DDB_G0287973	hypothetical protein DDB_G0287973 [Dictyostelium discoideum AX4]	Ubiquitin-like domain-containing protein	NA	-1.80314	20.5138	-2.09634	0.0719436	0.144907	-4.66951	1.07371e+07	3.09855e+06	2633051.834654674	915922.8446560983
XP_645281.1	DDB_G0272298	hypothetical protein DDB_G0272298 [Dictyostelium discoideum AX4]	Uncharacterized protein	NA	-1.80284	19.4354	-1.92422	0.0932826	0.176048	-4.91644	721444	279605	360690.2298716806	285544.94842516904
EAL72631.1	DDB_G0270562	N-acyl-L-amino-acid amidohydrolase [Dictyostelium discoideum AX4]	Aminoacylase-1 (ACY-1) (EC 3.5.1.14) (N-acyl-L-amino-acid amidohydrolase)	acy1	-1.80058	24.2512	-3.89784	0.00525387	0.0219667	-2.04618	4.163e+07	11194162.826000001	22371527.725211628	2498448.0434984276
EAL71399.1	DDB_G0272076	proteasome component region PCI domain-containing protein [Dictyostelium discoideum AX4]	Eukaryotic translation initiation factor 3 subunit L (eIF3l) (Eukaryotic translation initiation factor 3 subunit 6-interacting protein) (Eukaryotic translation initiation factor 3 subunit E-interacting protein)	eif3L	-1.79983	25.393	-4.80813	0.00164534	0.0104472	-0.860211	154382894	4.35841e+07	44688908.01326285	5637594.011346813
XP_639875.1	DDB_G0285117	SNF2-related domain-containing protein [Dictyostelium discoideum AX4]	SNF2-related domain-containing protein	rad54b	-1.79891	18.3728	-1.96514	0.0877081	0.167778	-4.85828	893424	247473	777401.1497635148	201363
EGC29533.1	DDB_G0291179	S-adenosylmethionine synthetase [Dictyostelium purpureum]	S-adenosylmethionine synthase (EC 2.5.1.6)	metK	-1.79813	27.957	-2.58185	0.0345477	0.083774	-3.9526	916602465	2.5143e+08	410037459.3544006	37428509.74443956
EAL71471.1	DDB_G0271894	hypothetical protein DDB_G0271894 [Dictyostelium discoideum AX4]	Uncharacterized protein	NA	-1.79811	20.3549	-4.40467	0.00271112	0.0144611	-1.36975	1.03483e+07	2.99286e+06	374640.2694024123	465641.0965929285
EAL63142.1	DDB_G0288565	hypothetical protein DDB_G0288565 [Dictyostelium discoideum AX4]	Bystin	bysl	-1.79381	20.4734	-2.03192	0.0793012	0.1558	-4.76259	2.11607e+07	6193655.4350000005	3401884.8128757896	1786947.6613980446
XP_638459.1	DDB_G0284657	hypothetical protein DDB_G0284657 [Dictyostelium discoideum AX4]	B box-type domain-containing protein	NA	-1.79209	19.9299	-2.24977	0.0570322	0.122235	-4.44524	1.58037e+07	4767698.194499999	3814479.8590022563	2.24202e+06
XP_640740.1	DDB_G0281337	Rab GTPase [Dictyostelium discoideum AX4]	Ras-related protein Rab-14 (EC 3.6.5.2) (Rab4-like GTPase)	rab14	-1.79104	23.2622	-2.49221	0.0395353	0.0929648	-4.08612	47210778.089999996	1.25831e+07	32835981.73254476	5872111.419342437
AAD45396.1	DDB_G0283905	protein phosphatase 2A B55 regulatory subunit [Dictyostelium discoideum]	Serine/threonine-protein phosphatase 2A 55 kDa regulatory subunit B	phr2AB	-1.7892	24.0478	-4.30085	0.00309494	0.0156802	-1.50507	2.64039e+07	7.62482e+06	2332529.214657428	91308.08064329224
XP_645630.1	DDB_G0271344	isocitrate dehydrogenase (NAD+) [Dictyostelium discoideum AX4]	Isocitrate dehydrogenase [NAD] regulatory subunit A, mitochondrial (EC 1.1.1.41)	idhA	-1.78477	24.6316	-3.97192	0.00475821	0.0205429	-1.94486	1.21771e+08	3.45368e+07	39894263.356750116	4658896.078569627
XP_642421.1	DDB_G0278525	patatin family protein [Dictyostelium discoideum AX4]	Patatin family protein	plaA	-1.78381	20.3149	-2.31381	0.0517629	0.113235	-4.35081	3.07234e+07	8.8983e+06	3226228.2807865688	115211.39333906048
EAL70117.1	DDB_G0274449	succinate-CoA ligase [Dictyostelium discoideum AX4]	Succinate--CoA ligase [GDP-forming] subunit beta, mitochondrial (EC 6.2.1.4) (GTP-specific succinyl-CoA synthetase subunit beta) (G-SCS) (GTPSCS) (Succinyl-CoA synthetase beta-G chain) (SCS-betaG)	scsB	-1.78249	25.2762	-3.77056	0.00624071	0.024479	-2.22212	1.11256e+08	3.44068e+07	23517114.483184315	17962308.632773776
KAK5584389.1	DDB_G0281603	hypothetical protein RB653_006000 [Dictyostelium firmibasis]	G domain-containing protein	NA	-1.78184	18.8805	-1.93592	0.0916546	0.173704	-4.89985	2972479.1720000003	962845.7819999999	116981.4124271243	600683
KAK5579994.1	DDB_G0286985	hypothetical protein RB653_000006 [Dictyostelium firmibasis]	ZipA	zipA DDB_G0286985	-1.77844	27.3337	-4.13308	0.00384634	0.0178007	-1.7273	448231202	1.39181e+08	9133037.713431615	67872303.71269569
KAK5583202.1	DDB_G0278607	hypothetical protein RB653_004793 [Dictyostelium firmibasis]	Diphosphomevalonate decarboxylase (EC 4.1.1.33)	mvd	-1.77805	26.0686	-3.40742	0.0103303	0.0349259	-2.73626	2.15744e+08	6.15771e+07	65033217.99974112	5357991.523773098
KAK5581461.1	DDB_G0283757	hypothetical protein RB653_001494 [Dictyostelium firmibasis]	Ras-related protein Rab-1A	rab1A rabA DDB_G0283757	-1.77669	22.3108	-1.23282	0.255186	0.375279	-5.81332	3.49184e+07	9.59647e+06	18720872.069402017	2514425.913886038
KAK5582645.1	DDB_G0279289	hypothetical protein RB653_004230 [Dictyostelium firmibasis]	Phosphomannomutase (EC 5.4.2.8)	pmmA DDB_G0279289	-1.77624	24.2222	-4.34337	0.00293103	0.0151155	-1.44945	32808597.955000002	9265041.113499999	12222420.410814783	964214.5028731214
XP_012755592.1	DDB_G0274115	hypothetical protein SAMD00019534_046480 [Acytostelium subglobosum LB1]	NA	abcG12	-1.77344	20.5366	-1.63212	0.14415	0.243476	-5.31841	8.7928e+06	2567599.9395000003	736828.1147378037	37162.26487872921
EAL70185.1	DDB_G0274585	hypothetical protein DDB_G0274585 [Dictyostelium discoideum AX4]	Acyl-CoA dehydrogenase	NA	-1.77335	18.3859	-2.72601	0.0278433	0.0708353	-3.73773	2.06273e+06	632401	965716.9096216713	389186.4458409122
XP_643269.1	DDB_G0276103	actin binding protein [Dictyostelium discoideum AX4]	Actin binding protein	enlA	-1.77151	23.1379	-5.29329	9.30831e-4	0.00710429	-0.281773	9.51273e+07	27970944.810000002	2491954.1671530507	3548985.4103632844
EAL70060.1	DDB_G0274335	hypothetical protein DDB_G0274335 [Dictyostelium discoideum AX4]	Uncharacterized protein	NA	-1.77129	19.0579	-1.70312	0.129802	0.225291	-5.22316	452954	175411.42169500003	259002.40228594805	179114.33545082447
XP_643557.1	DDB_G0275525	heat shock protein Hsp20 domain-containing protein [Dictyostelium discoideum AX4]	Small heat shock protein hspK	hspK	-1.76983	21.8617	-3.22263	0.0134438	0.0421277	-3.00401	9.2246e+06	2.36038e+06	6421793.6651381515	233152.50240331935
KAK5577680.1	DDB_G0276079	hypothetical protein RB653_002624 [Dictyostelium firmibasis]	proline--tRNA ligase (EC 6.1.1.15) (Prolyl-tRNA synthetase)	mproS DDB_G0276079	-1.76866	19.8804	-3.01407	0.0181924	0.0519677	-3.31017	1.38455e+06	431536	496320.03303813987	251885.80825250398
XP_636263.1	DDB_G0289325	succinate-CoA ligase [Dictyostelium discoideum AX4]	Succinate--CoA ligase [ADP/GDP-forming] subunit alpha, mitochondrial (EC 6.2.1.4) (EC 6.2.1.5) (Succinyl-CoA synthetase subunit alpha) (SCS-alpha) (p36)	scsA	-1.76799	23.8174	-3.16424	0.0146241	0.0446342	-3.08934	1.08173e+08	28212747.700000003	70665355.04178335	2205001.1702386173
XP_640228.1	DDB_G0282725	hypothetical protein DDB_G0282725 [Dictyostelium discoideum AX4]	HP domain-containing protein	vilD	-1.76727	20.7707	-4.42439	0.00264428	0.014226	-1.34425	3.98704e+06	1.21818e+06	338509.5736153772	483897.4043295593
AAR89379.1	DDB_G0287855	Rac-binding component of SCAR regulatory complex [Dictyostelium discoideum]	Protein pirA	pirA	-1.76608	26.7027	-5.00412	0.00130193	0.00883027	-0.622057	3.51884e+08	104152623	1.79466e+07	17810120.112081863
KAK5582721.1	DDB_G0279111	hypothetical protein RB653_004306 [Dictyostelium firmibasis]	AAA+ ATPase domain-containing protein	NA	-1.76564	17.6439	-1.59521	0.152175	0.253794	-5.36718	1.21099e+06	359774	452090.3453415809	151236.99849201008
GAM19248.1	DDB_G0289593	hypothetical protein SAMD00019534_024230 [Acytostelium subglobosum LB1]	NA	tufM	-1.7654	27.3736	-4.72423	0.00182183	0.0110562	-0.964028	741048949	215688157.85000002	192027114.6631499	34726951.011267096
CBV30410.1	DDB_G0270836	unnamed protein product [Dictyostelium discoideum]	NA	fbp	-1.76357	22.4284	-3.24723	0.0129773	0.0410947	-2.96816	6.33201e+06	1.88505e+06	335754.6686253115	401199.3570814833
EAL65107.1	DDB_G0284675	hypothetical protein DDB_G0284675 [Dictyostelium discoideum AX4]	DUF5050 domain-containing protein	NA	-1.76318	19.187	-2.98969	0.0188532	0.0533602	-3.34617	1.32846e+06	369849	628913.7509101015	39727.96301410219
Q554Z5.1	DDB_G0274939	RecName: Full=Acyl-CoA synthetase short-chain family member B, mitochondrial; Flags: Precursor	Acyl-CoA synthetase short-chain family member B, mitochondrial (EC 6.2.1.1)	aslB DDB_G0274939	-1.76258	21.8456	-2.85926	0.0228443	0.0612555	-3.53946	7962804.285499999	2.3596e+06	1977852.407458438	678435.7175800289
Q54WU6.1	DDB_G0279427	RecName: Full=Sestrin homolog	Sestrin homolog	DDB_G0279427	-1.76154	20.3694	-2.5103	0.0384724	0.0910586	-4.05919	1.57467e+07	3.81991e+06	12999220.411344107	862810.1437186542
EDR41119.1	DDB_G0270778	hypothetical protein DDB_G0270778 [Dictyostelium discoideum AX4]	Fe2OG dioxygenase domain-containing protein	NA	-1.75931	18.9979	-1.25342	0.248016	0.36797	-5.7898	373867	148702	132645.34182886773	146177.38756733967
EAL60811.1	DDB_G0293224	dolichyl-diphosphooligosaccharide-protein glycotransferase [Dictyostelium discoideum AX4]	Dolichyl-diphosphooligosaccharide--protein glycosyltransferase subunit 1 (Oligosaccharyl transferase subunit alpha) (Ribophorin I) (RPN-I) (Ribophorin-1)	ost1	-1.75841	27.1875	-4.75224	0.0017607	0.0108499	-0.929245	2.67025e+08	79104551.14500001	49875102.08970253	16550902.602520037
AAB72014.1	DDB_G0280537	WacA [Dictyostelium discoideum]	Aquaporin C (Aquaporin-like protein wacA) (Water channel protein A)	wacA	-1.75829	20.1879	-1.58699	0.154019	0.256299	-5.37798	1.30639e+06	271473	1458620.1556705167	187215.09017048372
EGC38177.1	DDB_G0279487	hypothetical protein DICPUDRAFT_149145 [Dictyostelium purpureum]	TOG domain-containing protein	NA	-1.754	25.84	-3.75534	0.00637159	0.0249056	-2.24332	254347243.10000002	7.61523e+07	82241275.35931253	28635860.938884206
XP_629977.1	DDB_G0291752	structural maintenance of chromosome protein [Dictyostelium discoideum AX4]	Structural maintenance of chromosomes protein	smc1	-1.75348	19.4948	-3.04432	0.0174058	0.050534	-3.26553	1135446.6445499999	321699	474798.5217828473	0
EAL69569.1	DDB_G0275637	ABC transporter-related protein [Dictyostelium discoideum AX4]	ABC transporter-related protein	abcF3	-1.74981	18.6275	-1.51878	0.170119	0.277151	-5.46647	1808957.8275000001	802041	249233.73129624402	844633.7735551083
KAK5580427.1	DDB_G0286075	hypothetical protein RB653_000444 [Dictyostelium firmibasis]	Small ribosomal subunit protein uS7 domain-containing protein	rps5 DDB_G0286075	-1.7479	23.8151	-2.02994	0.079539	0.156131	-4.76545	6.46955e+07	15792852.370000001	57073792.10432579	6.74736e+06
NP_050071.1	DDB_G0294092	cytochrome oxidase subunit 3 (mitochondrion) [Dictyostelium discoideum]	Cytochrome c oxidase subunit 3 (EC 7.1.1.9) (Cytochrome c oxidase polypeptide III)	cox3	-1.74772	27.1201	-4.79753	0.00166655	0.0105252	-0.87326	3.03301e+08	91039708.36500001	26735989.037294276	18070456.930929925
GAM24388.1	DDB_G0276355	hypothetical protein SAMD00019534_075630 [Acytostelium subglobosum LB1]	NA	dhcA	-1.7467	27.2459	-4.60512	0.00210908	0.0122456	-1.11335	3.60699e+08	1.07828e+08	5794578.427213561	12333428.715484526
GAM28326.1	DDB_G0291470	hypothetical protein SAMD00019534_115020, partial [Acytostelium subglobosum LB1]	NA	NA	-1.74528	19.0782	-1.03102	0.334887	0.461921	-6.0293	8.61153e+06	710366	11782373.818236692	405829.91414459853
Q54BC2.1	DDB_G0293758	RecName: Full=Histone H2B.v1	Histone H2B.v1	H2Bv1 DDB_G0293758	-1.745	23.2489	-2.44329	0.0425622	0.0981234	-4.15888	4.71598e+07	1.52237e+07	3.02491e+07	12209231.13693404
EAL69630.1	DDB_G0275759	RNA polymerase I, largest subunit [Dictyostelium discoideum AX4]	DNA-directed RNA polymerase I subunit rpa1 (RNA polymerase I subunit A1) (EC 2.7.7.6) (DNA-directed RNA polymerase I largest subunit) (DNA-directed RNA polymerase I subunit A)	polr1a	-1.7442	25.0095	-4.42936	0.00262772	0.0141538	-1.33783	114564734.47999999	3.37466e+07	26954624.290290434	1863482.9350510356
XP_646893.1	DDB_G0268714	cytosolic thiouridylase subunit 2 [Dictyostelium discoideum AX4]	Cytoplasmic tRNA 2-thiolation protein 2	ctu2	-1.74395	18.8983	-1.52456	0.168698	0.275173	-5.45905	1549288.4704999998	484641	444246.4134948339	243834.45582388394
XP_637277.1	DDB_G0287377	methylcrotonyl-CoA carboxylase [Dictyostelium discoideum AX4]	Methylcrotonoyl-CoA carboxylase subunit alpha, mitochondrial (MCCase subunit alpha) (EC 6.4.1.4) (3-methylcrotonyl-CoA carboxylase 1) (3-methylcrotonyl-CoA carboxylase biotin-containing subunit) (3-methylcrotonyl-CoA:carbon dioxide ligase subunit alpha)	mccA	-1.74233	27.7051	-5.38758	8.36434e-4	0.00664279	-0.173637	5.20708e+08	1.55838e+08	3814696.056900628	11356104.146710971
KAK5574876.1	DDB_G0272346	hypothetical protein RB653_010130 [Dictyostelium firmibasis]	Uncharacterized protein	mcfQ slc25a17 DDB_G0272346	-1.74171	25.4545	-3.75247	0.00639655	0.0249451	-2.24732	1.1877e+08	3.70504e+07	28513567.966590993	17194648.62095896
EAL63414.1	DDB_G0287977	hypothetical protein DDB_G0287977 [Dictyostelium discoideum AX4]	Formimidoyltransferase-cyclodeaminase (Formiminotransferase-cyclodeaminase) (FTCD) (p60) [Includes: Glutamate formimidoyltransferase (EC 2.1.2.5) (Glutamate formiminotransferase) (Glutamate formyltransferase); Formimidoyltetrahydrofolate cyclodeaminase (EC 4.3.1.4) (Formiminotetrahydrofolate cyclodeaminase)]	ftcd	-1.741	26.6266	-4.76138	0.00174124	0.0108	-0.917918	270166505.95000005	7.9408e+07	71752583.90940921	2665652.2397325663
GAM25763.1	DDB_G0281985	hypothetical protein SAMD00019534_089380 [Acytostelium subglobosum LB1]	NA	sec23	-1.74	25.0447	-4.57576	0.00218729	0.0125347	-1.1505	9.27281e+07	2.82592e+07	5632587.949894449	7666875.808916565
XP_645520.1	DDB_G0271732	AN1-type zinc finger-containing protein [Dictyostelium discoideum AX4]	DNA helicase (EC 3.6.4.12)	NA	-1.73495	18.6024	-1.89192	0.0979229	0.182738	-4.96207	794201.0751499999	161710	826037.9413557126	5450.06
Q55FR8.1	DDB_G0267984	RecName: Full=Probable carboxypeptidase S-like 2	Probable carboxypeptidase S-like 2 (EC 3.4.17.-)	DDB_G0267984	-1.73433	22.6685	-3.66593	0.00720223	0.0272306	-2.36848	1.89588e+07	5.56788e+06	9412663.443605259	2251670.276486793
AAA33176.1	DDB_G0272104	CAP34 protein [Dictyostelium discoideum]	F-actin-capping protein subunit alpha (Aginactin subunit alpha) (CAP34)	acpB	-1.73332	26.0198	-3.88304	0.00535944	0.0222615	-2.06652	1.73496e+08	5.19972e+07	59976123.943876594	16947389.862237096
Q55FB8.1	DDB_G0267410	RecName: Full=Presporeless protein A	Presporeless protein A	pslA DDB_G0267410	-1.72977	22.8257	-1.92119	0.0937082	0.17663	-4.92073	18343518.619999997	5473705.578500001	4393207.295773986	709398.6238659244
EAL65637.1	DDB_G0283741	S60 ribosomal protein L26 [Dictyostelium discoideum AX4]	Large ribosomal subunit protein uL24 (60S ribosomal protein L26)	rpl26	-1.72722	22.6515	-3.00088	0.0185468	0.0526584	-3.32964	3.43077e+07	9.19077e+06	23787870.775011607	2411367.855416118
EAL70425.2	DDB_G0273983	S60 ribosomal protein L15 [Dictyostelium discoideum AX4]	Large ribosomal subunit protein eL15 (60S ribosomal protein L15)	rpl15-1; rpl15-2	-1.72693	26.4003	-3.74782	0.00643731	0.0250538	-2.25381	3.41233e+08	1.02779e+08	119223193.07776402	34225976.11691582
XP_629862.1	DDB_G0292146	hypothetical protein DDB_G0292146 [Dictyostelium discoideum AX4]	MI domain-containing protein	NA	-1.72592	20.4943	-2.84006	0.0235029	0.0625126	-3.568	6.08712e+06	1.79205e+06	1956018.0552632967	0
XP_003289653.1	DDB_G0284485	uncharacterized protein DICPUDRAFT_48737 [Dictyostelium purpureum]	Short-chain dehydrogenase/reductase family protein	NA	-1.72143	24.1679	-3.27851	0.0124085	0.0398619	-2.92266	42510727.885000005	11983316.940000001	23181308.58184428	2060684.4380065205
XP_001732956.1	DDB_G0295677	transmembrane protein [Dictyostelium discoideum AX4]	Mannose-P-dolichol utilization defect 1 protein homolog	mpdu1	-1.7209	23.031	-2.18776	0.062647	0.131087	-4.53626	3.23486e+07	7.50327e+06	31580196.646578044	3431980.5340118385
KAK5579001.1	DDB_G0289157	hypothetical protein RB653_008677 [Dictyostelium firmibasis]	FAD-binding domain-containing protein	cmfB cmfr1 DDB_G0289157	-1.72005	29.3366	-5.01418	0.00128658	0.00879129	-0.610001	2035208521	6.14109e+08	324819997.6453141	26839185.120179422
EAL63485.1	DDB_G0287913	ornithine-oxo-acid transaminase [Dictyostelium discoideum AX4]	Probable ornithine aminotransferase (EC 2.6.1.13) (Ornithine--oxo-acid aminotransferase)	oatA	-1.71755	24.5453	-2.19109	0.0623313	0.130548	-4.53137	1.8445e+08	5.52394e+07	45456678.828710265	1669363.3287170858
EAL67912.1	DDB_G0278981	ubiquitin-protein ligase [Dictyostelium discoideum AX4]	RBR-type E3 ubiquitin transferase (EC 2.3.2.31)	NA	-1.71615	22.7304	-4.08399	0.00410219	0.0185278	-1.79316	6.14105e+07	1.87263e+07	7586085.238779284	2823732.451907062
AAN23118.1	DDB_G0293298	mitochondrial Hsp70 precursor [Dictyostelium discoideum]	Heat shock 70 kDa protein, mitochondrial (75 kDa glucose-regulated protein homolog) (GRP-75)	mhsp70	-1.71548	30.2696	-4.99867	0.00131035	0.00884589	-0.6286	3294134929	1012493697	142913249.01512983	199755314.69657362
KAK5582667.1	DDB_G0279291	hypothetical protein RB653_004252 [Dictyostelium firmibasis]	Peptidase M20 dimerisation domain-containing protein	NA	-1.71411	28.2978	-3.67434	0.00711931	0.0269964	-2.35666	6.35253e+08	192636514	91077531.51784545	3444638.935455787
P20425.2	DDB_G0287495	RecName: Full=UMP-CMP kinase; AltName: Full=Deoxycytidylate kinase; Short=CK; Short=dCMP kinase; AltName: Full=Uridine monophosphate/cytidine monophosphate kinase; Short=UMP/CMP kinase; Short=UMP/CMPK	UMP-CMP kinase (EC 2.7.4.14) (Deoxycytidylate kinase) (CK) (dCMP kinase) (Uridine monophosphate/cytidine monophosphate kinase) (UMP/CMP kinase) (UMP/CMPK)	pyrK ctpS DDB_G0287495	-1.71299	22.5413	-3.3389	0.0113843	0.0373642	-2.83511	11808834.636500001	3.40058e+06	5512138.544279812	76354.82636639597
KAK5581325.1	DDB_G0283917	hypothetical protein RB653_001356 [Dictyostelium firmibasis]	Protein acetyllysine N-acetyltransferase	sir2A DDB_G0283917	-1.71233	22.5411	-2.43462	0.0431228	0.0989614	-4.17176	29108832	9.6734e+06	5557239.146265958	5.67526e+06
EAL63324.1	DDB_G0288187	ubiquitin-associated domain-containing protein [Dictyostelium discoideum AX4]	Protein DDI1 homolog (EC 3.4.23.-)	ddi1	-1.71225	24.2315	-2.57049	0.0351424	0.0849415	-3.96953	3.6461e+07	1.30025e+07	2886760.704761905	9553606.412406614
EAL60684.1	DDB_G0293498	UBX domain-containing protein [Dictyostelium discoideum AX4]	NSFL1 cofactor p47 homolog	nsfl1c	-1.71212	25.8966	-4.36801	0.00284036	0.0148652	-1.41734	1.09853e+08	3.3642e+07	23471169.78167051	8.15906e+06
EAL63397.1	DDB_G0288105	3-oxoacid CoA-transferase [Dictyostelium discoideum AX4]	Probable succinyl-CoA:3-ketoacid coenzyme A transferase, mitochondrial (EC 2.8.3.5) (3-oxoacid CoA-transferase)	oxct1	-1.7119	27.3419	-3.98925	0.00464969	0.0202687	-1.92127	336842960.54999995	1.02898e+08	108924910.49337047	33704491.081259355
Q54JE3.1	DDB_G0288101	RecName: Full=Large ribosomal subunit protein eL22A; AltName: Full=60S ribosomal protein L22 1	Large ribosomal subunit protein eL22A (60S ribosomal protein L22 1)	rpl22 DDB_G0288101	-1.70998	24.2496	-3.11132	0.0157888	0.0471934	-3.16694	5.84634e+07	1.74302e+07	20684695.31639426	2984606.9025934422
EAL63019.1	DDB_G0288795	hypothetical protein DDB_G0288795 [Dictyostelium discoideum AX4]	Probable serine/threonine-protein kinase DDB_G0288795 (EC 2.7.11.1)	NA	-1.70928	18.4272	-2.18595	0.0628186	0.131385	-4.5389	944604	295439	0	87615.66604698634
EAL61136.1	DDB_G0292666	hypothetical protein DDB_G0292666 [Dictyostelium discoideum AX4]	phosphomevalonate kinase (EC 2.7.4.2)	NA	-1.70898	21.3042	-2.593	0.0339744	0.0826062	-3.93599	3.91536e+07	1.15144e+07	15676433.390158081	1139689.0065849815
EAL63624.1	DDB_G0287631	hypothetical protein DDB_G0287631 [Dictyostelium discoideum AX4]	Uncharacterized protein	glk	-1.70758	19.5871	-1.64336	0.141784	0.240621	-5.30345	1.94319e+06	546869.7398999999	1445874.5608893768	293543.2480957076
KAK5580369.1	DDB_G0294631	hypothetical protein RB653_000385 [Dictyostelium firmibasis]	Roadblock/LAMTOR2 domain-containing protein	NA	-1.70547	20.4706	-2.28024	0.0544611	0.11779	-4.40036	9792188.918499999	2.75079e+06	5671484.092926551	357575.7547901316
XP_003288844.1	DDB_G0292810	beta glucosidase [Dictyostelium purpureum]	beta-glucosidase (EC 3.2.1.21)	gluA	-1.70363	27.0566	-3.77511	0.00620224	0.0243919	-2.2158	2.18873e+08	6.77756e+07	45003230.83679316	18631444.713191554
EAL67992.1	DDB_G0278781	phenylalanine 4-monooxygenase [Dictyostelium discoideum AX4]	Phenylalanine-4-hydroxylase (PAH) (EC 1.14.16.1) (Phe-4-monooxygenase) (Tryptophan 5-hydroxylase) (TRH) (EC 1.14.16.4) (Tryptophan 5-monooxygenase)	pah	-1.70313	24.8849	-4.71988	0.00183153	0.0110703	-0.969441	4.34241e+07	1.35367e+07	1324490.0627716098	3307104.6866160207
EAL72515.1	DDB_G0270330	hypothetical protein DDB_G0270330 [Dictyostelium discoideum AX4]	Pesticidal crystal protein N-terminal domain-containing protein	NA	-1.70233	18.1638	-1.73921	0.123032	0.216171	-5.17408	958019.7305000001	307028	560248.1917020212	211760.05355052123
EAL71257.1	DDB_G0272210	isocitrate dehydrogenase (NADP+) [Dictyostelium discoideum AX4]	Isocitrate dehydrogenase [NADP], mitochondrial (EC 1.1.1.42) (IDH 2) (IDP 2) (NADP(+)-specific ICDH 2) (NADP-isocitrate dehydrogenase 2) (Oxalosuccinate decarboxylase 2)	idhM	-1.70207	26.6292	-3.44198	0.00983879	0.0337984	-2.68662	3.84438e+08	113189986	169581265.57460496	20471774.115515146
EAL67510.1	DDB_G0279907	hypothetical protein DDB_G0279907, partial [Dictyostelium discoideum AX4]	Uncharacterized protein	NA	-1.70193	18.8061	-1.27585	0.240408	0.360972	-5.76393	1.44617e+06	513059	5690.27	362318.5217091142
XP_641972.1	DDB_G0278799	hypothetical protein DDB_G0278799 [Dictyostelium discoideum AX4]	Luc7-like protein (Protein CROP homolog)	crop	-1.70178	22.2263	-4.03065	0.00440127	0.0194876	-1.86512	2.03716e+06	651421	275464.1727139834	267438.0122372353
EAL65358.1	DDB_G0284035	elongation factor 1b [Dictyostelium discoideum AX4]	Elongation factor 1-beta (DdEF-1 beta)	efa1B	-1.70178	25.3335	-3.80344	0.00596797	0.0238666	-2.17645	1.7976e+08	51086866.114999995	98231458.88014778	4934755.793381981
KAK5583702.1	DDB_G0292072	hypothetical protein RB653_005300 [Dictyostelium firmibasis]	Squalene synthase (SQS) (SS) (EC 2.5.1.21)	fdfT DDB_G0292072	-1.70021	20.8855	-2.73428	0.0275024	0.0701661	-3.72541	28497531.009999998	9.39398e+06	6345243.221216274	5146492.732531063
EAL62517.1	DDB_G0289833	Phox domain-containing protein [Dictyostelium discoideum AX4]	Phox domain-containing protein	snxA	-1.6968	19.635	-2.40166	0.0453235	0.102811	-4.2207	2.47623e+06	837238	1426475.1793320656	654713.0448574569
KAK5574394.1	DDB_G0291526	hypothetical protein RB653_011173 (mitochondrion) [Dictyostelium firmibasis]	Ribosomal protein S14	rps14	-1.69526	25.6444	-3.15139	0.0148983	0.045055	-3.10816	1.56389e+08	4.67928e+07	54985161.27190507	1743816.8998052562
AAA70100.1	DDB_G0275045	G beta like protein [Dictyostelium discoideum]	Small ribosomal subunit protein RACK1 (Guanine nucleotide-binding protein subunit beta-like protein)	gpbB	-1.69459	27.7275	-2.06045	0.0759557	0.150939	-4.72146	325350078	1.15272e+08	224147215.40930307	105662190.85698314
EAL64475.2	DDB_G0285881	S60 ribosomal protein L18a [Dictyostelium discoideum AX4]	Large ribosomal subunit protein eL20 (60S ribosomal protein L18a)	rpl18a	-1.69411	23.8943	-2.22613	0.0591103	0.125386	-4.47999	1.79676e+08	4.64159e+07	140560160.53645915	5395517.503873973
XP_646184.1	DDB_G0269682	hypothetical protein DDB_G0269682 [Dictyostelium discoideum AX4]	Ataxin-2 homolog	atxn2	-1.69019	24.7085	-3.10733	0.0158805	0.0473263	-3.1728	4.85078e+07	1.69182e+07	4985529.122043542	11086827.07065113
ABC46695.1	DDB_G0291848	COP9 signalosome complex subunit 3 [Dictyostelium discoideum]	COP9 signalosome complex subunit 3 (Signalosome subunit 3)	csn3	-1.68984	24.7442	-4.13179	0.00385285	0.0178097	-1.72903	8.49659e+07	25448182.674999997	3.38967e+07	4292270.963526917
XP_640625.1	DDB_G0281763	Lupus La protein [Dictyostelium discoideum AX4]	Lupus La protein	NA	-1.68945	23.0432	-4.11496	0.00393869	0.0180979	-1.75156	2.18096e+07	6.6889e+06	4522369.902370321	0
KAK5575317.1	DDB_G0273193	hypothetical protein RB653_010575 [Dictyostelium firmibasis]	SMP-LTD domain-containing protein	NA	-1.68658	18.3917	-3.73723	0.00653108	0.025353	-2.26858	887152	293275	0	141791.37439717067
XP_645225.1	DDB_G0272180	hypothetical protein DDB_G0272180 [Dictyostelium discoideum AX4]	CBS domain-containing protein	NA	-1.68537	21.7205	-2.18005	0.0633819	0.132011	-4.54753	981311	277494.45235000004	611077.2230538192	62609.3
EAL64238.1	DDB_G0286427	urate oxidase [Dictyostelium discoideum AX4]	Uricase (EC 1.7.3.3) (Urate oxidase)	uox	-1.68418	24.9146	-2.49567	0.0393299	0.0926753	-4.08098	2.71067e+08	8.11722e+07	105359402.96737938	4768263.039907812
KAK5575463.1	DDB_G0270352	hypothetical protein RB653_006596 [Dictyostelium firmibasis]	Acyl-CoA dehydrogenase	NA	-1.68367	25.0198	-4.40393	0.00271367	0.0144611	-1.37071	6.28092e+07	1.90924e+07	19947371.472426686	1746198.7041448713
AAL91498.1	DDB_G0269206	ABC transporter AbcG13 [Dictyostelium discoideum]	ABC transporter AbcG13	abcG21	-1.68331	19.661	-1.24768	0.249997	0.369458	-5.79638	3.15365e+06	472758	3941771.440549475	157887.37453862213
EAL67290.1	DDB_G0280127	methionine aminopeptidase [Dictyostelium discoideum AX4]	Methionine aminopeptidase 1D, mitochondrial (MAP 1D) (MetAP 1D) (EC 3.4.11.18) (Methionyl aminopeptidase type 1D, mitochondrial) (Peptidase M 1D)	metap1d	-1.68238	19.4538	-2.26008	0.0561486	0.120686	-4.43006	9.48982e+06	2.95479e+06	1.11851e+06	314029.2936059662
KAK5583774.1	DDB_G0292206	hypothetical protein RB653_005374 [Dictyostelium firmibasis]	Alpha-mannosidase (EC 3.2.1.-)	manA DDB_G0292206	-1.68186	28.2438	-2.34565	0.0493287	0.109384	-4.30373	1409028013	4.52562e+08	60464659.139961585	155717311.3447364
EAL63294.1	DDB_G0288303	hypothetical protein DDB_G0288303 [Dictyostelium discoideum AX4]	Putative uncharacterized protein DDB_G0288303	NA	-1.68073	18.9049	-1.6886	0.132623	0.228901	-5.24278	739525	295250	89234.57408245881	262101.89144135153
KAK5582725.1	DDB_G0279179	hypothetical protein RB653_004310 [Dictyostelium firmibasis]	Transcription initiation factor TFIID component TAF4 C-terminal domain-containing protein	NA	-1.68055	18.9342	-4.15689	0.00372856	0.0173627	-1.6955	1.78863e+06	559885.5819999999	0	65172.83856713879
EAL70148.1	DDB_G0274511	peptidase S10 family protein [Dictyostelium discoideum AX4]	Probable serine carboxypeptidase CPVL (EC 3.4.16.-)	cpvl	-1.67988	23.8673	-3.45084	0.00971676	0.0336056	-2.67391	8.11574e+07	24958560.174999997	25418558.827621013	5058454.013123596
XP_640016.1	DDB_G0282359	cyclophilin-type peptidylprolyl cis-trans isomerase [Dictyostelium discoideum AX4]	Peptidyl-prolyl cis-trans isomerase A (PPIase A) (EC 5.2.1.8) (Cyclophilin A) (Rotamase A)	ppiA	-1.67807	21.3185	-3.30794	0.0118978	0.0386828	-2.87995	3.97719e+06	1.13985e+06	2242239.535363353	0
XP_646660.3	DDB_G0270264	methionine aminopeptidase 2 [Dictyostelium discoideum AX4]	Methionine aminopeptidase 2 (MAP 2) (MetAP 2) (EC 3.4.11.18) (Peptidase M)	metap2	-1.67769	26.3599	-4.86954	0.00152807	0.00988633	-0.784929	2.4229e+08	7.57524e+07	34409606.50832871	10991986.107045226
AAP40292.1	DDB_G0293536	calcium up-regulated protein [Dictyostelium discoideum]	Calcium up-regulated protein D	cupD	-1.67393	20.4154	-2.18324	0.0630765	0.131619	-4.54286	4.64616e+06	1.58859e+06	1938829.1075351972	1084428.7283078716
KAK5581632.1	DDB_G0282921	hypothetical protein RB653_001669 [Dictyostelium firmibasis]	Cytoplasmic tRNA 2-thiolation protein 1 (EC 2.7.7.-) (Cytoplasmic tRNA adenylyltransferase 1)	ctu1 atpbd3 rcdM veg136 DDB_G0282921	-1.67329	21.1635	-2.7413	0.0272161	0.0697107	-3.71495	5.02621e+06	1.37655e+06	3460476.437369162	0
KAK5582824.1	DDB_G0278885	hypothetical protein RB653_004412 [Dictyostelium firmibasis]	Translocon Sec61/SecY plug domain-containing protein	sec61a DDB_G0278885	-1.6727	26.6294	-3.82287	0.00581284	0.0234966	-2.14954	2.67552e+08	8.58702e+07	56085787.82606431	31162441.78570071
KAK5577405.1	DDB_G0275359	hypothetical protein RB653_002346 [Dictyostelium firmibasis]	SAM-dependent methyltransferase Erg6/SMT-type domain-containing protein	NA	-1.67103	26.8923	-4.16214	0.00370309	0.0172977	-1.68849	7.91101e+08	247626537.85000002	92472461.42976743	6869317.448560217
EAL66866.1	DDB_G0281139	hypothetical protein DDB_G0281139 [Dictyostelium discoideum AX4]	Legume lectin domain-containing protein	NA	-1.67028	21.5315	-0.890421	0.401124	0.526147	-6.16268	3.11556e+06	1.18892e+06	2061332.5409694572	1153301.8650048194
EAL69248.1	DDB_G0276335	hypothetical protein DDB_G0276335 [Dictyostelium discoideum AX4]	Multifunctional protein pyr1-3 [Includes: Glutamine-dependent carbamoyl-phosphate synthase (EC 6.3.5.5); Glutamine amidotransferase (GATase) (GLNase) (EC 3.5.1.2); Ammonium-dependent carbamoyl phosphate synthase (CPS) (CPSase) (EC 6.3.4.16); Aspartate carbamoyltransferase (EC 2.1.3.2); Dihydroorotase (EC 3.5.2.3)]	pyr1-3	-1.66822	29.4925	-4.91878	0.00144067	0.009443	-0.725004	2343095651	7.31616e+08	416954463.37717724	26479104.709731795
EGC32342.1	DDB_G0291864	40S ribosomal protein S8 [Dictyostelium purpureum]	40S ribosomal protein S8	rps8	-1.66738	27.5452	-2.7292	0.0277114	0.0705396	-3.73298	427860650.90000004	1.16526e+08	323190331.8994047	34937729.27554835
1208272A	DDB_G0289073	glycoprotein,contact site A	NA	csaA	-1.66514	19.3281	-1.80751	0.111124	0.200558	-5.08008	714238	200507.78795000003	553850.4999808234	97300.24386776301
KAK5576025.1	DDB_G0269474	hypothetical protein RB653_007163 [Dictyostelium firmibasis]	Long-chain-fatty-acid--CoA ligase (EC 6.2.1.3)	fcsB DDB_G0269474	-1.66364	24.8151	-4.13448	0.0038393	0.0177864	-1.72543	4.05922e+07	1.27094e+07	13203471.198979951	3478898.5489180596
EAL68537.2	DDB_G0277727	urocanate hydratase [Dictyostelium discoideum AX4]	Probable urocanate hydratase (Urocanase) (EC 4.2.1.49) (Imidazolonepropionate hydrolase)	uroc1	-1.66181	25.0047	-4.85133	0.00156185	0.0100472	-0.807189	71504910.03999999	2.25738e+07	4823120.680977114	297085.79466243065
XP_645850.1	DDB_G0269290	hypothetical protein DDB_G0269290 [Dictyostelium discoideum AX4]	Probable nucleosome assembly protein	nap1	-1.65778	26.04	-4.20987	0.00348028	0.016672	-1.62504	1.5498e+08	4.93471e+07	31607659.047613736	12066537.108698746
XP_643592.1	DDB_G0275495	centrosomal protein 91 kDa [Dictyostelium discoideum AX4]	Centrosomal protein 91 kDa	NA	-1.6561	22.4414	-4.54188	0.00228152	0.0129025	-1.19356	1.5588e+07	4.83343e+06	4923159.616937117	488424.6250905148
XP_640540.1	DDB_G0281623	eukaryotic initiation factor 4 gamma, middle domain-containing protein [Dictyostelium discoideum AX4]	Eukaryotic initiation factor 4 gamma, middle domain-containing protein	NA	-1.65543	18.8207	-1.93472	0.0918208	0.173799	-4.90156	1.03617e+06	356448	652132.4288196103	283876.3449746122
Q54MH9.1	DDB_G0285961	RecName: Full=Probable replication factor C subunit 1; AltName: Full=Activator 1 subunit 1	Probable replication factor C subunit 1 (Activator 1 subunit 1)	rfc1 DDB_G0285961	-1.65465	19.6504	-1.79387	0.113411	0.203624	-5.09896	8.31419e+06	2.05703e+06	7682881.437487979	686027.9598591817
EAL73617.1	DDB_G0268328	hypothetical protein DDB_G0268328 [Dictyostelium discoideum AX4]	Protein DDB_G0268328	NA	-1.65315	18.167	-1.36997	0.21062	0.327041	-5.65225	665383	217390	84512.2	75684.79743638774
EAL63613.1	DDB_G0287609	alpha/beta hydrolase fold-3 domain-containing protein [Dictyostelium discoideum AX4]	Alpha/beta hydrolase fold-3 domain-containing protein	NA	-1.6528	22.8485	-3.10921	0.0158373	0.0472599	-3.17004	4.72616e+07	1.53664e+07	23028178.619183898	8606293.757059187
EGC37010.1	DDB_G0291229	hypothetical protein DICPUDRAFT_77330 [Dictyostelium purpureum]	Uncharacterized protein	abpF	-1.65241	28.9684	-4.27582	0.00319608	0.015991	-1.53794	1003641178	319383691	77354844.14138247	27485291.354987957
KAK5581631.1	DDB_G0283087	hypothetical protein RB653_001668 [Dictyostelium firmibasis]	Carboxylic ester hydrolase (EC 3.1.1.-)	NA	-1.6494	22.7187	-2.89099	0.0217982	0.0594317	-3.49235	24115299.365000002	7.86107e+06	7629049.980185128	3364225.8196254126
XP_637249.1	DDB_G0287343	hypothetical protein DDB_G0287343 [Dictyostelium discoideum AX4]	Uncharacterized protein	NA	-1.64707	19.8865	-2.67099	0.0302274	0.0756188	-3.81972	1.34623e+07	4756742.415999999	1157813.8787273397	2904842.8153287764
KAK5581187.1	DDB_G0284319	hypothetical protein RB653_001217 [Dictyostelium firmibasis]	Symplekin	sympk DDB_G0284319	-1.64677	19.1766	-1.19926	0.267235	0.387806	-5.85107	4.10205e+06	672645	5058930.129756836	287756.39085028064
EAL61549.1	DDB_G0291780	dolichyl-diphosphooligosaccharide-protein glycotransferase [Dictyostelium discoideum AX4]	Dolichyl-diphosphooligosaccharide--protein glycosyltransferase 48 kDa subunit (DDOST 48 kDa subunit) (Oligosaccharyl transferase 48 kDa subunit)	ddost	-1.64593	25.708	-4.67932	0.00192475	0.0114493	-1.02006	9.83209e+07	3.11403e+07	20213246.549574904	2650237.234120946
XP_644287.1	DDB_G0274175	hypothetical protein DDB_G0274175 [Dictyostelium discoideum AX4]	Reticulon-like protein	NA	-1.64463	18.7283	-2.22577	0.0591426	0.125386	-4.48052	2.08278e+06	695395	155963.7765245888	286653.4596937001
XP_646234.2	DDB_G0270626	armadillo repeat-containing protein [Dictyostelium discoideum AX4]	Armadillo repeat-containing protein	armc8	-1.64176	18.4084	-1.75397	0.12036	0.213126	-5.15388	1.48722e+06	546321	582083.4758639003	421222.8059108684
Q54I10.1	DDB_G0289085	RecName: Full=Probable methylmalonate-semialdehyde/malonate-semialdehyde dehydrogenase [acylating], mitochondrial; Short=MMSDH; AltName: Full=Malonate-semialdehyde dehydrogenase [acylating]; Flags: Precursor	Probable methylmalonate-semialdehyde/malonate-semialdehyde dehydrogenase [acylating], mitochondrial (MMSDH) (EC 1.2.1.27) (Malonate-semialdehyde dehydrogenase [acylating])	mmsdh aldh6 DDB_G0289085	-1.63842	29.7845	-4.72762	0.0018143	0.0110403	-0.959808	1954978609	629130412.9000001	1.91235e+08	82012127.93163817
EAL62101.2	DDB_G0290481	hypothetical protein DDB_G0290481 [Dictyostelium discoideum AX4]	Talin-A (Filopodin)	talA	-1.63779	24.2556	-1.42301	0.195294	0.309979	-5.58725	113770351.82499999	3.61074e+07	42881494.25482678	11140591.130778238
EAL62881.1	DDB_G0289147	hypothetical protein DDB_G0289147 [Dictyostelium discoideum AX4]	Enoyl-CoA hydratase/isomerase family protein	NA	-1.63723	18.7374	-1.44572	0.189042	0.301242	-5.559	1351355.0129500001	287643	1506720.9018448445	150474.04844775406
KAK5580050.1	DDB_G0287197	hypothetical protein RB653_000063 [Dictyostelium firmibasis]	Nuclear cap-binding protein subunit 2 (20 kDa nuclear cap-binding protein)	ncbp2 cbp20 DDB_G0287197	-1.63721	19.8672	-1.67446	0.135424	0.232576	-5.26182	2.8126e+06	1.15904e+06	747042.4525042719	1053235.1805483839
XP_641708.1	DDB_G0279575	hypothetical protein DDB_G0279575 [Dictyostelium discoideum AX4]	THH1/TOM1/TOM3 domain-containing protein	NA	-1.63692	18.8641	-2.51071	0.0384488	0.0910586	-4.05858	1.95834e+06	611834	783825.5356142302	138514.62453187877
KAK5574434.1	DDB_G0270424	hypothetical protein RB653_009709 [Dictyostelium firmibasis]	60S ribosomal protein L35a	rpl35a	-1.63666	24.145	-2.73871	0.0273214	0.0699025	-3.71881	1.13133e+08	3.29228e+07	7.68425e+07	11447076.11404532
KAK5582949.1	DDB_G0277847	hypothetical protein RB653_004539 [Dictyostelium firmibasis]	Acetyltransferase component of pyruvate dehydrogenase complex (EC 2.3.1.12)	pdhC dlaA DDB_G0277847	-1.63607	28.4232	-4.47805	0.00247133	0.0135467	-1.27515	1003196224	3.25789e+08	87895841.12841828	6.87652e+07
EAL73789.1	DDB_G0267304	hypothetical protein DDB_G0267304 [Dictyostelium discoideum AX4]	Reverse transcriptase domain-containing protein DIRS 1 ORF3 fragment	NA	-1.63601	19.0745	-3.09117	0.0162579	0.0481641	-3.19657	1.09578e+06	352947	44307.81224785695	27364.645503088705
EAL69407.1	DDB_G0276215	hypothetical protein DDB_G0276215 [Dictyostelium discoideum AX4]	Uncharacterized protein	NA	-1.63504	20.7281	-2.15214	0.0661174	0.135762	-4.58831	507418	150198	443111.4173791789	109970.01106327302
EAL63106.1	DDB_G0288659	WD40 repeat-containing protein [Dictyostelium discoideum AX4]	WD40 repeat-containing protein	wdr18	-1.63459	19.0513	-1.27236	0.241578	0.362005	-5.76797	3.03734e+06	826048.0698500001	3187383.797349557	710418.5923758992
KAK5580782.1	DDB_G0285267	hypothetical protein RB653_000806 [Dictyostelium firmibasis]	Saccharopine dehydrogenase	sdh DDB_G0285267	-1.63212	27.7439	-3.8897	0.00531165	0.0221466	-2.05737	6.39873e+08	2.07001e+08	8.71013e+06	21859919.055028956
Q54DY1.1	DDB_G0291916	RecName: Full=Arginine biosynthesis bifunctional protein ArgJ, mitochondrial; Includes: RecName: Full=Glutamate N-acetyltransferase; Short=GAT; AltName: Full=Ornithine acetyltransferase; Short=OATase; AltName: Full=Ornithine transacetylase; Includes: RecName: Full=Amino-acid acetyltransferase; AltName: Full=N-acetylglutamate synthase; Short=AGS; Contains: RecName: Full=Arginine biosynthesis bifun…	Arginine biosynthesis bifunctional protein ArgJ, mitochondrial [Cleaved into: Arginine biosynthesis bifunctional protein ArgJ alpha chain; Arginine biosynthesis bifunctional protein ArgJ beta chain] [Includes: Glutamate N-acetyltransferase (GAT) (EC 2.3.1.35) (Ornithine acetyltransferase) (OATase) (Ornithine transacetylase); Amino-acid acetyltransferase (EC 2.3.1.1) (N-acetylglutamate synthase) (…	argJ arg7 DDB_G0291916	-1.63049	21.9477	-3.15955	0.0147237	0.0447977	-3.09621	1.13251e+07	3.23368e+06	7495808.883498284	126227.76272944907
XP_640893.1	DDB_G0281219	hypothetical protein DDB_G0281219 [Dictyostelium discoideum AX4]	Nudix hydrolase domain-containing protein	NA	-1.62986	20.1767	-3.75421	0.00638136	0.0249222	-2.24489	677847	218932	27909.61807336077	0
EAL67044.1	DDB_G0280773	hypothetical protein DDB_G0280773 [Dictyostelium discoideum AX4]	Thioredoxin domain-containing protein	NA	-1.62957	18.3427	-1.67376	0.135565	0.23273	-5.26276	470026.60805000004	215708	293172.4473100611	236404.6951359943
EAL61701.1	DDB_G0291434	protein disulfide isomerase [Dictyostelium discoideum AX4]	Protein disulfide-isomerase 2 (PDI2) (EC 5.3.4.1)	pdi2	-1.62861	29.5511	-4.20312	0.00351087	0.0167296	-1.63399	1083988214	3.62927e+08	23686932.363870602	133051470.3764092
BAA78060.1	DDB_G0294012	ATPase subunit 1 (mitochondrion) [Dictyostelium discoideum]	ATP synthase subunit alpha, mitochondrial	atp1	-1.62813	30.8358	-4.78698	0.00168798	0.0106307	-0.886272	4735825077	1544360331	440867819.11055833	309736268.7322602
EAL71611.1	DDB_G0271842	succinate-CoA ligase [Dictyostelium discoideum AX4]	Succinate--CoA ligase [ADP-forming] subunit beta, mitochondrial (EC 6.2.1.5) (ATP-specific succinyl-CoA synthetase subunit beta) (A-SCS) (Succinyl-CoA synthetase beta-A chain) (SCS-betaA)	scsC	-1.62767	25.3124	-3.06165	0.0169715	0.049681	-3.24	9.40344e+07	32401324.465000004	27987147.148825128	18157263.57970368
EAL70139.1	DDB_G0274493	DNA ligase I [Dictyostelium discoideum AX4]	DNA ligase 1 (EC 6.5.1.1) (DNA ligase I) (Polydeoxyribonucleotide synthase [ATP] 1)	lig1	-1.62498	19.0288	-1.70458	0.129521	0.225291	-5.22118	566229	208108	439426.18118949444	198777.37667731202
EAL63219.1	DDB_G0288387	acetyl-CoA carboxylase [Dictyostelium discoideum AX4]	Acetyl-CoA carboxylase (EC 6.4.1.2) (ACC-alpha) [Includes: Biotin carboxylase (EC 6.3.4.14)]	accA	-1.62397	27.1615	-4.43777	0.00259994	0.0140547	-1.32697	1497085457	4.86824e+08	92625782.61531463	55311387.03601513
KAK5579531.1	DDB_G0290103	hypothetical protein RB653_009215 [Dictyostelium firmibasis]	Elongator complex protein 3 (EC 2.3.1.-)	elp3 DDB_G0290103	-1.6222	22.2355	-4.43477	0.00260981	0.0140754	-1.33085	15760099.760000002	5.16073e+06	3298767.1339905076	1412777.7290208873
Q54YV4.3	DDB_G0278063	RecName: Full=Lon protease homolog, mitochondrial 1	Lon protease homolog, mitochondrial 1 (EC 3.4.21.53)	DDB_G0278063	-1.61921	21.4303	-3.93355	0.00500826	0.0212356	-1.99723	8.63197e+06	2.8894e+06	1198416.5426585523	1029173.2781558636
KAK5579070.1	DDB_G0288985	hypothetical protein RB653_008749 [Dictyostelium firmibasis]	phosphoribosylglycinamide formyltransferase 1 (EC 2.1.2.2) (5'-phosphoribosylglycinamide transformylase) (GAR transformylase)	purN DDB_G0288985	-1.61389	22.873	-4.20556	0.00349982	0.0166978	-1.63076	2.40683e+07	7.65845e+06	8504139.091848949	1163565.9661181208
EAL73023.1	DDB_G0268868	hypothetical protein DDB_G0268868 [Dictyostelium discoideum AX4]	RNA cytidine acetyltransferase (EC 2.3.1.-) (18S rRNA cytosine acetyltransferase)	nat10	-1.6132	20.7871	-3.42876	0.0100238	0.0342505	-2.70559	3232665.4290000005	995906	1527934.9169683151	0
KAK5575290.1	DDB_G0273299	hypothetical protein RB653_010548 [Dictyostelium firmibasis]	THH1/TOM1/TOM3 domain-containing protein	NA	-1.61169	19.4452	-1.41045	0.198832	0.314375	-5.60277	445800.66390000004	158351	59038.75186990531	89251.34183991142
XP_012754505.1	DDB_G0286513	hypothetical protein SAMD00019534_055600 [Acytostelium subglobosum LB1]	NA	NA	-1.61059	21.2174	-1.51564	0.170896	0.278115	-5.47049	6.68129e+07	4.36338e+07	4368585.731587051	53408696.06727295
EAL71923.1	DDB_G0269146	DEAD/DEAH box helicase domain-containing protein [Dictyostelium discoideum AX4]	RNA helicase (EC 3.6.4.13)	ifdA	-1.60927	28.7715	-4.71622	0.00183973	0.0110768	-0.973994	1685549477	5.44803e+08	395763250.9624757	3876813.4784395653
EAL69328.1	DDB_G0276057	ZZ-type zinc finger-containing protein [Dictyostelium discoideum AX4]	ZZ-type zinc finger-containing protein	NA	-1.60782	24.6972	-3.83358	0.00572915	0.0232627	-2.13471	4.68324e+07	15946015.719999999	4596348.665397066	6215455.397875079
Q54PY7.1	DDB_G0284225	RecName: Full=Probable mitochondrial 2-oxoglutarate/malate carrier protein; Short=OGCP; AltName: Full=Mitochondrial substrate carrier family protein ucpC; AltName: Full=Solute carrier family 25 member 11 homolog	Probable mitochondrial 2-oxoglutarate/malate carrier protein (OGCP) (Mitochondrial substrate carrier family protein ucpC) (Solute carrier family 25 member 11 homolog)	ucpC slc25a11 DDB_G0284225	-1.60709	20.2095	-2.38578	0.0464246	0.104787	-4.24427	1.73585e+06	571686	0	65465.85972817519
XP_012752937.1	DDB_G0283701	hypothetical protein SAMD00019534_070760, partial [Acytostelium subglobosum LB1]	NA	guaB	-1.60702	29.4616	-4.24448	0.00332786	0.0162499	-1.57925	2581506568	8.35371e+08	640331447.1687237	59612767.43700102
O96042.1	DDB_G0291253	RecName: Full=Differentiation-associated protein 2; Short=DIA-2; Flags: Precursor	Differentiation-associated protein 2 (DIA-2)	dia2	-1.6063	20.7388	-1.38103	0.20734	0.323623	-5.63881	1.6128e+06	568225	0	290831.76540170395
KAK5582457.1	DDB_G0279809	hypothetical protein RB653_004042 [Dictyostelium firmibasis]	Pre-rRNA-processing protein RIX1 N-terminal domain-containing protein	NA	-1.60524	19.7288	-2.57845	0.0347246	0.0841576	-3.95767	1.28806e+07	4.32591e+06	926764.6025121551	1293374.6349672247
EAL65122.1	DDB_G0284705	hypothetical protein DDB_G0284705 [Dictyostelium discoideum AX4]	Uncharacterized protein	NA	-1.60463	24.6726	-3.25224	0.0128844	0.0409444	-2.96087	6.3203e+07	2.12615e+07	25560957.787267584	10532562.447644206
XP_639095.1	DDB_G0283471	hypothetical protein DDB_G0283471 [Dictyostelium discoideum AX4]	RING-type domain-containing protein	NA	-1.60407	17.9406	-1.31545	0.22746	0.346958	-5.71754	744477.4846999999	253753	425525.13751189626	168608.1250697928
KAK5580075.1	DDB_G0287127	hypothetical protein RB653_000088 [Dictyostelium firmibasis]	H(+)-transporting two-sector ATPase (EC 7.1.2.2)	vatA DDB_G0287127	-1.60404	29.9165	-2.7872	0.0254197	0.066318	-3.64661	9.44143e+08	3.52687e+08	338769469.4400101	261295157.3452045
Q86A85.1	DDB_G0274321	RecName: Full=Amidophosphoribosyltransferase; Short=ATase; AltName: Full=Glutamine phosphoribosylpyrophosphate amidotransferase; Short=GPAT; Flags: Precursor	Amidophosphoribosyltransferase (ATase) (EC 2.4.2.14) (Glutamine phosphoribosylpyrophosphate amidotransferase) (GPAT)	purF DDB_G0274321	-1.60206	25.5976	-3.79465	0.00603958	0.0240249	-2.18864	1.80065e+08	5.96317e+07	5235545.5335724205	8.85514e+06
EAL62248.1	DDB_G0290465	hypothetical protein DDB_G0290465 [Dictyostelium discoideum AX4]	Uncharacterized protein	NA	-1.60165	25.9401	-4.37511	0.00281484	0.0148075	-1.40811	2.67568e+08	8.67261e+07	68494542.03893785	2544280.083102999
EAL64618.1	DDB_G0285561	40S ribosomal protein S15 [Dictyostelium discoideum AX4]	Small ribosomal subunit protein uS19 (40S ribosomal protein S15)	rps15	-1.60123	22.3544	-2.15793	0.0655409	0.135303	-4.57987	4.07162e+07	1.05193e+07	36275808.44573012	2019568.7355786439
Q54UC2.1	DDB_G0281163	RecName: Full=Conserved oligomeric Golgi complex subunit 2; Short=COG complex subunit 2; AltName: Full=Component of oligomeric Golgi complex 2	Conserved oligomeric Golgi complex subunit 2 (COG complex subunit 2) (Component of oligomeric Golgi complex 2)	cog2 DDB_G0281163	-1.60082	18.5821	-1.39691	0.202708	0.318935	-5.61941	1.21188e+06	664870	386876	762302.5076856028
XP_647673.1	DDB_G0268244	hypothetical protein DDB_G0268244 [Dictyostelium discoideum AX4]	mRNA decay factor PAT1 domain-containing protein	NA	-1.60056	22.208	-2.4175	0.0442519	0.100843	-4.19719	1.6033e+07	5.1731e+06	4767172.787317246	301749.96574344684
EAL72733.2	DDB_G0270766	short-chain dehydrogenase/reductase family protein [Dictyostelium discoideum AX4]	Short-chain dehydrogenase/reductase family protein	NA	-1.59861	20.3462	-1.60455	0.150108	0.251277	-5.3549	8.77581e+06	3.09407e+06	1383551.6339672918	1600461.8448163883
XP_646263.1	DDB_G0269768	SET domain-containing protein [Dictyostelium discoideum AX4]	protein-histidine N-methyltransferase (EC 2.1.1.85)	cnrI	-1.59445	27.022	-4.94726	0.00139263	0.00922839	-0.690513	427818480	1.42127e+08	10279770.74099415	16443633.563362021
XP_645138.2	DDB_G0272108	RNA-binding region RNP-1 domain-containing protein [Dictyostelium discoideum AX4]	RNA-binding region RNP-1 domain-containing protein	DG1074	-1.59424	18.6	-0.771969	0.463951	0.588859	-6.26274	465859.46550000005	305616	257437.26767057506	382702.05740483187
EAL61690.1	DDB_G0291412	signal recognition particle 72 kDa subunit [Dictyostelium discoideum AX4]	Signal recognition particle subunit SRP72 (Signal recognition particle 72 kDa protein homolog)	srp72	-1.59415	24.3196	-4.32664	0.00299434	0.0153571	-1.47129	5.21726e+07	1.71094e+07	10369027.84710487	156885.40677526442
KAK5580201.1	DDB_G0286797	hypothetical protein RB653_000214 [Dictyostelium firmibasis]	Uncharacterized protein	tsg101 DDB_G0286797	-1.594	18.6605	-1.97916	0.0858746	0.164901	-4.83827	857480	284041	0	0
AAB86685.1	DDB_G0276141	protein disulfide isomerase [Dictyostelium discoideum]	Protein disulfide-isomerase 1 (PDI1) (EC 5.3.4.1)	pdi1	-1.5911	27.8586	-2.77521	0.0258767	0.0673153	-3.66446	3.02868e+08	9.27601e+07	167212885.94007534	8820874.203092236
EAL64567.1	DDB_G0285459	hypothetical protein DDB_G0285459 [Dictyostelium discoideum AX4]	Tyrosine specific protein phosphatases domain-containing protein	NA	-1.59081	22.6425	-2.24109	0.0577862	0.123381	-4.458	2.68942e+07	8.92791e+06	488317.84560259356	81420.76279255866
XP_638316.1	DDB_G0285291	hypothetical protein DDB_G0285291 [Dictyostelium discoideum AX4]	Uncharacterized protein DDB_G0285291	NA	-1.59008	23.6347	-2.85631	0.0229443	0.0613894	-3.54385	2.71507e+07	8.86332e+06	11165967.687017579	2866548.968882329
KAK5574670.1	DDB_G0271752	hypothetical protein RB653_009923 [Dictyostelium firmibasis]	NADH:flavin oxidoreductase/NADH oxidase N-terminal domain-containing protein	NA	-1.58831	20.3776	-3.4998	0.00907136	0.0319627	-2.60387	2.90195e+07	9.85689e+06	76374.98527362022	2836135.938527969
EAL73013.1	DDB_G0268848	hypothetical protein DDB_G0268848 [Dictyostelium discoideum AX4]	Sacsin	NA	-1.58735	22.9616	-2.44266	0.0426027	0.0981279	-4.15982	7.66965e+07	28860612.935000002	17157456.176055707	19889728.212477177
KAK5580796.1	DDB_G0285193	hypothetical protein RB653_000820 [Dictyostelium firmibasis]	Hypoxanthine phosphoribosyltransferase (EC 2.4.2.8)	hprT DDB_G0285193	-1.5864	26.2831	-4.23806	0.0033556	0.0162826	-1.58773	1.55472e+08	5.05606e+07	47352483.30360237	792831.4788033406
KAK5581530.1	DDB_G0283411	hypothetical protein RB653_001565 [Dictyostelium firmibasis]	glutaryl-CoA dehydrogenase (ETF) (EC 1.3.8.6)	gcdh DDB_G0283411	-1.58547	21.1859	-2.441	0.0427094	0.0983234	-4.16228	2.92902e+07	9.73003e+06	7237856.4753854275	2156621.3464125823
EAL68764.1	DDB_G0277157	nucleotide binding protein 2 [Dictyostelium discoideum AX4]	Cytosolic Fe-S cluster assembly factor NUBP2 homolog	nubp2	-1.58485	23.3518	-3.3274	0.0115723	0.0378432	-2.85176	38185440.70999999	12756023.245000001	4722752.374678447	1957889.2210266623
XP_645635.2	DDB_G0271358	hypothetical protein DDB_G0271358 [Dictyostelium discoideum AX4]	Uncharacterized protein	NA	-1.58392	21.2149	-4.21862	0.00344104	0.0165722	-1.61344	8.54117e+06	2.76849e+06	2911164.591783104	192946.00706708053
EAL65521.1	DDB_G0283813	hydroxymethylglutaryl-CoA lyase [Dictyostelium discoideum AX4]	hydroxymethylglutaryl-CoA lyase (EC 4.1.3.4)	hmgL	-1.58232	23.2163	-3.15017	0.0149247	0.0450869	-3.10996	7.11265e+06	2.28355e+06	3287982.7338081133	592821.3979175666
Q54TT6.1	DDB_G0281507	RecName: Full=Colossin-C; Flags: Precursor	Colossin-C	colC	-1.5809	21.8983	-1.83953	0.105927	0.193269	-5.03554	1.14936e+06	319045	1014947.0746776279	153182.39943653462
EAL63849.1	DDB_G0287149	UMUC-like DNA-repair protein [Dictyostelium discoideum AX4]	DNA polymerase kappa	NA	-1.57948	18.8016	-1.23215	0.25542	0.375377	-5.81407	1.06902e+06	413339	100528.70873436956	294852.95771049306
AAN46878.1	DDB_G0277915	nucleotide exchange factor RasGEF I [Dictyostelium discoideum]	Ras guanine nucleotide exchange factor I (RasGEF domain-containing protein I)	gefI	-1.57946	21.8285	-3.78757	0.00609797	0.0241081	-2.19847	2.32168e+07	8.14229e+06	3426254.166216008	3634352.9059184915
XP_643427.1	DDB_G0275593	hypothetical protein DDB_G0275593 [Dictyostelium discoideum AX4]	Nitronate monooxygenase domain-containing protein	NA	-1.57924	18.2952	-1.35984	0.213663	0.330513	-5.66449	1.08504e+06	416593	811390.7787551497	396389.5424389297
EAL63332.1	DDB_G0288203	hypothetical protein DDB_G0288203 [Dictyostelium discoideum AX4]	Interferon-related developmental regulator N-terminal domain-containing protein	NA	-1.57912	22.4051	-1.97062	0.0869869	0.166744	-4.85046	3.49162e+07	1.27904e+07	14787578.712586854	8863226.492444834
XP_636205.1	DDB_G0289539	hypothetical protein DDB_G0289539 [Dictyostelium discoideum AX4]	Acyl-CoA synthetase family member 3, mitochondrial	NA	-1.57904	23.2475	-1.66014	0.138318	0.236105	-5.28102	2.32418e+07	7.32002e+06	11250627.121197447	562840.4409192103
EAL64152.1	DDB_G0286793	transmembrane protein [Dictyostelium discoideum AX4]	Transmembrane protein	NA	-1.57875	19.1324	-1.49742	0.175465	0.283909	-5.49376	1.03918e+06	544349	0	592100
XP_643326.1	DDB_G0276031	WD40 repeat-containing protein [Dictyostelium discoideum AX4]	WD repeat-containing protein AAC3 (AAC-rich mRNA clone AAC3 protein)	AAC3	-1.57875	19.4881	-1.17836	0.274974	0.396734	-5.87422	1.78536e+06	879535	976055.8848578192	969262.9050310103
AAD29083.1	DDB_G0285253	SCAR1 [Dictyostelium discoideum]	Protein SCAR (Suppressor of cAMP receptor)	scrA	-1.57762	24.9482	-1.39572	0.203053	0.319236	-5.62087	8.89766e+07	2.96984e+07	11343886.133491667	1066956.3566255225
KAK5581748.1	DDB_G0293990	hypothetical protein RB653_003326 [Dictyostelium firmibasis]	Uncharacterized protein	NA	-1.57707	18.5591	-2.00461	0.0826401	0.160301	-4.80184	2.39721e+06	916448	0	623444.8988881891
XP_637002.1	DDB_G0287711	hypothetical protein DDB_G0287711 [Dictyostelium discoideum AX4]	Aromatic amino acid aminotransferase DDB_G0287711 (EC 2.6.1.57)	NA	-1.57688	21.4603	-2.798	0.0250151	0.065629	-3.63054	5.15172e+07	1.7486e+07	17026552.693777293	6904038.682542444
EAL65456.1	DDB_G0283937	Sec1-like family protein [Dictyostelium discoideum AX4]	Protein transport protein sec1	sec1	-1.57683	24.0032	-3.44151	0.00984527	0.0337984	-2.68729	2.59228e+07	9.37741e+06	4.44156e+06	5202263.044101017
P34136.2	DDB_G0276615	RecName: Full=3-hydroxy-3-methylglutaryl-coenzyme A reductase 2; Short=HMG-CoA reductase 2	3-hydroxy-3-methylglutaryl-coenzyme A reductase 2 (HMG-CoA reductase 2) (EC 1.1.1.34)	hmgB DDB_G0276615	-1.57679	26.8142	-4.34841	0.00291221	0.0151155	-1.44287	2.68481e+08	8.85086e+07	73872205.92390181	8947246.743106699
XP_637097.1	DDB_G0287899	hypothetical protein DDB_G0287899 [Dictyostelium discoideum AX4]	Telomere-associated protein Rif1 N-terminal domain-containing protein	NA	-1.57623	18.675	-2.11313	0.070139	0.141758	-4.64512	1.05069e+06	454274	80842.56864865094	406394
EAL66837.1	DDB_G0281081	hypothetical protein DDB_G0281081 [Dictyostelium discoideum AX4]	Uncharacterized protein	NA	-1.57591	22.4959	-2.91258	0.0211152	0.0580795	-3.46033	1.89717e+07	6.82214e+06	151382.24218466398	3477485.8980616727
Q54MR6.1	DDB_G0285709	RecName: Full=Heat shock 70-related protein 5	Heat shock 70-related protein 5	DDB_G0285709	-1.57337	25.1927	-2.65146	0.0311237	0.0771751	-3.84883	103445800.22999999	4.18566e+07	11336306.033650154	33195302.13755297
EAL69795.1	DDB_G0275029	dihydrolipoamide S-succinyltransferase [Dictyostelium discoideum AX4]	Dihydrolipoyllysine-residue succinyltransferase component of 2-oxoglutarate dehydrogenase complex, mitochondrial (EC 2.3.1.61) (2-oxoglutarate dehydrogenase complex component E2) (OGDC-E2) (Dihydrolipoamide succinyltransferase component of 2-oxoglutarate dehydrogenase complex)	odhB	-1.5731	25.6698	-3.20655	0.0137584	0.0428747	-3.02747	1.04672e+08	3.37987e+07	41118268.79415754	774970.2867796858
AAB87719.1	DDB_G0283539	calreticulin [Dictyostelium discoideum]	Calreticulin	crtA	-1.57231	30.0458	-4.65805	0.00197571	0.0116601	-1.04671	2129487869	719151205	31440711.065864906	94460414.29261678
EAL66303.1	DDB_G0282195	presequence translocated-associated motor subunit [Dictyostelium discoideum AX4]	Mitochondrial import inner membrane translocase subunit tim16 (Presequence translocated-associated motor subunit pam16)	timm16	-1.56957	20.8381	-3.15566	0.0148066	0.0449589	-3.1019	7.81464e+06	2.50539e+06	3984232.5437362073	701708.1453629817
XP_645209.1	DDB_G0272406	hypothetical protein DDB_G0272406 [Dictyostelium discoideum AX4]	VASt domain-containing protein	NA	-1.56887	20.0062	-1.30189	0.231822	0.35148	-5.73351	3.67845e+06	791145	4076934.6487704776	256087.1649344678
EAL68473.2	DDB_G0278601	RabGAP/TBC domain-containing protein [Dictyostelium discoideum AX4]	RabGAP/TBC domain-containing protein	NA	-1.56822	18.8621	-1.84588	0.104925	0.191908	-5.02668	1387356.5440500001	582754	746370.3898644503	552074
EAL71132.1	DDB_G0272989	Phox domain-containing protein [Dictyostelium discoideum AX4]	Phox domain-containing protein	vps5	-1.56804	25.8484	-3.65022	0.00735985	0.0275948	-2.39058	1.67356e+08	5.63824e+07	27712992.395741455	8575666.414660264
KAK5583405.1	DDB_G0291648	hypothetical protein RB653_004998 [Dictyostelium firmibasis]	Dihydrolipoyl dehydrogenase (EC 1.8.1.4)	lpd bkdD dld odhC pdhD DDB_G0291648	-1.568	29.5667	-4.40397	0.00271355	0.0144611	-1.37067	1865638622	6.38899e+08	178495338.83440745	167741351.3146726
EGC31386.1	DDB_G0284249	hypothetical protein DICPUDRAFT_39991 [Dictyostelium purpureum]	AAA+ ATPase domain-containing protein	NA	-1.56789	25.2564	-2.65613	0.0309068	0.0767573	-3.84187	1.25163e+08	4.30525e+07	5565815.736338848	12078996.019056272
EGC36001.1	DDB_G0269526	hypothetical protein DICPUDRAFT_151611 [Dictyostelium purpureum]	acetylornithine transaminase (EC 2.6.1.11)	argD	-1.56712	21.8179	-2.51013	0.038482	0.0910586	-4.05944	6.24555e+06	2.05825e+06	1902981.4878058757	0
Q54HM2.1	DDB_G0289357	RecName: Full=Uncharacterized protein DDB_G0289357	Uncharacterized protein DDB_G0289357	DDB_G0289357	-1.56687	20.1068	-1.65657	0.139049	0.236989	-5.28581	886946	455934	369358	502036
KAK5578698.1	DDB_G0288127	hypothetical protein RB653_008371 [Dictyostelium firmibasis]	2-oxoglutarate dehydrogenase, mitochondrial (EC 1.2.4.2) (2-oxoglutarate dehydrogenase complex component E1)	ogdh DDB_G0288127	-1.56327	28.1886	-4.51643	0.00235521	0.0131256	-1.22601	7.66993e+08	2.62631e+08	2880674.325569198	56851869.71696488
XP_645245.1	DDB_G0272280	AhpC/TSA family protein [Dictyostelium discoideum AX4]	thioredoxin-dependent peroxiredoxin (EC 1.11.1.24) (Thioredoxin peroxidase)	NA	-1.56305	19.6897	-1.39747	0.202548	0.318879	-5.61873	2.01368e+06	726413.2080999999	0	355626
EAL66328.1	DDB_G0282245	actin binding protein [Dictyostelium discoideum AX4]	Formin-D (Diaphanous-related formin dia4)	forD	-1.56202	18.5808	-2.245	0.0574453	0.122945	-4.45225	513431.23159999994	164654	272353.48397711536	47506.62862210306
KAK5575866.1	DDB_G0271094	hypothetical protein RB653_007000 [Dictyostelium firmibasis]	fumarylacetoacetase (EC 3.7.1.2)	fah DDB_G0271094	-1.56196	26.7955	-3.03461	0.0176543	0.0509597	-3.27985	1.2367e+08	4.18732e+07	62896168.24968176	21252245.54456004
EAL64472.1	DDB_G0285875	U3 snoRNP protein [Dictyostelium discoideum AX4]	HEAT repeat-containing protein 1 homolog	heatr1	-1.56169	21.9919	-2.53785	0.03691	0.0884073	-4.01817	2.08343e+07	7111194.711999999	6296813.824255131	2462737.742491798
EAL69818.1	DDB_G0275075	tetratricopeptide-like helical domain-containing protein [Dictyostelium discoideum AX4]	Tetratricopeptide-like helical domain-containing protein	NA	-1.56106	24.6623	-4.093	0.00405388	0.0183648	-1.78104	8.98491e+07	2.98715e+07	30342225.235059276	5994068.064073367
XP_640360.1	DDB_G0282113	hypothetical protein DDB_G0282113 [Dictyostelium discoideum AX4]	Uncharacterized protein	NA	-1.56103	21.0496	-2.37254	0.0473632	0.10616	-4.2639	752348	317426	126504.49455440996	270795.4815942909
EGC29559.1	DDB_G0267454	hypothetical protein DICPUDRAFT_93127 [Dictyostelium purpureum]	ADP/ATP translocase (ADP,ATP carrier protein)	ancA	-1.56002	30.8579	-4.49555	0.00241762	0.013325	-1.25272	4791030622	1648547797	239752753.77153358	402135084.2129496
XP_642245.1	DDB_G0278259	hypothetical protein DDB_G0278259 [Dictyostelium discoideum AX4]	Alpha-mannosidase B (EC 3.2.1.24)	manB	-1.55936	19.2545	-2.24308	0.0576126	0.123238	-4.45508	368292.52934999997	108099	272666.4496506006	26444.641640435373
2VM9	DDB_G0292552	A Chain A, Discoidin-2	Discoidin-2 (Discoidin II)	dscE	-1.559	26.7601	-3.29176	0.0121758	0.0394422	-2.90342	2.47164e+08	7.9927e+07	111831067.25027743	12005448.68308993
KAK5574911.1	DDB_G0272092	hypothetical protein RB653_010165 [Dictyostelium firmibasis]	Ankyrin repeat-containing protein	NA	-1.55791	21.5006	-2.64268	0.0315357	0.0776835	-3.86193	22205601.060000002	7.47264e+06	4940094.824346532	856670.4225117452
KAK5584585.1	DDB_G0282109	hypothetical protein RB653_006198 [Dictyostelium firmibasis]	MD-2-related lipid-recognition domain-containing protein	NA	-1.55778	19.4494	-1.58793	0.153807	0.256042	-5.37674	955491	272403	757103.1414119111	62218.26627963468
XP_636259.1	DDB_G0289259	hypothetical protein DDB_G0289259 [Dictyostelium discoideum AX4]	Short-chain dehydrogenase	NA	-1.5567	22.3773	-4.25458	0.00328477	0.0161654	-1.56592	12047438.975000001	4.08801e+06	1028295.9014759806	57888.493066510346
XP_637420.1	DDB_G0287087	cytochrome P450 family protein [Dictyostelium discoideum AX4]	Probable cytochrome P450 513B1 (EC 1.14.-.-)	cyp513B1	-1.55431	19.3259	-1.74144	0.122625	0.215695	-5.17103	532965	166308	370371.6701182478	73197.69817954149
XP_643336.2	DDB_G0276051	hypothetical protein DDB_G0276051 [Dictyostelium discoideum AX4]	H-type lectin domain-containing protein	NA	-1.55344	20.1572	-2.34555	0.0493358	0.109384	-4.30387	934523	335818	395535.77683228836	202399.5421311663
EAL68064.1	DDB_G0278925	hypothetical protein DDB_G0278925 [Dictyostelium discoideum AX4]	DUF4460 domain-containing protein	NA	-1.55295	20.2768	-1.74491	0.121994	0.214824	-5.16629	7.4764e+06	2.53849e+06	915139.9126934446	0
XP_642578.1	DDB_G0277611	hypothetical protein DDB_G0277611 [Dictyostelium discoideum AX4]	Uncharacterized protein	NA	-1.55067	19.489	-2.60593	0.0333215	0.0813781	-3.91671	1.29063e+06	440131.40040000004	152246.02615089176	44194.88913337909
EAL71770.1	DDB_G0271280	hypothetical protein DDB_G0271280 [Dictyostelium discoideum AX4]	CUE domain-containing protein	NA	-1.54837	19.0235	-1.1799	0.274399	0.396159	-5.87253	751536	669257	330269.0289691751	881203
EAS66819.1	DDB_G0291318	hypothetical protein DDB_G0291318 [Dictyostelium discoideum AX4]	CHCH domain-containing protein	NA	-1.54816	21.02	-4.072	0.0041674	0.0187658	-1.80929	4.94581e+06	1.67341e+06	1424407.4958662859	342852.9734832816
EAL72659.1	DDB_G0270618	hypothetical protein DDB_G0270618 [Dictyostelium discoideum AX4]	Uncharacterized protein	NA	-1.54802	23.025	-2.29385	0.0533507	0.115948	-4.38029	28506694.395000003	9.71344e+06	4871140.366127108	1184406.184161671
XP_629535.1	DDB_G0292632	tetrahydrofolylpolyglutamate synthase [Dictyostelium discoideum AX4]	Putative folylpolyglutamate synthase (EC 6.3.2.17) (Folylpoly-gamma-glutamate synthetase) (FPGS) (Tetrahydrofolate synthase) (Tetrahydrofolylpolyglutamate synthase)	folC	-1.54551	21.9587	-1.8635	0.10219	0.188051	-5.00201	2.92287e+07	9.8958e+06	6306954.110263942	0
EAL62474.1	DDB_G0289923	serine-pyruvate transaminase [Dictyostelium discoideum AX4]	Serine--pyruvate aminotransferase (SPT) (EC 2.6.1.51) (Alanine--glyoxylate aminotransferase) (AGT) (EC 2.6.1.44)	agxt	-1.5452	25.6444	-4.10128	0.00401003	0.0182963	-1.76992	236238178.85000002	7.91037e+07	77348962.56859788	10606886.109074546
EAL63566.1	DDB_G0287839	adenylate kinase [Dictyostelium discoideum AX4]	Adenylate kinase	NA	-1.54223	20.8385	-2.99034	0.0188354	0.0533491	-3.34522	6.73101e+06	2.18439e+06	3111705.3619650123	46201
AAF80384.1	DDB_G0269226	cycloartenol synthase, partial [Dictyostelium discoideum]	Cycloartenol synthase (EC 5.4.99.8) (2,3-epoxysqualene--cycloartenol cyclase) (Oxidosqualene cyclase)	cas1	-1.54101	23.6414	-3.33774	0.0114032	0.0373716	-2.83679	7.6291e+07	2.52271e+07	29412442.552312594	551874
EAL67717.1	DDB_G0279557	hypothetical protein DDB_G0279557 [Dictyostelium discoideum AX4]	PUM-HD domain-containing protein	NA	-1.53943	22.5164	-1.59641	0.151908	0.253717	-5.3656	1.08768e+07	6.21618e+06	1785969.6747369065	7046730.449450251
1B99	DDB_G0273805	E Chain E, PROTEIN (NUCLEOSIDE DIPHOSPHATE KINASE)	Nucleoside diphosphate kinase, cytosolic (NDK) (NDP kinase) (EC 2.7.4.6)	ndkC-1; ndkC-2	-1.53848	28.3504	-4.41963	0.00266025	0.0142608	-1.3504	1016393262	3.48882e+08	110067002.84983875	5078091.945285269
XP_644359.2	DDB_G0274001	surf1 family protein [Dictyostelium discoideum AX4]	SURF1-like protein	surf1-1; surf1-2	-1.537	19.0878	-1.70364	0.129701	0.225291	-5.22245	1.78076e+06	860632.6378499999	103547.71082400842	854116.0744301599
EAL70723.1	DDB_G0273537	hypothetical protein DDB_G0273537 [Dictyostelium discoideum AX4]	V-type proton ATPase subunit S1/VOA1 transmembrane domain-containing protein	NA	-1.53487	22.2115	-2.63143	0.0320717	0.0789606	-3.8787	2.07482e+07	6.27051e+06	15683462.562600272	2321790.1746679414
XP_637773.1	DDB_G0286195	glucosamine-6-phosphate isomerase [Dictyostelium discoideum AX4]	Glucosamine-6-phosphate isomerase	nagB1	-1.53407	26.9813	-4.56942	0.00220459	0.0125821	-1.15854	3.48061e+08	121399006	6736767.736842349	24321323.60708181
XP_645444.2	DDB_G0271884	hypothetical protein DDB_G0271884 [Dictyostelium discoideum AX4]	Enoyl reductase (ER) domain-containing protein	NA	-1.53242	23.2098	-2.74368	0.0271198	0.069624	-3.71141	4.2558e+07	1.48594e+07	21481885.175122663	7990856.3965663975
EAL71212.1	DDB_G0272120	peptidase M41, FtsH domain-containing protein [Dictyostelium discoideum AX4]	Peptidase M41, FtsH domain-containing protein	rcaA	-1.53215	23.7753	-2.08238	0.0734784	0.147186	-4.68974	5.75854e+07	1.99359e+07	4120307.657226902	2007480.486353179
EAL66514.1	DDB_G0281909	hypothetical protein DDB_G0281909 [Dictyostelium discoideum AX4]	Uncharacterized protein	NA	-1.53091	27.0658	-3.74026	0.00650412	0.0252701	-2.26436	4.6799e+08	1.56664e+08	172672920.97682244	14169020.247815728
XP_643197.1	DDB_G0276383	hypothetical protein DDB_G0276383 [Dictyostelium discoideum AX4]	VWFA domain-containing protein	NA	-1.53045	19.9042	-1.07738	0.315011	0.441899	-5.98211	1.49145e+07	4.84821e+06	7886683.004428378	1073142.2377631078
EAL65499.1	DDB_G0283769	hypothetical protein DDB_G0283769 [Dictyostelium discoideum AX4]	HBS1-like protein	HBS1	-1.52781	22.391	-4.13112	0.00385619	0.0178097	-1.72992	1.81002e+07	6.38364e+06	2459138.0131896273	1849872.2297713486
KAK5575561.1	DDB_G0270152	hypothetical protein RB653_006694 [Dictyostelium firmibasis]	Aminoacyl-transfer RNA synthetases class-II family profile domain-containing protein	maspS DDB_G0270152	-1.52744	23.8837	-3.95782	0.00484849	0.0206945	-1.96408	6.69831e+07	2.36619e+07	305324.3876939133	6321882.435491265
EGC36015.1	DDB_G0270720	hypothetical protein DICPUDRAFT_151555 [Dictyostelium purpureum]	Major facilitator superfamily associated domain-containing protein	NA	-1.52604	18.5606	-1.42151	0.195713	0.310425	-5.5891	1.34307e+06	508003	445002.1635657117	324106.5500254886
XP_635636.1	DDB_G0290537	aldehyde dehydrogenase [Dictyostelium discoideum AX4]	Aldehyde dehydrogenase	NA	-1.52601	27.4727	-4.39249	0.00275336	0.0145521	-1.38555	4.72307e+08	1.65761e+08	31703393.810454506	35798854.25157846
KAK5577613.1	DDB_G0275455	hypothetical protein RB653_002556 [Dictyostelium firmibasis]	Signal recognition particle 54 kDa protein	srp54 DDB_G0275455	-1.52532	24.3455	-4.21181	0.00347154	0.0166654	-1.62247	64359784.95999999	2.2079e+07	15373938.900371017	1913334.3803176908
XP_012751325.1	DDB_G0271942	hypothetical protein SAMD00019534_089820, partial [Acytostelium subglobosum LB1]	NA	arl5	-1.52485	19.4377	-2.37979	0.0468469	0.105476	-4.25315	747978	296306	163959.02314139143	209069.76857431457
KAK5576073.1	DDB_G0269382	hypothetical protein RB653_007211 [Dictyostelium firmibasis]	Xaa-Pro dipeptidase (EC 3.4.13.9) (Imidodipeptidase) (Peptidase D) (Proline dipeptidase)	pepd prd DDB_G0269382	-1.52469	29.5088	-4.2908	0.00313514	0.0158268	-1.51826	1903408816	6.51264e+08	491014910.6721724	46338308.11948568
EAS66845.1	DDB_G0287875	hypothetical protein DDB_G0287875 [Dictyostelium discoideum AX4]	PH domain-containing protein DDB_G0287875	NA	-1.52366	21.1499	-1.5172	0.17051	0.277688	-5.4685	3.90247e+07	1.18213e+07	27546660.728263106	1683008.912745865
KAK5583776.1	DDB_G0292248	hypothetical protein RB653_005376 [Dictyostelium firmibasis]	Uncharacterized protein	NA	-1.5236	21.1315	-2.15473	0.0658586	0.135478	-4.58453	1.21761e+06	577750	0	555768.6774556935
AAC99776.1	DDB_G0272106	actin related protein 2 [Dictyostelium discoideum]	Actin-related protein 2 (Actin-like protein 2) (Actin-related protein B)	arpB	-1.52276	26.3058	-3.94346	0.00494233	0.0210552	-1.98368	2.02396e+08	68118192.77000001	74992885.88495415	6.19851e+06
EAL62128.1	DDB_G0290535	aldehyde dehydrogenase [Dictyostelium discoideum AX4]	Aldehyde dehydrogenase	NA	-1.52244	26.6579	-3.96497	0.00480248	0.0205958	-1.95433	415609422	1.44608e+08	40749340.15149589	12802308.209814424
EAL62112.1	DDB_G0290503	hypothetical protein DDB_G0290503 [Dictyostelium discoideum AX4]	Putative leucine-rich repeat-containing protein DDB_G0290503	NA	-1.52015	18.4615	-1.71611	0.127326	0.222141	-5.20554	1.12957e+06	578919	0	600086.2911934871
EAL61256.1	DDB_G0292264	U box domain-containing protein [Dictyostelium discoideum AX4]	NOSA (U box domain-containing protein)	nosA	-1.51994	23.6168	-3.35555	0.0111181	0.0366997	-2.81104	4.84848e+07	16807563.619999997	17772276.485472742	5.63238e+06
XP_637688.1	DDB_G0286517	leucyl-tRNA synthetase [Dictyostelium discoideum AX4]	lysine--tRNA ligase (EC 6.1.1.6) (Lysyl-tRNA synthetase)	mlysS	-1.51971	22.8353	-2.38269	0.0466418	0.105067	-4.24885	2.60736e+07	10075332.370000001	1605023.866544686	6161251.335603631
EAL63753.1	DDB_G0287371	adenosine deaminase [Dictyostelium discoideum AX4]	Probable adenosine deaminase (EC 3.5.4.4) (Adenosine aminohydrolase)	ada	-1.51889	23.1948	-2.36527	0.047886	0.106911	-4.27466	4.58296e+07	1.58087e+07	11402542.585534733	2037019.8933504487
EAL66535.1	DDB_G0281547	hypothetical protein DDB_G0281547 [Dictyostelium discoideum AX4]	alpha-amylase (EC 3.2.1.1)	amyA	-1.51716	26.2068	-2.85962	0.0228323	0.0612555	-3.53893	2.80989e+08	9.87687e+07	48463846.49641649	22855963.01718435
Q54VQ0.2	DDB_G0280205	RecName: Full=Uncharacterized protein DDB_G0280205	NA	NA	-1.51436	19.421	-2.14018	0.0673261	0.137617	-4.60576	5942592.8725000005	1995873.0945000001	2603579.8927153954	378301.19526095863
EAL70130.1	DDB_G0274475	hypothetical protein DDB_G0274475 [Dictyostelium discoideum AX4]	SMP-LTD domain-containing protein	NA	-1.51417	18.1748	-1.60598	0.149792	0.250935	-5.35301	1276011.9636000001	320595	1268395.979593051	60164.88107865622
EAL71510.1	DDB_G0271862	eukaryotic translation initiation factor 2 subunit 1 [Dictyostelium discoideum AX4]	Eukaryotic translation initiation factor 2 subunit 1 (Eukaryotic translation initiation factor 2 subunit alpha) (eIF-2-alpha) (eIF-2A) (eIF-2alpha) (eIF2-alpha)	eif2s1	-1.51152	24.0986	-3.03586	0.0176221	0.0509039	-3.27801	3.34071e+07	1.28437e+07	1167053.3743365267	7449666.266331963
AAA77667.1	DDB_G0294052	NADH:ubiquinone oxidoreductase 80 kDa subunit (mitochondrion) [Dictyostelium discoideum]	NADH-ubiquinone oxidoreductase 75 kDa subunit (EC 7.1.1.2) (Complex I-75kD) (CI-75kD)	nad11	-1.51078	26.0168	-3.0736	0.0166788	0.0490579	-3.22241	185781328	6.40195e+07	75500860.43640347	19958489.750753492
EDR41010.1	DDB_G0295683	LIM-type zinc finger-containing protein [Dictyostelium discoideum AX4]	LIM-type zinc finger-containing protein	NA	-1.50969	23.962	-4.19076	0.0035677	0.01684	-1.6504	8.1574e+07	2.88799e+07	4872812.327182292	5.44539e+06
XP_640798.1	DDB_G0281071	3-phosphoglycerate dehydrogenase [Dictyostelium discoideum AX4]	D-3-phosphoglycerate dehydrogenase (3-PGDH) (EC 1.1.1.95) (2-oxoglutarate reductase) (EC 1.1.1.399)	serA	-1.50685	27.6309	-2.68662	0.0295296	0.0742494	-3.79643	8.27492e+08	287928261	262603794.6325562	69111367.47691217
KAK5580646.1	DDB_G0285429	hypothetical protein RB653_000668 [Dictyostelium firmibasis]	Adenylosuccinate synthetase (AMPSase) (AdSS) (EC 6.3.4.4) (IMP--aspartate ligase)	purA DDB_G0285429	-1.50566	24.669	-3.53541	0.00863077	0.0308216	-2.55312	1.64539e+08	5.68497e+07	63496795.030954204	15760782.489313824
Q550A8.3	DDB_G0277319	RecName: Full=Autophagy-related protein 3	Autophagy-related protein 3	atg3 apg3 DDB_G0277319	-1.50404	20.9338	-0.948668	0.372589	0.498297	-6.10926	2.00789e+06	712251	325177.43163792253	159602.76658728087
XP_012755273.1	DDB_G0293012	hypothetical protein SAMD00019534_053480 [Acytostelium subglobosum LB1]	NA	chdC	-1.50287	21.9915	-1.9103	0.0952559	0.178948	-4.93614	1.65205e+07	5831302.816500001	2854312.2463246975	1030416.891600674
Q76P24.1	DDB_G0272344	RecName: Full=HD protein homolog	HD protein homolog	htt hd DDB_G0272344	-1.502	19.7582	-2.16758	0.0645902	0.134032	-4.56577	4.37815e+06	1807894.8070999999	681129.3355040492	1347591.108235476
Q54FM3.1	DDB_G0290759	RecName: Full=Translation initiation factor eIF2B subunit delta; AltName: Full=eIF2B GDP-GTP exchange factor subunit delta	Translation initiation factor eIF2B subunit delta (eIF2B GDP-GTP exchange factor subunit delta)	eif2b4 DDB_G0290759	-1.50142	19.0417	-3.97703	0.00472592	0.0204623	-1.9379	7.88218e+06	2.74094e+06	1953478.8086491046	6846.073505159767
KAK5579386.1	DDB_G0289661	hypothetical protein RB653_009068 [Dictyostelium firmibasis]	non-specific serine/threonine protein kinase (EC 2.7.11.1)	kinY DDB_G0289661	-1.50015	19.1462	-2.21684	0.0599482	0.126676	-4.49363	868415	285728	449266.45338759734	2928.460672552536
XP_645597.1	DDB_G0271552	hypothetical protein DDB_G0271552 [Dictyostelium discoideum AX4]	PH domain-containing protein	NA	-1.4996	26.3717	-2.16286	0.0650539	0.134715	-4.57267	2.86678e+08	104808770	1230352.7177891408	37581836.32521154
KAK5583869.1	DDB_G0280187	hypothetical protein RB653_005473 [Dictyostelium firmibasis]	cathepsin X (EC 3.4.18.1)	NA	-1.49895	23.7319	-3.06133	0.0169796	0.049681	-3.24048	2.01769e+07	7.35594e+06	2114361.5855178316	2617941.470443386
KAK5582635.1	DDB_G0279403	hypothetical protein RB653_004220 [Dictyostelium firmibasis]	Uncharacterized protein	cyp51 DDB_G0279403	-1.49868	23.8048	-2.01508	0.0813441	0.158706	-4.78681	8.58716e+07	3.05959e+07	6394116.355966889	5520450.989664843
EAL68160.1	DDB_G0277975	S60 ribosomal protein L14 [Dictyostelium discoideum AX4]	Large ribosomal subunit protein eL14 (60S ribosomal protein L14)	rpl14	-1.49683	26.4009	-2.02755	0.079827	0.156423	-4.76889	3.41702e+08	120026040.55000001	6.50397e+07	5011434.968921798
XP_635430.1	DDB_G0291059	ankyrin repeat-containing protein [Dictyostelium discoideum AX4]	Ankyrin repeat-containing protein	NA	-1.49593	19.3189	-1.628	0.145024	0.244678	-5.32387	9.47327e+06	3204225.6780000003	5475632.273675699	1319268.5091134682
EAL73277.1	DDB_G0267648	hypothetical protein DDB_G0267648 [Dictyostelium discoideum AX4]	Nuclear control of ATPase protein 2	nca2	-1.49499	20.2322	-2.68657	0.0295316	0.0742494	-3.7965	8.89774e+06	3.27679e+06	0	1242722.6514861737
EAL61864.1	DDB_G0291161	hypothetical protein DDB_G0291161 [Dictyostelium discoideum AX4]	Maestro heat-like repeat-containing protein family member 1 (HEAT repeat-containing protein 7A homolog)	mroh1	-1.49177	24.2747	-4.02978	0.00440634	0.0194909	-1.8663	1.11282e+08	4.01134e+07	19773638.539482873	11669025.604809146
EAL73475.1	DDB_G0268044	hypothetical protein DDB_G0268044 [Dictyostelium discoideum AX4]	Uncharacterized protein	NA	-1.48946	26.7132	-2.57151	0.0350885	0.0848944	-3.96801	4.01312e+08	1.45137e+08	23393784.560009666	3.66508e+07
Q54WN8.1	DDB_G0279527	RecName: Full=Uncharacterized protein DDB_G0279527	Uncharacterized protein DDB_G0279527	DDB_G0279527	-1.488	27.1736	-3.50497	0.00900587	0.0318066	-2.59649	3.81041e+08	1.34198e+08	86409258.65181395	7777472.223886272
KAK5578175.1	DDB_G0277401	hypothetical protein RB653_003128 [Dictyostelium firmibasis]	Vacuolar proton pump subunit B (V-ATPase subunit B) (Vacuolar proton pump subunit B)	vatB dvacB DDB_G0277401	-1.48617	30.5535	-4.3231	0.00300794	0.0153918	-1.47592	3339872473	1192269982	140875510.81442678	53642046.73069485
Q54BM1.1	DDB_G0293560	RecName: Full=DNA-directed RNA polymerase I subunit rpa2; AltName: Full=DNA-directed RNA polymerase I polypeptide 2; Short=RNA polymerase I subunit 2	DNA-directed RNA polymerase I subunit rpa2 (EC 2.7.7.6) (DNA-directed RNA polymerase I polypeptide 2) (RNA polymerase I subunit 2)	polr1b rpa2 DDB_G0293560	-1.48546	23.5913	-3.82402	0.00580374	0.0234809	-2.14793	3.23972e+07	1.16138e+07	5210026.431677059	2341799.4340562588
EGC29159.1	DDB_G0267420	hypothetical protein DICPUDRAFT_93197 [Dictyostelium purpureum]	Superoxide dismutase [Cu-Zn] (EC 1.15.1.1)	sodA	-1.48466	24.8796	-1.99481	0.0838711	0.161744	-4.81588	6.94933e+07	2.50778e+07	23107546.582401317	9627834.523911815
KAK5577165.1	DDB_G0274519	hypothetical protein RB653_002103 [Dictyostelium firmibasis]	Uncharacterized protein	napA	-1.48269	24.1845	-3.8318	0.00574301	0.023277	-2.13718	51286592.644999996	1.87681e+07	2516105.8164574862	5634430.747947969
XP_001733005.1	DDB_G0282979	glutathione S-transferase domain-containing protein [Dictyostelium discoideum AX4]	Glutathione S-transferase domain-containing protein	efa1G	-1.48104	29.2812	-4.09461	0.00404527	0.0183628	-1.77887	2037079375	7.37078e+08	171080730.97107705	1.58952e+08
EAL72451.2	DDB_G0270202	hypothetical protein DDB_G0270202 [Dictyostelium discoideum AX4]	Pre-rRNA-processing protein TSR2 homolog	NA	-1.48077	18.7534	-1.00578	0.346115	0.472028	-6.05434	2.60471e+06	1446676.5721500001	1854570.910491713	1698626.405243207
Q550D2.2	DDB_G0277303	RecName: Full=Phenylalanine--tRNA ligase beta subunit; AltName: Full=Phenylalanyl-tRNA synthetase beta subunit; Short=PheRS	Phenylalanine--tRNA ligase beta subunit (EC 6.1.1.20) (Phenylalanyl-tRNA synthetase beta subunit) (PheRS)	phesB pheS DDB_G0277303	-1.48017	27.2512	-3.55916	0.00834964	0.0301995	-2.51934	541888884.1500001	193223937	78423294.79141332	1985518.7184658132
Q8T2K9.2	DDB_G0275887	RecName: Full=Malate synthase	Malate synthase (EC 2.3.3.9)	masA DDB_G0275887	-1.47898	26.2309	-3.59447	0.00794987	0.0292948	-2.46929	169693797	6.35774e+07	23714646.424209733	27288214.55031338
P54697.2	DDB_G0272112	RecName: Full=Myosin-J heavy chain; AltName: Full=Myosin-5b	Myosin-J heavy chain (Myosin-5b)	myoJ myo5B DDB_G0272112	-1.47861	21.2759	-2.4657	0.0411474	0.0958545	-4.12557	1.77821e+07	5.42429e+06	1.38423e+07	1445058.0848416842
KAK5581811.1	DDB_G0293784	hypothetical protein RB653_003389 [Dictyostelium firmibasis]	proteasome endopeptidase complex (EC 3.4.25.1)	psmB5 DDB_G0293784	-1.47848	23.1084	-3.65452	0.00731635	0.0274931	-2.38453	2.05077e+07	7227237.731000001	5511543.530186901	231372.35188929454
KAK5578642.1	DDB_G0287939	hypothetical protein RB653_008314 [Dictyostelium firmibasis]	CN hydrolase domain-containing protein	nit2 DDB_G0287939	-1.47825	21.2417	-2.82094	0.0241781	0.0640435	-3.59642	7.37426e+06	2.45739e+06	3901962.2154805767	166617.27002858132
XP_629304.1	DDB_G0293070	WD40 repeat-containing protein [Dictyostelium discoideum AX4]	WD40 repeat-containing protein	NA	-1.47781	24.6551	-4.03817	0.00435768	0.0193708	-1.85495	106703246.71000001	3.91682e+07	10263984.850804701	12105521.85008921
CAC14872.1	DDB_G0288247	apoptosis inducing factor [Dictyostelium discoideum]	Apoptosis-inducing factor 1, mitochondrial (EC 1.6.99.-) (Ddaif)	aif	-1.4774	27.8388	-4.09141	0.00406233	0.0183846	-1.78317	621999795.6500001	2.24604e+08	87902991.03863625	45730828.08757428
EAL71927.1	DDB_G0269154	alpha-glucosidase II [Dictyostelium discoideum AX4]	Neutral alpha-glucosidase AB (EC 3.2.1.207) (Alpha-glucosidase 2) (Glucosidase II subunit alpha) (Protein post-translational modification mutant A)	modA	-1.47667	26.0681	-3.72971	0.00659857	0.0255929	-2.27908	1.31168e+08	4.62638e+07	36299187.52430756	2848238.2768560518
KAK5577024.1	DDB_G0274395	hypothetical protein RB653_001961 [Dictyostelium firmibasis]	C2 domain-containing protein	adcB	-1.47243	22.1291	-2.23013	0.0587534	0.124972	-4.47411	7.71752e+06	3137547.3825000003	2881137.8644699077	2301369.152151697
EAL62878.2	DDB_G0289141	ankyrin repeat-containing protein [Dictyostelium discoideum AX4]	Poly [ADP-ribose] polymerase (PARP) (EC 2.4.2.-)	NA	-1.47104	24.3045	-2.7053	0.0287169	0.0726882	-3.76858	91361123.24000001	32550207.759999998	20540909.86884221	1319965.2228391867
AAC99780.1	DDB_G0269102	p20-Arc [Dictyostelium discoideum]	Actin-related protein 2/3 complex subunit 4 (Arp2/3 complex 20 kDa subunit) (p20-ARC)	arcD	-1.46996	25.2425	-3.85412	0.00557234	0.0228538	-2.10635	1.24384e+08	4.49846e+07	7201792.480981059	4.6561e+06
GAM28112.1	DDB_G0291858	hypothetical protein SAMD00019534_112880 [Acytostelium subglobosum LB1]	NA	vatM	-1.46868	28.8799	-4.28215	0.00317017	0.01595	-1.52962	1011614331	3.6595e+08	80998264.44019066	38738789.004447944
P54678.2	DDB_G0277861	RecName: Full=Calcium-transporting ATPase PAT1; Short=PAT1	Calcium-transporting ATPase PAT1 (PAT1) (EC 7.2.2.10)	patA DDB_G0277861	-1.46751	25.23	-1.66985	0.13635	0.233898	-5.26801	1.4457e+08	52694088.879999995	1248691.6735805615	9361685.952002773
EAL67386.2	DDB_G0280319	NAD+ dependent glutamate dehydrogenase [Dictyostelium discoideum AX4]	Glutamate dehydrogenase 2 (EC 1.4.1.2) (NAD-specific glutamate dehydrogenase) (NAD-GDH)	glud2	-1.4664	29.1603	-3.99863	0.0045921	0.0201129	-1.90853	1622769990	5.81616e+08	322661150.4377701	21357757.981981173
EAL60635.2	DDB_G0293646	mitochondrial substrate carrier family protein [Dictyostelium discoideum AX4]	Mitochondrial substrate carrier family protein N (Solute carrier family 25 member 3 homolog)	mcfN	-1.46599	26.6502	-3.01372	0.0182015	0.0519677	-3.31068	2.69936e+08	99054738.14500001	48607098.48139959	28939438.56776763
XP_646482.1	DDB_G0270028	aldehyde dehydrogenase [Dictyostelium discoideum AX4]	NADP-dependent glyceraldehyde-3-phosphate dehydrogenase (EC 1.2.1.9) (Glyceraldehyde-3-phosphate dehydrogenase [NADP(+)]) (Non-phosphorylating glyceraldehyde 3-phosphate dehydrogenase) (Triosephosphate dehydrogenase)	NA	-1.46479	26.7574	-4.41508	0.00267563	0.0143262	-1.35629	315133094	1.13884e+08	3.15023e+07	488543.0449702688
EAL69474.1	DDB_G0275447	myosin ID heavy chain [Dictyostelium discoideum AX4]	Myosin ID heavy chain	myoD	-1.46459	23.3897	-1.79424	0.113349	0.203594	-5.09845	56920271.849999994	2.03131e+07	15051564.944887957	2063632.2671823362
XP_643438.1	DDB_G0275603	Arf GTPase activating protein [Dictyostelium discoideum AX4]	Arf GTPase activating protein	NA	-1.46342	24.6812	-4.55389	0.00224762	0.012763	-1.17827	5.02215e+07	1.82235e+07	2216681.923725582	1217331.374697861
KAK5581426.1	DDB_G0283755	hypothetical protein RB653_001458 [Dictyostelium firmibasis]	Actin-related protein 3	arpC aclA act DDB_G0283755	-1.46187	28.9025	-2.99625	0.0186731	0.0529501	-3.33649	8.48161e+08	3.1228e+08	144065490.97020313	90373763.27061558
EAL66101.1	DDB_G0282483	hypothetical protein DDB_G0282483 [Dictyostelium discoideum AX4]	Uncharacterized transmembrane protein DDB_G0282483	NA	-1.45749	25.9377	-3.49997	0.00906919	0.0319627	-2.60363	179763607	66430804.870000005	8046937.7488530455	16295737.145476574
EGC28699.1	DDB_G0282493	aspartate aminotransferase [Dictyostelium purpureum]	Aspartate aminotransferase (EC 2.6.1.1)	aatB	-1.45575	26.3773	-2.64956	0.0312123	0.0773096	-3.85166	1.86389e+08	6.92216e+07	13839490.739402592	19339844.608833138
KAK5577567.1	DDB_G0275451	hypothetical protein RB653_002510 [Dictyostelium firmibasis]	BRO1 domain-containing protein	alxA	-1.45497	24.2191	-2.5146	0.0382244	0.090735	-4.05279	5.91702e+07	2.15799e+07	3749298.296293071	1265836.6230034237
EAL65514.1	DDB_G0283799	hypothetical protein DDB_G0283799 [Dictyostelium discoideum AX4]	AB hydrolase-1 domain-containing protein	NA	-1.45352	20.7877	-3.45271	0.00969125	0.0335648	-2.67123	8.64325e+06	3.173e+06	755636.2535562196	540720.4373834593
EAL71912.1	DDB_G0269124	cellulose synthase [Dictyostelium discoideum AX4]	Cellulose synthase catalytic subunit A [UDP-forming] (DcsA) (EC 2.4.1.12)	dcsA	-1.45182	19.3461	-0.958239	0.368049	0.493545	-6.10023	676178.0413500001	433342	85366.26667433289	504328.2209394041
EAL73481.1	DDB_G0268056	serine C-palmitoyltransferase subunit [Dictyostelium discoideum AX4]	Serine palmitoyltransferase 1 (EC 2.3.1.50) (Long chain base biosynthesis protein 1) (LCB 1) (Serine-palmitoyl-CoA transferase 1) (SPT 1) (SPT1)	sptA	-1.44922	25.2013	-3.78776	0.00609644	0.0241081	-2.19822	5.01995e+07	1.83167e+07	9785026.942309333	2810117.5845968584
XP_003294579.1	DDB_G0291237	uncharacterized protein DICPUDRAFT_59134 [Dictyostelium purpureum]	small monomeric GTPase (EC 3.6.5.2)	rapA	-1.44799	24.815	-3.3381	0.0113974	0.0373716	-2.83628	5.93895e+07	2.12046e+07	1.94664e+07	1573273.4639218638
P52922.2	DDB_G0269148	RecName: Full=Leucine aminopeptidase; AltName: Full=Epoxide hydrolase; AltName: Full=Leukotriene A-4 hydrolase homolog; Short=LTA-4 hydrolase	Leucine aminopeptidase (EC 3.4.11.-) (Epoxide hydrolase) (EC 3.3.2.10) (Leukotriene A-4 hydrolase homolog) (LTA-4 hydrolase)	lkhA DDB_G0269148	-1.44787	28.7984	-3.83742	0.00569945	0.0232049	-2.1294	1026025250	374479661.29999995	149068609.30271804	23470197.91289724
KAK5582760.1	DDB_G0279053	hypothetical protein RB653_004346 [Dictyostelium firmibasis]	5'-nucleotidase	nt5c2 DDB_G0279053	-1.44626	26.6904	-3.88791	0.00532443	0.0221794	-2.05982	2.83606e+08	103629801.64500001	47412731.55907592	10843921.256324504
CAA52410.1	DDB_G0276453	protovillin [Dictyostelium discoideum]	Protovillin (100 kDa actin-binding protein)	vilB	-1.44099	25.8712	-1.66433	0.137466	0.235007	-5.27541	4.42097e+08	1.63974e+08	3152066.362961367	27360463.461452752
EAL67707.1	DDB_G0279537	delta adaptin [Dictyostelium discoideum AX4]	AP-3 complex subunit delta (Adaptor-related protein complex 3 subunit delta) (Delta-adaptin)	ap3d1	-1.43914	22.7492	-3.1534	0.0148551	0.0450453	-3.10521	4.33796e+07	1.55067e+07	17140632.09754802	3002460.1467368733
EAL60878.1	DDB_G0293052	proteasome component region PCI domain-containing protein [Dictyostelium discoideum AX4]	Eukaryotic translation initiation factor 3 subunit E (eIF3e) (Eukaryotic translation initiation factor 3 subunit 6)	eif3E	-1.43882	26.2059	-3.30441	0.0119577	0.0388217	-2.88506	2.78852e+08	1.01671e+08	70847749.07113148	14020797.846633088
EAL61346.1	DDB_G0291980	ABC transporter A family protein [Dictyostelium discoideum AX4]	ABC transporter A family member 9 (ABC transporter ABCA.9)	abcA9	-1.43651	18.5148	-1.71965	0.126659	0.221322	-5.20073	1.43168e+06	409145	1376195.4657924206	183703.54988256085
XP_639970.1	DDB_G0284979	hypothetical protein DDB_G0284979 [Dictyostelium discoideum AX4]	RanBP2-type domain-containing protein	NA	-1.43635	24.7808	-3.9658	0.00479717	0.0205926	-1.9532	2.71241e+07	9.97374e+06	4081122.627840671	573398.7833062988
KAK5581676.1	DDB_G0282961	hypothetical protein RB653_001713 [Dictyostelium firmibasis]	Pseudouridine synthase RsuA/RluA-like domain-containing protein	NA	-1.43576	21.7814	-2.41857	0.0441806	0.100783	-4.1956	1.50115e+07	4.69522e+06	11824527.233312113	1269631.0937557723
Q8T2A1.1	DDB_G0274221	RecName: Full=Colossin-B; Flags: Precursor	Colossin-B	colB DDB_G0274221	-1.43498	18.9904	-2.28889	0.0537522	0.116649	-4.3876	584676	194787	359127.27781209856	2073.399999841343
EAL63986.1	DDB_G0286977	hypothetical protein DDB_G0286977 [Dictyostelium discoideum AX4]	J domain-containing protein	NA	-1.4312	18.3525	-2.32356	0.0510048	0.112091	-4.3364	1.04277e+06	442524	161891.91405845023	310187.5183291946
KAK5581622.1	DDB_G0283247	hypothetical protein RB653_001659 [Dictyostelium firmibasis]	Pyruvate kinase (EC 2.7.1.40)	pyk	-1.42895	28.9589	-3.91734	0.00511816	0.0215781	-2.01943	1208428162	4.51586e+08	179312120.70578316	97121468.67657068
XP_637912.1	DDB_G0286045	BTB/POZ domain-containing protein [Dictyostelium discoideum AX4]	BTB/POZ domain-containing protein	NA	-1.42875	19.6667	-1.63704	0.143109	0.2419	-5.31186	988814	360773	666586.0105443539	227613.4080201096
EAL73429.1	DDB_G0267952	hypothetical protein DDB_G0267952 [Dictyostelium discoideum AX4]	Thioredoxin domain-containing protein	NA	-1.42528	24.3989	-3.19556	0.0139779	0.0432596	-3.04353	2.82441e+07	1.06103e+07	5951518.670119725	2978536.475729768
KAK5582239.1	DDB_G0292696	hypothetical protein RB653_003822 [Dictyostelium firmibasis]	SD-repeat containing protein B domain-containing protein	colA DDB_G0292696	-1.42301	22.9256	-2.79747	0.0250347	0.065629	-3.63132	1.94986e+06	812533	0	512715.41441257123
EAL65264.1	DDB_G0284431	uridine phosphorylase [Dictyostelium discoideum AX4]	Uridine phosphorylase	udpA	-1.42204	23.2512	-3.31533	0.0117731	0.038305	-2.86924	2.51965e+07	9589841.981999999	477392.4589346343	2670345.467245425
EAL71329.1	DDB_G0272354	SH2 domain-containing protein [Dictyostelium discoideum AX4]	Transcription elongation factor spt6	spt6	-1.42109	21.9858	-2.43504	0.0430953	0.0989587	-4.17113	2.08613e+07	7.83136e+06	5434077.868058639	2324351.4087674944
EAL70084.1	DDB_G0274383	cGMP-stimulated cGMP phosphodiesterase [Dictyostelium discoideum AX4]	cGMP-dependent 3',5'-cGMP phosphodiesterase A (EC 3.1.4.35) (Cyclic GMP-binding protein A) (Phosphodiesterase 5) (DdPDE5) (Phosphodiesterase D)	pdeD	-1.42008	22.1537	-3.03878	0.0175471	0.0507806	-3.2737	9.45445e+06	3.51424e+06	1712908.329725749	380371.8846376647
XP_639991.1	DDB_G0285077	RNA-binding region RNP-1 domain-containing protein [Dictyostelium discoideum AX4]	RNA-binding region RNP-1 domain-containing protein	u2af1	-1.41879	23.4683	-2.75089	0.0268302	0.0691168	-3.70067	1.00807e+07	4.07839e+06	3233341.0728482725	2509370.517593556
EGC29930.1	DDB_G0267464	hypothetical protein DICPUDRAFT_158421 [Dictyostelium purpureum]	Uncharacterized protein	polA	-1.41743	18.3531	-1.58441	0.154601	0.257079	-5.38136	429913.95235000004	142758	312939.1197163784	51726.90019833155
P24639.1	DDB_G0269160	RecName: Full=Annexin A7; AltName: Full=Annexin VII; AltName: Full=Annexin-7; AltName: Full=Synexin	Annexin A7 (Annexin VII) (Annexin-7) (Synexin)	nxnA ann7 DDB_G0269160	-1.41733	30.5651	-4.26407	0.00324481	0.0160491	-1.55341	3007920047	1121510346	401446368.57203496	40146885.527478345
EAL67743.1	DDB_G0279189	S60 ribosomal protein L11 [Dictyostelium discoideum AX4]	Large ribosomal subunit protein uL5 (60S ribosomal protein L11) (Vegetative-specific protein V18)	rpl11	-1.41453	24.9599	-2.15483	0.0658491	0.135478	-4.58439	157443994.22500002	5.11688e+07	114723559.06257193	10578219.519332623
EAL69292.1	DDB_G0276291	hypothetical protein DDB_G0276291 [Dictyostelium discoideum AX4]	Transmembrane protein	NA	-1.4145	25.787	-2.74487	0.0270719	0.0695406	-3.70964	1.26637e+08	5.24776e+07	659872.9674420996	31530025.016289797
EAL69503.1	DDB_G0275505	hypothetical protein DDB_G0275505 [Dictyostelium discoideum AX4]	C2 NT-type domain-containing protein	NA	-1.41125	24.6511	-1.81021	0.110677	0.200152	-5.07633	8.02911e+07	30066469.229999997	12989628.319766913	3026570.805061196
EAL73314.1	DDB_G0267722	hypothetical protein DDB_G0267722 [Dictyostelium discoideum AX4]	ParB/Sulfiredoxin domain-containing protein	NA	-1.41065	19.729	-1.43229	0.192716	0.306427	-5.57573	2.50613e+06	1.57022e+06	165302.3484004224	1777031.5308551667
GAM27538.1	DDB_G0273107	hypothetical protein SAMD00019534_107140 [Acytostelium subglobosum LB1]	NA	fip-1; fip-2	-1.41001	19.5876	-1.03573	0.332824	0.459944	-6.02458	1.25974e+06	939916	211445.8480360058	1150552.6962770948
KAK5584155.1	DDB_G0280909	hypothetical protein RB653_005762 [Dictyostelium firmibasis]	Transaldolase (EC 2.2.1.2)	tal DDB_G0280909	-1.40764	24.342	-2.50704	0.0386618	0.0912442	-4.06404	41246571.504999995	13555038.629999999	28593527.38927552	469380.74818495876
Q8MVR1.1	DDB_G0291079	RecName: Full=Cyclic GMP-binding protein C; AltName: Full=Ras guanine nucleotide exchange factor T; AltName: Full=RasGEF domain-containing protein T	Cyclic GMP-binding protein C (EC 2.7.11.1) (Ras guanine nucleotide exchange factor T) (RasGEF domain-containing protein T)	gbpC gefT rasGEFT DDB_G0291079	-1.40756	20.3641	-3.99461	0.00461673	0.0201836	-1.914	4190933.1789999995	1.59189e+06	576200.7632232156	352260.9620318246
AAC36743.1	DDB_G0274595	catalase [Dictyostelium discoideum]	Catalase-A (EC 1.11.1.6)	catA	-1.40756	29.2997	-4.25218	0.00329494	0.0161863	-1.56908	1419316833	5.33154e+08	201529450.41889673	42467414.53901824
XP_629633.1	DDB_G0292460	60S ribosomal protein L6 [Dictyostelium discoideum AX4]	Large ribosomal subunit protein eL6 (60S ribosomal protein L6)	rpl6	-1.40674	28.2573	-2.59972	0.0336333	0.0819982	-3.92596	9.53235e+08	3.61266e+08	86720610.21264976	59839831.02099117
EGC33244.1	DDB_G0288251	hypothetical protein DICPUDRAFT_49056 [Dictyostelium purpureum]	non-specific serine/threonine protein kinase (EC 2.7.11.1)	roco4	-1.40513	21.2773	-2.50508	0.0387759	0.0914656	-4.06696	5.06324e+06	1.73754e+06	3185967.7476430046	418632
Q54DF1.1	DDB_G0292306	RecName: Full=ATP synthase subunit gamma, mitochondrial; AltName: Full=ATP synthase F1 subunit gamma; AltName: Full=F-ATPase gamma subunit; Flags: Precursor	ATP synthase F(1) complex subunit gamma, mitochondrial (ATP synthase F1 subunit gamma) (F-ATPase gamma subunit)	atp5f1c atp5C1 DDB_G0292306	-1.40346	24.2503	-2.34928	0.0490581	0.108983	-4.29834	6.7738e+07	2.56112e+07	14533288.696164899	5538001.365831761
KAK5582530.1	DDB_G0279613	hypothetical protein RB653_004115 [Dictyostelium firmibasis]	Aldehyde dehydrogenase domain-containing protein	NA	-1.40342	23.373	-2.16311	0.0650288	0.134715	-4.5723	5.21062e+07	2.15259e+07	7413805.141570228	12592558.891965836
XP_636328.1	DDB_G0289189	ankyrin repeat-containing protein [Dictyostelium discoideum AX4]	26S proteasome non-ATPase regulatory subunit 10 (26S proteasome regulatory subunit p28)	psmD10	-1.40116	24.5958	-2.42818	0.0435441	0.0997858	-4.18133	67529292	2.59783e+07	2161362.7682023356	6553582.850985904
KAK5574903.1	DDB_G0272250	hypothetical protein RB653_010157 [Dictyostelium firmibasis]	40S ribosomal protein S23	rps23 DDB_G0272250	-1.39802	27.0032	-4.15805	0.00372293	0.0173544	-1.69395	325320483	1.22599e+08	53703993.66878887	451021.6257081242
Q54HM6.1	DDB_G0289353	RecName: Full=Cytochrome c oxidase assembly protein COX11, mitochondrial; Flags: Precursor	Cytochrome c oxidase assembly protein COX11, mitochondrial	cox11 DDB_G0289353	-1.39432	20.0968	-3.04277	0.0174453	0.050611	-3.26782	2.30099e+06	879733.2981499999	236402.69680273312	153207.48016050988
EAL61087.1	DDB_G0292568	hypothetical protein DDB_G0292568 [Dictyostelium discoideum AX4]	Uncharacterized protein	NA	-1.39333	23.2757	-3.15346	0.0148539	0.0450453	-3.10514	1.42835e+07	5.40351e+06	3133485.032178551	827754.3266065557
XP_643248.1	DDB_G0276131	hypothetical protein DDB_G0276131 [Dictyostelium discoideum AX4]	N-formylglutamate amidohydrolase	NA	-1.39292	19.4343	-0.99511	0.350949	0.476863	-6.06479	2.47185e+06	1.42963e+06	0	1521759.724032571
Q8T137.2	DDB_G0272754	RecName: Full=Glutathione reductase; Short=GR; Short=GRase; Short=GSR	Glutathione reductase (GR) (GRase) (GSR) (EC 1.8.1.7)	gsr DDB_G0272754	-1.39161	26.3167	-3.71387	0.00674322	0.0260659	-2.30123	1.79817e+08	6.93499e+07	2407311.6611095374	15015036.296475535
EAL69041.1	DDB_G0277079	cytochrome b5 B [Dictyostelium discoideum AX4]	Cytochrome b5 B	cyb5B	-1.39091	24.0808	-3.81625	0.00586518	0.0236543	-2.1587	3.62978e+07	1.35746e+07	10077779.28963181	386111.59200292244
XP_642751.1	DDB_G0277345	40S ribosomal protein S3a [Dictyostelium discoideum AX4]	Small ribosomal subunit protein eS1 (40S ribosomal protein S3a)	rps3a	-1.39086	26.8473	-2.89042	0.0218167	0.0594317	-3.49321	7.75094e+08	275633958.70000005	412420322.7278399	44222447.34738362
XP_642481.2	DDB_G0277797	hypothetical protein DDB_G0277797 [Dictyostelium discoideum AX4]	Uncharacterized protein	sec24l	-1.39067	25.9006	-3.98399	0.00468234	0.0203127	-1.92843	1.32124e+08	5.03867e+07	3543116.424079444	1044475.1339545633
4AKR	DDB_G0267374	D Chain D, F-ACTIN-CAPPING PROTEIN SUBUNIT BETA	F-actin-capping protein subunit beta	acpA	-1.39015	23.295	-2.62488	0.0323878	0.0795214	-3.88846	3.99448e+07	1.52895e+07	14394861.095688848	5761245.385264172
GAM20829.1	DDB_G0277947	hypothetical protein SAMD00019534_040040 [Acytostelium subglobosum LB1]	NA	shmt1	-1.38802	29.3754	-4.00117	0.00457664	0.0200668	-1.90508	1665967610	634500196.8499999	208272102.48624012	33524460.63410907
XP_645306.1	DDB_G0272236	aspartyl-tRNA synthetase [Dictyostelium discoideum AX4]	Aspartate--tRNA ligase, cytoplasmic 1 (EC 6.1.1.12) (Aspartyl-tRNA synthetase 1) (AspRS 1)	aspS1	-1.3871	28.1904	-4.10857	0.00397184	0.0181945	-1.76014	8.5539e+08	3.29435e+08	8289795.977014605	5.61349e+07
AAA03471.1	DDB_G0277909	calcium binding protein [Dictyostelium discoideum]	Calcium-binding protein P	cbpP	-1.38523	21.0435	-3.642	0.00744376	0.0277937	-2.40216	2.6427e+07	1.02494e+07	1110504.609618272	2360348.920285185
EAL65070.1	DDB_G0284835	aminoadipic semialdehyde synthase [Dictyostelium discoideum AX4]	Aminoadipic semialdehyde synthase	aass	-1.38458	28.3655	-3.62257	0.0076463	0.0283618	-2.42956	9.45634e+08	362389167	37402348.27845995	22618112.745521277
XP_638105.1	DDB_G0285527	peptidase C12 family protein [Dictyostelium discoideum AX4]	Ubiquitin carboxyl-terminal hydrolase isozyme L5 (UCH-L5) (EC 3.4.19.12) (Ubiquitin thioesterase L5)	uch2	-1.38234	22.4556	-2.65095	0.0311475	0.0771916	-3.84959	4.87265e+06	1.83473e+06	1958070.2438981796	556148.5760893187
XP_645975.2	DDB_G0269444	delta-aminolevulinate dehydratase [Dictyostelium discoideum AX4]	Delta-aminolevulinic acid dehydratase (ALADH) (EC 4.2.1.24) (Porphobilinogen synthase)	alad	-1.38211	23.0461	-2.88897	0.0218634	0.0595017	-3.49536	2.47994e+07	9.76542e+06	8794808.387446862	4589159.956230011
KAK5581570.1	DDB_G0283315	hypothetical protein RB653_001606 [Dictyostelium firmibasis]	Nudix hydrolase domain-containing protein	dcp2 DDB_G0283315	-1.3819	19.2099	-0.911339	0.390697	0.516229	-6.1438	2.56594e+06	955286	2825235.5831572195	1030319.877610955
KAK5580295.1	DDB_G0286389	hypothetical protein RB653_000311 [Dictyostelium firmibasis]	60S ribosomal protein L34	rpl34 DDB_G0286389	-1.37996	24.5692	-2.65718	0.0308587	0.0766869	-3.84032	3.88524e+07	1.50935e+07	9331076.133831209	4772186.082471976
KAK5578229.1	DDB_G0277557	hypothetical protein RB653_003182 [Dictyostelium firmibasis]	EGF-like domain-containing protein	NA	-1.37733	19.6072	-2.04888	0.0772953	0.152658	-4.73816	5.84335e+06	2.27252e+06	2109761.912474757	932560.4421350234
KAK5578158.1	DDB_G0277493	hypothetical protein RB653_003111 [Dictyostelium firmibasis]	T-complex protein 1 subunit zeta	cct6 DDB_G0277493	-1.37727	26.4717	-2.67317	0.030129	0.0754146	-3.81647	3.26876e+08	120510372	179369994.63810682	46333031.76646624
XP_629340.1	DDB_G0293118	hypothetical protein DDB_G0293118 [Dictyostelium discoideum AX4]	SET domain-containing protein	NA	-1.376	19.3685	-3.32311	0.0116432	0.0379648	-2.85797	7.18285e+06	2.76871e+06	0	117848.61737595977
XP_637369.1	DDB_G0287159	cysteinyl-tRNA synthetase [Dictyostelium discoideum AX4]	Cysteine--tRNA ligase, cytoplasmic (EC 6.1.1.16) (Cysteinyl-tRNA synthetase) (CysRS)	cysS	-1.37289	26.086	-2.33565	0.0500804	0.110817	-4.31852	2.02336e+08	8.17001e+07	12877890.28797004	34166933.72599158
KAK5575164.1	DDB_G0273017	hypothetical protein RB653_010420 [Dictyostelium firmibasis]	isocitrate lyase (EC 4.1.3.1)	NA	-1.37208	23.2778	-1.34828	0.217183	0.334808	-5.6784	624425	383910.77546000003	292197.53677555424	437183.60304968496
Q55GP8.1	DDB_G0267568	RecName: Full=Rho GTPase-activating protein gacO; AltName: Full=GTPase activating factor for raC protein O	Rho GTPase-activating protein gacO (GTPase activating factor for raC protein O)	gacO DDB_G0267568	-1.37076	22.1147	-3.16637	0.0145793	0.0445725	-3.08623	3.42646e+07	13501398.870000001	7052884.497347653	4572186.869110325
XP_646228.1	DDB_G0269726	hypothetical protein DDB_G0269726 [Dictyostelium discoideum AX4]	Geranylgeranyl transferase type-1 subunit beta (EC 2.5.1.59) (Geranylgeranyl transferase type I subunit beta) (GGTase-I-beta) (Type I protein geranyl-geranyltransferase subunit beta)	pggt1b	-1.37035	19.4395	-1.26627	0.243632	0.364235	-5.77501	572921	190602	561179.2568077684	146824.02819809804
EAL63292.1	DDB_G0288299	vitamin B6 biosynthesis family protein [Dictyostelium discoideum AX4]	Probable pyridoxal 5'-phosphate synthase subunit pdx1 (PLP synthase subunit pdx1) (EC 4.3.3.6)	pdx1	-1.3668	24.961	-2.04304	0.0779811	0.153743	-4.74659	7.45789e+07	2.52471e+07	51775700.23238311	2318714.8018135754
EAL70953.1	DDB_G0274081	hypothetical protein DDB_G0272632 [Dictyostelium discoideum AX4]	Putative glutathione S-transferase alpha-2 (EC 2.5.1.18) (GST class-alpha 2)	gsta2-1; gsta2-2	-1.36646	23.7537	-2.57121	0.035104	0.0848944	-3.96845	9.12156e+06	3.10344e+06	6318680.9098373875	487223.99737403967
XP_646709.1	DDB_G0270776	DUF255 family protein [Dictyostelium discoideum AX4]	DUF255 family protein	NA	-1.36645	20.5253	-2.23819	0.0580411	0.12375	-4.46227	4.96126e+06	2027138.1570000001	1209698.3776122686	1016692.6454780223
[truncated: 2,997 more rows]

## Sheet: Mound_vs_Agg
					Mound vs Aggregation						Average abundance values		Standard deviation
[truncated: 4,503 more rows]

## Sheet: Culm_vs_Mound
					Culmination vs Mound						Average abundance values		Standard deviation
[truncated: 4,503 more rows]

## Sheet: Fruit_vs_Culm
					Fruiting body vs Culmination						Average abundance values		Standard deviation
[truncated: 4,503 more rows]

[truncated: 1 more sheets: Veg_vs_Fruit]
