# Supplementary material for: The Proteome of Dictyostelium discoideum Across Its Entire Life Cycle Reveals Sharp Transitions Between Developmental Stages
Source: Proteomes. 2026 Jan 8;14(1):3. doi: 10.3390/proteomes14010003 (PMC12821622; doi:10.3390/proteomes14010003)
Supplement: Supplementary file 1 [file proteomes-14-00003-s001.zip › Supplementary spreadsheet S4_Comparison of each stage to the rest.xlsx]

## Sheet: Sheet1
DDB_GID refers to the Dictyostelium discoideum gene identifier.
Developmental stages are labeled as: vegetative (Veg), aggregation (Agg), mound (Mound), culmination (Culm), and fruiting body (Fruit).
Accession	DDB_GID	Description	Protein_Names	Gene_Names	Veg_vs_AllOthers_logFC	Agg_vs_AllOthers_logFC	Mound_vs_AllOthers_logFC	Culm_vs_AllOthers_logFC	Fruit_vs_AllOthers_logFC	AveExpr	F	P.Value	adj.P.Val
XP_642689.1	DDB_G0277213	hypothetical protein DDB_G0277213 [Dictyostelium discoideum AX4]	ATP synthase subunit d, mitochondrial	NA	8.1341	5.38573	-6.7223	-2.9796	-3.81792	23.4471	424.168	7.86536206357311e-09	2.32492933568385e-05
XP_629559.1	DDB_G0292664	hypothetical protein DDB_G0292664 [Dictyostelium discoideum AX4]	Calponin-homology (CH) domain-containing protein	NA	2.69545	3.82677	2.36201	2.50224	-11.3865	25.2622	394.069	1.03261351795863e-08	2.32492933568385e-05
P22684.1	DDB_G0277907	RecName: Full=Large ribosomal subunit protein P1; AltName: Full=60S acidic ribosomal protein P1	Large ribosomal subunit protein P1 (60S acidic ribosomal protein P1)	rplp1	-4.78439	5.42448	3.32684	4.46427	-8.4312	25.2801	340.364	1.77463780217217e-08	2.66373134106042e-05
AAA70200.1	DDB_G0291221	unknown protein [Dictyostelium discoideum]	DIRS ORF1	NA	2.22763	-0.803438	3.98394	4.82685	-10.235	24.3567	285.251	3.40684205246993e-08	3.25952695070961e-05
EAL62622.1	DDB_G0289609	hypothetical protein DDB_G0289609 [Dictyostelium discoideum AX4]	CBS domain-containing protein DDB_G0289609	NA	1.70331	2.64671	1.0559	2.74426	-8.15019	25.5158	260.66	4.75072944770886e-08	3.25952695070961e-05
Q54YZ4.1	DDB_G0277991	RecName: Full=Electron transfer flavoprotein subunit beta; Short=Beta-ETF	Electron transfer flavoprotein subunit beta (Beta-ETF)	etfb DDB_G0277991	4.30249	-4.17801	2.49383	-6.5767	3.95839	24.2301	254.07	5.22100217776686e-08	3.25952695070961e-05
XP_012753341.1	DDB_G0273249	hypothetical protein SAMD00019534_067750 [Acytostelium subglobosum LB1]	NA	hspE	1.51945	1.96816	2.14589	2.1175	-7.75101	22.5069	224.801	8.19556152536315e-08	3.25952695070961e-05
KAK5580975.1	DDB_G0284693	hypothetical protein RB653_001002 [Dictyostelium firmibasis]	Cytochrome c oxidase subunit	NA	-7.75374	4.90249	4.71107	5.29528	-7.1551	23.8317	222.535	8.50703116689781e-08	3.25952695070961e-05
XP_646281.1	DDB_G0269790	hypothetical protein DDB_G0269790 [Dictyostelium discoideum AX4]	Alpha-glucosidase	gaa	4.14571	3.11063	2.12564	0.367716	-9.74969	22.7354	221.218	8.69497619324325e-08	3.25952695070961e-05
XP_644941.1	DDB_G0272756	contact site B protein [Dictyostelium discoideum AX4]	Contact site B protein C	csbC	1.40151	1.98055	3.05821	3.43372	-9.87398	24.6078	214.932	9.66829483401808e-08	3.25952695070961e-05
AAA33228.1	DDB_G0277859	myosin light chain [Dictyostelium discoideum]	Myosin, essential light chain (EMLC) (Myosin light chain alkali)	mlcE	1.70916	2.89702	2.39102	2.74113	-9.73832	27.1412	209.623	1.06002371610912e-07	3.25952695070961e-05
GAM22109.1	DDB_G0272813	hypothetical protein SAMD00019534_052840 [Acytostelium subglobosum LB1]	NA	cdk1	3.53985	1.18188	1.79232	0.638022	-7.15207	23.5662	202.5	1.20378525346329e-07	3.25952695070961e-05
KAK5579792.1	DDB_G0290783	hypothetical protein RB653_009479 [Dictyostelium firmibasis]	Uncharacterized protein	rabG2	2.06141	2.28465	2.18392	2.54006	-9.07004	24.2783	202.224	1.20984002201713e-07	3.25952695070961e-05
KAK5575143.1	DDB_G0272969	hypothetical protein RB653_010399 [Dictyostelium firmibasis]	Proteasome subunit beta	psmB1 DDB_G0272969	1.51032	2.95354	1.98144	2.14014	-8.58544	25.0494	201.996	1.21485422459703e-07	3.25952695070961e-05
EAL61629.1	DDB_G0291291	cellulose-binding domain-containing protein [Dictyostelium discoideum AX4]	Cellulose-binding domain-containing protein	ecmF	-4.16139	-3.16985	-3.91059	4.12866	7.11317	20.9705	201.289	1.23062235653915e-07	3.25952695070961e-05
XP_635649.1	DDB_G0290557	hypothetical protein DDB_G0290557 [Dictyostelium discoideum AX4]	2-hydroxyacyl-CoA lyase (EC 4.1.2.63)	NA	-4.80623	-5.1029	-5.28389	7.48888	7.70413	22.761	199.487	1.27201023204538e-07	3.25952695070961e-05
Q54WI8.1	DDB_G0279633	RecName: Full=26S proteasome non-ATPase regulatory subunit 7; AltName: Full=26S proteasome regulatory subunit RPN8	26S proteasome non-ATPase regulatory subunit 7 (26S proteasome regulatory subunit RPN8)	psmD7 DDB_G0279633	1.75635	2.56204	1.83595	-7.71061	1.55627	26.8126	199.428	1.27338648970862e-07	3.25952695070961e-05
XP_643269.1	DDB_G0276103	actin binding protein [Dictyostelium discoideum AX4]	Actin binding protein	enlA	4.20657	1.99218	-6.67788	1.22283	-0.743699	23.1379	195.153	1.37899229813446e-07	3.25952695070961e-05
Q54KN4.1	DDB_G0287231	RecName: Full=Alpha-mannosidase F; Flags: Precursor	Alpha-mannosidase F (EC 3.2.1.24)	manF	-4.48634	-4.13394	-4.98389	6.69448	6.9097	21.7246	194.441	1.39765013531498e-07	3.25952695070961e-05
XP_639944.1	DDB_G0284939	thioredoxin domain-containing protein [Dictyostelium discoideum AX4]	Thioredoxin domain-containing protein	NA	2.64712	2.64359	0.270246	1.23646	-6.79742	23.2805	185.906	1.64833921009565e-07	3.25952695070961e-05
XP_643609.1	DDB_G0275919	hypothetical protein DDB_G0275919 [Dictyostelium discoideum AX4]	tRNA/rRNA methyltransferase SpoU type domain-containing protein	NA	5.02154	1.6042	-3.20002	1.04813	-4.47384	20.3247	185.39	1.66524130800399e-07	3.25952695070961e-05
EAL63331.1	DDB_G0288201	hypothetical protein DDB_G0288201 [Dictyostelium discoideum AX4]	CBS domain-containing protein	NA	-2.47185	-1.35063	-1.73253	-3.59324	9.14824	20.5448	181.155	1.81278353975936e-07	3.25952695070961e-05
XP_637524.1	DDB_G0286845	short-chain dehydrogenase/reductase family protein [Dictyostelium discoideum AX4]	Short-chain dehydrogenase/reductase family protein	NA	4.17586	3.46293	-3.87612	-3.95012	0.187441	20.7476	181	1.8185101365228e-07	3.25952695070961e-05
EAL61822.1	DDB_G0291676	hypothetical protein DDB_G0291676 [Dictyostelium discoideum AX4]	Short-chain dehydrogenase/reductase family protein	NA	4.77265	5.11598	1.46647	-3.60103	-7.75407	22.7103	180.926	1.82123923189119e-07	3.25952695070961e-05
EAL71349.1	DDB_G0272394	NADH dehydrogenase [Dictyostelium discoideum AX4]	Probable NADH dehydrogenase [ubiquinone] 1 alpha subcomplex subunit 5	ndufa5	2.01144	3.47399	1.24695	2.00454	-8.73692	24.2831	179.102	1.89029758503375e-07	3.25952695070961e-05
EAL69563.1	DDB_G0275625	hypothetical protein DDB_G0275625 [Dictyostelium discoideum AX4]	tRNAHis guanylyltransferase catalytic domain-containing protein	NA	3.15848	2.90543	0.78635	0.607236	-7.45749	22.3629	177.543	1.95196291534662e-07	3.25952695070961e-05
XP_641388.1	DDB_G0280051	hypothetical protein DDB_G0280051 [Dictyostelium discoideum AX4]	Uncharacterized protein	NA	-3.19935	-0.994028	-5.33322	2.61756	6.90904	25.8997	177.482	1.95441322827359e-07	3.25952695070961e-05
Q54LV3.1	DDB_G0286399	RecName: Full=Elongation factor Ts, mitochondrial; Short=EF-Ts; Short=EF-TsMt; Flags: Precursor	Elongation factor Ts, mitochondrial (EF-Ts) (EF-TsMt)	tsfm DDB_G0286399	-3.56318	3.54048	3.07108	-5.40209	2.3537	24.601	172.814	2.15532262841231e-07	3.40669152364818e-05
KAK5575760.1	DDB_G0269254	hypothetical protein RB653_006894 [Dictyostelium firmibasis]	Uncharacterized protein	sigJ DDB_G0269254	-2.69187	-5.62497	2.33597	2.43111	3.54976	21.2182	170.347	2.27215303528388e-07	3.40669152364818e-05
EEU04081.1	DDB_G0285783	NADH dehydrogenase ubiquinone 1 alpha subcomplex subunit 12 [Dictyostelium discoideum AX4]	NADH dehydrogenase [ubiquinone] 1 alpha subcomplex subunit 12	ndufa12	2.08745	2.26531	1.53547	2.54354	-8.43177	23.3291	168.3	2.37521644283865e-07	3.40669152364818e-05
EAL63977.1	DDB_G0286959	hypothetical protein DDB_G0286959 [Dictyostelium discoideum AX4]	Uncharacterized protein	NA	3.09651	1.58732	2.64276	-0.569624	-6.75696	21.6084	163.958	2.61427212870079e-07	3.40669152364818e-05
EAL64113.1	DDB_G0286715	hypothetical protein DDB_G0286715 [Dictyostelium discoideum AX4]	Ponticulin-like protein C2	ponC2	1.72971	-4.02828	3.65686	3.8618	-5.22009	24.0095	163.577	2.63668520898707e-07	3.40669152364818e-05
EAL68824.1	DDB_G0277275	hypothetical protein DDB_G0277275 [Dictyostelium discoideum AX4]	Peroxinectin A (EC 1.11.1.7)	poxA	-2.65482	-4.32786	-4.57587	3.89982	7.65873	21.1827	161.405	2.76916874479519e-07	3.40669152364818e-05
XP_639287.1	DDB_G0282969	malate synthase [Dictyostelium discoideum AX4]	malate synthase (EC 2.3.3.9)	masB	-1.15556	7.91272	-1.61662	-0.319668	-4.82087	19.6075	161.011	2.7941334626574e-07	3.40669152364818e-05
1616364A	DDB_G0269136	elongation factor 1a	NA	efaAII	-14.5848	1.43013	3.8864	5.04954	4.21877	29.2605	160.926	2.79954648741134e-07	3.40669152364818e-05
AAA03471.1	DDB_G0277909	calcium binding protein [Dictyostelium discoideum]	Calcium-binding protein P	cbpP	4.51426	2.78273	-4.06721	1.71327	-4.94305	21.0435	159.339	2.90312889772117e-07	3.40669152364818e-05
KAK5583984.1	DDB_G0280345	hypothetical protein RB653_005590 [Dictyostelium firmibasis]	SGTA homodimerisation domain-containing protein	sgtA	1.11691	-4.18982	-4.36624	3.78227	3.65688	25.4112	159.051	2.92244597685516e-07	3.40669152364818e-05
XP_640589.1	DDB_G0281699	hypothetical protein DDB_G0281699 [Dictyostelium discoideum AX4]	Small ribosomal subunit protein mS29	NA	4.31866	1.3794	1.74153	1.18487	-8.62446	20.4664	156.707	3.08592853112928e-07	3.40669152364818e-05
KAK5580420.1	DDB_G0286171	hypothetical protein RB653_000437 [Dictyostelium firmibasis]	Cytochrome b-c1 complex subunit 7	uqcrb	0.671118	-6.09301	4.71927	5.47343	-4.77081	23.6847	156.412	3.10737082518151e-07	3.40669152364818e-05
EAL63853.1	DDB_G0287157	DUF1683 family protein [Dictyostelium discoideum AX4]	DUF1683 family protein	NA	5.14637	-3.45484	3.81041	-1.84412	-3.65782	19.3677	155.641	3.16417984432332e-07	3.40669152364818e-05
EAL61641.1	DDB_G0291314	AAA ATPase domain-containing protein [Dictyostelium discoideum AX4]	AAA ATPase domain-containing protein	hsp101	-0.250488	-4.71359	-5.98331	2.71315	8.23424	22.4059	153.895	3.29772854010205e-07	3.40669152364818e-05
Q869W9.1	DDB_G0275069	RecName: Full=Probable polyketide synthase 16; Short=dipks16	Probable polyketide synthase 16 (dipks16) (EC 2.3.1.-)	pks16 DDB_G0275069	7.33747	3.75342	-1.25683	-3.58564	-6.24842	26.7509	153.676	3.31500554728997e-07	3.40669152364818e-05
EAL73692.1	DDB_G0268478	UPF0041 family protein [Dictyostelium discoideum AX4]	Probable mitochondrial pyruvate carrier 2 (MPC2)	NA	3.8878	3.98819	3.43035	-5.86941	-5.43692	21.6564	153.602	3.32080938472531e-07	3.40669152364818e-05
AAC37383.1	DDB_G0286553	RabB [Dictyostelium discoideum]	Ras-related protein Rab-21 (Ras-related protein RabB)	rab21	2.19076	-3.00947	4.59828	3.97494	-7.75451	23.1284	152.982	3.37039845351936e-07	3.40669152364818e-05
EAL70051.1	DDB_G0274317	hypothetical protein DDB_G0274317 [Dictyostelium discoideum AX4]	BAR domain-containing protein	NA	-2.07456	-2.3308	-4.14722	-2.35566	10.9082	19.9541	152.564	3.40442190904215e-07	3.40669152364818e-05
Q54QT8.1	DDB_G0283609	RecName: Full=Calcium-binding protein G; AltName: Full=Calcium-binding protein 7	Calcium-binding protein G (Calcium-binding protein 7)	cbpG cpb7 DDB_G0283609	-3.50092	-2.59837	4.12057	5.54144	-3.56272	23.7216	150.223	3.6028327581201e-07	3.52685998039452e-05
XP_637849.1	DDB_G0286309	zinc-containing alcohol dehydrogenase [Dictyostelium discoideum AX4]	Zinc-containing alcohol dehydrogenase	NA	-3.77212	-3.49376	-5.01838	5.81894	6.46532	21.073	148.984	3.71383170898207e-07	3.55816684798856e-05
NP_050103.1	DDB_G0294054	ORF796 (mitochondrion) [Dictyostelium discoideum]	Uncharacterized mitochondrial protein Mp36 (ORF796)	DidioMp36	5.30119	0.992143	-0.534195	0.713396	-6.47253	23.3878	143.28	4.28458235433837e-07	3.82530502786658e-05
XP_646039.1	DDB_G0269520	hypothetical protein DDB_G0269518 [Dictyostelium discoideum AX4]	Actobindin-B/C	abnB; abnC	1.07773	3.3935	2.70926	2.73845	-9.91894	25.5937	143.263	4.28649732054924e-07	3.82530502786658e-05
KAK5580679.1	DDB_G0285489	hypothetical protein RB653_000702 [Dictyostelium firmibasis]	Multifunctional methyltransferase subunit TRM112-like protein	NA	2.39758	3.14436	1.33704	1.35846	-8.23744	22.4663	142.959	4.3199619043838e-07	3.82530502786658e-05
EAL70061.1	DDB_G0274337	hypothetical protein DDB_G0274337 [Dictyostelium discoideum AX4]	Tubby C-terminal domain-containing protein	NA	-1.78139	-3.05166	-3.90246	-4.08035	12.8159	20.6325	142.846	4.33245739331991e-07	3.82530502786658e-05
XP_001134558.1	DDB_G0281683	hypothetical protein DDB_G0281683 [Dictyostelium discoideum AX4]	DNA mismatch repair protein Msh3 (MutS protein homolog 3)	msh3	1.66152	-6.922	3.42044	0.121833	1.71822	23.3591	141.417	4.49487825022488e-07	3.89239168476204e-05
XP_647676.1	DDB_G0268250	hypothetical protein DDB_G0268250 [Dictyostelium discoideum AX4]	EGF-like domain-containing protein	NA	-3.84849	-2.14925	-3.10428	1.67213	7.42988	21.0174	140.51	4.60196853838566e-07	3.90993666572653e-05
EAL73368.1	DDB_G0267830	mitochondrial GTPase [Dictyostelium discoideum AX4]	Probable mitochondrial Rho GTPase gemA (Miro) (EC 3.6.5.-)	gemA	5.57488	-2.45734	-2.06779	2.29388	-3.34363	20.7322	139.265	4.75435147779956e-07	3.96460087120952e-05
EAL63435.1	DDB_G0288019	CMP/dCMP deaminase, zinc-binding domain-containing protein [Dictyostelium discoideum AX4]	CMP/dCMP deaminase, zinc-binding domain-containing protein	NA	3.46763	-0.671537	-3.52825	-2.98709	3.71925	19.4136	137.642	4.96272192628806e-07	4.05007673615834e-05
EAL67024.1	DDB_G0280825	hypothetical protein DDB_G0280825 [Dictyostelium discoideum AX4]	Putative acetyltransferase DDB_G0280825 (EC 2.3.1.-)	NA	4.85071	1.98362	-3.34051	0.539608	-4.03343	20.694	136.525	5.112941255957e-07	4.05007673615834e-05
BAA78072.1	DDB_G0294072	ribosomal protein S7 (mitochondrion) [Dictyostelium discoideum]	Small ribosomal subunit protein uS7m (Ribosomal protein S7, mitochondrial) (MRP-S7) (S7mt)	mrps7	1.62841	4.47961	0.296339	0.286667	-6.69102	20.9876	135.572	5.2456135714159e-07	4.05007673615834e-05
EAL68924.1	DDB_G0276845	hypothetical protein DDB_G0276845 [Dictyostelium discoideum AX4]	Uncharacterized protein	NA	2.50217	3.78803	2.89197	-3.91213	-5.27003	20.7566	134.496	5.40075152613427e-07	4.05007673615834e-05
EAL72394.1	DDB_G0270088	hypothetical protein DDB_G0270088 [Dictyostelium discoideum AX4]	Uncharacterized protein	NA	2.09682	1.18535	2.4117	1.41201	-7.10589	22.97	134.453	5.4070294455155e-07	4.05007673615834e-05
EDR41079.1	DDB_G0279539	RNA-binding region RNP-1 domain-containing protein [Dictyostelium discoideum AX4]	RNA-binding region RNP-1 domain-containing protein	NA	-2.28015	-3.7489	4.18328	-2.56494	4.41071	22.2188	133.766	5.50938572953649e-07	4.05007673615834e-05
EGC34566.1	DDB_G0293700	40S ribosomal protein S21 [Dictyostelium purpureum]	40S ribosomal protein S21	rps21	3.18609	2.85412	3.05832	-3.58423	-5.5143	24.3666	132.479	5.7075965103015e-07	4.05007673615834e-05
EAL70865.1	DDB_G0273771	hypothetical protein DDB_G0273295 [Dictyostelium discoideum AX4]	50S ribosomal protein L20	NA	2.49592	2.75617	-0.677846	2.30492	-6.87916	23.2824	132.418	5.71720115990788e-07	4.05007673615834e-05
KAK5575561.1	DDB_G0270152	hypothetical protein RB653_006694 [Dictyostelium firmibasis]	Aminoacyl-transfer RNA synthetases class-II family profile domain-containing protein	maspS DDB_G0270152	2.64198	0.732675	-6.90906	2.00216	1.53226	23.8837	132.365	5.72558395663537e-07	4.05007673615834e-05
EAL64390.1	DDB_G0286023	elongation factor 1b-related protein [Dictyostelium discoideum AX4]	Elongation factor 1b-related protein	NA	-1.39731	-4.14382	-2.39208	8.4624	-0.5292	20.2476	132.172	5.75627162145534e-07	4.05007673615834e-05
EGC28772.1	DDB_G0285425	guanine nucleotide-binding protein alpha-4 subunit [Dictyostelium purpureum]	Guanine nucleotide-binding protein alpha-4 subunit	gpaD	2.6439	-4.40636	-2.37476	0.0372816	4.09993	23.7529	129.605	6.1841801239162e-07	4.15838602890124e-05
AAA92019.1	DDB_G0278721	CP4 [Dictyostelium discoideum]	Cysteine proteinase 4 (EC 3.4.22.-)	cprD	3.04818	4.20425	3.29692	-3.67527	-6.87408	21.5824	129.594	6.18602760395062e-07	4.15838602890124e-05
EAL66841.1	DDB_G0281089	hypothetical protein DDB_G0281089 [Dictyostelium discoideum AX4]	Association with the SNF1 complex (ASC) domain-containing protein	prkab	2.32857	4.162	-3.57908	1.6216	-4.53309	20.2195	128.681	6.34796451946415e-07	4.15838602890124e-05
EAL71990.1	DDB_G0269280	hypothetical protein DDB_G0269280 [Dictyostelium discoideum AX4]	Uncharacterized protein	NA	-1.35451	-0.778746	-3.16885	7.47514	-2.17305	19.3087	128.402	6.39853184745591e-07	4.15838602890124e-05
XP_636542.1	DDB_G0288821	small MutS related family protein [Dictyostelium discoideum AX4]	Small MutS related family protein	NA	2.46186	2.05427	1.8746	-6.65801	0.267276	22.877	128.168	6.44122044218247e-07	4.15838602890124e-05
Q54IF0.1	DDB_G0288799	RecName: Full=Large ribosomal subunit protein bL21m; AltName: Full=39S ribosomal protein L21, mitochondrial; Short=L21mt; Short=MRP-L21; Flags: Precursor	Large ribosomal subunit protein bL21m (39S ribosomal protein L21, mitochondrial) (L21mt) (MRP-L21)	mrpl21 DDB_G0288799	0.770131	3.91101	3.64578	-4.58505	-3.74187	22.0999	127.831	6.50348454577131e-07	4.15838602890124e-05
Q54J75.1	DDB_G0288257	RecName: Full=DNA-directed RNA polymerase II subunit rpb2; Short=RNA polymerase II subunit 2; Short=RNA polymerase II subunit B2	DNA-directed RNA polymerase II subunit rpb2 (RNA polymerase II subunit 2) (RNA polymerase II subunit B2) (EC 2.7.7.6)	polr2b rpb2 DDB_G0288257	2.84454	-6.56909	1.3252	2.46153	-0.0621814	23.5009	127.045	6.6518742178187e-07	4.15838602890124e-05
GAM18297.1	DDB_G0278117	hypothetical protein SAMD00019534_014720, partial [Acytostelium subglobosum LB1]	NA	sec61b	1.48194	0.237403	3.58457	1.60108	-6.90499	21.6888	126.604	6.73686882684302e-07	4.15838602890124e-05
EAL62217.1	DDB_G0290403	hypothetical protein DDB_G0290403 [Dictyostelium discoideum AX4]	MRPL25 domain-containing protein	NA	3.51309	-1.91074	1.09273	2.22823	-4.92331	21.5468	126.238	6.80842815988839e-07	4.15838602890124e-05
EAL64285.1	DDB_G0286219	SNF2-related domain-containing protein [Dictyostelium discoideum AX4]	SNF2-related domain-containing protein	NA	6.35385	-0.193905	-3.92683	1.21419	-3.4473	19.1637	126.11	6.83367901707066e-07	4.15838602890124e-05
GAM29236.1	DDB_G0282377	hypothetical protein SAMD00019534_124120, partial [Acytostelium subglobosum LB1]	NA	dhkM	8.01302	-3.78648	-1.38413	-0.435743	-2.40667	19.6122	124.649	7.13103879395244e-07	4.18784501725956e-05
Q86AA1.1	DDB_G0274291	RecName: Full=Probable T4-type lysozyme 2; AltName: Full=Muramidase	Probable T4-type lysozyme 2 (EC 3.2.1.17) (Muramidase)	DDB_G0274291	-6.61897	3.53214	3.95039	4.85944	-5.723	22.2226	124.247	7.21550076071478e-07	4.18784501725956e-05
EGC38233.1	DDB_G0275689	hypothetical protein DICPUDRAFT_76201 [Dictyostelium purpureum]	ABC transporter domain-containing protein	abcG2	4.11049	-3.72219	4.41989	-5.47091	0.662718	20.7803	123.836	7.30335294222102e-07	4.18784501725956e-05
KAK5581422.1	DDB_G0283795	hypothetical protein RB653_001454 [Dictyostelium firmibasis]	COMM domain-containing protein 3	commd3 DDB_G0283795	1.56649	5.29406	-4.05483	1.43417	-4.23989	20.477	123.511	7.37386467079205e-07	4.18784501725956e-05
XP_647803.1	DDB_G0278889	ribosomal protein L27, mitochondrial [Dictyostelium discoideum AX4]	Large ribosomal subunit protein bL27m (39S ribosomal protein L27, mitochondrial) (L27mt) (MRP-L27)	mrpl27	2.54976	2.35629	0.680224	1.88125	-7.46752	22.9234	123.149	7.45342825280904e-07	4.18784501725956e-05
XP_647544.1	DDB_G0268090	glycoside hydrolase family 18 protein [Dictyostelium discoideum AX4]	Glycoside hydrolase family 18 protein	NA	2.9217	4.2072	-5.48657	4.16601	-5.80834	21.0649	122.911	7.50624682839332e-07	4.18784501725956e-05
KAK5580703.1	DDB_G0285361	hypothetical protein RB653_000727 [Dictyostelium firmibasis]	RRM domain-containing protein	NA	1.71972	-6.40724	1.61959	2.53208	0.535847	24.348	122.439	7.61246800493162e-07	4.18784501725956e-05
GAM27810.1	DDB_G0290491	hypothetical protein SAMD00019534_109860 [Acytostelium subglobosum LB1]	NA	atg8b	1.56996	-5.95663	1.53127	2.06307	0.79233	23.6366	122.379	7.62610018688173e-07	4.18784501725956e-05
EAL63766.1	DDB_G0287397	TatD-related deoxyribonuclease [Dictyostelium discoideum AX4]	TatD-related deoxyribonuclease	NA	4.39844	2.79272	-1.18924	1.38842	-7.39034	21.9502	121.685	7.78611025234586e-07	4.2003310020071e-05
XP_636819.1	DDB_G0288265	chaperonin Cpn10 family protein [Dictyostelium discoideum AX4]	10 kDa heat shock protein, mitochondrial (Hsp10) (10 kDa chaperonin) (Chaperonin 10) (CPN10)	hspe1	1.77453	1.86869	1.49184	1.63568	-6.77074	24.2315	121.474	7.83539427423043e-07	4.2003310020071e-05
XP_636720.1	DDB_G0288385	hypothetical protein DDB_G0288385 [Dictyostelium discoideum AX4]	Uncharacterized protein	NA	2.72972	2.81018	0.333144	1.1686	-7.04164	21.7038	120.105	8.16638637151996e-07	4.32626327422993e-05
EAL60943.1	DDB_G0293182	expansin-like protein [Dictyostelium discoideum AX4]	Expansin-like protein 8 (Ddexpl8)	expl8	-2.66566	-2.78907	-5.38602	5.4741	5.36666	21.324	118.765	8.50773852006899e-07	4.34961912823381e-05
XP_012754041.1	DDB_G0275635	hypothetical protein SAMD00019534_059890, partial [Acytostelium subglobosum LB1]	NA	pik6	-1.94145	-2.09369	3.89986	4.51938	-4.3841	19.5918	118.548	8.56492713967805e-07	4.34961912823381e-05
XP_636923.1	DDB_G0287985	hypothetical protein DDB_G0287985 [Dictyostelium discoideum AX4]	adenine phosphoribosyltransferase (EC 2.4.2.7)	NA	1.16498	2.12235	1.30781	1.58668	-6.18182	22.3898	118.145	8.67186406858301e-07	4.34961912823381e-05
XP_636014.1	DDB_G0289819	hypothetical protein DDB_G0289819 [Dictyostelium discoideum AX4]	B box-type domain-containing protein	NA	1.3717	0.406236	1.78066	2.19567	-5.75427	21.3751	118.109	8.68161159548987e-07	4.34961912823381e-05
KAK5584665.1	DDB_G0282171	hypothetical protein RB653_006281 [Dictyostelium firmibasis]	CMP/dCMP-type deaminase domain-containing protein	NA	-0.226441	-1.46039	-2.87672	-2.84534	7.4089	19.6582	118.065	8.69344262804891e-07	4.34961912823381e-05
Q54VM2.1	DDB_G0280255	RecName: Full=Probable malate dehydrogenase 3	Probable malate dehydrogenase 3 (EC 1.1.1.37)	mdhC	5.069	2.12712	1.75835	-1.03345	-7.92102	22.7711	117.407	8.87239083430641e-07	4.36175629821037e-05
EAL63800.1	DDB_G0287277	NAD-dependent epimerase/dehydratase family protein [Dictyostelium discoideum AX4]	NAD-dependent epimerase/dehydratase family protein	NA	2.72187	-4.17056	-2.36758	2.7969	1.01937	24.3852	116.978	8.99168878398073e-07	4.36175629821037e-05
EAL66725.1	DDB_G0281487	3beta-hydroxysteroid dehydrogenase [Dictyostelium discoideum AX4]	3beta-hydroxysteroid dehydrogenase	NA	4.71836	3.49401	-3.60877	0.349922	-4.95351	20.9961	116.684	9.07455256066851e-07	4.36175629821037e-05
KAK5579124.1	DDB_G0288907	hypothetical protein RB653_008803 [Dictyostelium firmibasis]	Methyltransferase (EC 2.1.1.-)	smt1	2.36367	4.67342	-0.448102	0.852121	-7.44111	26.7824	116.577	9.10515416459638e-07	4.36175629821037e-05
Q54FM3.1	DDB_G0290759	RecName: Full=Translation initiation factor eIF2B subunit delta; AltName: Full=eIF2B GDP-GTP exchange factor subunit delta	Translation initiation factor eIF2B subunit delta (eIF2B GDP-GTP exchange factor subunit delta)	eif2b4 DDB_G0290759	4.80749	2.93071	-2.51928	-2.50547	-2.71345	19.0417	116.051	9.25642957972877e-07	4.38754762079144e-05
KAK5579930.1	DDB_G0291145	hypothetical protein RB653_009619 [Dictyostelium firmibasis]	Peptide-methionine (R)-S-oxide reductase (EC 1.8.4.12)	msrB	1.08034	0.484324	-5.28168	1.04215	2.67487	21.7531	115.367	9.4584225498489e-07	4.4365913272885e-05
KAK5574506.1	DDB_G0271340	hypothetical protein RB653_009759 [Dictyostelium firmibasis]	Acyl-coenzyme A oxidase	NA	-3.13601	-3.7603	-0.590079	0.642909	6.84349	20.9179	114.904	9.59812110842485e-07	4.44956935150252e-05
KAK5574670.1	DDB_G0271752	hypothetical protein RB653_009923 [Dictyostelium firmibasis]	NADH:flavin oxidoreductase/NADH oxidase N-terminal domain-containing protein	NA	5.5162	3.53082	-3.49108	-1.58679	-3.96916	20.3776	113.971	9.88775338221617e-07	4.44956935150252e-05
XP_636593.1	DDB_G0288715	glutamate decarboxylase [Dictyostelium discoideum AX4]	Glutamate decarboxylase B (EC 4.1.1.15)	gadB	4.70436	4.20987	-3.3817	-3.20768	-2.32485	20.4063	113.812	9.93823718878243e-07	4.44956935150252e-05
XP_012748572.1	DDB_G0293982	hypothetical protein SAMD00019534_117090 [Acytostelium subglobosum LB1]	NA	NA	-2.207	7.82385	-3.17801	1.64104	-4.07988	19.732	113.37	1.00802924364378e-06	4.44956935150252e-05
XP_012749376.1	DDB_G0292138	hypothetical protein SAMD00019534_108930 [Acytostelium subglobosum LB1]	NA	NA	3.77147	-1.81216	2.13302	1.84682	-5.93915	21.4481	113.288	1.01069761042027e-06	4.44956935150252e-05
EAL64406.1	DDB_G0286055	hypothetical protein DDB_G0286055 [Dictyostelium discoideum AX4]	Peptidase C1A papain C-terminal domain-containing protein	NA	-5.5028	-0.747483	-3.7764	2.00643	8.02025	20.5142	112.787	1.02716271099898e-06	4.44956935150252e-05
EAS66832.1	DDB_G0289327	hypothetical protein DDB_G0289327 [Dictyostelium discoideum AX4]	Severin	sevA	2.54921	1.95289	3.15768	2.13948	-9.79926	25.8121	111.8	1.06059360212944e-06	4.44956935150252e-05
EAL61848.1	DDB_G0291129	NADH dehydrogenase ubiquinone 1 alpha subcomplex subunit 6 [Dictyostelium discoideum AX4]	NADH dehydrogenase [ubiquinone] 1 alpha subcomplex subunit 6	ndufa6	1.57475	1.39389	0.839046	2.32618	-6.13387	22.4353	111.785	1.06110873866269e-06	4.44956935150252e-05
KAK5577513.1	DDB_G0275667	hypothetical protein RB653_002455 [Dictyostelium firmibasis]	Uncharacterized protein	NA	3.38612	-1.26889	3.74249	-0.843026	-5.01669	21.3125	111.712	1.06363717100289e-06	4.44956935150252e-05
Q54N49.1	DDB_G0285505	RecName: Full=Inositol-3-phosphate synthase; AltName: Full=Myo-inositol 1-phosphate synthase; Short=IPS; Short=MI-1-P synthase; Short=MIP synthase	Inositol-3-phosphate synthase (EC 5.5.1.4) (Myo-inositol 1-phosphate synthase) (IPS) (MI-1-P synthase) (MIP synthase)	ino1 DDB_G0285505	5.95025	0.90426	0.513296	-3.74909	-3.61872	22.6849	111.689	1.06444431274776e-06	4.44956935150252e-05
AAW70088.1	DDB_G0270658	acyl-CoA binding protein [Dictyostelium discoideum]	Acyl-CoA-binding protein (ACBP) [Cleaved into: SDF-2]	acbA	1.37742	3.18843	1.62098	1.51802	-7.70485	26.7667	111.33	1.07700296561886e-06	4.44956935150252e-05
EAL69185.1	DDB_G0276463	RasGTPase-activating protein [Dictyostelium discoideum AX4]	RasGTPase-activating protein	DG1112	3.30981	-1.35566	0.409155	2.15781	-4.52112	20.3305	111.02	1.08800469698512e-06	4.44956935150252e-05
Q54QZ5.1	DDB_G0283473	RecName: Full=Trehalase; AltName: Full=Alpha,alpha-trehalase; AltName: Full=Alpha,alpha-trehalose glucohydrolase; Flags: Precursor	Trehalase (EC 3.2.1.28) (Alpha,alpha-trehalase) (Alpha,alpha-trehalose glucohydrolase)	treh DDB_G0283473	3.50971	3.22568	-3.91933	-2.27372	-0.54235	20.2946	111	1.08873507490308e-06	4.44956935150252e-05
EAL65781.1	DDB_G0283281	strictosidine synthase family protein [Dictyostelium discoideum AX4]	Strictosidine synthase family protein	NA	-6.6145	-1.36302	-0.44509	3.15441	5.26819	21.8987	110.925	1.09138920143748e-06	4.44956935150252e-05
XP_635167.1	DDB_G0291368	phosphoserine phosphatase [Dictyostelium discoideum AX4]	phosphoserine phosphatase (EC 3.1.3.3) (O-phosphoserine phosphohydrolase)	serB	2.33617	2.79236	-1.44787	1.10927	-4.78992	19.5493	110.68	1.10022778590999e-06	4.44956935150252e-05
EAL67986.1	DDB_G0278769	WD40 repeat-containing protein [Dictyostelium discoideum AX4]	Cleavage stimulation factor 50 kDa subunit	cstf1	-0.136708	-1.03995	-5.11724	2.75926	3.53464	21.3157	110.359	1.11194973115642e-06	4.44956935150252e-05
KAK5582239.1	DDB_G0292696	hypothetical protein RB653_003822 [Dictyostelium firmibasis]	SD-repeat containing protein B domain-containing protein	colA DDB_G0292696	-2.53828	-4.31704	-2.75423	2.55181	7.05774	22.9256	110.053	1.12326157805182e-06	4.44956935150252e-05
XP_637052.1	DDB_G0287859	Zinc finger, N-recognin domain-containing protein [Dictyostelium discoideum AX4]	E3 ubiquitin-protein ligase (EC 2.3.2.27)	NA	3.13885	2.27279	0.814267	-0.710478	-5.51543	23.141	109.789	1.13313816401796e-06	4.44956935150252e-05
KAK5575286.1	DDB_G0273775	hypothetical protein RB653_010543 [Dictyostelium firmibasis]	HTH cro/C1-type domain-containing protein	cinD	3.42996	4.67747	-5.14819	4.0211	-6.98035	21.7992	109.368	1.14910970590468e-06	4.44956935150252e-05
EAL73633.1	DDB_G0268360	hypothetical protein DDB_G0268360 [Dictyostelium discoideum AX4]	Uncharacterized protein	NA	-0.99488	4.63434	-2.24969	4.64945	-6.03922	22.4678	109.366	1.14918447386713e-06	4.44956935150252e-05
Q8I7T3.1	DDB_G0288511	RecName: Full=Substrate-adhesion molecule; Flags: Precursor	Substrate-adhesion molecule	sadA DDB_G0288511	3.66093	2.50082	-4.87132	2.39562	-3.68605	19.7272	108.878	1.16807020571977e-06	4.44956935150252e-05
EAL64963.1	DDB_G0284999	hypothetical protein DDB_G0284999 [Dictyostelium discoideum AX4]	Uncharacterized protein	NA	4.23924	-3.11435	-4.97629	3.3636	0.487792	21.7764	108.461	1.18450969763098e-06	4.44956935150252e-05
XP_637719.1	DDB_G0286383	hypothetical protein DDB_G0286383 [Dictyostelium discoideum AX4]	GAF domain-containing protein	NA	2.84661	-0.674603	1.69023	1.64751	-5.50975	23.0708	108.136	1.19752616590916e-06	4.44956935150252e-05
KAK5581406.1	DDB_G0283871	hypothetical protein RB653_001438 [Dictyostelium firmibasis]	Hemerythrin-like domain-containing protein	NA	7.7366	3.82197	-5.82799	-0.930007	-4.80057	21.2245	108.104	1.19879075180088e-06	4.44956935150252e-05
AAB03665.1	DDB_G0282361	PrlA, partial [Dictyostelium discoideum]	proliferation associated protein	prlA	1.02879	3.1919	1.40304	-0.372556	-5.25117	27.1827	107.993	1.20331446040293e-06	4.44956935150252e-05
EAL63234.1	DDB_G0288417	hypothetical protein DDB_G0288417 [Dictyostelium discoideum AX4]	Uncharacterized protein	NA	0.423794	0.109467	1.48998	3.4295	-5.45273	20.9754	107.665	1.21672426405676e-06	4.44956935150252e-05
XP_643667.1	DDB_G0275343	hypothetical protein DDB_G0275343 [Dictyostelium discoideum AX4]	Uncharacterized protein	NA	3.24701	1.97428	-3.64297	2.31716	-3.89547	20.4035	107.594	1.21965366181247e-06	4.44956935150252e-05
6LUT	DDB_G0289463	A Chain A, Probable serine racemase	Serine racemase (EC 5.1.1.18) (D-serine ammonia-lyase) (D-serine dehydratase) (EC 4.3.1.18) (L-serine ammonia-lyase) (L-serine dehydratase) (EC 4.3.1.17)	srr	4.84535	-5.26932	-1.11073	2.88762	-1.35292	21.828	107.128	1.23905157096507e-06	4.44956935150252e-05
XP_637002.1	DDB_G0287711	hypothetical protein DDB_G0287711 [Dictyostelium discoideum AX4]	Aromatic amino acid aminotransferase DDB_G0287711 (EC 2.6.1.57)	NA	5.14722	3.17613	-5.01124	2.75569	-6.06779	21.4603	106.903	1.24858293063174e-06	4.44956935150252e-05
EAL63193.1	DDB_G0288489	hypothetical protein DDB_G0288489 [Dictyostelium discoideum AX4]	Putative uncharacterized protein DDB_G0288489	spoA	-1.05905	-3.41368	-4.92509	-1.17361	10.5714	20.5014	106.811	1.2525027367463e-06	4.44956935150252e-05
Q6DN52.1	DDB_G0288785	RecName: Full=Calcium-binding protein L	Calcium-binding protein L	cbpL DDB_G0288785	1.67397	2.96021	1.42603	1.98301	-8.04322	22.9143	106.679	1.25816916574702e-06	4.44956935150252e-05
EAL73264.1	DDB_G0267622	signal recognition particle 9 kDa subunit [Dictyostelium discoideum AX4]	Signal recognition particle 9 kDa protein (SRP9)	srp9	1.45047	2.2683	1.98577	1.02506	-6.7296	22.8926	106.525	1.26481207415572e-06	4.44956935150252e-05
EAL71372.1	DDB_G0272440	hypothetical protein DDB_G0272440 [Dictyostelium discoideum AX4]	Enoyl reductase (ER) domain-containing protein	NA	-5.62329	-4.76877	-2.28604	6.83684	5.84127	22.5269	105.733	1.29965895221004e-06	4.5367164820169e-05
XP_637467.1	DDB_G0286925	esterase/lipase/thioesterase domain-containing protein [Dictyostelium discoideum AX4]	Esterase/lipase/thioesterase domain-containing protein	NA	-2.43924	-2.3908	-4.00504	3.56917	5.26592	20.4475	104.857	1.33959735981732e-06	4.59747381891746e-05
EAL71185.1	DDB_G0272522	sphingosine kinase [Dictyostelium discoideum AX4]	Sphingosine kinase A (SK A) (SPK A) (EC 2.7.1.91)	sgkA	5.96749	-0.343316	-2.16533	-0.578484	-2.88036	19.2701	104.766	1.34384042994508e-06	4.59747381891746e-05
XP_637125.1	DDB_G0287619	mannose-1-phosphate guanylyltransferase [Dictyostelium discoideum AX4]	Mannose-1-phosphate guanylyltransferase catalytic subunit beta (EC 2.7.7.13) (GDP-mannose pyrophosphorylase B) (GTP-mannose-1-phosphate guanylyltransferase beta)	gmppB	-5.78342	6.69187	-4.42824	-2.22998	5.74976	21.3222	104.505	1.35612682498567e-06	4.59747381891746e-05
EAL73194.1	DDB_G0267482	hypothetical protein DDB_G0267482 [Dictyostelium discoideum AX4]	Putative uncharacterized protein DDB_G0267482	NA	3.79296	3.17424	2.09608	-2.91686	-6.14643	21.0017	104.331	1.3643795048216e-06	4.59747381891746e-05
7O9L	DDB_G0273789	B Chain B, DyPA	Dyp-type peroxidase family protein	NA	-5.77416	-3.39165	3.9423	1.38758	3.83593	21.5521	104.252	1.36811346154772e-06	4.59747381891746e-05
EAL71072.1	DDB_G0272869	SUN domain-containing protein 1 [Dictyostelium discoideum AX4]	Sun domain-containing protein 1	sun1	2.45093	-2.3759	-5.48575	1.17115	4.23957	20.068	103.389	1.41016619992286e-06	4.62470463999813e-05
EAL66784.1	DDB_G0280975	Rho GTPase [Dictyostelium discoideum AX4]	Rho-related protein racE	racE	-2.62447	-3.08352	-1.99502	4.6646	3.03841	22.4087	103.38	1.41058889641711e-06	4.62470463999813e-05
EAL62561.1	DDB_G0289699	ribosomal protein L7Ae [Dictyostelium discoideum AX4]	H/ACA ribonucleoprotein complex subunit 2 (Nucleolar protein family A member 2)	nola2	3.35849	2.84985	3.24906	-4.06145	-5.39596	23.1201	103.336	1.41279900565793e-06	4.62470463999813e-05
EAL72402.2	DDB_G0270104	hypothetical protein DDB_G0270104 [Dictyostelium discoideum AX4]	Probable NADH dehydrogenase (EC 7.1.1.2)	NA	1.09605	-1.9118	-4.03734	2.25222	2.60087	21.4224	102.907	1.43432499925362e-06	4.62470463999813e-05
EAL72204.1	DDB_G0269708	WH2 domain-containing protein [Dictyostelium discoideum AX4]	WH2 domain-containing protein	NA	1.9764	2.49276	-5.14821	1.59488	-0.915826	25.0416	102.739	1.4428965721701e-06	4.62470463999813e-05
EAL65108.1	DDB_G0284677	expansin-like protein [Dictyostelium discoideum AX4]	Expansin-like protein 2 (Ddexpl2)	expl2	-3.26302	-1.74006	-3.22665	-3.55777	11.7875	20.2678	102.463	1.45706991471051e-06	4.62470463999813e-05
XP_635997.1	DDB_G0289941	hypothetical protein DDB_G0289941 [Dictyostelium discoideum AX4]	RRM domain-containing protein	NA	3.16929	2.18698	1.04206	0.208168	-6.60651	22.3113	102.461	1.45719699402438e-06	4.62470463999813e-05
KAK5582964.1	DDB_G0278497	hypothetical protein RB653_004554 [Dictyostelium firmibasis]	PPM-type phosphatase domain-containing protein	NA	0.0533002	0.853332	-4.71099	-0.534428	4.33878	21.2007	102.438	1.45837898929543e-06	4.62470463999813e-05
EAL64945.1	DDB_G0284963	hypothetical protein DDB_G0284963 [Dictyostelium discoideum AX4]	AMP-dependent synthetase/ligase domain-containing protein	NA	3.26138	-0.112517	2.02105	1.2984	-6.46831	23.5952	102.046	1.47884313958223e-06	4.65680465562151e-05
Q8MVR1.1	DDB_G0291079	RecName: Full=Cyclic GMP-binding protein C; AltName: Full=Ras guanine nucleotide exchange factor T; AltName: Full=RasGEF domain-containing protein T	Cyclic GMP-binding protein C (EC 2.7.11.1) (Ras guanine nucleotide exchange factor T) (RasGEF domain-containing protein T)	gbpC gefT rasGEFT DDB_G0291079	2.03487	0.275417	2.65459	0.330752	-5.29562	20.3641	101.587	1.50329369172874e-06	4.67799007543123e-05
XP_645959.2	DDB_G0270864	hypothetical protein DDB_G0270864 [Dictyostelium discoideum AX4]	Elongation factor 1 beta central acidic region eukaryote domain-containing protein	NA	2.77828	2.28207	-2.20053	2.10524	-4.96506	20.4533	101.531	1.50634812555525e-06	4.67799007543123e-05
XP_635423.1	DDB_G0290975	alpha/beta hydrolase fold-3 domain-containing protein [Dictyostelium discoideum AX4]	Alpha/beta hydrolase fold-3 domain-containing protein	NA	-3.40976	3.89318	2.88598	2.21115	-5.58056	21.4914	100.812	1.5457526863645e-06	4.7358490348841e-05
EAL61681.1	DDB_G0291394	hypothetical protein DDB_G0291394 [Dictyostelium discoideum AX4]	Fungal lipase-type domain-containing protein	NA	6.41207	4.89519	-3.83095	-4.65797	-2.81834	20.9097	100.785	1.54730946171459e-06	4.7358490348841e-05
KAK5577029.1	DDB_G0274113	hypothetical protein RB653_001966 [Dictyostelium firmibasis]	Large ribosomal subunit protein uL2 C-terminal domain-containing protein	rpl8	3.03308	-6.29038	1.47588	1.99455	-0.213131	28.0161	100.488	1.56398908098082e-06	4.7358490348841e-05
EAL60674.1	DDB_G0293724	hypothetical protein DDB_G0293724 [Dictyostelium discoideum AX4]	Uncharacterized protein	NA	3.96328	2.66395	0.357483	-0.975989	-6.00872	27.3033	100.434	1.56704753763653e-06	4.7358490348841e-05
EAL70042.1	DDB_G0274299	hypothetical protein DDB_G0274299 [Dictyostelium discoideum AX4]	Uncharacterized protein DDB_G0274299	NA	-0.807073	-2.04667	-1.64301	5.91021	-1.41345	20.1683	100.13	1.58439183415963e-06	4.7563442861472e-05
EAL69807.1	DDB_G0275053	hypothetical protein DDB_G0275053 [Dictyostelium discoideum AX4]	NmrA-like domain-containing protein	NA	2.37843	-5.41575	0.288698	1.60899	1.13964	26.6287	99.7499	1.60648090984141e-06	4.7907175741827e-05
EAL73558.1	DDB_G0268210	hypothetical protein DDB_G0268210 [Dictyostelium discoideum AX4]	Monalysin beta barrel Pore-forming domain-containing protein	NA	-1.78535	3.47333	2.71558	1.36488	-5.76843	22.0224	99.4446	1.6244923122124e-06	4.81255847492923e-05
XP_641253.1	DDB_G0280047	initiation factor eIF-4 gamma middle domain-containing protein [Dictyostelium discoideum AX4]	Yellow mounds protein A (YELA)	yelA	-2.69684	-5.33404	3.87997	3.36371	0.787194	22.4351	98.9843	1.65212688005939e-06	4.86243617052774e-05
EAL66118.1	DDB_G0282517	AhpC/TSA family protein [Dictyostelium discoideum AX4]	1-Cys peroxiredoxin (EC 1.11.1.24) (Thiol-specific antioxidant) (Thioredoxin peroxidase) (Thioredoxin-dependent peroxiredoxin)	NA	-2.22217	4.3201	-3.72939	-4.60882	6.24028	23.1051	98.6641	1.6717001301787e-06	4.88809460142512e-05
EAL69665.1	DDB_G0275829	hypothetical protein DDB_G0275829 [Dictyostelium discoideum AX4]	Large ribosomal subunit protein mL49	NA	2.13629	2.14975	-0.0143319	1.5	-5.77172	24.2127	98.053	1.70988546793608e-06	4.96749307233303e-05
Q9NAX4.1	DDB_G0277903	RecName: Full=Spore coat protein SP65; Short=Spore coat protein E; Flags: Precursor	Spore coat protein SP65 (Spore coat protein E)	cotE SP65 DDB_G0277903	-2.66849	-1.5084	-2.99454	-1.18528	8.35671	20.284	97.5106	1.74471287148986e-06	5.03618080789669e-05
EAL63678.1	DDB_G0287557	RNA-binding protein PNO1 [Dictyostelium discoideum AX4]	RNA-binding protein pno1	pno1	2.79663	1.84139	1.6531	-1.13	-5.16112	22.0858	96.9806	1.77961348641104e-06	5.09249967729211e-05
XP_647791.1	DDB_G0278725	hypothetical protein DDB_G0278725 [Dictyostelium discoideum AX4]	Secreted protein A (Protein gp17)	p17	4.7034	5.92956	2.52652	-7.24073	-5.91875	24.098	96.8725	1.78684199203232e-06	5.09249967729211e-05
KAK5578271.1	DDB_G0277745	hypothetical protein RB653_003227 [Dictyostelium firmibasis]	Haloacid dehalogenase-like hydrolase	NA	-2.32094	-3.62773	5.67968	-4.99439	5.26339	22.5498	96.2752	1.82745934842867e-06	5.13095097580251e-05
XP_640455.1	DDB_G0281847	hypothetical protein DDB_G0281847 [Dictyostelium discoideum AX4]	Uncharacterized protein	NA	-2.80636	1.7274	-4.9122	1.81972	4.17145	20.2947	96.1414	1.83671257552525e-06	5.13095097580251e-05
KAK5577028.1	DDB_G0274955	hypothetical protein RB653_001965 [Dictyostelium firmibasis]	ethanolamine kinase (EC 2.7.1.82)	etnkA DDB_G0274955	5.81022	-2.70487	-3.71243	0.0340808	0.572997	19.7218	96.0459	1.84335633824842e-06	5.13095097580251e-05
EAL63262.1	DDB_G0288331	expansin-like protein [Dictyostelium discoideum AX4]	Expansin-like protein 7 (Ddexpl7)	expl7	-3.1736	-1.87559	-5.43149	3.88703	6.59365	20.9155	95.8009	1.86054348707815e-06	5.13095097580251e-05
EAL66522.1	DDB_G0281925	hypothetical protein DDB_G0281925 [Dictyostelium discoideum AX4]	RNA helicase (EC 3.6.4.13)	NA	3.88585	2.37589	-0.281348	-1.57982	-4.40058	24.4948	95.6856	1.8687007773298e-06	5.13095097580251e-05
EAL66231.1	DDB_G0282743	3-hydroxyanthranilate 3,4-dioxygenase [Dictyostelium discoideum AX4]	3-hydroxyanthranilate 3,4-dioxygenase (EC 1.13.11.6) (3-hydroxyanthranilate oxygenase) (3-HAO) (3-hydroxyanthranilic acid dioxygenase) (HAD)	haao	-2.32872	-1.45887	3.48439	3.49383	-3.19062	22.342	95.3332	1.893919597632e-06	5.16867875644661e-05
KAK5584340.1	DDB_G0281527	hypothetical protein RB653_005949 [Dictyostelium firmibasis]	Uncharacterized protein	NA	-3.98217	-1.87782	-2.27881	4.24247	3.89633	20.3467	94.9277	1.92347183794823e-06	5.21770703992825e-05
XP_645518.1	DDB_G0271728	hypothetical protein DDB_G0271728 [Dictyostelium discoideum AX4]	Uncharacterized protein	NA	0.988218	1.82371	0.691873	1.46771	-4.97151	21.4891	94.7415	1.93723420711035e-06	5.21830565876358e-05
EAL63219.1	DDB_G0288387	acetyl-CoA carboxylase [Dictyostelium discoideum AX4]	Acetyl-CoA carboxylase (EC 6.4.1.2) (ACC-alpha) [Includes: Biotin carboxylase (EC 6.3.4.14)]	accA	4.14581	2.11585	-0.518724	-2.10683	-3.63611	27.1615	94.6122	1.94686953291646e-06	5.21830565876358e-05
XP_637596.1	DDB_G0286647	extracellular matrix protein [Dictyostelium discoideum AX4]	Extracellular matrix protein	ecmD	-5.91132	-2.81396	-5.25473	5.51248	8.46752	21.4353	94.1983	1.9781203473444e-06	5.26477076826103e-05
EAL64176.1	DDB_G0286499	prespore protein [Dictyostelium discoideum AX4]	Protein 3F (Prespore-specific gene protein)	pspG	-4.27393	-2.74676	-3.78988	7.90888	2.90169	20.4484	93.8822	2.00241472482069e-06	5.26477076826103e-05
EAL61861.1	DDB_G0291155	RNA-binding region RNP-1 domain-containing protein [Dictyostelium discoideum AX4]	RNA-binding region RNP-1 domain-containing protein	NA	-2.67567	5.49426	5.85054	-1.94586	-6.72327	23.6461	93.8692	2.00341870139059e-06	5.26477076826103e-05
EAL66789.1	DDB_G0280985	uridine phosphorylase [Dictyostelium discoideum AX4]	Uridine phosphorylase	udpB	-0.602637	3.93776	-1.16182	-4.73159	2.55829	25.1958	93.6721	2.01877311058453e-06	5.26477076826103e-05
KAK5579916.1	DDB_G0291091	hypothetical protein RB653_009605 [Dictyostelium firmibasis]	Roadblock/LAMTOR2 domain-containing protein	mapbpip	2.55981	3.49585	1.32041	1.95771	-9.33378	23.3054	93.6224	2.02266343084423e-06	5.26477076826103e-05
EAL61171.1	DDB_G0292384	hypothetical protein DDB_G0292384 [Dictyostelium discoideum AX4]	ABC transporter AbcH.1	abcH.1	2.83961	1.52286	1.5665	-4.91211	-1.01686	22.4767	92.9764	2.0741579780888e-06	5.367777801916e-05
XP_641012.1	DDB_G0280759	hypothetical protein DDB_G0280759 [Dictyostelium discoideum AX4]	Uncharacterized protein	NA	3.29595	1.66457	1.98344	0.0979747	-7.04193	23.6189	92.5571	2.10847467256605e-06	5.42540654317995e-05
EDR41010.1	DDB_G0295683	LIM-type zinc finger-containing protein [Dictyostelium discoideum AX4]	LIM-type zinc finger-containing protein	NA	2.89787	1.01075	1.94347	-1.03582	-4.81627	23.962	92.383	2.12293282905836e-06	5.43157189161919e-05
EAL64800.1	DDB_G0285273	AhpC/TSA family protein [Dictyostelium discoideum AX4]	thioredoxin-dependent peroxiredoxin (EC 1.11.1.24) (Thioredoxin peroxidase)	NA	-1.94647	-2.07383	-4.65374	-0.95246	9.62651	20.1976	92.0292	2.15270737378197e-06	5.47663350516396e-05
EAL62474.1	DDB_G0289923	serine-pyruvate transaminase [Dictyostelium discoideum AX4]	Serine--pyruvate aminotransferase (SPT) (EC 2.6.1.51) (Alanine--glyoxylate aminotransferase) (AGT) (EC 2.6.1.44)	agxt	2.6644	0.732905	1.05069	1.09046	-5.53846	25.6444	91.5349	2.19519478354336e-06	5.49941855982552e-05
XP_003283421.1	DDB_G0278473	uncharacterized protein DICPUDRAFT_74375 [Dictyostelium purpureum]	GT23 domain-containing protein	NA	6.6999	-3.34706	-3.09259	4.89502	-5.15527	20.5444	91.5276	2.19583199117723e-06	5.49941855982552e-05
XP_635906.1	DDB_G0290085	hypothetical protein DDB_G0290085 [Dictyostelium discoideum AX4]	Uncharacterized protein	NA	4.47857	1.39886	-5.08196	0.719178	-1.51466	22.3249	91.4993	2.19830188933732e-06	5.49941855982552e-05
XP_642349.1	DDB_G0277871	hypothetical protein DDB_G0277871 [Dictyostelium discoideum AX4]	Uncharacterized protein	rsc12	-4.69304	-5.44258	-2.61542	5.46946	7.28159	22.0197	90.9668	2.24535832107656e-06	5.56714666213533e-05
KAK5582780.1	DDB_G0278969	hypothetical protein RB653_004366 [Dictyostelium firmibasis]	GOLD domain-containing protein	empC DDB_G0278969	1.92847	0.491576	3.20304	-1.4094	-4.21368	22.1665	90.9139	2.25010147126056e-06	5.56714666213533e-05
XP_638024.1	DDB_G0285971	ribosomal protein L37 [Dictyostelium discoideum AX4]	Large ribosomal subunit protein eL37 (60S ribosomal protein L37)	rpl37	-0.826136	-0.0564611	-1.95316	6.47799	-3.64223	19.1744	90.5843	2.27995165395593e-06	5.61017611899648e-05
XP_637597.1	DDB_G0286649	hypothetical protein DDB_G0286649 [Dictyostelium discoideum AX4]	Carbohydrate binding domain-containing protein	NA	-5.19177	-5.7538	-2.34975	4.05845	9.23688	22.644	90.04	2.33035012348364e-06	5.64425104521976e-05
AAD32851.1	DDB_G0268630	spermidine synthase [Dictyostelium discoideum]	Spermidine synthase (SPDSY) (EC 2.5.1.16) (Putrescine aminopropyltransferase)	spsA	1.59078	1.09562	-7.65427	2.29649	2.67138	24.499	90.0004	2.3340754457146e-06	5.64425104521976e-05
EAL71524.1	DDB_G0271668	S60 ribosomal protein L36 [Dictyostelium discoideum AX4]	Large ribosomal subunit protein eL36 (60S ribosomal protein L36)	rpl36	1.61577	1.55105	2.00722	1.68357	-6.85761	27.279	89.9968	2.33441455125973e-06	5.64425104521976e-05
EAL72174.1	DDB_G0269648	hypothetical protein DDB_G0269648 [Dictyostelium discoideum AX4]	Profilin	NA	-3.74787	-2.15431	-3.60895	3.99434	5.5168	20.2507	89.8958	2.34393725395535e-06	5.64425104521976e-05
XP_637964.2	DDB_G0285855	cytoplasmic dynein light chain [Dictyostelium discoideum AX4]	Dynein light chain roadblock	dlcC	1.33075	1.44818	1.6425	1.54975	-5.97117	22.8637	89.4382	2.38773292607098e-06	5.67389925864819e-05
XP_638395.1	DDB_G0284769	SNF7 family protein [Dictyostelium discoideum AX4]	Charged multivesicular body protein 3 (Vacuolar protein-sorting-associated protein 24)	chmp3	2.09306	0.760149	2.31109	-0.0936006	-5.0707	21.1516	89.432	2.38833241456722e-06	5.67389925864819e-05
EAL62378.1	DDB_G0290123	hypothetical protein DDB_G0290123 [Dictyostelium discoideum AX4]	Prohibitin-1, mitochondrial	phbA	4.20509	-3.459	3.10938	-6.09068	2.23522	23.0439	89.3139	2.39980960880675e-06	5.67389925864819e-05
EGC35826.1	DDB_G0290031	hypothetical protein DICPUDRAFT_32773 [Dictyostelium purpureum]	Ribosome biogenesis protein NSA2 homolog	NA	2.65373	3.14434	-0.262963	-1.43424	-4.10087	23.0318	89.213	2.40966750744674e-06	5.67389925864819e-05
EAL65368.1	DDB_G0284055	hypothetical protein DDB_G0284055 [Dictyostelium discoideum AX4]	Uncharacterized protein	NA	5.90806	3.55726	0.951899	-3.40777	-7.00945	20.1662	89.1154	2.41925084979003e-06	5.67389925864819e-05
EAL66104.1	DDB_G0282489	hypothetical protein DDB_G0282489 [Dictyostelium discoideum AX4]	Myosin heavy chain kinase D (MHCK-D) (EC 2.7.11.7)	mhkD	3.14196	1.78689	-0.160917	1.06749	-5.83542	21.6173	88.7666	2.45390353402431e-06	5.72535109518729e-05
XP_646553.1	DDB_G0270116	hypothetical protein DDB_G0270116 [Dictyostelium discoideum AX4]	Uncharacterized protein	NA	2.17541	2.0199	-6.84251	1.53485	1.11235	23.6489	88.6085	2.46982211710913e-06	5.73278814089815e-05
EAL68896.1	DDB_G0276789	hypothetical protein DDB_G0276789 [Dictyostelium discoideum AX4]	Uncharacterized protein	NA	0.838556	2.42583	1.66798	2.89487	-7.82724	23.2312	88.4315	2.48779063011055e-06	5.74477639961752e-05
XP_637598.2	DDB_G0286651	saposin B domain-containing protein [Dictyostelium discoideum AX4]	Saposin B domain-containing protein	NA	4.78039	5.22113	-3.93946	-3.03664	-3.02542	20.7762	88.1532	2.51638898385831e-06	5.74477639961752e-05
EAL70819.1	DDB_G0273725	CHC group protein [Dictyostelium discoideum AX4]	SWI/SNF complex component SNF12 homolog	snf12-1; snf12-2	2.8096	2.00459	-7.30242	1.90189	0.58634	21.9389	88.0653	2.52550776134744e-06	5.74477639961752e-05
EAL72365.1	DDB_G0270030	hypothetical protein DDB_G0270030 [Dictyostelium discoideum AX4]	diaminopimelate epimerase (EC 5.1.1.7)	NA	3.99465	4.06558	0.464809	-2.02214	-6.50289	22.4676	88.0417	2.52796320910631e-06	5.74477639961752e-05
P0DJ27.1	DDB_G0277833	RecName: Full=Cofilin-1B	Cofilin-1B	cofA, cofB	-2.92677	0.360108	5.35335	4.40401	-7.1907	23.5835	87.8965	2.54313468246736e-06	5.74477639961752e-05
XP_647649.1	DDB_G0268212	hypothetical protein DDB_G0268212 [Dictyostelium discoideum AX4]	Helicase ATP-binding domain-containing protein	NA	2.76586	0.229542	1.50182	0.835486	-5.33271	21.9871	87.717	2.56205531041413e-06	5.74477639961752e-05
XP_645030.1	DDB_G0274049	hypothetical protein DDB_G0272877 [Dictyostelium discoideum AX4]	Uncharacterized protein	NA	5.25263	2.6737	-1.41634	-1.85255	-4.65744	20.6518	87.6959	2.56429059809709e-06	5.74477639961752e-05
EAL72021.1	DDB_G0269342	hypothetical protein DDB_G0269342 [Dictyostelium discoideum AX4]	Uncharacterized protein	NA	2.29249	1.92955	0.849576	2.01814	-7.08976	22.0982	87.4699	2.58838533572517e-06	5.77004909246062e-05
EAL72006.1	DDB_G0269312	hypothetical protein DDB_G0269312 [Dictyostelium discoideum AX4]	NUC153 domain-containing protein	NA	1.179	1.79359	2.27679	0.721207	-5.97059	20.3049	87.2961	2.60712056989645e-06	5.77189656882012e-05
Q54YV4.3	DDB_G0278063	RecName: Full=Lon protease homolog, mitochondrial 1	Lon protease homolog, mitochondrial 1 (EC 3.4.21.53)	DDB_G0278063	2.00492	-0.0190955	1.24645	2.59042	-5.82269	21.4303	87.2248	2.61484987794649e-06	5.77189656882012e-05
EAL71285.1	DDB_G0272266	NADH dehydrogenase [ubiquinone] 1 alpha subcomplex subunit 9, mitochondrial [Dictyostelium discoideum AX4]	NADH dehydrogenase [ubiquinone] 1 alpha subcomplex subunit 9, mitochondrial	ndufa9	1.8622	6.28852	-1.57725	-2.32582	-4.24765	22.9366	86.4369	2.70228465550173e-06	5.93579892864599e-05
XP_635384.1	DDB_G0291181	hypothetical protein DDB_G0291181 [Dictyostelium discoideum AX4]	Uncharacterized protein	NA	-3.21034	-6.06213	0.680982	4.57605	4.01544	22.1542	85.9156	2.76217123029922e-06	6.0378917718628e-05
EAL65084.1	DDB_G0284629	hypothetical protein DDB_G0284629 [Dictyostelium discoideum AX4]	SnoaL-like domain-containing protein	NA	-4.4064	2.86662	-1.06101	1.72571	0.875074	24.7148	85.4903	2.81227752078253e-06	6.0916035855018e-05
EAL64948.1	DDB_G0284969	tetratricopeptide-like helical domain-containing protein [Dictyostelium discoideum AX4]	Tetratricopeptide-like helical domain-containing protein	NA	5.01288	0.183807	-2.78052	0.399207	-2.81536	19.4711	85.3329	2.83112346651511e-06	6.0916035855018e-05
XP_645684.1	DDB_G0271272	DNA polymerase V family protein [Dictyostelium discoideum AX4]	DNA polymerase V family protein	NA	4.56833	3.04529	-5.61616	0.922043	-2.9195	21.9419	85.2602	2.8398807309801e-06	6.0916035855018e-05
EAL72300.1	DDB_G0269900	GlcNAc transferase [Dictyostelium discoideum AX4]	protein xylosyltransferase (EC 2.4.2.26) (Peptide O-xylosyltransferase)	gnt10	7.24108	3.51496	-6.49447	-2.17932	-2.08225	22.2916	85.0445	2.86605379137485e-06	6.0916035855018e-05
EAL68536.1	DDB_G0277725	methylenetetrahydrofolate dehydrogenase (NAD+) [Dictyostelium discoideum AX4]	Methylenetetrahydrofolate dehydrogenase [NAD(+)] (EC 1.5.1.15)	thfA	-4.10753	1.77107	-3.97224	3.2939	3.01479	24.3906	85.0076	2.87056227474008e-06	6.0916035855018e-05
KAK5576672.1	DDB_G0268306	hypothetical protein RB653_007816 [Dictyostelium firmibasis]	DNA-directed RNA polymerase subunit	rpb9 DDB_G0268306	1.19555	1.41819	1.08126	1.64716	-5.34216	21.5064	84.9482	2.87784848292248e-06	6.0916035855018e-05
EAL68575.1	DDB_G0277803	60S ribosomal protein L4 [Dictyostelium discoideum AX4]	Large ribosomal subunit protein uL4 (60S ribosomal protein L4)	rpl4	2.71529	1.10766	1.47851	0.79435	-6.09581	28.3192	84.8392	2.8912642628495e-06	6.0916035855018e-05
EAL64172.1	DDB_G0286541	hypothetical protein DDB_G0286541 [Dictyostelium discoideum AX4]	Mitochondrial import inner membrane translocase subunit Tim23	NA	-4.75839	1.94617	0.0486544	1.79935	0.964212	22.7085	84.8092	2.8949659500275e-06	6.0916035855018e-05
KAK5580756.1	DDB_G0285277	hypothetical protein RB653_000780 [Dictyostelium firmibasis]	60S ribosomal protein L17	rpl17	1.38236	0.823358	4.05121	-1.11718	-5.13975	23.9803	84.1362	2.97971829157274e-06	6.24077742648932e-05
Q76NW7.1	DDB_G0276861	RecName: Full=Protein HGH1 homolog	Protein HGH1 homolog	DDB_G0276861	3.43525	3.79444	-1.10289	-1.3205	-4.80629	22.9694	83.9552	3.00304867840421e-06	6.26052231428433e-05
EAL63213.1	DDB_G0288375	hypothetical protein DDB_G0288375 [Dictyostelium discoideum AX4]	Lissencephaly-1 homolog (DdLIS1)	lis1	3.05147	0.150666	1.88261	1.2741	-6.35885	20.1391	83.6554	3.04220055748316e-06	6.26095557517718e-05
Q54GQ6.1	DDB_G0289993	RecName: Full=Peroxisomal acyl-coenzyme A oxidase 1	Peroxisomal acyl-coenzyme A oxidase 1 (EC 1.3.3.6)	acox1 DDB_G0289993	3.31532	0.87626	-1.49812	0.934015	-3.62748	22.9111	83.6032	3.04908171025222e-06	6.26095557517718e-05
XP_003287074.1	DDB_G0293308	uncharacterized protein DICPUDRAFT_94318 [Dictyostelium purpureum]	Uncharacterized protein	NA	3.35078	1.9236	-1.60738	1.96182	-5.62882	21.6932	83.5873	3.05118599260631e-06	6.26095557517718e-05
XP_629340.1	DDB_G0293118	hypothetical protein DDB_G0293118 [Dictyostelium discoideum AX4]	SET domain-containing protein	NA	4.25951	2.53952	-2.44432	-0.643536	-3.71117	19.3685	83.5292	3.05887236628687e-06	6.26095557517718e-05
XP_645661.1	DDB_G0271304	hypothetical protein DDB_G0271304 [Dictyostelium discoideum AX4]	Uncharacterized protein	NA	4.43823	2.77268	0.133322	-3.70044	-3.64379	21.275	83.2906	3.09072172616945e-06	6.28211688685891e-05
EAL62547.1	DDB_G0289671	hypothetical protein DDB_G0289671 [Dictyostelium discoideum AX4]	AB hydrolase-1 domain-containing protein	NA	1.31241	4.57995	-3.32733	3.26634	-5.83137	19.8316	83.1961	3.10344751031909e-06	6.28211688685891e-05
XP_001134567.1	DDB_G0279681	calcium-binding EF-hand domain-containing protein [Dictyostelium discoideum AX4]	Calcium-binding EF-hand domain-containing protein	NA	-0.669523	0.138713	4.58031	4.49874	-8.54825	23.7078	83.1398	3.11106388134474e-06	6.28211688685891e-05
XP_641816.1	DDB_G0279363	hypothetical protein DDB_G0279363 [Dictyostelium discoideum AX4]	CBS domain-containing protein	NA	-2.31282	-2.06336	-2.03137	2.39584	4.01172	23.6389	83.0161	3.1278740473633e-06	6.28786465860578e-05
Q5XM24.1	DDB_G0281663	RecName: Full=Autocrine proliferation repressor protein A; AltName: Full=PhoPQ-activated pathogenicity-related protein; Flags: Precursor	Autocrine proliferation repressor protein A (PhoPQ-activated pathogenicity-related protein)	aprA	4.95305	1.66216	1.30299	0.309961	-8.22816	23.678	82.4569	3.20535553871366e-06	6.40618472881554e-05
XP_637645.1	DDB_G0286727	PUA domain-containing protein [Dictyostelium discoideum AX4]	glutathione-specific gamma-glutamylcyclotransferase (EC 4.3.2.7)	NA	-1.62932	5.25296	-2.21546	1.90784	-3.31602	20.1665	82.3871	3.21518487388921e-06	6.40618472881554e-05
EAL65057.1	DDB_G0284809	HesB/YadR/YfhF domain-containing protein [Dictyostelium discoideum AX4]	Iron-sulfur cluster assembly 2 homolog, mitochondrial (Iron-sulfur assembly protein isca2)	isca2	3.05514	-7.44972	3.26091	2.04856	-0.914891	22.4527	82.2493	3.234732390162e-06	6.4167400673566e-05
KAK5580646.1	DDB_G0285429	hypothetical protein RB653_000668 [Dictyostelium firmibasis]	Adenylosuccinate synthetase (AMPSase) (AdSS) (EC 6.3.4.4) (IMP--aspartate ligase)	purA DDB_G0285429	3.21133	1.32926	1.53673	-0.439209	-5.63812	24.669	81.904	3.28436068138234e-06	6.48661234573013e-05
XP_641524.1	DDB_G0279743	hypothetical protein DDB_G0279743 [Dictyostelium discoideum AX4]	tRNAHis guanylyltransferase catalytic domain-containing protein	NA	2.94523	2.63949	0.74064	-1.66627	-4.65908	19.8111	81.796	3.30007850290194e-06	6.4891936674967e-05
EAL71620.1	DDB_G0271512	tRNA-methyltransferase subunit [Dictyostelium discoideum AX4]	tRNA (adenine(58)-N(1))-methyltransferase catalytic subunit trmt61a (EC 2.1.1.220) (tRNA(m1A58)-methyltransferase subunit trmt61A) (tRNA(m1A58)MTase subunit trmt61A)	trmt61a	-0.0645314	-4.84984	1.26934	2.20568	1.43935	23.0355	81.1328	3.39872787241749e-06	6.62366559779715e-05
EAL69433.1	DDB_G0275953	molybdenum cofactor sulfurase domain-containing protein [Dictyostelium discoideum AX4]	Molybdenum cofactor sulfurase domain-containing protein	NA	5.6197	-1.31161	0.653012	-1.45328	-3.50782	19.7637	81.0961	3.40430384719522e-06	6.62366559779715e-05
XP_640893.1	DDB_G0281219	hypothetical protein DDB_G0281219 [Dictyostelium discoideum AX4]	Nudix hydrolase domain-containing protein	NA	-1.00837	-3.0457	0.125281	-1.88963	5.81841	20.1767	81.0416	3.41259253539626e-06	6.62366559779715e-05
EAL71408.1	DDB_G0272094	hypothetical protein DDB_G0272094 [Dictyostelium discoideum AX4]	Calmodulin-binding protein CaM-BP15	NA	-1.68397	-0.30574	3.48761	3.59019	-5.08808	21.0353	80.6878	3.46703841555655e-06	6.68020979166503e-05
CBX86008.1	DDB_G0273061	unnamed protein product [Dictyostelium discoideum]	NA	cinD	-2.42423	0.135739	6.17276	-0.138071	-3.7462	19.6165	80.6384	3.47471628574872e-06	6.68020979166503e-05
EAL71704.1	DDB_G0271148	40S ribosomal protein S25 [Dictyostelium discoideum AX4]	Small ribosomal subunit protein eS25 (40S ribosomal protein S25) (S31)	rps25	4.55138	4.46599	-6.11381	-5.15912	2.25557	25.6208	80.5421	3.48977871635734e-06	6.68020979166503e-05
Q8I8U2.1	DDB_G0281957	RecName: Full=AP-1 complex subunit gamma; AltName: Full=Adaptor protein complex AP-1 subunit gamma; AltName: Full=Adaptor-related protein complex 1 subunit gamma; AltName: Full=Clathrin assembly protein complex 1 gamma large chain; AltName: Full=Gamma1-adaptin	AP-1 complex subunit gamma (Adaptor protein complex AP-1 subunit gamma) (Adaptor-related protein complex 1 subunit gamma) (Clathrin assembly protein complex 1 gamma large chain) (Gamma1-adaptin)	ap1g1 aptC DDB_G0281957	1.84328	1.29328	0.442671	1.08387	-4.6631	25.3907	80.3389	3.52180625234996e-06	6.68020979166503e-05
XP_643967.1	DDB_G0274309	discoidin-like protein [Dictyostelium discoideum AX4]	Discoidin-like protein	NA	-3.86899	-2.65883	-3.88904	5.03092	5.38594	21.7225	80.2881	3.5298731250136e-06	6.68020979166503e-05
XP_639924.1	DDB_G0284907	hypothetical protein DDB_G0284907 [Dictyostelium discoideum AX4]	Uncharacterized protein	NA	-2.9292	-3.03251	-2.75052	3.1901	5.52213	20.6966	80.2827	3.53073491098441e-06	6.68020979166503e-05
EAL68310.1	DDB_G0278275	ribulose phosphate 3-epimerase [Dictyostelium discoideum AX4]	Ribulose-phosphate 3-epimerase (EC 5.1.3.1)	rpe	1.62382	0.417565	2.63951	2.9018	-7.58269	22.4013	80.0621	3.56604315430266e-06	6.69901624949571e-05
Q54KQ5.1	DDB_G0287169	RecName: Full=Putative uncharacterized protein DDB_G0287169	Putative uncharacterized protein DDB_G0287169	DDB_G0287169	-4.30918	2.59304	1.48182	1.64927	-1.41494	21.5184	79.9785	3.57954628906849e-06	6.69901624949571e-05
EAL68336.1	DDB_G0278327	hypothetical protein DDB_G0278327 [Dictyostelium discoideum AX4]	Uncharacterized protein	NA	3.82599	-0.738088	-4.23234	2.3946	-1.25016	21.7389	79.9429	3.58530516573055e-06	6.69901624949571e-05
EEU04127.1	DDB_G0274805	SH3 domain-containing protein [Dictyostelium discoideum AX4]	SH3 domain-containing protein	NA	4.34405	-3.41022	2.09544	-5.55675	2.52749	22.2736	79.8441	3.60138150433073e-06	6.70124831157078e-05
EGC39716.1	DDB_G0284221	hypothetical protein DICPUDRAFT_85949 [Dictyostelium purpureum]	HMA domain-containing protein	atox1	2.00079	3.75118	1.67185	-1.38236	-6.04146	22.6945	79.6123	3.63945257577864e-06	6.71267790552743e-05
BAC16797.1	DDB_G0282297	formin homology protein B [Dictyostelium discoideum]	Formin-B	forB	1.89656	0.61512	-0.904854	2.70781	-4.31464	23.8993	79.5434	3.65085209384369e-06	6.71267790552743e-05
XP_638685.1	DDB_G0284261	annexin I [Dictyostelium discoideum AX4]	Annexin I	nxnB	-1.84242	-1.6889	-3.91568	-0.678011	8.12502	20.0078	79.535	3.65224536276753e-06	6.71267790552743e-05
XP_641415.1	DDB_G0279909	hypothetical protein DDB_G0279909 [Dictyostelium discoideum AX4]	Lipoxygenase domain-containing protein	lipA	2.83424	2.17281	-5.14671	0.649128	-0.509467	21.455	79.3931	3.67591628281573e-06	6.71699311924894e-05
XP_640396.1	DDB_G0281993	hypothetical protein DDB_G0281993 [Dictyostelium discoideum AX4]	Uncharacterized protein	NA	-0.853242	-1.32489	-2.44458	5.92926	-1.30654	20.1519	79.3423	3.6844266054952e-06	6.71699311924894e-05
Q54WW4.1	DDB_G0279357	RecName: Full=Putative isoaspartyl peptidase/L-asparaginase; AltName: Full=Beta-aspartyl-peptidase; AltName: Full=Isoaspartyl dipeptidase; AltName: Full=L-asparagine amidohydrolase; Contains: RecName: Full=Putative isoaspartyl peptidase/L-asparaginase alpha chain; Contains: RecName: Full=Putative isoaspartyl peptidase/L-asparaginase beta chain; Flags: Precursor	Putative isoaspartyl peptidase/L-asparaginase (EC 3.4.19.5) (EC 3.5.1.1) (Beta-aspartyl-peptidase) (Isoaspartyl dipeptidase) (L-asparagine amidohydrolase) [Cleaved into: Putative isoaspartyl peptidase/L-asparaginase alpha chain; Putative isoaspartyl peptidase/L-asparaginase beta chain]	DDB_G0279357	0.617979	2.34796	1.88165	1.03818	-5.88576	21.6923	78.9726	3.7471672219748e-06	6.76184169750787e-05
EAL67912.1	DDB_G0278981	ubiquitin-protein ligase [Dictyostelium discoideum AX4]	RBR-type E3 ubiquitin transferase (EC 2.3.2.31)	NA	3.92008	1.7749	-0.0461343	-0.695891	-4.95295	22.7304	78.8955	3.76042674871588e-06	6.76184169750787e-05
XP_629812.1	DDB_G0292074	COMM domain-containing protein 1 [Dictyostelium discoideum AX4]	COMM domain-containing protein 1	commd1	0.561529	3.47593	1.47859	0.984789	-6.50085	22.704	78.8629	3.7660473832024e-06	6.76184169750787e-05
XP_642131.1	DDB_G0277827	hypothetical protein DDB_G0277827 [Dictyostelium discoideum AX4]	Calfumirin-1 (CAF-1)	cafA	-6.42723	0.478707	2.21722	2.2471	1.4842	23.1767	78.7291	3.78923316686011e-06	6.76184169750787e-05
XP_643777.1	DDB_G0275059	hypothetical protein DDB_G0275059 [Dictyostelium discoideum AX4]	Uncharacterized protein	NA	3.45542	0.324908	0.645941	-6.40523	1.97896	23.7387	78.7022	3.79391296746205e-06	6.76184169750787e-05
EAL69994.1	DDB_G0274203	hypothetical protein DDB_G0274203 [Dictyostelium discoideum AX4]	SH3 domain-containing protein	NA	1.0762	1.84238	1.00552	0.916402	-4.84051	21.0691	78.6724	3.79912491554406e-06	6.76184169750787e-05
EAL68635.1	DDB_G0277635	40S ribosomal protein S27 [Dictyostelium discoideum AX4]	Small ribosomal subunit protein eS27 (40S ribosomal protein S27)	rps27	-1.34861	-4.5344	2.17198	2.11184	1.5992	26.2729	78.1363	3.89417805562656e-06	6.90373377341984e-05
EAL61318.1	DDB_G0292216	brix domain-containing protein [Dictyostelium discoideum AX4]	Ribosome production factor 2 homolog (Brix domain-containing protein 1 homolog) (Ribosome biogenesis protein RPF2 homolog)	bxdc1	3.2341	3.52587	2.13209	-6.39647	-2.49559	23.7846	77.9824	3.92203520480259e-06	6.91085122158448e-05
EAL70153.1	DDB_G0274521	ribosome biogenesis regulatory protein [Dictyostelium discoideum AX4]	Ribosome biogenesis regulatory protein homolog	rrs1	3.07259	-5.20417	2.19711	1.12917	-1.1947	23.1874	77.9447	3.92888721458056e-06	6.91085122158448e-05
XP_629795.1	DDB_G0292054	hypothetical protein DDB_G0292054 [Dictyostelium discoideum AX4]	Carbohydrate binding domain-containing protein	NA	-3.70544	-2.09913	-2.83338	5.06332	3.57463	19.291	77.6089	3.99066642744697e-06	6.97058580134177e-05
XP_638933.1	DDB_G0283645	calcium-binding protein [Dictyostelium discoideum AX4]	Calcium-binding protein F-like (Calcium-binding protein 12)	cbp12	-3.8466	-4.93311	1.69351	2.18015	4.90606	21.2736	77.592	3.99380665499928e-06	6.97058580134177e-05
XP_641562.1	DDB_G0279627	hypothetical protein DDB_G0279627 [Dictyostelium discoideum AX4]	Uncharacterized protein	NA	3.16527	2.01743	-0.0611741	0.227325	-5.34885	21.6074	77.282	4.05199118658237e-06	7.04483255335151e-05
XP_638018.1	DDB_G0285939	vinculin A [Dictyostelium discoideum AX4]	Probable vinculin (Ddalpha-catenin)	ctnnA	-3.15779	-4.19759	-3.89695	6.37985	4.87248	21.1839	77.07	4.09241497109785e-06	7.08774792878985e-05
EAL71458.1	DDB_G0272048	hypothetical protein DDB_G0272048 [Dictyostelium discoideum AX4]	Nudix hydrolase domain-containing protein	NA	4.0807	1.09855	-3.50535	-0.63422	-1.03967	21.3026	76.8828	4.12853005535179e-06	7.10928301917595e-05
KAG7671328.1	DDB_G0288647	hypothetical protein KSW81_003466 [Chlorella desiccata (nom. nud.)]	Acyl-CoA dehydrogenase	acad8	1.7649	1.86724	-0.0895073	-4.83834	1.2957	23.4544	76.8421	4.13642494120386e-06	7.10928301917595e-05
ACN71287.1	DDB_G0280531	tgrC1 [Dictyostelium discoideum]	TgrC1	NA	-4.87474	-2.98981	0.916811	4.0093	2.93844	21.6614	76.5638	4.19099383475302e-06	7.17568259995927e-05
XP_012756396.1	DDB_G0291037	hypothetical protein SAMD00019534_028090 [Acytostelium subglobosum LB1]	NA	rpb6	3.57559	-2.52692	-2.59341	4.40008	-2.85533	19.3438	76.415	4.22054776666007e-06	7.19891158835996e-05
EAL62033.1	DDB_G0290799	uncharacterized protein family, carbohydrate kinase-related [Dictyostelium discoideum AX4]	ATP-dependent (S)-NAD(P)H-hydrate dehydratase (EC 4.2.1.93) (ATP-dependent NAD(P)HX dehydratase)	NA	2.43984	3.21895	-0.412813	-5.23185	-0.0141309	22.8367	76.2243	4.25881062606478e-06	7.22873955797554e-05
XP_640724.1	DDB_G0281505	hypothetical protein DDB_G0281505 [Dictyostelium discoideum AX4]	Thioredoxin domain-containing protein	NA	2.16773	4.19008	-1.04294	-1.00039	-4.31448	19.7224	76.1682	4.2701415110404e-06	7.22873955797554e-05
XP_638565.2	DDB_G0284463	hypothetical protein DDB_G0284463 [Dictyostelium discoideum AX4]	Macrophage erythroblast attacher	maea	1.77994	-0.543199	5.96599	-2.97087	-4.23186	20.6559	75.8975	4.32541752282039e-06	7.26139196661234e-05
EAL61373.1	DDB_G0292034	mitochondrial substrate carrier family protein [Dictyostelium discoideum AX4]	Mitochondrial substrate carrier family protein P (Solute carrier family 25 member 16 homolog A)	mcfP	2.15592	1.68148	-5.69765	1.7411	0.119153	22.4422	75.8588	4.33339162042815e-06	7.26139196661234e-05
KAK5576181.1	DDB_G0269334	hypothetical protein RB653_007322 [Dictyostelium firmibasis]	C2 domain-containing protein	NA	1.36163	1.98239	1.0174	-5.36411	1.0027	25.227	75.8374	4.33780688212019e-06	7.26139196661234e-05
XP_639265.2	DDB_G0282937	hypothetical protein DDB_G0282937 [Dictyostelium discoideum AX4]	Putative uncharacterized protein DDB_G0282937	NA	-0.292152	2.13338	-1.40562	3.12221	-3.55782	18.6583	75.2069	4.4705432495567e-06	7.41658410450628e-05
EAL69508.1	DDB_G0275515	asparagine synthetase [Dictyostelium discoideum AX4]	Asparagine synthetase	asnB	-3.04439	-2.29863	-1.11696	3.96416	2.49581	19.7802	75.0186	4.51118557788384e-06	7.41658410450628e-05
KAK5579741.1	DDB_G0290547	hypothetical protein RB653_009427 [Dictyostelium firmibasis]	UBC core domain-containing protein	NA	-0.920407	7.15203	-3.3845	0.104891	-2.95202	19.6689	74.9953	4.51624565730567e-06	7.41658410450628e-05
EAL72569.1	DDB_G0270438	hypothetical protein DDB_G0270438 [Dictyostelium discoideum AX4]	NADH-ubiquinone oxidoreductase 21kDa subunit N-terminal domain-containing protein	NA	2.40963	2.01237	1.74683	2.06074	-8.22956	22.9498	74.8913	4.53893180435148e-06	7.41658410450628e-05
EAL65376.1	DDB_G0284071	ribonucleotide reductase large subunit [Dictyostelium discoideum AX4]	Ribonucleoside-diphosphate reductase large subunit (EC 1.17.4.1) (Ribonucleotide reductase large subunit)	rnrA	3.22574	2.32806	-0.179969	0.823649	-6.19748	23.2874	74.794	4.56027612589383e-06	7.41658410450628e-05
EAL72447.1	DDB_G0270194	DUF866 family protein [Dictyostelium discoideum AX4]	UPF0587 protein	NA	-4.10603	3.35786	1.85248	-4.03528	2.93097	23.3793	74.7131	4.57812104218913e-06	7.41658410450628e-05
EAL63552.1	DDB_G0287811	chaperonin Cpn10 family protein [Dictyostelium discoideum AX4]	Chaperonin Cpn10 family protein	cpn10A	1.61706	2.53762	2.30057	2.94708	-9.40233	24.453	74.7028	4.58040610650605e-06	7.41658410450628e-05
EAL62258.1	DDB_G0290263	protein phosphatase 2A catalytic subunit [Dictyostelium discoideum AX4]	Serine/threonine-protein phosphatase 2A catalytic subunit A (EC 3.1.3.16) (Protein phosphatase 2A 37 kDa catalytic subunit)	pho2a	1.00071	2.11697	-1.13305	-4.30303	2.31841	23.5188	74.6763	4.58627549674726e-06	7.41658410450628e-05
XP_638968.2	DDB_G0283691	hypothetical protein DDB_G0283691 [Dictyostelium discoideum AX4]	FNIP repeat-containing protein	NA	-1.87031	-1.06108	-3.71927	4.52416	2.12651	19.7156	74.6496	4.59221077143371e-06	7.41658410450628e-05
AAC19123.1	DDB_G0276939	SP85 [Dictyostelium discoideum]	Spore coat protein SP85 (Cellulose-binding protein SP85) (Prespore protein 14E6) (Prespore protein B)	pspB	-2.82197	-3.51617	-6.24185	3.99293	8.58706	21.5856	74.636	4.59521866568344e-06	7.41658410450628e-05
EAL65496.1	DDB_G0283763	molecular chaperone [Dictyostelium discoideum AX4]	GrpE protein homolog, mitochondrial (dRoe1)	grpE	1.11077	1.92758	1.22555	2.17205	-6.43594	21.4345	74.4541	4.63587851328958e-06	7.4554860519082e-05
ACN71253.1	DDB_G0280689	tgrB1 [Dictyostelium discoideum]	TgrB1	NA	-6.21006	-3.62945	4.10593	3.40007	2.33351	21.7917	74.3506	4.65919625534323e-06	7.46632054726355e-05
EAL62693.1	DDB_G0289523	longin domain-containing protein [Dictyostelium discoideum AX4]	Probable coatomer subunit zeta-A (Zeta-A-coat protein) (Zeta-A COP)	copZa	-4.66419	0.196911	2.32681	2.67963	-0.539162	22.1355	74.066	4.72414565734542e-06	7.54355599114413e-05
Q5R1U3.1	DDB_G0277001	RecName: Full=Cystatin-A3; AltName: Full=VSA745	Cystatin-A3 (VSA745)	cpiC DDB_G0277001	-2.22116	-3.77945	-3.23398	2.61776	6.61683	20.5143	73.7546	4.79650759481453e-06	7.63204017648404e-05
EAL60850.1	DDB_G0292996	Ras GTPase [Dictyostelium discoideum AX4]	Ras-like protein rasD (EC 3.6.5.2) (Transforming protein p23 homolog)	rasD	-5.35702	-1.02234	2.42986	1.51883	2.43067	21.4593	73.3831	4.88469598853823e-06	7.74499508323509e-05
EAL60639.1	DDB_G0293654	RhoGAP domain-containing protein [Dictyostelium discoideum AX4]	Rho GTPase-activating protein gacE (GTPase activating factor for raC protein E)	gacE	3.90392	2.38101	-2.29576	-0.618685	-3.37048	19.0078	72.662	5.06182651008734e-06	7.98136907133972e-05
EAL71471.1	DDB_G0271894	hypothetical protein DDB_G0271894 [Dictyostelium discoideum AX4]	Uncharacterized protein	NA	3.68436	1.43672	-4.66121	-0.634016	0.174153	20.3549	72.5794	5.08262775384259e-06	7.98136907133972e-05
EAL70944.1	DDB_G0274025	DUF1794 family protein [Dictyostelium discoideum AX4]	DUF1794 family protein	NA	-3.98773	2.29493	1.91507	-2.30627	2.084	20.191	72.5623	5.08694853092272e-06	7.98136907133972e-05
KAK5577089.1	DDB_G0274483	hypothetical protein RB653_002027 [Dictyostelium firmibasis]	SAM domain-containing protein	NA	4.04369	3.52256	-2.90286	-0.983544	-3.67985	19.2795	72.2678	5.16209200933314e-06	8.07114594375941e-05
XP_642848.1	DDB_G0276899	glutathione S-transferase domain-containing protein [Dictyostelium discoideum AX4]	Glutathione S-transferase domain-containing protein	NA	5.98252	3.1436	-2.11799	0.173995	-7.18213	21.3933	72.0289	5.22410688930598e-06	8.13834139640906e-05
Q559X6.1	DDB_G0272138	RecName: Full=Ras-related protein Rab-2B	Ras-related protein Rab-2B	rab2B DDB_G0272138	-1.09475	6.00709	-0.250084	1.41883	-6.08109	21.3673	71.9636	5.2412147567369e-06	8.13834139640906e-05
EAL65462.1	DDB_G0283949	hypothetical protein DDB_G0283949 [Dictyostelium discoideum AX4]	Uncharacterized protein	NA	4.0708	-0.149044	1.02344	-1.08063	-3.86457	21.525	71.7174	5.30636317354359e-06	8.21118672524632e-05
AAA33260.1	DDB_G0294489	thioredoxin [Dictyostelium discoideum]	Thioredoxin-3 (Trx-3)	trxC	4.94265	5.11536	-1.92124	-2.71452	-5.42225	25.3131	71.5259	5.35776050979612e-06	8.23504844061885e-05
EAL71597.1	DDB_G0271814	hypothetical protein DDB_G0271814 [Dictyostelium discoideum AX4]	ER membrane protein complex subunit 10	NA	-3.84082	2.77604	1.61636	-1.89623	1.34466	20.7676	71.5221	5.35878268051914e-06	8.23504844061885e-05
EAL68078.1	DDB_G0278953	CBS domain-containing protein [Dictyostelium discoideum AX4]	CBS domain-containing protein	NA	-4.36144	-4.31465	-4.03608	3.595	9.11717	21.6061	71.3578	5.4033860615848e-06	8.23504844061885e-05
EAL69794.1	DDB_G0275027	hypothetical protein DDB_G0275027 [Dictyostelium discoideum AX4]	RRM domain-containing protein	NA	1.76864	1.57289	1.45561	1.16196	-5.9591	24.9414	71.3335	5.41001519109885e-06	8.23504844061885e-05
CBX86168.1	DDB_G0295477	unnamed protein product [Dictyostelium discoideum]	NA	nip7	2.70587	2.13596	1.47141	-0.792037	-5.52119	21.6843	71.2169	5.44202839815611e-06	8.23504844061885e-05
XP_002649188.1	DDB_G0273855	short-chain dehydrogenase/reductase family protein [Dictyostelium discoideum AX4]	Short-chain dehydrogenase/reductase family protein	NA	2.91141	2.32052	-5.97647	1.14849	-0.403937	22.1072	71.2082	5.44441143251147e-06	8.23504844061885e-05
EAL69427.1	DDB_G0276255	hypothetical protein DDB_G0276255 [Dictyostelium discoideum AX4]	PUM-HD domain-containing protein	NA	-2.19523	-0.488027	-1.60942	-0.963605	5.25629	22.6735	71.1334	5.46508065833297e-06	8.23504844061885e-05
EAL66187.1	DDB_G0282655	UPF0534 protein [Dictyostelium discoideum AX4]	Translation machinery-associated protein 16 homolog	NA	0.0280923	-2.9523	3.95437	-4.43509	3.40494	22.3293	71.0185	5.49701908924417e-06	8.23504844061885e-05
XP_628990.1	DDB_G0293526	Rho GTPase [Dictyostelium discoideum AX4]	Rho-related protein racC	racC	-3.35144	4.08534	-0.340375	2.71218	-3.1057	22.3765	71.0079	5.49997973226424e-06	8.23504844061885e-05
EAL66379.1	DDB_G0282107	hypothetical protein DDB_G0282107 [Dictyostelium discoideum AX4]	Putative phosphatidylglycerol/phosphatidylinositol transfer protein DDB_G0282107	NA	-3.60729	-2.49957	-1.2037	2.85147	4.45909	20.1498	70.9911	5.50466262630751e-06	8.23504844061885e-05
YP_001604087.1	DDB_G0350614	ATPase subunit 8 (mitochondrion) [Dictyostelium discoideum]	ATPase subunit 8	atp8	6.14984	-0.380306	4.25633	-3.52499	-6.50086	21.8781	70.4698	5.65283171066624e-06	8.41615039042256e-05
GAM28132.1	DDB_G0285997	hypothetical protein SAMD00019534_113080 [Acytostelium subglobosum LB1]	NA	abcF1	2.52758	2.19331	-1.05597	0.0899657	-3.75489	22.9382	70.4343	5.66309919675335e-06	8.41615039042256e-05
XP_635142.1	DDB_G0291324	hypothetical protein DDB_G0291324 [Dictyostelium discoideum AX4]	Carbohydrate-binding domain-containing protein	NA	2.93203	2.06568	-2.21661	1.83178	-4.61288	20.4174	70.1948	5.73301373945555e-06	8.49202660156854e-05
XP_646607.1	DDB_G0270190	hypothetical protein DDB_G0270190 [Dictyostelium discoideum AX4]	Endoglucanase (EC 3.2.1.4)	NA	-5.62767	-3.46995	-3.53194	3.96945	8.66011	22.0454	70.0328	5.78093230712846e-06	8.50923011453724e-05
EAL66241.2	DDB_G0282763	spliceosome-associated protein [Dictyostelium discoideum AX4]	Pre-mRNA-splicing factor spf27	spf27	-2.26776	3.99374	-4.47329	-0.615307	3.36261	20.023	70.0278	5.78242153019853e-06	8.50923011453724e-05
EAL62223.1	DDB_G0290415	hypothetical protein DDB_G0290415 [Dictyostelium discoideum AX4]	Uncharacterized protein	NA	3.52487	-0.932266	1.53467	2.37915	-6.50641	21.7215	69.6812	5.88668796216764e-06	8.63444817382439e-05
B0G124.1	DDB_G0279043	RecName: Full=Ankyrin repeat-containing protein DDB_G0279043	Ankyrin repeat-containing protein DDB_G0279043	DDB_G0279043	2.75938	4.82323	1.00965	-2.5358	-6.05645	20.3552	69.386	5.97740924765466e-06	8.73904994876265e-05
XP_646058.1	DDB_G0269550	hypothetical protein DDB_G0269550 [Dictyostelium discoideum AX4]	Bacterial surface antigen (D15) domain-containing protein	NA	5.57926	2.80291	-4.8283	-0.700409	-2.85346	20.4088	69.2427	6.02207939688404e-06	8.77586521817761e-05
EAL69447.1	DDB_G0275981	hypothetical protein DDB_G0275981 [Dictyostelium discoideum AX4]	Uncharacterized protein	NA	2.69519	1.44461	0.352411	0.57534	-5.06756	23.532	69.0512	6.08243240744449e-06	8.80647276165195e-05
KAK5580674.1	DDB_G0285509	hypothetical protein RB653_000697 [Dictyostelium firmibasis]	Branched-chain-amino-acid aminotransferase (EC 2.6.1.42)	bcaA DDB_G0285509	0.0604899	2.80932	-3.15645	-2.44965	2.73629	25.0749	68.9962	6.09988310831463e-06	8.80647276165195e-05
EAL70866.1	DDB_G0273769	hypothetical protein DDB_G0273297 [Dictyostelium discoideum AX4]	FNIP repeat-containing protein	NA	2.4667	3.52438	-5.49769	-4.01236	3.51896	21.8162	68.9904	6.10175327922587e-06	8.80647276165195e-05
XP_635873.1	DDB_G0290147	hypothetical protein DDB_G0290147 [Dictyostelium discoideum AX4]	Large ribosomal subunit protein uL30m	NA	2.71979	2.34274	0.504189	2.22493	-7.79166	22.8773	68.8203	6.15622442130938e-06	8.80841598819376e-05
EAL65424.1	DDB_G0284167	RNA-binding region RNP-1 domain-containing protein [Dictyostelium discoideum AX4]	RNA-binding region RNP-1 domain-containing protein	NA	2.96141	1.50032	2.66039	0.808832	-7.93095	25.396	68.8064	6.16070170646771e-06	8.80841598819376e-05
XP_642300.1	DDB_G0278341	hypothetical protein DDB_G0278341 [Dictyostelium discoideum AX4]	ATP citrate synthase (EC 2.3.3.8)	NA	3.80127	1.17896	-1.83988	-1.85741	-1.28294	27.1072	68.803	6.16178333617818e-06	8.80841598819376e-05
XP_012757027.1	DDB_G0280513	hypothetical protein SAMD00019534_022750 [Acytostelium subglobosum LB1]	NA	NA	-0.344387	5.75524	-1.79175	-0.838734	-2.78037	19.4968	68.7157	6.19000870948121e-06	8.82076241101072e-05
KAK5582105.1	DDB_G0293032	hypothetical protein RB653_003688 [Dictyostelium firmibasis]	WD40 repeat-containing protein	NA	4.21706	-0.0914364	2.29859	0.237515	-6.66173	21.3769	68.5011	6.26013524090752e-06	8.89255173180018e-05
EAL62568.1	DDB_G0289713	SAP DNA-binding domain-containing protein [Dictyostelium discoideum AX4]	SAP DNA-binding domain-containing protein	NA	-4.21386	3.73912	1.61732	1.98276	-3.12535	20.6856	68.1493	6.37723367006009e-06	9.02495658744341e-05
EAL67814.1	DDB_G0279331	hypothetical protein DDB_G0279331 [Dictyostelium discoideum AX4]	GATA zinc finger domain-containing protein 18	gtaR	-2.34443	-1.38122	7.8605	-1.73763	-2.39722	19.1277	68.1013	6.39342916143559e-06	9.02495658744341e-05
XP_646232.1	DDB_G0269166	p21-activated protein kinase [Dictyostelium discoideum AX4]	Serine/threonine-protein kinase pakA (dPAKa) (EC 2.7.11.1) (dpak1)	pakA	1.89388	0.48538	2.06236	0.768716	-5.21034	21.2615	67.9196	6.45518252653791e-06	9.08365216156256e-05
XP_635937.1	DDB_G0290041	hypothetical protein DDB_G0290041 [Dictyostelium discoideum AX4]	Uncharacterized protein DDB_G0290041	NA	-3.16068	-2.42222	-3.82764	2.49301	6.91754	20.1068	67.4281	6.62612801760905e-06	9.29515715367401e-05
EAL71426.1	DDB_G0271984	Rab GTPase [Dictyostelium discoideum AX4]	Ras-related protein Rab-5A	rab5A	0.455496	0.407146	1.37739	2.63578	-4.87582	22.1481	67.2136	6.70252400007965e-06	9.37312595414865e-05
EAL71327.1	DDB_G0272350	sphingosine kinase related protein [Dictyostelium discoideum AX4]	Sphingosine kinase related protein	sgkC	2.46321	2.06001	4.67947	-1.32036	-7.88233	22.2715	67.1511	6.72498084360592e-06	9.37541447020355e-05
CAA48310.1	DDB_G0293142	unnamed protein product, partial [Dictyostelium discoideum]	D.discoideum genomic DNA of retrotransposable element TRE5-A ORF1	NA	3.30669	1.74165	-2.31118	-0.256983	-2.48019	19.0229	67.0357	6.76672417047226e-06	9.40439641491161e-05
EAL72278.1	DDB_G0269856	group IV decarboxylase [Dictyostelium discoideum AX4]	Group IV decarboxylase	ddcA	4.83697	3.30766	-4.00773	-0.990055	-3.14684	19.1834	66.9785	6.7875390514019e-06	9.40439641491161e-05
EAL66528.1	DDB_G0281937	maf family protein [Dictyostelium discoideum AX4]	7-methyl-GTP pyrophosphatase (m(7)GTP pyrophosphatase) (EC 3.6.1.-) (Maf-like protein DDB_G0281937)	NA	-2.25224	2.47872	1.15104	3.12539	-4.5029	20.3728	66.9173	6.80988212993132e-06	9.40641080707998e-05
Q54YD2.1	DDB_G0278295	RecName: Full=Putative phosphatidylglycerol/phosphatidylinositol transfer protein DDB_G0278295; Flags: Precursor	Putative phosphatidylglycerol/phosphatidylinositol transfer protein DDB_G0278295	DDB_G0278295	3.24003	4.25582	-0.336166	-0.305714	-6.85397	23.3231	66.6647	6.90314613868628e-06	9.47840631082601e-05
Q54JV8.1	DDB_G0287773	RecName: Full=Probable glycine cleavage system H protein 1, mitochondrial; Flags: Precursor	Probable glycine cleavage system H protein 1, mitochondrial	gcvH1	2.82198	2.61815	0.771776	3.2226	-9.43451	24.1759	66.587	6.93217097151797e-06	9.47840631082601e-05
XP_629179.1	DDB_G0293354	enoyl-CoA hydratase [Dictyostelium discoideum AX4]	Enoyl-CoA hydratase	NA	-7.2449	0.0465948	1.34391	2.03515	3.81924	22.8316	66.5716	6.9379521314805e-06	9.47840631082601e-05
EAL68186.1	DDB_G0278027	LSM domain-containing protein [Dictyostelium discoideum AX4]	Small nuclear ribonucleoprotein Sm D1 (snRNP core protein D1)	snrpD1	0.694656	2.16151	-0.134698	1.21996	-3.94143	22.878	66.5373	6.95081035575202e-06	9.47840631082601e-05
EAL66278.1	DDB_G0282313	heat shock protein DnaJ family protein [Dictyostelium discoideum AX4]	Heat shock protein DnaJ family protein	NA	2.64938	1.30181	-7.36926	2.08994	1.32813	23.1294	66.4936	6.96724958668312e-06	9.47840631082601e-05
XP_640594.1	DDB_G0281811	hypothetical protein DDB_G0281811 [Dictyostelium discoideum AX4]	Chromatin target of PRMT1 protein C-terminal domain-containing protein	NA	2.19135	3.12311	-1.70487	2.69618	-6.30577	23.2565	66.2895	7.04471901273474e-06	9.52245383700275e-05
EAL68451.1	DDB_G0278565	hypothetical protein DDB_G0278707 [Dictyostelium discoideum AX4]	Carbohydrate binding domain-containing protein	NA	-3.28017	-4.52086	-2.97919	5.72634	5.05388	21.2734	66.283	7.04720442000088e-06	9.52245383700275e-05
Q55GQ6.1	DDB_G0267560	RecName: Full=Uracil phosphoribosyltransferase; Short=UPRTase; AltName: Full=UMP pyrophosphorylase	Uracil phosphoribosyltransferase (UPRTase) (EC 2.4.2.9) (UMP pyrophosphorylase)	uprt DDB_G0267560	-1.20279	1.97573	2.79828	2.18907	-5.76029	21.2577	66.2415	7.06306813581816e-06	9.52245383700275e-05
EAL69166.1	DDB_G0276425	nuclear transport factor 2 [Dictyostelium discoideum AX4]	Nuclear transport factor 2 (NTF-2)	nutf2	1.16279	4.15028	2.59831	2.98485	-10.8962	23.3464	65.9043	7.19388524362434e-06	9.66987022448967e-05
EAL72631.1	DDB_G0270562	N-acyl-L-amino-acid amidohydrolase [Dictyostelium discoideum AX4]	Aminoacylase-1 (ACY-1) (EC 3.5.1.14) (N-acyl-L-amino-acid amidohydrolase)	acy1	1.18434	-1.06638	-1.77843	-3.45881	5.11929	24.2512	65.7916	7.23827161716956e-06	9.70057651551028e-05
EAL73337.1	DDB_G0267768	metal-dependent protein hydrolase domain-containing protein [Dictyostelium discoideum AX4]	MYG1 protein	NA	-4.66065	1.53128	0.959211	0.748767	1.42139	25.4335	65.6727	7.28552525382084e-06	9.73493181541699e-05
EAL65119.1	DDB_G0284699	cobalamin-dependent methionine synthase [Dictyostelium discoideum AX4]	Methionine synthase (EC 2.1.1.13) (5-methyltetrahydrofolate--homocysteine methyltransferase) (Vitamin-B12 dependent methionine synthase) (MS)	mtr	7.14288	-1.827	-2.62094	0.340982	-3.03592	19.0085	65.5768	7.3238828342462e-06	9.7436550169469e-05
EAL67348.1	DDB_G0280243	hypothetical protein DDB_G0280243 [Dictyostelium discoideum AX4]	ATP synthase mitochondrial F1 complex assembly factor 1	NA	1.15634	4.96124	1.2158	-2.76469	-4.56869	20.4588	65.5483	7.3353298928381e-06	9.7436550169469e-05
EAL68443.1	DDB_G0278541	membrane bound O-acyl transferase family protein [Dictyostelium discoideum AX4]	Membrane bound O-acyl transferase family protein	NA	2.08342	-6.16598	1.48637	1.17144	1.42474	21.8743	65.4706	7.36668452244917e-06	9.7530394817202e-05
EAL63431.1	DDB_G0288011	methyltransferase type 11 domain-containing protein [Dictyostelium discoideum AX4]	Methyltransferase type 11 domain-containing protein	NA	-1.58108	-3.94922	2.10399	2.24828	1.17802	24.1597	65.4236	7.38571277651918e-06	9.7530394817202e-05
KAK5584155.1	DDB_G0280909	hypothetical protein RB653_005762 [Dictyostelium firmibasis]	Transaldolase (EC 2.2.1.2)	tal DDB_G0280909	0.946979	-0.812572	-2.19764	-4.24061	6.30384	24.342	65.0728	7.52983145075339e-06	9.88638723961712e-05
KAK5576652.1	DDB_G0267734	hypothetical protein RB653_007796 [Dictyostelium firmibasis]	Methyltransferase type 11 domain-containing protein	NA	3.24218	0.697317	2.0631	-1.55652	-4.44609	25.5715	65.0709	7.53060364909765e-06	9.88638723961712e-05
XP_636499.1	DDB_G0288935	pantoate-beta-alanine ligase [Dictyostelium discoideum AX4]	Pantoate--beta-alanine ligase (EC 6.3.2.1) (Pantoate-activating enzyme) (Pantothenate synthetase)	panC	0.986029	3.70984	-2.29169	-3.05767	0.653488	22.7985	64.9222	7.59276716298203e-06	9.93902050433374e-05
XP_002649152.1	DDB_G0282095	beta-lactamase family protein [Dictyostelium discoideum AX4]	Beta-lactamase family protein	NA	3.58616	0.378486	1.65173	0.761151	-6.37753	22.0436	64.8547	7.62121353068094e-06	9.94734044308877e-05
Q54VW1.1	DDB_G0280105	RecName: Full=Serine carboxypeptidase S10 family member 2; Flags: Precursor	Serine carboxypeptidase S10 family member 2 (EC 3.4.16.-)	DDB_G0280105	1.98424	-3.47271	-3.12624	1.31778	3.29694	20.1815	64.4691	7.78627315067341e-06	0.000101009
EAL71550.1	DDB_G0271720	short-chain dehydrogenase/reductase family protein [Dictyostelium discoideum AX4]	Short-chain dehydrogenase/reductase family protein	NA	3.42957	5.51075	-4.1052	1.14167	-5.97679	21.146	64.4496	7.79472747018954e-06	0.000101009
Q8T6B7.1	DDB_G0284047	RecName: Full=ABC transporter F family member 2	ABC transporter F family member 2	abcF2 DDB_G0284047	3.75648	0.620778	-1.51501	-0.748002	-2.11424	25.1558	64.4234	7.80614110001431e-06	0.000101009
EAL68262.1	DDB_G0278179	myb domain-containing protein [Dictyostelium discoideum AX4]	Myb domain-containing protein	NA	4.00437	0.280028	-1.16009	-0.482361	-2.64194	23.2969	64.2146	7.8976726052471e-06	0.000101793
AAL92969.1	DDB_G0276557	hypothetical protein [Dictyostelium discoideum]	Uncharacterized protein	NA	3.85135	3.40754	-3.18272	1.45837	-5.53452	19.4944	64.103	7.94717972433604e-06	0.000101793
AAO83650.1	DDB_G0294533	putative protein Roco5 [Dictyostelium discoideum]	Probable serine/threonine-protein kinase roco5 (EC 2.7.11.1) (Ras of complex proteins and C-terminal of roc 5)	roco5	2.39972	-1.48772	1.2637	1.20319	-3.37889	19.8755	64.0826	7.9562627818616e-06	0.000101793
XP_644168.2	DDB_G0274457	ubiquinone biosynthesis protein [Dictyostelium discoideum AX4]	Probable ubiquinone biosynthesis protein coq9, mitochondrial	coq9	2.88809	2.28881	0.0850468	0.520949	-5.7829	21.1625	64.0806	7.95715640359206e-06	0.000101793
XP_636263.1	DDB_G0289325	succinate-CoA ligase [Dictyostelium discoideum AX4]	Succinate--CoA ligase [ADP/GDP-forming] subunit alpha, mitochondrial (EC 6.2.1.4) (EC 6.2.1.5) (Succinyl-CoA synthetase subunit alpha) (SCS-alpha) (p36)	scsA	3.37281	1.16282	2.18651	-0.0180765	-6.70406	23.8174	64.0155	7.9862885159561e-06	0.000101876
XP_643531.1	DDB_G0275651	WD-40 repeat-containing protein [Dictyostelium discoideum AX4]	Elongator complex protein 2 (ELP2)	elp2	4.31571	-2.98073	2.26074	1.21548	-4.8112	20.7728	63.9638	8.0094866996241e-06	0.000101883
EAL70118.1	DDB_G0274451	hypothetical protein DDB_G0274451 [Dictyostelium discoideum AX4]	Uncharacterized protein	NA	-3.53934	-0.133171	-4.14804	0.0966212	7.72392	20.8127	63.8445	8.06338292178187e-06	0.000102223
B0G172.1	DDB_G0290671	RecName: Full=Probable geranylgeranyl transferase type-2 subunit beta; AltName: Full=Geranylgeranyl transferase type II subunit beta; Short=GGTase-II-beta; AltName: Full=Rab geranyl-geranyltransferase subunit beta; Short=Rab GG transferase beta; Short=Rab GGTase beta; AltName: Full=Rab geranylgeranyltransferase subunit beta; AltName: Full=Type II protein geranyl-geranyltransferase subunit beta	Probable geranylgeranyl transferase type-2 subunit beta (EC 2.5.1.60) (Geranylgeranyl transferase type II subunit beta) (GGTase-II-beta) (Rab geranyl-geranyltransferase subunit beta) (Rab GG transferase beta) (Rab GGTase beta) (Rab geranylgeranyltransferase subunit beta) (Type II protein geranyl-geranyltransferase subunit beta)	rabggta	2.10428	1.71017	2.05354	1.3137	-7.1817	22.7108	63.7322	8.11453172549125e-06	0.000102223
KAK5578730.1	DDB_G0288151	hypothetical protein RB653_008403 [Dictyostelium firmibasis]	Thioredoxin domain-containing protein	NA	-1.94956	-2.21897	-4.75667	3.09623	5.82898	20.2334	63.7197	8.12021818944181e-06	0.000102223
XP_640532.1	DDB_G0281609	hypothetical protein DDB_G0281609 [Dictyostelium discoideum AX4]	Asl1-like glycosyl hydrolase catalytic domain-containing protein	NA	3.36071	-3.87284	0.513583	1.33306	-1.33451	22.8348	63.6911	8.13334931925501e-06	0.000102223
EAL72967.1	DDB_G0268756	hypothetical protein DDB_G0268756 [Dictyostelium discoideum AX4]	Carbohydrate binding domain-containing protein	NA	-2.14186	-0.834771	-1.69744	-1.86343	6.5375	19.496	63.6555	8.14968008277762e-06	0.000102223
EAL60623.1	DDB_G0293622	hypothetical protein DDB_G0293622 [Dictyostelium discoideum AX4]	Nucleolar complex protein 3 homolog	NA	-3.26895	2.48586	-2.17088	2.13111	0.822858	18.9502	63.5266	8.20923239446552e-06	0.000102301
KAK5577120.1	DDB_G0274893	hypothetical protein RB653_002058 [Dictyostelium firmibasis]	Uncharacterized protein	NA	-3.05635	-2.6179	0.419004	3.85639	1.39885	20.1561	63.5237	8.21058020352865e-06	0.000102301
KAK5575419.1	DDB_G0270380	hypothetical protein RB653_006552 [Dictyostelium firmibasis]	Ribosomal protein eL8/eL30/eS12/Gadd45 domain-containing protein	rpl30 DDB_G0270380	1.75724	3.31311	1.15211	1.35726	-7.57972	28.6961	63.4919	8.22534079043071e-06	0.000102301
Q54TT6.1	DDB_G0281507	RecName: Full=Colossin-C; Flags: Precursor	Colossin-C	colC	-2.65286	-4.62898	-5.7285	7.01513	5.99521	21.8983	63.4459	8.24677044370128e-06	0.000102301
EAL62516.1	DDB_G0289831	predicted HD phosphohydrolase family protein [Dictyostelium discoideum AX4]	Predicted HD phosphohydrolase family protein	NA	3.10121	-0.193904	4.2076	-2.66048	-4.45443	20.062	63.363	8.28556626786181e-06	0.0001025
Q94494.1	DDB_G0289393	RecName: Full=Protein psiH; Flags: Precursor	Protein psiH	psiH rcdGG DDB_G0289393	-5.36031	1.47452	2.26204	1.69668	-0.072922	22.51	63.2044	8.36048264476162e-06	0.000103143
EAL61363.1	DDB_G0292014	PA14 domain-containing protein [Dictyostelium discoideum AX4]	Protein psiK	psiK	-3.01136	-4.44431	-0.491614	3.09383	4.85345	21.8011	63.1243	8.39859603362461e-06	0.000103294
EAL66144.1	DDB_G0282569	CPSF domain-containing protein [Dictyostelium discoideum AX4]	Probable splicing factor 3B subunit 3	sf3b3	2.30802	1.75961	-5.51932	1.32237	0.129328	22.8178	63.0826	8.41858343942341e-06	0.000103294
EAL67056.1	DDB_G0280797	hypothetical protein DDB_G0280797 [Dictyostelium discoideum AX4]	ETS domain-containing protein	NA	4.24061	1.3988	-0.401502	-3.4813	-1.75662	20.3292	62.8744	8.5190816989762e-06	0.000104121
XP_640906.1	DDB_G0281243	hypothetical protein DDB_G0281243 [Dictyostelium discoideum AX4]	DNA/RNA-binding protein Alba-like domain-containing protein	NA	-0.0901129	3.28376	0.562805	3.32058	-7.07703	22.3976	62.8474	8.53220777778185e-06	0.000104121
XP_638878.1	DDB_G0283767	hypothetical protein DDB_G0283767 [Dictyostelium discoideum AX4]	Dynacortin	dct	1.35913	1.19649	2.40379	1.47257	-6.43199	22.7912	62.6705	8.61894806821789e-06	0.000104712
EAL73550.1	DDB_G0268194	dCTP deaminase [Dictyostelium discoideum AX4]	dCTP deaminase	NA	2.48954	0.811569	1.34127	1.0539	-5.69627	21.922	62.6298	8.63908888799834e-06	0.000104712
Q54IN6.1	DDB_G0288629	RecName: Full=Uncharacterized protein DDB_G0288629	Uncharacterized protein DDB_G0288629	DDB_G0288629	-4.89994	0.746317	0.361327	2.06424	1.72805	26.1062	62.592	8.65784580614097e-06	0.000104712
KAK5584587.1	DDB_G0282143	hypothetical protein RB653_006201 [Dictyostelium firmibasis]	Fascin domain-containing protein	hatB DDB_G0282143	-2.15425	-0.00505369	5.86555	-0.510463	-3.19578	19.3811	62.56	8.6737175500824e-06	0.000104712
KAK5579809.1	DDB_G0290777	hypothetical protein RB653_009496 [Dictyostelium firmibasis]	Uncharacterized protein	NA	7.49344	-0.749442	-2.58824	-0.669602	-3.48616	19.3753	62.4939	8.70667337138129e-06	0.000104829
XP_640780.1	DDB_G0281039	hypothetical protein DDB_G0281039 [Dictyostelium discoideum AX4]	Uncharacterized transmembrane protein DDB_G0281039	NA	5.08777	6.51675	-3.30154	-4.02257	-4.28042	20.3586	62.3319	8.78816112053794e-06	0.000105298
XP_637480.1	DDB_G0286947	hypothetical protein DDB_G0286947 [Dictyostelium discoideum AX4]	Ankyrin repeat-containing protein	NA	7.24954	-1.17358	-2.99283	-1.06927	-2.01386	19.4165	62.3236	8.79238992379001e-06	0.000105298
EAL73474.1	DDB_G0268042	hypothetical protein DDB_G0268042 [Dictyostelium discoideum AX4]	CS domain-containing protein	NA	2.9139	3.2718	1.82438	1.45432	-9.4644	24.1257	62.0751	8.91930658973998e-06	0.000106535
KAK5574902.1	DDB_G0272130	hypothetical protein RB653_010156 [Dictyostelium firmibasis]	EF-hand domain-containing protein	NA	1.19682	0.470664	4.60067	-1.33529	-4.93287	21.1209	62.0187	8.94844340758095e-06	0.0001066
EAL67454.2	DDB_G0279965	NAD-dependent epimerase/dehydratase family protein [Dictyostelium discoideum AX4]	NAD-dependent epimerase/dehydratase family protein	NA	1.31109	-0.0289636	-5.06455	1.70538	2.07705	23.082	61.7109	9.10962174432851e-06	0.000108086
KAK5578382.1	DDB_G0287261	hypothetical protein RB653_008052 [Dictyostelium firmibasis]	MoaB/Mog domain-containing protein	gphn gph DDB_G0287261	4.24282	0.993313	-0.631877	-0.542909	-4.06134	21.4726	61.689	9.12119840116173e-06	0.000108086
Q55BK0.1	DDB_G0271122	RecName: Full=Ubiquitin fusion degradation protein 1 homolog	Ubiquitin fusion degradation protein 1 homolog	ufd1 DDB_G0271122	-5.77317	2.14476	1.15484	1.35961	1.11396	24.6299	61.5856	9.17624879433716e-06	0.000108187
KAK5578839.1	DDB_G0288563	hypothetical protein RB653_008513 [Dictyostelium firmibasis]	Peptidase C1A papain C-terminal domain-containing protein	NA	1.36492	3.08925	-0.906127	2.03729	-5.58534	22.0737	61.5828	9.17777800697535e-06	0.000108187
FAA00019.1	DDB_G0281493	TPA: SodD [Dictyostelium discoideum]	Superoxide dismutase [Cu-Zn] 4 (EC 1.15.1.1)	sodD	-4.35647	-2.62648	-1.60686	3.17221	5.4176	20.1131	61.4994	9.2224620940513e-06	0.00010843
XP_629574.1	DDB_G0292692	hypothetical protein DDB_G0292692 [Dictyostelium discoideum AX4]	Ribosomal RNA-processing protein 43	NA	-1.26044	1.45581	1.95136	1.9417	-4.08843	22.0184	61.2073	9.3813172149634e-06	0.000110011
EAL64385.2	DDB_G0286013	UV-damaged DNA binding protein1 [Dictyostelium discoideum AX4]	DNA damage-binding protein 1 (DNA repair protein E) (UV-damaged DNA-binding protein 1)	repE	2.57351	-2.28824	1.43811	1.39065	-3.11403	19.3826	61.1425	9.41702808501446e-06	0.000110143
XP_647500.1	DDB_G0268028	hypothetical protein DDB_G0268028 [Dictyostelium discoideum AX4]	DUF5923 domain-containing protein	NA	-6.35563	-3.4689	-6.38607	7.26929	8.94132	22.6007	61.0515	9.46745047455791e-06	0.000110445
XP_645406.1	DDB_G0271892	hypothetical protein DDB_G0271892 [Dictyostelium discoideum AX4]	Uncharacterized protein	NA	-5.68967	2.89068	4.25188	2.7406	-4.19349	23.0577	60.7572	9.63287730772584e-06	0.000111855
P0CC06.1	DDB_G0284701	RecName: Full=Enolase superfamily member DDB_G0284701	Enolase superfamily member DDB_G0284701 (EC 5.-.-.-)	DDB_G0284701	3.69726	-0.174878	0.884174	-0.429711	-3.97685	20.0074	60.7138	9.6576256257731e-06	0.000111855
XP_636052.1	DDB_G0289679	hypothetical protein DDB_G0289679 [Dictyostelium discoideum AX4]	ATP synthase subunit e, mitochondrial	NA	-0.0171667	4.90411	-3.79108	-0.648266	-0.447599	22.9943	60.7046	9.66283537250819e-06	0.000111855
EAL71639.1	DDB_G0271550	hypothetical protein DDB_G0271550 [Dictyostelium discoideum AX4]	Probable myosin light chain kinase DDB_G0271550 (EC 2.7.11.18)	NA	-4.48737	1.9635	1.36456	2.25552	-1.09621	20.7034	60.6117	9.71603287958289e-06	0.000112183
EAL61414.1	DDB_G0292116	hypothetical protein DDB_G0292116 [Dictyostelium discoideum AX4]	Hydroxysteroid dehydrogenase-like protein 2	NA	0.205725	-6.29358	1.15176	2.06835	2.86774	24.6606	60.3719	9.85508214436885e-06	0.000113011
XP_645635.2	DDB_G0271358	hypothetical protein DDB_G0271358 [Dictyostelium discoideum AX4]	Uncharacterized protein	NA	2.20986	0.229957	-4.13915	2.09073	-0.391402	21.2149	60.3663	9.85836251916707e-06	0.000113011
Q553X7.1	DDB_G0275295	RecName: Full=UDP-glucose 4-epimerase; AltName: Full=Galactowaldenase; AltName: Full=UDP-N-acetylglucosamine 4-epimerase; Short=UDP-GlcNAc 4-epimerase; AltName: Full=UDP-galactosamine 4-epimerase; Short=UDP-GalNAc 4-epimerase; AltName: Full=UDP-galactose 4-epimerase	UDP-glucose 4-epimerase (EC 5.1.3.2) (Galactowaldenase) (UDP-N-acetylglucosamine 4-epimerase) (UDP-GlcNAc 4-epimerase) (EC 5.1.3.7) (UDP-galactosamine 4-epimerase) (UDP-GalNAc 4-epimerase) (UDP-galactose 4-epimerase)	galE DDB_G0275295	1.78866	1.95961	-1.30649	1.13101	-3.5728	24.7001	60.3584	9.8630238394381e-06	0.000113011
XP_646416.1	DDB_G0269934	regulator of chromosome condensation domain-containing protein [Dictyostelium discoideum AX4]	Regulator of chromosome condensation domain-containing protein	NA	3.85567	1.01365	2.18056	-0.85055	-6.19933	22.3004	60.2711	9.91428021421113e-06	0.00011331
EAL73604.1	DDB_G0268302	S60 ribosomal protein L38 [Dictyostelium discoideum AX4]	Large ribosomal subunit protein eL38 (60S ribosomal protein L38)	rpl38	2.66353	3.27615	2.83958	1.7164	-10.4957	25.6628	59.8041	1.01945391570478e-05	0.000116089
EAL67084.2	DDB_G0280565	hypothetical protein DDB_G0280565 [Dictyostelium discoideum AX4]	Calponin-homology (CH) domain-containing protein	NA	-2.43656	-4.10335	1.8007	2.82864	1.91058	21.3419	59.7548	1.02247367988498e-05	0.000116089
XP_647354.2	DDB_G0267850	ribosomal protein L1 family protein [Dictyostelium discoideum AX4]	Ribosomal protein L1 family protein	NA	2.90679	2.05	-0.523632	-0.351406	-4.08175	25.2782	59.7215	1.02451650366081e-05	0.000116089
EAL62410.1	DDB_G0290009	sepiapterin reductase [Dictyostelium discoideum AX4]	Sepiapterin reductase (SPR) (SR) (EC 1.1.1.153)	sprA	-3.42927	-4.75859	3.32275	3.19012	1.67499	23.2028	59.6964	1.0260596687182e-05	0.000116089
XP_629508.1	DDB_G0292586	regulator of chromosome condensation domain-containing protein [Dictyostelium discoideum AX4]	Regulator of chromosome condensation domain-containing protein	NA	3.10249	3.20299	-2.87711	1.95485	-5.38322	21.5931	59.5431	1.03555482302556e-05	0.00011687
EAL69486.1	DDB_G0275471	COP9 signalosome complex subunit 8 [Dictyostelium discoideum AX4]	COP9 signalosome complex subunit 8 (Signalosome subunit 8)	csn8	1.93792	-3.97825	3.78466	3.26255	-5.00688	22.0096	59.4712	1.04004555575669e-05	0.000117083
EAL72753.1	DDB_G0270806	hypothetical protein DDB_G0270806 [Dictyostelium discoideum AX4]	D-lactate dehydrogenase (cytochrome) (EC 1.1.2.4)	NA	2.22729	1.00597	-6.48901	1.74523	1.51052	22.7342	59.3823	1.04563391100117e-05	0.000117419
EAL72410.1	DDB_G0270120	succinate dehydrogenase [Dictyostelium discoideum AX4]	Succinate dehydrogenase [ubiquinone] iron-sulfur subunit, mitochondrial (EC 1.3.5.1) (Iron-sulfur subunit of complex II) (Ip)	sdhB	0.80035	6.42377	0.220048	-4.95033	-2.49384	21.3832	59.235	1.05498116813553e-05	0.000117487
EAL63974.1	DDB_G0286953	hypothetical protein DDB_G0286953 [Dictyostelium discoideum AX4]	FZ domain-containing protein	NA	2.06414	2.20569	0.042089	1.16759	-5.47952	22.501	59.1768	1.05870150911346e-05	0.000117487
EAL64957.1	DDB_G0284987	hypothetical protein DDB_G0284987 [Dictyostelium discoideum AX4]	Flap endonuclease 1 (FEN-1) (EC 3.1.-.-) (Flap structure-specific endonuclease 1)	repG	2.3681	2.3219	-1.91948	0.0398796	-2.8104	22.3937	59.165	1.05945755043686e-05	0.000117487
EGC39234.1	DDB_G0292112	hypothetical protein DICPUDRAFT_147991 [Dictyostelium purpureum]	Galactokinase	galK	-3.66104	-3.66488	-2.20211	4.64582	4.88221	19.2797	59.1547	1.06011913984053e-05	0.000117487
CBV03243.1	DDB_G0292380	unnamed protein product [Dictyostelium discoideum]	NA	fhbB	2.42085	0.896726	2.00135	-1.60394	-3.71498	23.7434	59.1464	1.06065215374424e-05	0.000117487
AAA33210.1	DDB_G0272562	CsbB [Dictyostelium discoideum]	Glycoprotein 24B (gp24B) (Contact site B protein B)	csbB	0.187086	-6.21172	1.72555	1.58183	2.71726	21.3655	59.127	1.06189915019204e-05	0.000117487
EAL66157.1	DDB_G0282595	hypothetical protein DDB_G0282595 [Dictyostelium discoideum AX4]	ADF-H domain-containing protein	gmfA	0.551248	6.68117	-1.25104	-0.699978	-5.2814	21.4075	58.9917	1.07064730782218e-05	0.000118165
KAK5584688.1	DDB_G0282279	hypothetical protein RB653_006304 [Dictyostelium firmibasis]	Profilin	NA	-2.15302	0.195427	-2.65712	0.375021	4.23969	18.461	58.8935	1.07705354005339e-05	0.000118498
EAL68341.1	DDB_G0278337	hypothetical protein DDB_G0278337 [Dictyostelium discoideum AX4]	Uncharacterized protein	NA	1.66285	2.16605	1.21626	0.0238897	-5.06904	20.7742	58.841	1.08050009200071e-05	0.000118498
EAL62849.1	DDB_G0289231	peptidase S28 family protein [Dictyostelium discoideum AX4]	Peptidase S28 family protein	NA	4.82578	4.65905	-3.9632	-1.43126	-4.09037	19.9169	58.8249	1.08155799291883e-05	0.000118498
XP_640676.1	DDB_G0281435	ribosomal protein L17, mitochondrial [Dictyostelium discoideum AX4]	Large ribosomal subunit protein bL17m (39S ribosomal protein L17, mitochondrial) (L17mt) (MRP-L17)	mrpl17	-0.506107	0.181471	4.34238	-0.0877543	-3.92999	25.5018	58.7548	1.08618374912881e-05	0.00011854
XP_640287.1	DDB_G0282209	type A von Willebrand factor domain-containing protein [Dictyostelium discoideum AX4]	Type A von Willebrand factor domain-containing protein	NA	2.17073	1.93598	-0.0883378	-0.472059	-3.54631	22.7301	58.692	1.09035700189991e-05	0.00011854
EAL72695.1	DDB_G0270690	hypothetical protein DDB_G0270690 [Dictyostelium discoideum AX4]	UspA domain-containing protein	NA	0.385362	-2.66821	3.08789	3.07766	-3.8827	21.2628	58.6771	1.09134646693471e-05	0.00011854
EAL68275.1	DDB_G0278205	eukaryotic translation initiation factor 1A [Dictyostelium discoideum AX4]	Eukaryotic translation initiation factor 1A (eIF-1A) (Eukaryotic translation initiation factor 4C) (eIF-4C)	eif1a	0.675023	0.6756	1.82796	0.783166	-3.96175	25.1285	58.6601	1.0924777967635e-05	0.00011854
EAL69349.1	DDB_G0276099	hypothetical protein DDB_G0276099 [Dictyostelium discoideum AX4]	Uncharacterized protein	NA	-2.48717	0.343771	-2.0373	2.46661	1.71408	20.1686	58.5527	1.09967107312688e-05	0.000119034
KAK5582847.1	DDB_G0278883	hypothetical protein RB653_004436 [Dictyostelium firmibasis]	UspA domain-containing protein	NA	3.01181	3.76951	-2.62901	-0.488964	-3.66334	19.4918	58.4422	1.10713069466073e-05	0.000119554
Q54IA0.1	DDB_G0288903	RecName: Full=Cytochrome c oxidase assembly protein COX19	Cytochrome c oxidase assembly protein COX19	cox19 DDB_G0288903	-3.55359	0.48806	-0.969771	-1.26714	5.30244	19.2428	58.008	1.13708436585269e-05	0.000122495
EAL70045.1	DDB_G0274305	hypothetical protein DDB_G0274305 [Dictyostelium discoideum AX4]	Uncharacterized protein	NA	3.36364	1.75855	0.849958	1.56341	-7.53556	22.3583	57.9647	1.14012501217726e-05	0.000122529
EAL71313.1	DDB_G0272322	hypothetical protein DDB_G0272322 [Dictyostelium discoideum AX4]	Amidinotransferase	NA	0.0113613	-2.94168	5.65029	-4.35907	1.63909	22.5666	57.9064	1.1442388653458e-05	0.000122679
EAL68441.1	DDB_G0278537	hypothetical protein DDB_G0278537 [Dictyostelium discoideum AX4]	Carbohydrate binding domain-containing protein	NA	-1.36313	-2.9841	-0.879582	0.269277	4.95754	18.6851	57.7183	1.15763648417901e-05	0.000123515
AAM00238.1	DDB_G0293530	apoptosis-linked gene 2 [Dictyostelium discoideum]	Penta-EF hand domain-containing protein 2 (Apoptosis-linked gene 2 protein homolog B) (Dd-ALG-2b) (DdPEF-2)	pefB	2.99915	-0.896122	4.48462	-0.229424	-6.35823	21.0956	57.6757	1.16070459756986e-05	0.000123515
EAL65892.1	DDB_G0283125	N-terminal delta endotoxin domain-containing protein [Dictyostelium discoideum AX4]	N-terminal delta endotoxin domain-containing protein	NA	-3.70266	-3.67339	2.67104	2.21627	2.48874	21.2342	57.6361	1.16355474242618e-05	0.000123515
EAL65374.1	DDB_G0284067	citrate lyase subunit beta-like protein [Dictyostelium discoideum AX4]	Citrate lyase subunit beta-like protein	clybl	-2.89099	2.14861	1.18666	-3.09604	2.65176	24.404	57.5787	1.16771429035465e-05	0.000123515
EAL73003.1	DDB_G0268828	hypothetical protein DDB_G0268828 [Dictyostelium discoideum AX4]	Uncharacterized protein	NA	-4.75389	3.31701	3.41592	3.48509	-5.46413	22.2786	57.5482	1.16992970144357e-05	0.000123515
XP_643336.2	DDB_G0276051	hypothetical protein DDB_G0276051 [Dictyostelium discoideum AX4]	H-type lectin domain-containing protein	NA	-0.488719	-2.43052	-1.94051	-2.91474	7.77449	20.1572	57.5244	1.17166234832069e-05	0.000123515
XP_642955.1	DDB_G0276977	hypothetical protein DDB_G0276977 [Dictyostelium discoideum AX4]	Double-strand-break repair protein rad21 homolog	NA	-1.35358	-2.57905	2.76986	3.36121	-2.19844	19.1378	57.4982	1.17357215369928e-05	0.000123515
KAK5578179.1	DDB_G0276855	hypothetical protein RB653_003132 [Dictyostelium firmibasis]	WD40 repeat-containing protein SMU1	NA	1.28471	0.698935	-4.07807	1.07842	1.01601	20.585	57.4392	1.1778947006279e-05	0.000123515
CAG38079.1	DDB_G0285589	diaphanous-related formin dDia2 [Dictyostelium discoideum]	Formin-H (Diaphanous-related formin dia2) (dDia2)	forH	3.49042	-4.63721	1.90039	0.670367	-1.42397	21.5064	57.3236	1.18641312631588e-05	0.000123515
EAL62402.1	DDB_G0290083	phenylacetic acid degradation-related protein [Dictyostelium discoideum AX4]	Phenylacetic acid degradation-related protein	NA	-2.82873	2.96336	-0.814565	1.06507	-0.385137	21.6572	57.2985	1.18827044505011e-05	0.000123515
KAK5578541.1	DDB_G0287621	hypothetical protein RB653_008213 [Dictyostelium firmibasis]	mannose-1-phosphate guanylyltransferase (EC 2.7.7.13)	yme2 DDB_G0287621	1.19683	0.0510041	-2.52528	5.05005	-3.77261	22.3369	57.2689	1.19047112621605e-05	0.000123515
XP_643751.1	DDB_G0275255	hypothetical protein DDB_G0275255 [Dictyostelium discoideum AX4]	Uncharacterized protein DDB_G0275255	NA	-3.37718	-4.02153	-3.08854	2.87569	7.61156	19.8585	57.231	1.19329031955448e-05	0.000123515
ABR23225.1	DDB_G0282141	hisactophilin C49S mutant/phototropin PHY3 fusion protein [Expression vector pNCO-HISACT-(C49S)-ASLOV2-syn]	Hisactophilin	hatA	3.56292	3.10737	4.61354	-5.27634	-6.00748	22.1948	57.2285	1.19348334581056e-05	0.000123515
KAK5580384.1	DDB_G0286189	hypothetical protein RB653_000400 [Dictyostelium firmibasis]	Ubiquitin-like domain-containing protein	SUMO sumo DDB_G0286189	0.693764	0.336708	0.652091	2.09831	-3.78087	24.1943	57.2187	1.19421051768237e-05	0.000123515
EAL67988.1	DDB_G0278773	major sperm protein domain-containing protein [Dictyostelium discoideum AX4]	Major sperm protein domain-containing protein	NA	2.9636	-2.23662	1.61336	-0.294658	-2.04568	22.303	57.2052	1.19522208354058e-05	0.000123515
EAL62209.1	DDB_G0290387	hypothetical protein DDB_G0290387 [Dictyostelium discoideum AX4]	Uncharacterized protein DDB_G0290387	NA	5.27149	5.01296	-3.72288	-1.67528	-4.88629	20.6297	57.1709	1.19778692472486e-05	0.000123515
XP_642200.1	DDB_G0278629	hypothetical protein DDB_G0278629 [Dictyostelium discoideum AX4]	Leucine-rich repeat-containing protein	NA	1.34597	2.11443	2.06729	0.630348	-6.15803	21.8139	57.1592	1.19866514335165e-05	0.000123515
XP_647461.1	DDB_G0267978	calpain-like cysteine protease [Dictyostelium discoideum AX4]	Serine/threonine-protein kinase 4 homolog B (EC 2.7.11.1) (Kinase responsive to stress B) (STE20-like kinase krsB)	krsB	2.59877	-1.57805	2.57212	1.36012	-4.95296	20.6449	57.069	1.20545419103809e-05	0.000123931
AAA65499.1	DDB_G0284473	H(+)-transporting ATPase [Dictyostelium discoideum]	V-type proton ATPase subunit C (V-ATPase subunit C) (Vacuolar proton pump subunit C)	vatC	3.5538	0.931319	1.30352	0.236815	-6.02545	24.8678	56.8139	1.22492202296484e-05	0.000125441
XP_644145.1	DDB_G0274657	glutaredoxin-related family protein [Dictyostelium discoideum AX4]	Monothiol glutaredoxin-5, mitochondrial	grx5	1.78387	2.89377	-6.76348	0.505384	1.58046	23.2852	56.8036	1.22571718704179e-05	0.000125441
XP_637184.1	DDB_G0287549	hypothetical protein DDB_G0287549 [Dictyostelium discoideum AX4]	Spore germination protein 1/2/3-related protein	NA	-3.06325	-3.23779	-2.22099	-0.880988	9.40301	20.2844	56.6984	1.2338714434834e-05	0.000125963
EAL73457.1	DDB_G0268008	hypothetical protein DDB_G0268008 [Dictyostelium discoideum AX4]	FAD dependent oxidoreductase domain-containing protein	NA	5.96164	4.29565	-4.38921	-2.3109	-3.55718	20.0488	56.6658	1.23640990945537e-05	0.000125963
EAL66911.1	DDB_G0281229	SAP DNA-binding domain-containing protein [Dictyostelium discoideum AX4]	SAP DNA-binding domain-containing protein	PNKP	-4.08308	-0.130863	1.2007	2.74344	0.269811	20.8953	56.4288	1.25508114872053e-05	0.000127308
EAL69590.1	DDB_G0275679	hypothetical protein DDB_G0275679 [Dictyostelium discoideum AX4]	Rac guanine nucleotide exchange factor JJ (RacGEF JJ)	gxcJJ	2.46729	-0.124396	0.750793	0.502016	-3.5957	21.1409	56.3603	1.26054336677545e-05	0.000127308
EAL62995.1	DDB_G0288943	hypothetical protein DDB_G0288943 [Dictyostelium discoideum AX4]	Ubiquitin-like domain-containing protein	NA	4.02354	3.93453	-2.06624	-1.84774	-4.04408	19.3564	56.3465	1.26164876167289e-05	0.000127308
KAK5583702.1	DDB_G0292072	hypothetical protein RB653_005300 [Dictyostelium firmibasis]	Squalene synthase (SQS) (SS) (EC 2.5.1.21)	fdfT DDB_G0292072	4.82593	2.70066	-5.80019	0.219373	-1.94577	20.8855	56.327	1.26320851937549e-05	0.000127308
EAL62395.1	DDB_G0290069	hypothetical protein DDB_G0290069 [Dictyostelium discoideum AX4]	Phosphatidylinositol transfer protein 1 (PtdIns transfer protein 1) (DdPITP1)	pitA	2.08211	3.46653	-2.73692	-2.03685	-0.774874	24.6099	56.2933	1.26591436699745e-05	0.000127308
AAA33252.1	DDB_G0276761	spore coat protein [Dictyostelium discoideum]	Spore coat protein SP70 (Protein Beejin)	cotB	-5.24962	-3.27959	-4.12879	4.80701	7.851	22.3406	56.2851	1.26657378194136e-05	0.000127308
XP_647545.1	DDB_G0267428	hypothetical protein DDB_G0267428 [Dictyostelium discoideum AX4]	ABC transporter H family member 2	abcH2	3.59604	2.13358	2.33727	-2.8853	-5.1816	21.2707	56.223	1.27157736317421e-05	0.000127526
EAL64472.1	DDB_G0285875	U3 snoRNP protein [Dictyostelium discoideum AX4]	HEAT repeat-containing protein 1 homolog	heatr1	2.85858	0.906471	2.94962	0.261754	-6.97643	21.9919	56.14	1.2783125319633e-05	0.000127916
KAK5584430.1	DDB_G0302418	hypothetical protein RB653_006041 [Dictyostelium firmibasis]	Brix domain-containing protein	imp4	1.48673	1.79909	0.566782	-0.185971	-3.66663	22.934	56.0561	1.2851663666923e-05	0.000128317
XP_638473.1	DDB_G0284681	hypothetical protein DDB_G0284681 [Dictyostelium discoideum AX4]	SCP2 domain-containing protein	NA	-1.33814	4.3228	-3.0324	-6.03011	6.07784	23.2043	55.804	1.3060378941237e-05	0.000129854
XP_003294736.1	DDB_G0276415	40S ribosomal protein S18 [Dictyostelium purpureum]	40S ribosomal protein S18	rps18	-0.482658	-1.66785	0.310174	6.2364	-4.39607	22.7374	55.7732	1.3086116895554e-05	0.000129854
EAL68301.1	DDB_G0278257	hypothetical protein DDB_G0278257 [Dictyostelium discoideum AX4]	BRO1 domain-containing protein	NA	5.47539	0.513233	-2.45171	-0.65687	-2.88005	18.7687	55.7429	1.31116190913422e-05	0.000129854
XP_643506.1	DDB_G0275865	hypothetical protein DDB_G0275865 [Dictyostelium discoideum AX4]	Uncharacterized protein	NA	3.89876	1.08077	0.240424	2.33707	-7.55703	22.1284	55.7046	1.31438601823922e-05	0.000129854
KAK5574906.1	DDB_G0272374	hypothetical protein RB653_010160 [Dictyostelium firmibasis]	PRP1 splicing factor N-terminal domain-containing protein	prpf6 DDB_G0272374	0.14364	0.313461	-3.80616	2.03719	1.31188	20.4028	55.6975	1.31498078250639e-05	0.000129854
XP_629544.1	DDB_G0292566	3-hydroxyisobutyrate dehydrogenase [Dictyostelium discoideum AX4]	Probable 3-hydroxyisobutyrate dehydrogenase, mitochondrial (HIBADH) (EC 1.1.1.31)	hibA	-0.0594439	-3.15118	4.44253	-5.89504	4.66314	23.6596	55.6361	1.32017536806481e-05	0.000130082
EAL72287.1	DDB_G0269874	hypothetical protein DDB_G0269874 [Dictyostelium discoideum AX4]	SH3 domain-containing protein	NA	-4.44227	1.34905	0.941055	0.982384	1.16978	20.8991	55.5215	1.32993519489747e-05	0.000130758
EAL61213.1	DDB_G0292468	hypothetical protein DDB_G0292468 [Dictyostelium discoideum AX4]	Kri1-like C-terminal domain-containing protein	NA	3.27289	3.20575	-4.00989	2.8677	-5.33645	19.7364	55.4611	1.33511822916932e-05	0.000130774
EAL72189.1	DDB_G0269678	hypothetical protein DDB_G0269678 [Dictyostelium discoideum AX4]	Fucokinase	NA	1.15402	-2.51336	4.27719	1.90922	-4.82707	21.9082	55.4519	1.33591155232673e-05	0.000130774
CAA29844.1	DDB_G0289877	rp1024 protein [Dictyostelium discoideum]	Small ribosomal subunit protein uS4 (40S ribosomal protein 1024) (40S ribosomal protein S9) (Vegetative-specific protein V12)	rps9	2.81249	-0.00246172	4.16564	-1.80601	-5.16965	24.2116	55.4138	1.33919745535157e-05	0.000130811
KAK5576597.1	DDB_G0267786	hypothetical protein RB653_007741 [Dictyostelium firmibasis]	PH domain-containing protein	NA	6.09279	2.09884	-0.499277	-1.21076	-6.48159	20.9625	55.2394	1.35436537180666e-05	0.000132007
KAK5580854.1	DDB_G0284985	hypothetical protein RB653_000878 [Dictyostelium firmibasis]	Rab GTPase	rab1D DDB_G0284985	-3.77398	2.30626	1.18515	1.07007	-0.787502	24.4596	55.1614	1.36121393224957e-05	0.000132256
KAK5575062.1	DDB_G0272859	hypothetical protein RB653_010317 [Dictyostelium firmibasis]	Uncharacterized protein	pks14	1.80995	2.66514	-0.0731698	0.123013	-4.52493	22.4235	55.1435	1.36279698196321e-05	0.000132256
3ORF	DDB_G0272684	A Chain A, Dihydropteridine reductase	Dihydropteridine reductase (EC 1.5.1.34) (Quinoid dihydropteridine reductase)	qdpr	4.1589	-3.81358	4.28314	2.25714	-6.8856	22.922	55.0222	1.37355734240484e-05	0.000132874
Q54FB9.1	DDB_G0290971	RecName: Full=TNF receptor-associated factor family protein DDB_G0290971	TNF receptor-associated factor family protein DDB_G0290971	DDB_G0290971	2.05546	0.86001	1.20342	0.454348	-4.57323	21.7664	54.9898	1.37644886851284e-05	0.000132874
Q54FW5.1	DDB_G0290563	RecName: Full=Putative calcium up-regulated protein H	Putative calcium up-regulated protein H	cupH DDB_G0290563	4.00986	4.10498	2.41536	-3.11037	-7.41983	21.6151	54.9722	1.37802121999867e-05	0.000132874
AAN46878.1	DDB_G0277915	nucleotide exchange factor RasGEF I [Dictyostelium discoideum]	Ras guanine nucleotide exchange factor I (RasGEF domain-containing protein I)	gefI	3.29038	1.31606	0.717156	-1.52084	-3.80276	21.8285	54.9231	1.3824269930602e-05	0.000132988
XP_635463.1	DDB_G0291029	sulfate adenylyltransferase [Dictyostelium discoideum AX4]	sulfate adenylyltransferase (EC 2.7.7.4)	NA	5.60073	2.99565	-2.59904	-1.01775	-4.9796	23.5611	54.8934	1.3851026829113e-05	0.000132988
EAL60859.1	DDB_G0293014	hypothetical protein DDB_G0293014 [Dictyostelium discoideum AX4]	Serine protease K12H4.7	NA	3.49187	2.7336	-1.58837	-1.4925	-3.1446	24.1363	54.7902	1.39443868130953e-05	0.000133599
KAK5583206.1	DDB_G0277825	hypothetical protein RB653_004797 [Dictyostelium firmibasis]	Actin-related protein 2/3 complex subunit	arcA Arc40 arpD DDB_G0277825	-1.76267	-2.96542	4.1205	3.46591	-2.85832	23.8024	54.6808	1.40442986896448e-05	0.000134271
XP_647137.1	DDB_G0267570	hypothetical protein DDB_G0267570 [Dictyostelium discoideum AX4]	Uncharacterized protein	NA	3.99838	-0.896446	-0.686525	-1.35602	-1.05939	23.1637	54.5675	1.41486860458602e-05	0.000134943
EAL66843.1	DDB_G0281093	JE0321 ribosomal protein L37a [similarity] - slime mold (Dictyostelium discoideum)	Large ribosomal subunit protein eL43 (60S ribosomal protein L37a)	rpl37A	1.50257	2.15182	2.39716	2.31139	-8.36294	23.6803	54.5291	1.41843313327851e-05	0.000134943
EGC40048.1	DDB_G0289487	hypothetical protein DICPUDRAFT_74418 [Dictyostelium purpureum]	Actin	act3	1.87049	3.06605	-0.940777	0.224871	-4.22064	24.693	54.5073	1.42045465235605e-05	0.000134943
KAK5581011.1	DDB_G0284669	hypothetical protein RB653_001038 [Dictyostelium firmibasis]	ribose-phosphate diphosphokinase (EC 2.7.6.1)	prsA DDB_G0284669	3.00873	-4.35821	0.95078	0.40824	-0.00953701	27.5899	54.3269	1.43736870670367e-05	0.000136263
XP_643495.1	DDB_G0275541	hypothetical protein DDB_G0275541 [Dictyostelium discoideum AX4]	PIH1D1/2/3 CS-like domain-containing protein	NA	2.67482	2.21934	2.38072	-1.40595	-5.86893	22.1392	54.2694	1.44281272393106e-05	0.000136491
XP_643271.1	DDB_G0276221	hypothetical protein DDB_G0276221 [Dictyostelium discoideum AX4]	WASH complex subunit 2	washc2	3.34899	-2.84209	0.738981	-1.94324	0.697359	20.7162	54.1981	1.44959488311675e-05	0.000136845
EAL62266.1	DDB_G0290279	diacylglycerol O-acyltransferase 2 [Dictyostelium discoideum AX4]	Diacylglycerol O-acyltransferase 2 (EC 2.3.1.20) (Acyl-CoA retinol O-fatty-acyltransferase) (ARAT) (Retinol O-fatty-acyltransferase) (EC 2.3.1.76) (Diglyceride acyltransferase 2)	dgat2	-1.01207	-3.88703	0.886763	1.65715	2.35518	20.8357	54.128	1.45631065808152e-05	0.000137192
XP_641300.1	DDB_G0280199	glutamate decarboxylase [Dictyostelium discoideum AX4]	Glutamate decarboxylase A (EC 4.1.1.15)	gadA	-2.07272	-4.55981	-5.23313	5.35083	6.51484	20.7644	53.9658	1.4719975502236e-05	0.000138093
Q75JK6.1	DDB_G0276241	RecName: Full=ATP synthase subunit epsilon, mitochondrial; Short=ATPase subunit epsilon; AltName: Full=ATP synthase F1 subunit epsilon	ATP synthase F(1) complex subunit epsilon, mitochondrial (ATPase subunit epsilon) (ATP synthase F1 subunit epsilon)	atp5f1e atp15 atp5e DDB_G0276241	1.17331	2.5406	1.34322	-0.361605	-4.69552	24.613	53.9494	1.47358878886788e-05	0.000138093
XP_642727.1	DDB_G0277203	NAD-dependent epimerase/dehydratase family protein [Dictyostelium discoideum AX4]	NAD-dependent epimerase/dehydratase family protein	NA	-1.08779	-2.4436	1.14116	-2.3705	4.76072	22.0357	53.9119	1.47724736882898e-05	0.000138093
EAL65838.1	DDB_G0283199	hypothetical protein DDB_G0283199 [Dictyostelium discoideum AX4]	Isochorismatase family protein 2B	NA	1.54219	3.79491	-4.35886	0.489181	-1.46742	20.3883	53.9027	1.47814846434379e-05	0.000138093
KAK5575761.1	DDB_G0269860	hypothetical protein RB653_006895 [Dictyostelium firmibasis]	Importin N-terminal domain-containing protein	NA	5.57273	1.08621	-0.832065	-1.94342	-3.88346	20.4598	53.8664	1.48171392459795e-05	0.00013814
XP_636799.1	DDB_G0288305	SNO glutamine amidotransferase family protein [Dictyostelium discoideum AX4]	Probable pyridoxal 5'-phosphate synthase subunit pdx2 (EC 4.3.3.6) (Pyridoxal 5'-phosphate synthase glutaminase subunit) (EC 3.5.1.2)	pdx2	-0.43155	3.19975	-1.40666	2.98401	-4.34555	22.322	53.7261	1.49556139737707e-05	0.000139143
EAL73097.1	DDB_G0269016	cytochrome P450 family protein [Dictyostelium discoideum AX4]	Probable cytochrome P450 524A1 (EC 1.14.-.-)	cyp524A1	6.15367	2.49496	-1.11891	-2.49033	-5.03939	23.0495	53.675	1.50064593946486e-05	0.000139328
EAL67481.1	DDB_G0280019	hypothetical protein DDB_G0280019 [Dictyostelium discoideum AX4]	DJ-1/PfpI domain-containing protein	NA	-1.2418	-3.82624	-4.64117	5.63182	4.07739	21.198	53.498	1.51843471811842e-05	0.000139956
EGC35876.1	DDB_G0267714	hypothetical protein DICPUDRAFT_151707 [Dictyostelium purpureum]	RRM domain-containing protein	sf3b4	-1.63068	2.96943	-2.4224	-2.3612	3.44485	19.4311	53.4957	1.51867348226729e-05	0.000139956
EAL60884.1	DDB_G0293064	hypothetical protein DDB_G0293064 [Dictyostelium discoideum AX4]	RNA helicase (EC 3.6.4.13)	NA	4.86659	1.60571	-2.27514	-2.05789	-2.13927	23.2177	53.4893	1.51932274110734e-05	0.000139956
XP_647675.1	DDB_G0268248	hypothetical protein DDB_G0268248 [Dictyostelium discoideum AX4]	EGF-like domain-containing protein	NA	-3.1666	-4.01491	-3.4543	0.941645	9.69416	21.1447	53.4842	1.51984179624259e-05	0.000139956
Q54DY1.1	DDB_G0291916	RecName: Full=Arginine biosynthesis bifunctional protein ArgJ, mitochondrial; Includes: RecName: Full=Glutamate N-acetyltransferase; Short=GAT; AltName: Full=Ornithine acetyltransferase; Short=OATase; AltName: Full=Ornithine transacetylase; Includes: RecName: Full=Amino-acid acetyltransferase; AltName: Full=N-acetylglutamate synthase; Short=AGS; Contains: RecName: Full=Arginine biosynthesis bifun…	Arginine biosynthesis bifunctional protein ArgJ, mitochondrial [Cleaved into: Arginine biosynthesis bifunctional protein ArgJ alpha chain; Arginine biosynthesis bifunctional protein ArgJ beta chain] [Includes: Glutamate N-acetyltransferase (GAT) (EC 2.3.1.35) (Ornithine acetyltransferase) (OATase) (Ornithine transacetylase); Amino-acid acetyltransferase (EC 2.3.1.1) (N-acetylglutamate synthase) (…	argJ arg7 DDB_G0291916	1.63369	-0.404426	3.55673	0.568261	-5.35426	21.9477	53.44	1.52432477149445e-05	0.000140082
AAM00237.1	DDB_G0291081	apoptosis-linked gene 2 [Dictyostelium discoideum]	Penta-EF hand domain-containing protein 1 (Apoptosis-linked gene 2 protein homolog A) (Dd-ALG-2a) (DdPEF-1)	pefA	2.28466	1.12194	1.14895	0.865193	-5.42074	24.9136	53.2622	1.54255456632491e-05	0.00014141
XP_635362.1	DDB_G0291121	esterase/lipase/thioesterase domain-containing protein [Dictyostelium discoideum AX4]	Vegetative-specific protein H5	cinB	0.58884	-3.36657	0.439705	-0.29111	2.62914	24.6451	53.2275	1.54614330982151e-05	0.00014141
EAL61864.1	DDB_G0291161	hypothetical protein DDB_G0291161 [Dictyostelium discoideum AX4]	Maestro heat-like repeat-containing protein family member 1 (HEAT repeat-containing protein 7A homolog)	mroh1	3.05426	1.18956	0.159668	-1.12754	-3.27595	24.2747	53.176	1.55149080180633e-05	0.00014141
EAL64247.1	DDB_G0286445	hypothetical protein DDB_G0286445 [Dictyostelium discoideum AX4]	Tim44-like domain-containing protein	NA	3.32201	1.00308	1.47905	-0.946351	-4.85779	20.6873	53.1195	1.55739314849922e-05	0.00014141
KAK5583453.1	DDB_G0291406	hypothetical protein RB653_005048 [Dictyostelium firmibasis]	Ankyrin repeat-containing protein	NA	-0.905354	-0.923538	-0.974365	6.49688	-3.69363	18.6428	53.097	1.55974057538672e-05	0.00014141
XP_638003.1	DDB_G0285917	hypothetical protein DDB_G0285917 [Dictyostelium discoideum AX4]	Uncharacterized protein DDB_G0285917	NA	-1.20777	-4.26222	4.04265	2.85193	-1.42459	20.213	53.0746	1.56208820365298e-05	0.00014141
KAK5584755.1	DDB_G0282515	hypothetical protein RB653_006372 [Dictyostelium firmibasis]	Thioredoxin domain-containing protein	NA	3.09524	2.53024	-3.72677	4.45525	-6.35397	21.9537	53.0741	1.56214832897392e-05	0.00014141
XP_645283.1	DDB_G0272208	isocitrate dehydrogenase (NADP+) [Dictyostelium discoideum AX4]	Isocitrate dehydrogenase [NADP] cytoplasmic (EC 1.1.1.42) (Cytosolic NADP-isocitrate dehydrogenase 1) (IDH 1) (IDP 1) (NADP(+)-specific ICDH 1) (Oxalosuccinate decarboxylase 1)	idhC	2.48613	0.781151	2.06868	0.218323	-5.55428	26.5492	53.0574	1.56389910591783e-05	0.00014141
KAK5577792.1	DDB_G0276455	hypothetical protein RB653_002740 [Dictyostelium firmibasis]	Uncharacterized protein	gpaG DDB_G0276455	1.40777	1.38269	0.869095	0.395965	-4.05552	23.0124	52.8825	1.58242142468604e-05	0.000142235
KAK5578877.1	DDB_G0288479	hypothetical protein RB653_008552 [Dictyostelium firmibasis]	U6 snRNA-associated Sm-like protein LSm8	lsm8 DDB_G0288479	1.86205	2.49242	-5.90524	0.785943	0.76482	21.4424	52.8806	1.58262674908325e-05	0.000142235
EAL62517.1	DDB_G0289833	Phox domain-containing protein [Dictyostelium discoideum AX4]	Phox domain-containing protein	snxA	1.84225	-0.278752	-4.98298	6.62385	-3.20436	19.635	52.8539	1.58548158667041e-05	0.000142235
EAL69861.1	DDB_G0275161	hypothetical protein DDB_G0275161 [Dictyostelium discoideum AX4]	Uncharacterized protein DDB_G0275161	NA	-0.7425	5.30002	-4.67033	-0.508763	0.621574	19.2249	52.8512	1.58577214051746e-05	0.000142235
AAT72747.1	DDB_G0286371	NCS-1/frequenin-related protein [Dictyostelium discoideum]	Calcium-binding protein M	cbpM	2.14809	2.79325	0.0492055	-0.564419	-4.42612	24.4295	52.8169	1.5894466374936e-05	0.000142235
EAL66302.1	DDB_G0282193	hypothetical protein DDB_G0282193 [Dictyostelium discoideum AX4]	UspA domain-containing protein	NA	-1.83594	-0.676009	-3.16918	-2.21782	7.89895	19.5058	52.7934	1.59196817829256e-05	0.000142235
Q54IL7.1	DDB_G0288671	RecName: Full=Pyrroline-5-carboxylate reductase 1; Short=P5C reductase 1; Short=P5CR 1	Pyrroline-5-carboxylate reductase 1 (P5C reductase 1) (P5CR 1) (EC 1.5.1.2)	pycr1 DDB_G0288671	3.38992	-2.16582	-2.59909	1.3522	0.0227918	19.5988	52.6901	1.60312836400543e-05	0.000142688
EGC37806.1	DDB_G0292122	proteasome subunit alpha type 2 [Dictyostelium purpureum]	Proteasome subunit alpha type	psmA2	1.72518	1.76095	1.87514	1.74213	-7.1034	24.3705	52.6878	1.60337294669057e-05	0.000142688
EAL62949.1	DDB_G0288989	hypothetical protein DDB_G0288989 [Dictyostelium discoideum AX4]	Protein NipSnap homolog	nipsnap	1.5534	5.61527	-3.3962	0.938999	-4.71147	20.2065	52.6092	1.61193250445792e-05	0.000143166
EAL70423.1	DDB_G0273979	26S proteasome regulatory subunit S14 [Dictyostelium discoideum AX4]	Probable 26S proteasome non-ATPase regulatory subunit 8 (26S proteasome regulatory subunit RPN12) (26S proteasome regulatory subunit S14) (Protein M4) (Vegetative cell protein X)	psmD8-1; psmD8-2	3.38138	0.784368	4.35601	-6.56035	-1.96141	24.3035	52.498	1.62413443402478e-05	0.000143966
XP_637284.1	DDB_G0287391	Ran binding protein 1 domain-containing protein [Dictyostelium discoideum AX4]	Ran-specific GTPase-activating protein homolog (Ran-binding protein 1) (RanBP1)	ranbp1	-0.313538	-3.5758	0.281331	-5.89173	9.49973	22.1469	52.3731	1.63798625543315e-05	0.000144909
XP_641975.1	DDB_G0278805	hypothetical protein DDB_G0278805 [Dictyostelium discoideum AX4]	Bacterial surface antigen (D15) domain-containing protein	NA	2.94095	-5.30318	-0.275474	1.09276	1.54495	22.9565	52.2469	1.65213135428488e-05	0.000145873
EAL67432.1	DDB_G0279921	glycoprotein 130 [Dictyostelium discoideum AX4]	Glycoprotein 130	gp130	4.26143	0.900186	-1.59046	-1.17665	-2.3945	24.998	52.0588	1.67350121648132e-05	0.000147471
Q55GP8.1	DDB_G0267568	RecName: Full=Rho GTPase-activating protein gacO; AltName: Full=GTPase activating factor for raC protein O	Rho GTPase-activating protein gacO (GTPase activating factor for raC protein O)	gacO DDB_G0267568	3.62503	1.91158	-2.12627	-0.420449	-2.98989	22.1147	51.9616	1.68468426118035e-05	0.000148113
EAL63572.1	DDB_G0287851	hypothetical protein DDB_G0287851 [Dictyostelium discoideum AX4]	Insulin-degrading enzyme homolog (EC 3.4.24.-) (Insulin protease homolog) (Insulinase homolog) (Insulysin homolog)	NA	0.853587	-5.65055	2.65285	1.86011	0.284004	21.2475	51.9385	1.68735890810891e-05	0.000148113
XP_643347.1	DDB_G0276039	hypothetical protein DDB_G0276039 [Dictyostelium discoideum AX4]	Small ribosomal subunit protein mS41	NA	1.54823	0.908919	-4.33652	1.52406	0.355319	24.2807	51.7991	1.703594459466e-05	0.000149092
EAL72915.1	DDB_G0268652	3',5'-bisphosphate nucleotidase [Dictyostelium discoideum AX4]	3'(2'),5'-bisphosphate nucleotidase (EC 3.1.3.7) (3'(2'),5-bisphosphonucleoside 3'(2')-phosphohydrolase) (DPNPase) (Inositol polyphosphate 1-phosphatase) (IPPase) (Inositol-1,4-bisphosphate 1-phosphatase) (EC 3.1.3.57)	NA	2.63524	-4.84459	-0.468202	2.20482	0.472739	24.0174	51.7859	1.70513372585048e-05	0.000149092
AAF80384.1	DDB_G0269226	cycloartenol synthase, partial [Dictyostelium discoideum]	Cycloartenol synthase (EC 5.4.99.8) (2,3-epoxysqualene--cycloartenol cyclase) (Oxidosqualene cyclase)	cas1	3.10984	1.18358	-4.78341	0.658286	-0.168296	23.6414	51.6641	1.71950245575564e-05	0.00014977
EAL72359.1	DDB_G0270018	hypothetical protein DDB_G0270018 [Dictyostelium discoideum AX4]	Uncharacterized protein	NA	2.85112	3.55256	-5.4688	0.559114	-1.49399	22.1336	51.6638	1.71954399393733e-05	0.00014977
EAL61762.1	DDB_G0291556	protein arginine methyltransferase [Dictyostelium discoideum AX4]	Protein arginine N-methyltransferase 1 (EC 2.1.1.319) (Histone-arginine N-methyltransferase PRMT1)	prmt1	1.56042	2.10785	-1.57708	0.826651	-2.91784	23.6043	51.6316	1.72336004153385e-05	0.000149813
AAA08249.2	DDB_G0280533	V4 [Dictyostelium discoideum]	Vegetative-specific protein V4	lmcB	2.06855	1.9059	-1.45085	1.17253	-3.69613	24.5618	51.5885	1.72849782429934e-05	0.000149916
GAM19553.1	DDB_G0287825	hypothetical protein SAMD00019534_027280 [Acytostelium subglobosum LB1]	NA	NA	2.92685	-6.3436	-3.34595	4.37883	2.38387	23.6574	51.5501	1.73308827111753e-05	0.000149916
Q54LV6.1	DDB_G0286393	RecName: Full=Uncharacterized protein DDB_G0286393	Uncharacterized protein DDB_G0286393	DDB_G0286393	-0.665754	1.89526	3.73837	-0.456123	-4.51175	19.6604	51.538	1.73453620732986e-05	0.000149916
EAL73431.1	DDB_G0267956	component of SCAR regulatory complex [Dictyostelium discoideum AX4]	Abl interactor homolog	abiA	-0.709443	4.02804	-2.38256	3.16408	-4.10011	19.2633	51.4314	1.74737351867763e-05	0.000150343
AAC47482.1	DDB_G0279187	cysteine proteinase [Dictyostelium discoideum]	Cysteine proteinase 7 (EC 3.4.22.-) (Proteinase 1)	cprG	-3.85699	2.35142	2.37219	0.16851	-1.03513	25.7923	51.4214	1.74858412660071e-05	0.000150343
EAL65621.1	DDB_G0283709	oxysterol binding family protein, member 8 [Dictyostelium discoideum AX4]	Oxysterol-binding protein 8 (OSBPh)	osbH	2.49715	-0.949785	2.11151	1.02782	-4.68669	24.2291	51.4139	1.74949383972298e-05	0.000150343
EAL71002.1	DDB_G0272730	hypothetical protein DDB_G0272730 [Dictyostelium discoideum AX4]	Alpha-1,3/1,6-mannosyltransferase ALG2 (EC 2.4.1.132) (EC 2.4.1.257) (Asparagine-linked glycosylation protein 2 homolog) (GDP-Man:Man(1)GlcNAc(2)-PP-Dol alpha-1,3-mannosyltransferase) (GDP-Man:Man(1)GlcNAc(2)-PP-dolichol mannosyltransferase) (GDP-Man:Man(2)GlcNAc(2)-PP-Dol alpha-1,6-mannosyltransferase)	alg2	1.68011	3.50029	-3.14676	0.643232	-2.67687	20.1903	51.348	1.75751126527567e-05	0.000150744
EAL72887.1	DDB_G0271074	hypothetical protein DDB_G0271074 [Dictyostelium discoideum AX4]	Calmodulin-binding protein CaM-BP15	NA	-3.68332	-3.33286	-1.76932	2.04349	6.74201	21.8778	51.2028	1.77531492170039e-05	0.000151546
EAL67606.1	DDB_G0279663	SAP DNA-binding domain-containing protein [Dictyostelium discoideum AX4]	SAP DNA-binding domain-containing protein	NA	1.74667	2.34665	-5.09398	1.79642	-0.795754	23.9895	51.1779	1.77839993425251e-05	0.000151546
EGC28331.1	DDB_G0289317	hypothetical protein DICPUDRAFT_51911 [Dictyostelium purpureum]	Uncharacterized protein	NA	2.20693	1.82195	-1.73186	-2.83763	0.540611	25.9955	51.1469	1.78224202770052e-05	0.000151546
EAL72057.1	DDB_G0269414	hypothetical protein DDB_G0269414 [Dictyostelium discoideum AX4]	Probable 3-beta-hydroxysteroid-Delta(8),Delta(7)-isomerase (EC 5.3.3.5) (Cholestenol Delta-isomerase) (Delta(8)-Delta(7) sterol isomerase) (D8-D7 sterol isomerase) (Emopamil-binding protein homolog)	ebp	0.715223	-4.46694	1.85537	0.519821	1.37653	22.0726	51.1451	1.78246701375582e-05	0.000151546
XP_012755343.1	DDB_G0285461	hypothetical protein SAMD00019534_043990, partial [Acytostelium subglobosum LB1]	NA	pigK	2.98684	-2.09933	0.97887	1.91313	-3.77951	20.0413	51.1353	1.78368356392672e-05	0.000151546
KAK5576144.1	DDB_G0269282	hypothetical protein RB653_007285 [Dictyostelium firmibasis]	ATP-dependent protease subunit HslV	NA	-0.00163139	1.93414	-3.95872	1.38797	0.638238	23.0856	50.9623	1.80533780538894e-05	0.000152879
XP_640509.1	DDB_G0281935	hypothetical protein DDB_G0281935 [Dictyostelium discoideum AX4]	Uncharacterized protein	NA	2.52061	1.25778	-3.84468	0.221229	-0.154932	20.7508	50.9362	1.80863455326974e-05	0.000152879
EAL73510.1	DDB_G0268114	hypothetical protein DDB_G0268114 [Dictyostelium discoideum AX4]	Uncharacterized protein	NA	1.66846	2.23169	-1.43978	0.753533	-3.2139	23.0926	50.9288	1.80956461833824e-05	0.000152879
XP_639137.1	DDB_G0283261	acyl-CoA oxidase [Dictyostelium discoideum AX4]	Acyl-coenzyme A oxidase	acoA	1.99094	-2.4252	-5.50299	2.35523	3.58202	21.7974	50.8164	1.82385595254282e-05	0.000153798
EAL61650.1	DDB_G0291332	hypothetical protein DDB_G0291332 [Dictyostelium discoideum AX4]	Phospholipid/glycerol acyltransferase domain-containing protein	NA	3.17334	1.70922	-4.02054	2.86615	-3.72817	20.3353	50.7316	1.83473460950972e-05	0.000154139
AAL74249.1	DDB_G0293438	ABC transporter AbcB2 [Dictyostelium discoideum]	ABC transporter B family member 2 (ABC transporter ABCB.2)	abcB2	4.4773	-0.110026	-0.0129824	-4.71787	0.363575	21.7429	50.7315	1.83474527524969e-05	0.000154139
EAL67664.1	DDB_G0279451	hypothetical protein DDB_G0279451 [Dictyostelium discoideum AX4]	Developmentally-regulated GTP-binding protein 2 homolog (DRG-2)	drg2	3.09547	3.01903	-3.97226	-0.72057	-1.42168	23.9436	50.6909	1.83998254911237e-05	0.000154291
EAL63939.1	DDB_G0287025	hypothetical protein DDB_G0287025 [Dictyostelium discoideum AX4]	Uncharacterized protein	NA	-0.553013	4.25256	-2.56725	-1.21431	0.0820085	19.8641	50.6214	1.84898747224186e-05	0.000154424
EAL61667.1	DDB_G0291366	hypothetical protein DDB_G0291366 [Dictyostelium discoideum AX4]	Redoxin domain-containing protein	NA	3.73471	4.58261	2.90971	-6.73526	-4.49177	23.1912	50.6197	1.84921307971964e-05	0.000154424
XP_638315.1	DDB_G0285289	hypothetical protein DDB_G0285289 [Dictyostelium discoideum AX4]	Uncharacterized protein	spoB	-2.02946	-1.10419	-4.65927	-2.72531	10.5182	20.4244	50.5994	1.85185340413637e-05	0.000154424
XP_641972.1	DDB_G0278799	hypothetical protein DDB_G0278799 [Dictyostelium discoideum AX4]	Luc7-like protein (Protein CROP homolog)	crop	-1.59352	-3.72074	0.533804	2.45388	2.32657	22.2263	50.4478	1.87172774715192e-05	0.000155793
EAL70283.1	DDB_G0274781	calcium-binding protein [Dictyostelium discoideum AX4]	Recoverin family protein DDB_G0274781	NA	1.39023	4.31399	-3.60863	-1.03635	-1.05925	22.922	50.3923	1.87908329957783e-05	0.000156003
EAL67622.1	DDB_G0279695	RNA recognition motif-containing protein RRM [Dictyostelium discoideum AX4]	RNA recognition motif-containing protein RRM	NA	2.4277	2.1168	0.810378	0.796884	-6.15176	22.8071	50.3637	1.88287414819472e-05	0.000156003
EAL61043.1	DDB_G0292738	hypothetical protein DDB_G0292738 [Dictyostelium discoideum AX4]	NmrA-like domain-containing protein	NA	3.15514	5.29276	-2.95812	-1.76001	-3.72977	19.9612	50.3504	1.8846523527779e-05	0.000156003
GAM19248.1	DDB_G0289593	hypothetical protein SAMD00019534_024230 [Acytostelium subglobosum LB1]	NA	tufM	2.58347	0.376719	0.590977	0.277878	-3.82904	27.3736	50.1943	1.90558265001628e-05	0.000157215
Q86H43.1	DDB_G0275655	RecName: Full=Alanine--tRNA ligase, mitochondrial; AltName: Full=Alanyl-tRNA synthetase; Short=AlaRS	Alanine--tRNA ligase, mitochondrial (EC 6.1.1.7) (Alanyl-tRNA synthetase) (AlaRS)	malaS DDB_G0275655	1.24527	-0.344788	-3.50414	2.03269	0.570976	20.9058	50.1893	1.90626826840889e-05	0.000157215
EAL64770.1	DDB_G0285391	RhoGEF domain-containing protein [Dictyostelium discoideum AX4]	RhoGEF domain-containing protein	xacC	3.34389	0.072268	0.683374	0.0627011	-4.16224	21.8424	50.1462	1.91209662105737e-05	0.000157407
XP_642304.1	DDB_G0278349	RNA-binding region RNP-1 domain-containing protein [Dictyostelium discoideum AX4]	Transformer-2 protein homolog	tra2	1.13778	0.484689	3.11662	2.01322	-6.75231	21.6627	50.0927	1.91937762081139e-05	0.000157513
XP_644195.1	DDB_G0274437	hypothetical protein DDB_G0274437 [Dictyostelium discoideum AX4]	Twinfilin	twfA	1.0793	-1.48372	-0.520475	-3.54945	4.47434	23.0093	50.0853	1.92037832829608e-05	0.000157513
XP_636951.1	DDB_G0288039	hypothetical protein DDB_G0288039 [Dictyostelium discoideum AX4]	Nudix hydrolase domain-containing protein	NA	3.63992	2.80329	-4.53097	1.55441	-3.46665	20.8987	49.857	1.95185061365645e-05	0.000159803
EAL61136.1	DDB_G0292666	hypothetical protein DDB_G0292666 [Dictyostelium discoideum AX4]	phosphomevalonate kinase (EC 2.7.4.2)	NA	4.82275	2.68652	-4.64232	0.946944	-3.81389	21.3042	49.7038	1.97332540494376e-05	0.000161268
KAK5583097.1	DDB_G0277917	hypothetical protein RB653_004687 [Dictyostelium firmibasis]	EF-hand domain-containing protein	mlcD DDB_G0277917	1.53903	2.59559	0.256396	0.363264	-4.75428	22.0514	49.55	1.99520505519592e-05	0.000162761
EAL66631.1	DDB_G0281739	RhoGAP domain-containing protein [Dictyostelium discoideum AX4]	Rho GTPase-activating protein gacY (GTPase activating factor for raC protein Y)	gacY	2.34649	1.74905	0.296624	-0.170634	-4.22154	20.9935	49.5022	2.00205815165786e-05	0.000162796
XP_642517.1	DDB_G0277699	hypothetical protein DDB_G0277699 [Dictyostelium discoideum AX4]	Transmembrane protein	NA	-0.701627	-2.99382	0.138924	2.04994	1.50658	21.8391	49.4966	2.0028649711841e-05	0.000162796
XP_644258.1	DDB_G0274213	U4/U6 small nuclear ribonucleoprotein [Dictyostelium discoideum AX4]	U4/U6 small nuclear ribonucleoprotein	prpf3	1.52079	-3.62514	-2.87675	2.23787	2.74323	20.3663	49.4171	2.01434817504907e-05	0.00016302
EAL66848.1	DDB_G0281103	hypothetical protein DDB_G0281103 [Dictyostelium discoideum AX4]	Uncharacterized protein	gpt10	2.68704	1.36385	-1.94747	3.09781	-5.20123	20.0344	49.4045	2.01616659159037e-05	0.00016302
XP_644030.3	DDB_G0274705	hypothetical protein DDB_G0274705 [Dictyostelium discoideum AX4]	Glutathione S-transferase domain-containing protein DDB_G0274705	NA	0.912202	4.33654	1.91357	-3.7113	-3.451	23.4934	49.4024	2.01648122219917e-05	0.00016302
Q54G70.1	DDB_G0290343	RecName: Full=Superoxide dismutase [Cu-Zn] 5	Superoxide dismutase [Cu-Zn] 5 (EC 1.15.1.1)	sodE DDB_G0290343	1.66023	2.09305	-0.248159	-0.210035	-3.29509	23.2533	49.3166	2.02898322420525e-05	0.000163737
EAL73277.1	DDB_G0267648	hypothetical protein DDB_G0267648 [Dictyostelium discoideum AX4]	Nuclear control of ATPase protein 2	nca2	3.56596	1.69722	-4.0209	2.13043	-3.3727	20.2322	49.2706	2.03572848632165e-05	0.000163987
Q54KS4.1	DDB_G0287147	RecName: Full=Guanine nucleotide-binding protein-like 3 homolog	Guanine nucleotide-binding protein-like 3 homolog	gnl3 DDB_G0287147	1.87792	0.857324	0.903647	1.25755	-4.89643	24.3018	49.1882	2.04786668888906e-05	0.000164493
XP_642365.1	DDB_G0278437	hypothetical protein DDB_G0278437 [Dictyostelium discoideum AX4]	Carbohydrate binding domain-containing protein	NA	-1.53599	-1.71453	-1.54325	-0.668274	5.46204	19.5213	49.1785	2.0493074631822e-05	0.000164493
EAL72785.1	DDB_G0270870	ATPase, class II, type 9B [Dictyostelium discoideum AX4]	Phospholipid-transporting ATPase (EC 7.6.2.1)	atp9b	3.90336	2.86816	-1.75898	-2.55567	-2.45687	19.4951	49.1537	2.05297891379326e-05	0.000164494
EAL70848.1	DDB_G0273601	EGF-like domain-containing protein [Dictyostelium discoideum AX4]	EGF-like domain-containing protein (p-selectin)	sigL	-4.32394	-4.83125	-1.73042	1.62172	9.2639	20.2487	49.1292	2.0566297978703e-05	0.000164494
KAK5582211.1	DDB_G0292752	hypothetical protein RB653_003794 [Dictyostelium firmibasis]	Calcium channel flower	NA	1.9715	0.849456	0.217033	0.4013	-3.43929	23.0097	49.0436	2.06941871361645e-05	0.000165223
EAL69781.1	DDB_G0275431	hypothetical protein DDB_G0275431 [Dictyostelium discoideum AX4]	Uncharacterized protein	NA	-0.0966487	-1.41917	-2.5299	1.91969	2.12603	19.0428	48.8893	2.09272044204949e-05	0.000166788
EAL65516.1	DDB_G0283803	phosphatidylethanolamine-binding protein PEBP [Dictyostelium discoideum AX4]	Phosphatidylethanolamine-binding protein PEBP	NA	2.09347	1.4536	1.48487	-0.252735	-4.77921	24.0013	48.7833	2.10892237125246e-05	0.00016739
EAL73113.1	DDB_G0269048	hypothetical protein DDB_G0269048 [Dictyostelium discoideum AX4]	Hemerythrin-like domain-containing protein	NA	4.06106	1.33885	-1.65516	-0.949895	-2.79486	24.3273	48.7743	2.11030200736494e-05	0.00016739
EAL65231.1	DDB_G0284365	hypothetical protein DDB_G0284365 [Dictyostelium discoideum AX4]	Phosphoribosyltransferase domain-containing protein	NA	2.65917	-4.51551	-1.90442	-1.92504	5.6858	20.8534	48.7671	2.11142382802764e-05	0.00016739
EAL73285.1	DDB_G0349279	hypothetical protein DDB_G0267664 [Dictyostelium discoideum AX4]	Transmembrane protein	NA	1.34049	0.325792	-6.24965	2.54099	2.04238	23.0468	48.7193	2.11878929251554e-05	0.000167679
AAB19231.1	DDB_G0287587	The knockout of this gene causes small aggregate formation in Dictyostelium; Method: conceptual translation supplied by author [Dictyostelium discoideum]	Small aggregate formation protein	smlA	3.05473	1.92778	0.165687	-0.338784	-4.80941	25.2547	48.5455	2.14586841627945e-05	0.000169524
EAL66421.1	DDB_G0281999	hypothetical protein DDB_G0281999 [Dictyostelium discoideum AX4]	SnoaL-like domain-containing protein	NA	-2.20726	0.203649	-3.16123	-0.300552	5.46539	18.7017	48.4821	2.15585517063019e-05	0.000170014
Q54XB5.1	DDB_G0279061	RecName: Full=Large ribosomal subunit protein eL31; AltName: Full=60S ribosomal protein L31	Large ribosomal subunit protein eL31 (60S ribosomal protein L31)	rpl31	0.566587	-0.141874	6.43681	-2.52103	-4.34049	23.1766	48.4569	2.15984103831338e-05	0.000170026
XP_637249.1	DDB_G0287343	hypothetical protein DDB_G0287343 [Dictyostelium discoideum AX4]	Uncharacterized protein	NA	4.74152	2.68268	-1.9338	-0.616456	-4.87395	19.8865	48.4334	2.16355473436308e-05	0.000170026
EAL67645.1	DDB_G0279413	protein kinase A regulatory subunit [Dictyostelium discoideum AX4]	cAMP-dependent protein kinase regulatory subunit (Protein kinase A, regulatory subunit) (Rapid development protein C)	pkaR	-4.05262	-1.08515	1.26633	2.98268	0.888754	23.7095	48.3249	2.18087055905994e-05	0.000171088
XP_642374.1	DDB_G0278453	hypothetical protein DDB_G0278453 [Dictyostelium discoideum AX4]	Uncharacterized protein	NA	3.58438	2.23537	-6.50502	1.88044	-1.19516	21.9332	48.1484	2.20939924337531e-05	0.000173025
EAL70332.1	DDB_G0274879	hypothetical protein DDB_G0274879 [Dictyostelium discoideum AX4]	N-acetyltransferase domain-containing protein	NA	4.43522	-1.17978	-0.656024	2.06622	-4.66564	18.8579	48.0211	2.23025872196404e-05	0.000174355
XP_636934.1	DDB_G0288007	hypothetical protein DDB_G0288007 [Dictyostelium discoideum AX4]	Proteasome component Ecm29 N-terminal domain-containing protein	NA	4.29496	1.07456	-3.2885	2.86257	-4.94359	21.0254	47.9777	2.23743536703932e-05	0.000174613
KAK5574911.1	DDB_G0272092	hypothetical protein RB653_010165 [Dictyostelium firmibasis]	Ankyrin repeat-containing protein	NA	3.6072	1.6598	-5.98024	0.693964	0.0192734	21.5006	47.8912	2.25182474196013e-05	0.000175432
EAL68161.1	DDB_G0277977	TPR-like helical domain-containing protein [Dictyostelium discoideum AX4]	Pre-mRNA-splicing factor SYF1 (Protein XAB2 homolog)	xab2	0.305547	1.63116	-3.91529	1.2578	0.720786	20.6855	47.8583	2.25731432384652e-05	0.000175556
EGC40467.1	DDB_G029114	hypothetical protein DICPUDRAFT_73962 [Dictyostelium purpureum]	Zinc transporter	NA	-3.17409	-4.02655	0.375321	4.08554	2.73977	20.9533	47.7896	2.2688574439066e-05	0.000175881
KAK5581840.1	DDB_G0293584	hypothetical protein RB653_003420 [Dictyostelium firmibasis]	Squalene monooxygenase (EC 1.14.14.17)	sqle	4.74871	1.9685	-2.45625	-0.833486	-3.42748	20.6301	47.7869	2.2693088066468e-05	0.000175881
EAL64268.1	DDB_G0286185	G-protein subunit alpha 5 [Dictyostelium discoideum AX4]	Guanine nucleotide-binding protein alpha-5 subunit (G alpha-5)	gpaE	-2.4125	-2.32475	0.791895	2.92991	1.01545	20.007	47.7445	2.27647609012035e-05	0.000176134
KAK5582457.1	DDB_G0279809	hypothetical protein RB653_004042 [Dictyostelium firmibasis]	Pre-rRNA-processing protein RIX1 N-terminal domain-containing protein	NA	4.86009	2.85354	-1.68001	-1.43794	-4.59568	19.7288	47.6996	2.28409442884642e-05	0.00017642
Q54WP3.1	DDB_G0279519	RecName: Full=Large ribosomal subunit protein uL22m; AltName: Full=39S ribosomal protein L22, mitochondrial; Short=L22mt; Short=MRP-L22; Flags: Precursor	Large ribosomal subunit protein uL22m (39S ribosomal protein L22, mitochondrial) (L22mt) (MRP-L22)	mrpl22 DDB_G0279519	-0.223482	3.73711	0.730563	-2.72525	-1.51895	21.7003	47.6728	2.28865522669994e-05	0.000176455
XP_644613.1	DDB_G0273513	4-hydroxyphenylpyruvate dioxygenase-like protein [Dictyostelium discoideum AX4]	Uncharacterized 4-hydroxyphenylpyruvate dioxygenase-like protein (EC 1.13.-.-)	hpdl-1; hpdl-2	5.30369	2.10054	-2.85978	0.927186	-5.47163	20.6443	47.651	2.29238120974006e-05	0.000176455
EAL62695.1	DDB_G0289527	hypothetical protein DDB_G0289527 [Dictyostelium discoideum AX4]	Uncharacterized protein	NA	-2.14218	-0.509567	-2.26841	-1.16777	6.08792	18.9165	47.6067	2.29994770567789e-05	0.000176735
KAK5575164.1	DDB_G0273017	hypothetical protein RB653_010420 [Dictyostelium firmibasis]	isocitrate lyase (EC 4.1.3.1)	NA	-5.13654	-6.85164	-0.636888	6.74645	5.87862	23.2778	47.5258	2.31388595074126e-05	0.000177503
Q54QG4.1	DDB_G0283843	RecName: Full=Uncharacterized protein DDB_G0283843	Uncharacterized protein DDB_G0283843	DDB_G0283843	0.2236	5.56509	0.252435	-0.94488	-5.09624	22.0182	47.4792	2.32195199962188e-05	0.000177819
EAL71959.1	DDB_G0269218	LYR motif-containing protein 7 [Dictyostelium discoideum AX4]	Complex III assembly factor LYRM7 (LYR motif-containing protein 7)	lyrm7	5.45405	4.94348	-3.70222	-2.91574	-3.77958	20.3019	47.4207	2.33213650088812e-05	0.000178296
XP_641825.2	DDB_G0279373	CHE group protein [Dictyostelium discoideum AX4]	CHE group protein	NA	-1.90197	-2.4578	-1.14153	2.51908	2.98221	19.7373	47.359	2.34293784534951e-05	0.000178818
XP_629068.1	DDB_G0293638	hypothetical protein DDB_G0293638 [Dictyostelium discoideum AX4]	Carbohydrate binding domain-containing protein	NA	-3.08729	-2.80383	-2.95731	2.41961	6.42882	20.6593	47.1193	2.38550638417659e-05	0.000181759
XP_643537.1	DDB_G0275751	hypothetical protein DDB_G0275751 [Dictyostelium discoideum AX4]	Translation initiation factor IF-2, chloroplastic	NA	5.93073	1.4986	-1.34041	-1.19375	-4.89517	20.3097	47.0791	2.39274344367239e-05	0.000182002
XP_646964.1	DDB_G0268786	hypothetical protein DDB_G0268786 [Dictyostelium discoideum AX4]	Uncharacterized protein	NA	3.94243	0.249957	0.764514	0.812235	-5.76913	21.3045	46.9987	2.40728584226237e-05	0.000182775
KAK5577022.1	DDB_G0274229	hypothetical protein RB653_001959 [Dictyostelium firmibasis]	MPN domain-containing protein	prpf8 prp8 DDB_G0274229	4.96061	0.524949	-1.96023	-1.58774	-1.93759	19.7583	46.9782	2.41102154964432e-05	0.000182775
EAL73290.1	DDB_G0267674	glycogen synthase [Dictyostelium discoideum AX4]	Glycogen [starch] synthase (EC 2.4.1.11)	glcS	2.42947	-3.81547	0.335681	0.707429	0.342892	21.4091	46.95	2.41616271679707e-05	0.000182857
EAL65321.1	DDB_G0284265	inorganic pyrophosphatase [Dictyostelium discoideum AX4]	Inorganic pyrophosphatase (EC 3.6.1.1) (Pyrophosphate phospho-hydrolase) (PPase)	ppa1	0.893391	-2.29954	-1.61638	-4.10244	7.12497	24.795	46.7398	2.45492930988714e-05	0.000185479
XP_629908.1	DDB_G0291856	germination protein [Dictyostelium discoideum AX4]	Germination protein	gerD	3.49082	-3.82252	-0.294841	-3.07195	3.69849	20.9908	46.3631	2.52639159875047e-05	0.000190176
CAA65935.1	DDB_G0276883	calcineurin A [Dictyostelium discoideum]	Serine/threonine-protein phosphatase 2B catalytic subunit (EC 3.1.3.16) (Calcineurin subunit A)	canA	-5.67795	2.1977	3.09018	-0.303411	0.693485	22.1576	46.3166	2.53539784023801e-05	0.000190176
Q54U31.1	DDB_G0281343	RecName: Full=Dual specificity protein kinase shkD; AltName: Full=SH2 domain-containing protein 4; AltName: Full=SH2 domain-containing protein D	Dual specificity protein kinase shkD (EC 2.7.11.1) (SH2 domain-containing protein 4) (SH2 domain-containing protein D)	shkD DDB_G0281343	3.974	4.51694	-2.36522	-0.971999	-5.15371	19.4154	46.3135	2.53598367561027e-05	0.000190176
EAL64128.1	DDB_G0286745	hypothetical protein DDB_G0286745 [Dictyostelium discoideum AX4]	Uncharacterized protein	NA	-0.539378	1.57488	-3.83979	1.0778	1.7265	20.5465	46.3107	2.53653321580611e-05	0.000190176
EAL69709.1	DDB_G0275917	hypothetical protein DDB_G0275917 [Dictyostelium discoideum AX4]	beta-mannosidase (EC 3.2.1.25)	NA	4.53182	-2.26953	-3.74869	0.934274	0.552119	20.3282	46.2905	2.54045691489505e-05	0.000190176
XP_642751.1	DDB_G0277345	40S ribosomal protein S3a [Dictyostelium discoideum AX4]	Small ribosomal subunit protein eS1 (40S ribosomal protein S3a)	rps3a	3.21552	1.47695	-0.43138	0.288396	-4.54948	26.8473	46.2803	2.54244095014307e-05	0.000190176
CAA86053.1	DDB_G0283391	protein kinase [Dictyostelium discoideum]	Probable serine/threonine-protein kinase kinX (EC 2.7.11.1)	kinX	2.13183	1.0535	0.310672	0.148432	-3.64444	23.6139	46.2106	2.55605961762213e-05	0.000190582
EAL66095.1	DDB_G0282471	hypothetical protein DDB_G0282471 [Dictyostelium discoideum AX4]	Uncharacterized protein	NA	3.46759	2.11115	1.30032	-2.23975	-4.63931	20.6202	46.1896	2.56019573219778e-05	0.000190582
Q54NL4.1	DDB_G0285175	RecName: Full=Vacuole membrane protein 1 homolog; AltName: Full=Transmembrane protein 49 homolog	Vacuole membrane protein 1 homolog (Transmembrane protein 49 homolog)	vmp1 tmem49 DDB_G0285175	1.8977	-5.36913	0.98543	1.2678	1.2182	22.1119	46.1511	2.56776404794231e-05	0.000190582
XP_641441.1	DDB_G0279973	AhpC/TSA family protein [Dictyostelium discoideum AX4]	thioredoxin-dependent peroxiredoxin (EC 1.11.1.24) (Thioredoxin peroxidase)	NA	-3.82892	3.16317	0.461756	-0.188694	0.392689	26.3804	46.1511	2.56777508214946e-05	0.000190582
KAK5581530.1	DDB_G0283411	hypothetical protein RB653_001565 [Dictyostelium firmibasis]	glutaryl-CoA dehydrogenase (ETF) (EC 1.3.8.6)	gcdh DDB_G0283411	4.4946	2.51276	-5.05114	0.877074	-2.8333	21.1859	46.1382	2.57032213978105e-05	0.000190582
XP_646972.1	DDB_G0268796	hypothetical protein DDB_G0268796 [Dictyostelium discoideum AX4]	YbaK/aminoacyl-tRNA synthetase-associated domain-containing protein	NA	4.5184	1.88396	-4.20603	3.01793	-5.21426	20.3588	46.1233	2.57325723680568e-05	0.000190582
KAK5578937.1	DDB_G0288349	hypothetical protein RB653_008612 [Dictyostelium firmibasis]	60S ribosomal protein L35	rpl35 DDB_G0288349	0.856376	-3.58918	4.7914	0.541321	-2.59992	20.8823	46.0623	2.5853499884303e-05	0.000191163
XP_646938.1	DDB_G0268762	hypothetical protein DDB_G0268762 [Dictyostelium discoideum AX4]	Coiled-coil domain-containing protein 86	NA	0.842308	1.7008	1.62322	0.38672	-4.55305	19.758	45.961	2.60560031285711e-05	0.000192031
XP_647653.1	DDB_G0268218	hypothetical protein DDB_G0268218 [Dictyostelium discoideum AX4]	Viral A-type inclusion protein	NA	0.668219	-0.376136	-6.9422	2.2294	4.42072	23.0052	45.961	2.60561430447379e-05	0.000192031
EAL67434.1	DDB_G0279925	myosin light chain kinase [Dictyostelium discoideum AX4]	Myosin light chain kinase A (MLCK-A) (EC 2.7.11.18)	mlkA	-0.0367897	-1.18822	-2.66624	-1.74539	5.63665	22.7947	45.9041	2.61707826705026e-05	0.000192561
KAK5576678.1	DDB_G0267704	hypothetical protein RB653_007822 [Dictyostelium firmibasis]	Mitochondrial 2-oxodicarboxylate carrier	mcfT slc25a21 DDB_G0267704	-4.18298	2.44077	-3.28044	2.25242	2.77023	24.3701	45.8658	2.6248294741639e-05	0.000192816
XP_646776.1	DDB_G0270406	eukaryotic translation initiation factor 4E member 3 [Dictyostelium discoideum AX4]	Eukaryotic translation initiation factor 4E member 3	eIF4e3	-3.03508	-2.19242	-0.619747	-1.51182	7.35906	20.6152	45.8251	2.63308774008811e-05	0.000193107
EAL63995.1	DDB_G0286875	glutamyl-tRNA amidotransferase A subunit [Dictyostelium discoideum AX4]	Glutamyl-tRNA(Gln) amidotransferase subunit A, mitochondrial (Glu-AdT subunit A) (EC 6.3.5.7)	gatA	4.05022	1.76094	-2.58488	-2.39483	-0.831445	20.4404	45.7798	2.64234423226649e-05	0.000193471
EAL73407.1	DDB_G0267908	hypothetical protein DDB_G0267908 [Dictyostelium discoideum AX4]	ABM domain-containing protein	NA	3.49483	-3.07894	-1.93528	-2.08418	3.60356	20.0288	45.7207	2.65446071477194e-05	0.000194043
AAG34703.1	DDB_G0281951	putative calmodulin-binding protein CamBP64 [Dictyostelium discoideum]	Cysteine rich protein (Putative calmodulin-binding protein CamBP64)	cyrA	-1.97167	-1.47024	-2.62283	-0.546169	6.61091	19.7446	45.6437	2.67036486062016e-05	0.000194832
Q55BU8.1	DDB_G0270356	RecName: Full=Protein erg2 homolog	Protein erg2 homolog	erg2 DDB_G0270356	3.81301	1.083	2.45386	0.923796	-8.27367	22.3623	45.6209	2.67507942964811e-05	0.000194832
Q54V61.1	DDB_G0280595	RecName: Full=NADH dehydrogenase [ubiquinone] 1 beta subcomplex subunit 7	NADH dehydrogenase [ubiquinone] 1 beta subcomplex subunit 7	ndufb7 DDB_G0280595	-0.670619	0.198653	-3.06295	-0.10832	3.64324	19.1793	45.5482	2.69023349362062e-05	0.000194832
EAL70223.1	DDB_G0274661	hypothetical protein DDB_G0274661 [Dictyostelium discoideum AX4]	Uncharacterized protein	NA	-2.82887	-2.07993	-0.100816	2.7964	2.2132	25.8973	45.5178	2.69661107032358e-05	0.000194832
EAL64238.1	DDB_G0286427	urate oxidase [Dictyostelium discoideum AX4]	Uricase (EC 1.7.3.3) (Urate oxidase)	uox	3.80351	1.69828	1.55549	-0.359529	-6.69775	24.9146	45.5039	2.69953163344173e-05	0.000194832
EAL67211.1	DDB_G0280465	hypothetical protein DDB_G0280465 [Dictyostelium discoideum AX4]	3-hydroxybutyryl-CoA dehydrogenase	NA	0.10346	-2.94692	4.09116	-5.47593	4.22823	23.3158	45.4934	2.70173482121948e-05	0.000194832
KAK5577766.1	DDB_G0276331	hypothetical protein RB653_002714 [Dictyostelium firmibasis]	Dihydroorotate dehydrogenase catalytic domain-containing protein	pyr4 DDB_G0276331	2.44574	-4.52287	1.05015	0.741222	0.285761	26.2352	45.4894	2.70258923911612e-05	0.000194832
XP_642615.1	DDB_G0277511	4-hydroxyphenylpyruvate dioxygenase [Dictyostelium discoideum AX4]	4-hydroxyphenylpyruvate dioxygenase (EC 1.13.11.27) (4-hydroxyphenylpyruvic acid oxidase) (4HPPD) (HPD) (HPPDase)	hpd	3.91495	1.55087	3.30127	1.02964	-9.79673	24.8181	45.487	2.70307820766457e-05	0.000194832
XP_642076.1	DDB_G0278025	villin headpiece domain-containing protein [Dictyostelium discoideum AX4]	Villin headpiece domain-containing protein	NA	5.08793	-4.33577	-0.70754	-3.26103	3.21641	23.3541	45.4786	2.70486058988988e-05	0.000194832
AAF65408.1	DDB_G0290723	putative serine-threonine protein kinase MkcB [Dictyostelium discoideum]	Probable serine/threonine-protein kinase mkcB (EC 2.7.11.1) (MAP kinase cascade B)	mkcB	-2.67669	2.06985	-1.35538	-0.144436	2.10666	19.5274	45.4612	2.70852890387643e-05	0.000194832
AAQ98886.1	DDB_G0286563	possible endotoxin [Dictyostelium discoideum]	Possible endotoxin	NA	-1.811	-1.79555	-3.90053	-1.33193	8.83901	20.0645	45.4118	2.71897450893636e-05	0.000195272
KAK5580464.1	DDB_G0285999	hypothetical protein RB653_000482 [Dictyostelium firmibasis]	EF-hand domain-containing protein	cnbB DDB_G0285999	-0.0184287	2.69731	1.70436	2.46048	-6.84372	22.2333	45.3302	2.73633826041279e-05	0.000196206
AAA33186.1	DDB_G0290157	protein kinase 2 [Dictyostelium discoideum]	Protein kinase 2 (PK2) (EC 2.7.11.1)	pkgB	4.52214	1.51356	1.13697	0.682281	-7.85494	22.2795	45.2664	2.75002264182021e-05	0.000196874
AAA33247.1	DDB_G0281565	ribosomal protein [Dictyostelium discoideum]	Large ribosomal subunit protein eL19 (22 kDa calmodulin-binding protein) (60S ribosomal protein L19) (Vegetative-specific protein V14)	rpl19	5.14778	4.19475	-5.78096	-1.92197	-1.6396	21.3489	45.2115	2.76186646163758e-05	0.000197359
EAL69238.1	DDB_G0276569	hypothetical protein DDB_G0276569 [Dictyostelium discoideum AX4]	Elongator complex protein 5	NA	2.65112	2.07227	2.26035	-2.60905	-4.3747	19.6438	45.1944	2.76556477789741e-05	0.000197359
XP_645471.1	DDB_G0271694	hypothetical protein DDB_G0271694 [Dictyostelium discoideum AX4]	PH domain-containing protein	NA	1.89863	1.79906	2.1934	-0.328275	-5.56282	21.6125	45.157	2.77368860060062e-05	0.000197545
EAL68345.1	DDB_G0278345	ATP citrate synthase [Dictyostelium discoideum AX4]	Probable ATP-citrate synthase (EC 2.3.3.8) (ATP-citrate (pro-S-)-lyase) (Citrate cleavage enzyme)	acly	3.58637	0.857559	-0.578111	-1.67776	-2.18806	28.064	45.1421	2.77694159949624e-05	0.000197545
KAK5580992.1	DDB_G0284663	hypothetical protein RB653_001019 [Dictyostelium firmibasis]	RRM domain-containing protein	mrd1 rbm19 DDB_G0284663	3.43787	3.26174	-1.54066	-2.32749	-2.83147	19.0959	45.0728	2.79207893582046e-05	0.000198308
XP_641394.1	DDB_G0280351	G-protein subunit alpha 12 [Dictyostelium discoideum AX4]	Guanine nucleotide-binding protein alpha-12 subunit (G alpha-12)	gpaL	1.4802	6.26095	-3.03182	-1.16445	-3.54489	20.443	45.0272	2.80210159267476e-05	0.000198707
EAL73712.1	DDB_G0268518	hypothetical protein DDB_G0268518 [Dictyostelium discoideum AX4]	Ribosome recycling factor domain-containing protein	NA	-2.04055	2.45906	-0.0494069	1.73134	-2.10044	21.2966	44.9665	2.8155275548012e-05	0.000199345
AAA33259.1	DDB_G0294491	thioredoxin, partial [Dictyostelium discoideum]	Thioredoxin-2 (Trx-2)	trxB	6.92447	-0.993005	0.0451828	-2.68562	-3.29103	22.0619	44.9141	2.82717466026293e-05	0.000199371
XP_637163.1	DDB_G0287507	LIM-type zinc finger-containing protein [Dictyostelium discoideum AX4]	LIM domain-containing protein D	limD	-0.202607	-0.443586	3.93585	1.44383	-4.73349	22.2208	44.8938	2.83169186572333e-05	0.000199371
KAK5578913.1	DDB_G0288381	hypothetical protein RB653_008588 [Dictyostelium firmibasis]	UBC core domain-containing protein	NA	5.30179	1.18373	-0.812356	-1.9008	-3.77237	19.2005	44.8777	2.8352969355138e-05	0.000199371
Q54XP2.1	DDB_G0278821	RecName: Full=Small nuclear ribonucleoprotein F; Short=snRNP-F; AltName: Full=Sm protein F; Short=Sm-F; Short=SmF	Small nuclear ribonucleoprotein F (snRNP-F) (Sm protein F) (Sm-F) (SmF)	snrpf DDB_G0278821	-0.263403	1.12433	-3.18244	0.791292	1.53022	23.5531	44.8743	2.83605509314888e-05	0.000199371
EAL65450.1	DDB_G0283925	hypothetical protein DDB_G0283925 [Dictyostelium discoideum AX4]	NADAR domain-containing protein	NA	1.4198	2.8031	0.706363	2.07149	-7.00075	22.5756	44.8654	2.83803652678263e-05	0.000199371
EAL67998.1	DDB_G0278793	hypothetical protein DDB_G0278793 [Dictyostelium discoideum AX4]	Regulator of microtubule dynamics protein 1 (Protein FAM82B)	NA	-0.354268	2.44842	3.07899	1.42459	-6.59773	22.408	44.7634	2.86099523253238e-05	0.000200671
EAL72320.1	DDB_G0269940	oxysterol binding family protein, member 3 [Dictyostelium discoideum AX4]	Oxysterol-binding protein 3 (OSBPc)	osbC	-1.03048	-2.5752	-3.68871	1.40083	5.89356	20.2627	44.7369	2.86701141335493e-05	0.00020078
EAL63933.1	DDB_G0287013	hypothetical protein DDB_G0287013 [Dictyostelium discoideum AX4]	Proline iminopeptidase (PIP) (EC 3.4.11.5) (Prolyl aminopeptidase)	NA	2.45186	0.102364	1.62197	0.710506	-4.88671	25.4604	44.7026	2.87480287210466e-05	0.00020088
EAL69857.1	DDB_G0275153	glyceraldehyde-3-phosphate dehydrogenase [Dictyostelium discoideum AX4]	Glyceraldehyde-3-phosphate dehydrogenase (GAPDH) (EC 1.2.1.12)	gpdA	2.00384	0.568866	0.872795	0.42161	-3.86711	28.4224	44.6914	2.87735760319724e-05	0.00020088
XP_012759850.1	DDB_G0268988	hypothetical protein SAMD00019534_035040, partial [Acytostelium subglobosum LB1]	NA	NA	1.50321	2.29191	-4.5915	-3.17518	3.97156	21.1888	44.5894	2.90070117265233e-05	0.000202196
XP_638936.1	DDB_G0283613	calcium-binding protein [Dictyostelium discoideum AX4]	Calcium-binding protein C (Calcium-binding protein 3)	cbpC	-5.16128	-4.19361	5.18413	6.07739	-1.90664	22.1716	44.5177	2.91727981044746e-05	0.000203037
EAL73013.1	DDB_G0268848	hypothetical protein DDB_G0268848 [Dictyostelium discoideum AX4]	Sacsin	NA	4.01602	2.03183	1.60209	-2.00374	-5.6462	22.9616	44.4939	2.92279230356913e-05	0.000203107
XP_003292970.1	DDB_G0269488	uncharacterized protein DICPUDRAFT_83574 [Dictyostelium purpureum]	Cytochrome b5 heme-binding domain-containing protein	NA	3.34616	2.68106	-1.43412	-0.900791	-3.6923	19.8858	44.4011	2.94446280781954e-05	0.000204298
EAL69097.1	DDB_G0276679	hypothetical protein DDB_G0276679 [Dictyostelium discoideum AX4]	Cep192/Spd-2-like domain-containing protein	NA	2.99609	3.07279	-4.67251	-4.31614	2.91977	21.7822	44.2367	2.98335958614764e-05	0.000206678
Q54DD4.1	DDB_G0292324	RecName: Full=Putative mediator of RNA polymerase II transcription subunit 28; AltName: Full=Putative mediator complex subunit 28	Putative mediator of RNA polymerase II transcription subunit 28 (Putative mediator complex subunit 28)	med28 DDB_G0292324	3.21733	0.75271	-2.47689	1.44124	-2.93439	19.4033	44.0719	3.0230191758909e-05	0.000209104
KAK5582158.1	DDB_G0292974	hypothetical protein RB653_003741 [Dictyostelium firmibasis]	t-SNARE coiled-coil homology domain-containing protein	vti1A vti1 DDB_G0292974	0.577307	2.06897	0.927114	-0.0107406	-3.56265	22.2621	43.9948	3.04178307441003e-05	0.000210079
XP_646045.1	DDB_G0270552	hypothetical protein DDB_G0270552 [Dictyostelium discoideum AX4]	C2H2-type domain-containing protein	NA	4.1694	1.4266	-2.31635	0.163224	-3.44287	20.244	43.9755	3.04651432468557e-05	0.000210084
EAL66580.1	DDB_G0281637	SAP DNA-binding domain-containing protein [Dictyostelium discoideum AX4]	SAP DNA-binding domain-containing protein	NA	3.34338	-4.01736	8.7513	-2.53616	-5.54115	19.9458	43.9486	3.05311398694262e-05	0.000210217
EAL68179.1	DDB_G0278013	hypothetical protein DDB_G0278013 [Dictyostelium discoideum AX4]	Uncharacterized protein	NA	1.5804	0.93448	-0.0110122	2.14706	-4.65093	20.9756	43.8317	3.08200581352305e-05	0.000211882
XP_638964.1	DDB_G0283683	leucine-rich repeat-containing protein [Dictyostelium discoideum AX4]	Leucine-rich repeat-containing protein	NA	5.12097	2.80821	-3.03314	-1.40098	-3.49506	19.5977	43.7889	3.09265492088302e-05	0.00021229
XP_629936.1	DDB_G0291802	queuine tRNA-ribosyltransferase [Dictyostelium discoideum AX4]	Queuine tRNA-ribosyltransferase catalytic subunit 1 (EC 2.4.2.64) (Guanine insertion enzyme) (tRNA-guanine transglycosylase)	qtrt1	-1.45491	-0.0982461	-0.206084	4.12448	-2.36524	18.7459	43.6885	3.11784980885727e-05	0.000213694
KAK5576932.1	DDB_G0274813	hypothetical protein RB653_001869 [Dictyostelium firmibasis]	Uncharacterized protein	NA	3.70995	1.30244	1.35855	0.792989	-7.16394	21.6144	43.6624	3.12446577906981e-05	0.000213822
XP_001733005.1	DDB_G0282979	glutathione S-transferase domain-containing protein [Dictyostelium discoideum AX4]	Glutathione S-transferase domain-containing protein	efa1G	2.05019	0.198898	1.1764	0.0648925	-3.49038	29.2812	43.5712	3.14763167127083e-05	0.00021508
EGC36466.1	DDB_G0272398	hypothetical protein DICPUDRAFT_31754 [Dictyostelium purpureum]	Uncharacterized protein	NA	2.053	1.35797	0.684725	-0.875813	-3.21988	21.3725	43.4252	3.18520032582161e-05	0.000217318
Q55F42.1	DDB_G0269038	RecName: Full=ATP synthase subunit delta, mitochondrial; AltName: Full=ATP synthase F1 subunit delta; AltName: Full=F-ATPase delta subunit; Flags: Precursor	ATP synthase F(1) complex subunit delta, mitochondrial (ATP synthase F1 subunit delta) (F-ATPase delta subunit)	atp5f1d atp16 atp5D DDB_G0269038	0.355824	8.17239	-6.6347	-0.541053	-1.35246	20.9604	43.3107	3.21504215775661e-05	0.000218984
CAC04145.1	DDB_G0283153	calcium-binding protein 4a [Dictyostelium discoideum]	Calcium-binding protein 4a	cbpD1	-2.798	0.321307	5.41297	-3.34306	0.406787	24.1703	43.2943	3.21934631268319e-05	0.000218984
XP_637921.1	DDB_G0286061	hypothetical protein DDB_G0286061 [Dictyostelium discoideum AX4]	Glycoside hydrolase family 5 domain-containing protein	NA	-2.96455	-2.6604	-2.56967	5.16895	3.02567	20.1916	43.2289	3.23660507620567e-05	0.000219826
KAK5578563.1	DDB_G0287739	hypothetical protein RB653_008235 [Dictyostelium firmibasis]	Actin-related protein 10	arpH actr10 actr11 arp10 arp11 DDB_G0287739	3.45443	-0.901783	0.184702	-0.701379	-2.03597	20.2656	43.1406	3.26005427635324e-05	0.000221085
EAL67931.1	DDB_G0279019	hypothetical protein DDB_G0279019 [Dictyostelium discoideum AX4]	Uncharacterized protein	NA	2.45517	-2.01124	1.40812	3.82102	-5.67307	19.9303	43.1094	3.26841072495201e-05	0.000221318
EAL62293.1	DDB_G0290333	hypothetical protein DDB_G0290333 [Dictyostelium discoideum AX4]	Peptidase S53 domain-containing protein	NA	4.10674	1.67311	-0.920286	-2.28352	-2.57605	26.5161	43.0567	3.28255195241906e-05	0.000221942
KAK5584888.1	DDB_G0282847	hypothetical protein RB653_006506 [Dictyostelium firmibasis]	Rab GTPase	rab5B	-1.97232	3.13084	0.223985	0.870108	-2.25262	23.3732	42.9962	3.29891977969359e-05	0.000222714
EAL73491.1	DDB_G0268076	hypothetical protein DDB_G0268076 [Dictyostelium discoideum AX4]	Uncharacterized protein	NA	-3.41366	-0.803337	-0.573899	-0.3721	5.163	19.5694	42.9403	3.31411173682473e-05	0.000223405
EAL73106.1	DDB_G0269034	uridine kinase [Dictyostelium discoideum AX4]	Uridine-cytidine kinase A (EC 2.7.1.48) (Cytidine monophosphokinase A) (Uridine kinase/uracil phosphoribosyltransferase) (UK-UPRT) (Uridine monophosphokinase A)	udkA	3.55261	0.859639	-1.72127	-0.951439	-1.73954	24.1471	42.749	3.36677016720933e-05	0.000225642
EAL71552.1	DDB_G0271724	hypothetical protein DDB_G0271724 [Dictyostelium discoideum AX4]	RRP15-like protein	NA	1.52955	2.79629	0.715987	0.0357102	-5.07754	23.3308	42.7484	3.36693727789059e-05	0.000225642
Q54WZ0.1	DDB_G0279311	RecName: Full=Cell division cycle 5-like protein; AltName: Full=Cdc5-like protein	Cell division cycle 5-like protein (Cdc5-like protein)	cdc5l DDB_G0279311	4.69413	-1.71333	-1.49818	-0.0160134	-1.46661	19.3593	42.748	3.36704902760623e-05	0.000225642
KAK5584036.1	DDB_G0280569	hypothetical protein RB653_005643 [Dictyostelium firmibasis]	Cytochrome b-c1 complex subunit 8 (Complex III subunit 8)	NA	-4.33664	3.55366	2.85014	-5.44434	3.37717	22.247	42.744	3.36816569185553e-05	0.000225642
EGC31119.1	DDB_G0284289	hypothetical protein DICPUDRAFT_99322 [Dictyostelium purpureum]	Uncharacterized protein	NA	-2.71537	3.13291	-1.82157	-0.923837	2.32787	21.1791	42.729	3.37234907445662e-05	0.000225642
KAK5582917.1	DDB_G0278747	hypothetical protein RB653_004506 [Dictyostelium firmibasis]	type II protein arginine methyltransferase (EC 2.1.1.320)	NA	3.83042	2.37917	-1.57654	-0.50758	-4.12547	19.7628	42.6956	3.38167317280673e-05	0.00022593
XP_629304.1	DDB_G0293070	WD40 repeat-containing protein [Dictyostelium discoideum AX4]	WD40 repeat-containing protein	NA	2.51321	0.665956	0.319604	-0.187853	-3.31092	24.6551	42.6728	3.38806352894133e-05	0.000226021
XP_646537.1	DDB_G0270096	hypothetical protein DDB_G0270096 [Dictyostelium discoideum AX4]	Uncharacterized protein	NA	2.64612	1.33167	-0.0298134	1.55618	-5.50416	20.7843	42.4839	3.44154653416835e-05	0.000229088
EAL66333.1	DDB_G0282255	carbohydrate-binding domain-containing protein [Dictyostelium discoideum AX4]	Carbohydrate-binding domain-containing protein	NA	-3.09128	-2.69402	-2.31617	0.682079	7.41939	20.4559	42.4746	3.44420594838718e-05	0.000229088
XP_637385.1	DDB_G0287037	hypothetical protein DDB_G0287037 [Dictyostelium discoideum AX4]	CBS domain-containing protein	NA	-1.69838	-1.82681	-2.65768	-1.56617	7.74903	19.8398	42.4029	3.46481312844661e-05	0.000230119
XP_637224.1	DDB_G0287305	hypothetical protein DDB_G0287305 [Dictyostelium discoideum AX4]	N-acetyltransferase domain-containing protein	NA	4.64207	5.30483	-3.88393	-2.00048	-4.06248	19.6965	42.2977	3.49532350712531e-05	0.000231325
EAL63292.1	DDB_G0288299	vitamin B6 biosynthesis family protein [Dictyostelium discoideum AX4]	Probable pyridoxal 5'-phosphate synthase subunit pdx1 (PLP synthase subunit pdx1) (EC 4.3.3.6)	pdx1	1.24047	-0.468034	-1.52064	-4.86062	5.60883	24.961	42.2942	3.49632334349278e-05	0.000231325
Q54P78.1	DDB_G0284745	RecName: Full=Probable 4-coumarate--CoA ligase 2; Short=4CL 2; AltName: Full=4-coumaroyl-CoA synthase 2	Probable 4-coumarate--CoA ligase 2 (4CL 2) (EC 6.2.1.12) (4-coumaroyl-CoA synthase 2)	4cl2 DDB_G0284745	5.64361	-3.52768	-3.41811	4.59102	-3.28884	20.2387	42.2872	3.49838367870003e-05	0.000231325
XP_639361.1	DDB_G0282853	hypothetical protein DDB_G0282853 [Dictyostelium discoideum AX4]	Translationally-controlled tumor protein homolog 1 (TCTP 1)	NA	0.488491	-5.71025	5.00286	4.53865	-4.31975	23.5331	42.2458	3.51048604192155e-05	0.000231785
EAL72208.1	DDB_G0269716	hypothetical protein DDB_G0269716 [Dictyostelium discoideum AX4]	Peptidase C39-like domain-containing protein	NA	2.63302	2.77853	-2.9531	1.41599	-3.87443	21.1163	42.2161	3.51920105022186e-05	0.00023202
XP_644580.1	DDB_G0273577	hypothetical protein DDB_G0273449 [Dictyostelium discoideum AX4]	Uncharacterized protein DDB_G0273449/DDB_G0273577	NA	2.88061	-2.78105	3.00007	3.2829	-6.38254	20.7623	42.1924	3.52620934254389e-05	0.000232142
EAL70714.1	DDB_G0273519	nitrilase 1 [Dictyostelium discoideum AX4]	Deaminated glutathione amidase (dGSH amidase) (EC 3.5.1.128) (Nitrilase homolog 1)	nit1-1; nit1-2	0.960603	-3.52443	-2.03425	2.70415	1.89393	19.5096	42.134	3.54345868693608e-05	0.000232863
EAL62768.1	DDB_G0289363	hypothetical protein DDB_G0289363 [Dictyostelium discoideum AX4]	Carbohydrate binding domain-containing protein	NA	-0.12943	-1.38956	-2.44097	-1.75599	5.71595	19.1498	42.1204	3.54749816549262e-05	0.000232863
XP_636061.1	DDB_G0289693	hypothetical protein DDB_G0289693 [Dictyostelium discoideum AX4]	Uncharacterized protein	NA	-4.32563	-3.20126	-4.69028	6.11285	6.10432	21.7508	41.9958	3.58477375113906e-05	0.000234472
KAK5579119.1	DDB_G0288923	hypothetical protein RB653_008798 [Dictyostelium firmibasis]	Upf1 domain-containing protein	upf1 DDB_G0288923	3.98905	1.55927	-1.70174	-2.13323	-1.71335	20.5344	41.9886	3.58694827900209e-05	0.000234472
EAL67194.1	DDB_G0280431	hypothetical protein DDB_G0280431 [Dictyostelium discoideum AX4]	Serine/threonine-protein kinase rio1 (EC 2.7.11.1) (EC 3.6.3.-)	rio1	4.33916	3.37911	-3.54685	-1.0286	-3.14282	18.9472	41.9863	3.58764066510065e-05	0.000234472
KAK5575853.1	DDB_G0270826	hypothetical protein RB653_006987 [Dictyostelium firmibasis]	ABC transporter domain-containing protein	abcG22 DDB_G0270826	-3.52851	-1.92754	2.29159	2.3116	0.852862	18.6908	41.9597	3.59569166106527e-05	0.000234643
EAL70224.1	DDB_G0274663	hypothetical protein DDB_G0274663 [Dictyostelium discoideum AX4]	Serine protease K12H4.7	NA	2.71736	0.347292	-1.58899	-3.24671	1.77106	22.6871	41.9432	3.60067800423421e-05	0.000234643
EAL71449.1	DDB_G0272030	hypothetical protein DDB_G0272030 [Dictyostelium discoideum AX4]	CMP/dCMP-type deaminase domain-containing protein	NA	-1.08504	0.0380315	-5.64383	1.80944	4.8814	20.44	41.8278	3.63583631334345e-05	0.000236592
EAL69487.1	DDB_G0275473	40S ribosomal protein S24 [Dictyostelium discoideum AX4]	Small ribosomal subunit protein eS24 (40S ribosomal protein S24)	rps24	3.64176	0.773335	-0.775805	-0.119258	-3.52003	24.3741	41.7576	3.65743765552597e-05	0.000237654
AAC99776.1	DDB_G0272106	actin related protein 2 [Dictyostelium discoideum]	Actin-related protein 2 (Actin-like protein 2) (Actin-related protein B)	arpB	1.54433	-0.359124	1.75358	0.713347	-3.65213	26.3058	41.7105	3.67204250522637e-05	0.000238259
EGC40288.1	DDB_G0281677	40S ribosomal protein S26 [Dictyostelium purpureum]	40S ribosomal protein S26	rps26	4.12872	0.416856	0.656087	1.67562	-6.87728	22.2141	41.6781	3.68211022755973e-05	0.000238363
Q54XZ0.1	DDB_G0277911	RecName: Full=Probable enoyl-CoA hydratase 2; AltName: Full=MFE-2; AltName: Full=Multifunctional enzyme B; Short=MFE-B	Probable enoyl-CoA hydratase 2 (EC 4.2.1.119) (MFE-2) (Multifunctional enzyme B) (MFE-B)	mfeB mfe2 DDB_G0277911	-1.95604	-0.777813	-0.600526	-3.90311	7.23748	20.4238	41.6705	3.68447356025618e-05	0.000238363
EGC31851.1	DDB_G0288611	hypothetical protein DICPUDRAFT_82285 [Dictyostelium purpureum]	RRM domain-containing protein	NA	4.74975	-0.197325	-1.42234	-0.1518	-2.97828	18.7041	41.6368	3.69501810566674e-05	0.000238363
EAL67580.1	DDB_G0279611	sterol desaturase family protein [Dictyostelium discoideum AX4]	Sterol desaturase family protein	NA	6.24302	-1.18035	-1.28905	-0.331162	-3.44246	19.0678	41.6098	3.70347963672543e-05	0.000238363
XP_639154.1	DDB_G0283305	hypothetical protein DDB_G0283305 [Dictyostelium discoideum AX4]	Sulfhydryl oxidase (EC 1.8.3.2)	NA	-5.26339	-4.69172	2.3125	3.01776	4.62485	21.5542	41.6054	3.70485024307842e-05	0.000238363
XP_003287071.1	DDB_G0292758	uncharacterized protein DICPUDRAFT_91839 [Dictyostelium purpureum]	Mps1 binder-like protein	mobB	-0.079719	0.772447	-3.41299	3.8216	-1.10134	20.309	41.6037	3.70539551963386e-05	0.000238363
EAL61613.1	DDB_G0291259	ubiquitin domain-containing protein [Dictyostelium discoideum AX4]	Ubiquitin domain-containing protein	NA	1.49454	-3.20464	0.387666	0.213175	1.10925	21.5984	41.586	3.710934003857e-05	0.000238379
EAL69699.1	DDB_G0275897	hypothetical protein DDB_G0275897 [Dictyostelium discoideum AX4]	B box-type domain-containing protein	NA	4.03824	-1.48715	-2.85886	3.31465	-3.00689	19.3823	41.5071	3.7358642137785e-05	0.000239298
KAK5581373.1	DDB_G0283727	hypothetical protein RB653_001405 [Dictyostelium firmibasis]	Uncharacterized protein	NA	2.71575	1.41816	1.1718	-0.646798	-4.65892	25.3914	41.5071	3.73588241904879e-05	0.000239298
XP_636654.1	DDB_G0288579	hypothetical protein DDB_G0288579 [Dictyostelium discoideum AX4]	Uncharacterized protein	NA	-2.90218	3.99038	-3.61624	1.22097	1.30707	24.5225	41.4127	3.76600433033377e-05	0.0002403
XP_642421.1	DDB_G0278525	patatin family protein [Dictyostelium discoideum AX4]	Patatin family protein	plaA	5.69245	3.46268	-2.24692	-2.11279	-4.79542	20.3149	41.4047	3.76856210003808e-05	0.0002403
EAL64177.1	DDB_G0286501	ribosomal acidic phosphoprotein P0 [Dictyostelium discoideum AX4]	Large ribosomal subunit protein uL10 (60S acidic ribosomal protein P0)	rplp0	4.31791	1.25518	0.959655	-1.4703	-5.06245	25.3508	41.3754	3.77798412971951e-05	0.0002403
CBN67237.1	DDB_G0275913	unnamed protein product [Dictyostelium discoideum]	NA	NA	-0.282067	4.24115	0.161162	3.59315	-7.71339	22.9187	41.3753	3.77799729498576e-05	0.0002403
EAL66914.1	DDB_G0281235	hypothetical protein DDB_G0281235 [Dictyostelium discoideum AX4]	NECAP PHear domain-containing protein	NA	2.23917	2.59656	-5.60878	1.45316	-0.680117	22.562	41.3451	3.7877551645772e-05	0.0002403
KAK5574509.1	DDB_G0271136	hypothetical protein RB653_009762 [Dictyostelium firmibasis]	GAF domain-containing protein	gafA	1.57674	1.70758	0.575466	0.906383	-4.76617	22.6948	41.3307	3.79240705221161e-05	0.0002403
EAL65515.2	DDB_G0283801	DUF59 family protein [Dictyostelium discoideum AX4]	Cytosolic iron-sulfur assembly component 2B	ciao2B	-0.721305	3.26049	-1.33567	-1.61974	0.416222	21.2528	41.3109	3.79879480688272e-05	0.0002403
KAK5575996.1	DDB_G0269104	hypothetical protein RB653_007132 [Dictyostelium firmibasis]	EF-hand domain-containing protein	calB DDB_G0269104	1.66283	2.54992	1.90201	1.39608	-7.51084	25.5358	41.2961	3.80361277778185e-05	0.0002403
EAL73114.1	DDB_G0269050	hypothetical protein DDB_G0269050 [Dictyostelium discoideum AX4]	Uncharacterized protein	NA	3.97169	1.10022	-2.3807	-0.657546	-2.03367	18.0296	41.2813	3.80840485124967e-05	0.0002403
XP_641609.1	DDB_G0279705	hypothetical protein DDB_G0279705 [Dictyostelium discoideum AX4]	Saposin B-type domain-containing protein	NA	-2.46042	-3.36839	-0.508005	4.38677	1.95005	20.6991	41.2776	3.80961793586298e-05	0.0002403
O97113.1	DDB_G0275439	RecName: Full=Putative calcium-dependent cell adhesion molecule 2; Short=CAD-2; Short=DdCAD-2	Putative calcium-dependent cell adhesion molecule 2 (CAD-2) (DdCAD-2)	cad2 DDB_G0275439	-0.728954	-4.57185	3.48877	2.54685	-0.734815	22.2587	41.2633	3.81427658012382e-05	0.0002403
XP_646758.1	DDB_G0270390	hypothetical protein DDB_G0270390 [Dictyostelium discoideum AX4]	Uncharacterized protein	NA	2.48041	-2.97308	0.931432	0.0028427	-0.441608	21.4457	41.2546	3.81711993112185e-05	0.0002403
KAK5578965.1	DDB_G0288697	hypothetical protein RB653_008640 [Dictyostelium firmibasis]	UBC core domain-containing protein	NA	2.21053	2.46141	0.31175	-1.05055	-3.93315	23.0563	41.2324	3.82436073035273e-05	0.0002403
EAL68596.2	DDB_G0277677	RNA polymerase II core subunit [Dictyostelium discoideum AX4]	DNA-directed RNA polymerase II subunit rpb11 (RNA polymerase II subunit B11) (DNA-directed RNA polymerase II subunit J)	polr2j	-2.91017	2.30806	1.73652	2.31752	-3.45192	20.3066	41.2267	3.82623513831389e-05	0.0002403
EAL70125.1	DDB_G0274465	hypothetical protein DDB_G0274465 [Dictyostelium discoideum AX4]	Uncharacterized protein	NA	1.08169	-4.67536	0.957177	1.43763	1.19886	22.0388	41.1667	3.84592094492825e-05	0.0002412
EAL68151.1	DDB_G0277957	RNA recognition motif-containing protein RRM [Dictyostelium discoideum AX4]	RNA recognition motif-containing protein RRM	NA	2.41713	0.772733	0.335122	-0.350776	-3.17421	25.0618	41.1429	3.85375614777286e-05	0.000241356
EAL67596.1	DDB_G0279643	hypothetical protein DDB_G0279643 [Dictyostelium discoideum AX4]	GH16 domain-containing protein	NA	-1.91829	-0.617642	-2.15776	-0.934782	5.62847	19.6957	41.1202	3.86127981861572e-05	0.000241491
KAK5575020.1	DDB_G0272871	hypothetical protein RB653_010275 [Dictyostelium firmibasis]	protein-serine/threonine phosphatase (EC 3.1.3.16)	ssu72	-2.17106	3.20914	0.0410604	1.03336	-2.11251	19.8494	41.0543	3.88314260758975e-05	0.000242521
EAL66489.1	DDB_G0281859	hypothetical protein DDB_G0281859 [Dictyostelium discoideum AX4]	Biogenesis of lysosome-related organelles complex 1 subunit 5 (BLOC-1 subunit 5) (Protein Muted homolog)	bloc1s5	0.0649599	2.71111	0.84479	1.27889	-4.89975	22.0786	41.0196	3.89473606025636e-05	0.000242909
EAL61689.1	DDB_G0291410	hypothetical protein DDB_G0291410 [Dictyostelium discoideum AX4]	Methyltransferase type 11 domain-containing protein	NA	5.70693	-2.79469	-3.87925	-1.79495	2.76197	20.7218	40.9902	3.90460046505537e-05	0.000243042
AAR39436.1	DDB_G0280967	kinesin family member 3 [Dictyostelium discoideum]	Kinesin-related protein 3 (Kinesin family member 3) (Kinesin-1)	kif3	4.67242	1.84555	0.287447	-2.96784	-3.83758	20.5214	40.981	3.9076672221693e-05	0.000243042
BAB63905.1	DDB_G0274099	calcium binding protein CBP5 [Dictyostelium discoideum]	Calcium-binding protein E (Calcium-binding protein 5)	cbpE	2.5286	1.83111	3.04694	-4.19375	-3.2129	21.4587	40.8525	3.95115513577301e-05	0.000245408
XP_001134616.1	DDB_G0272476	hypothetical protein DDB_G0272476 [Dictyostelium discoideum AX4]	Ribosomal protein/NADH dehydrogenase domain-containing protein	NA	1.33801	1.20474	0.675504	2.29832	-5.51657	24.494	40.7788	3.97636804878122e-05	0.000246633
EAL73191.1	DDB_G0267476	EGF-like domain-containing protein [Dictyostelium discoideum AX4]	SrfA-induced gene K protein	sigK	-3.33572	-3.05918	-3.54091	0.907245	9.02857	20.9211	40.6423	4.02359796089145e-05	0.000248975
XP_643210.1	DDB_G0276317	hypothetical protein DDB_G0276317 [Dictyostelium discoideum AX4]	PH domain-containing protein	NA	5.21826	2.85547	-4.43309	-1.1874	-2.45325	18.6255	40.6146	4.03327179797113e-05	0.000248975
CAA73552.1	DDB_G0294499	STAB protein [Dictyostelium discoideum]	Stalk-specific protein B	staB	-3.19959	-1.3032	-3.10272	2.32444	5.28108	20.0795	40.6133	4.03375170845428e-05	0.000248975
KAK5577405.1	DDB_G0275359	hypothetical protein RB653_002346 [Dictyostelium firmibasis]	SAM-dependent methyltransferase Erg6/SMT-type domain-containing protein	NA	3.32749	1.23871	-1.17992	-1.09249	-2.29379	26.8923	40.6061	4.03624192244912e-05	0.000248975
KAK5580743.1	DDB_G0285279	hypothetical protein RB653_000767 [Dictyostelium firmibasis]	Uncharacterized protein	NA	3.58421	0.485894	-3.22001	2.25814	-3.10823	20.1424	40.5723	4.04809671947548e-05	0.000249224
EAL72170.1	DDB_G0269640	hypothetical protein DDB_G0269640 [Dictyostelium discoideum AX4]	KOW domain-containing protein	NA	1.45115	1.45309	0.434838	2.7263	-6.06538	23.0954	40.5631	4.05134471822052e-05	0.000249224
EGC32269.1	DDB_G0289827	Rab GTPase [Dictyostelium purpureum]	Rab GTPase	rab18	0.764651	2.39729	-3.87031	-0.186482	0.894848	23.471	40.5406	4.05927243576711e-05	0.000249371
CAA89808.1	DDB_G0288481	GTP cyclohydrolase I [Dictyostelium discoideum]	GTP cyclohydrolase 1 (EC 3.5.4.16) (GTP cyclohydrolase I) (GTP-CH) (GTP-CH-I)	gchA	0.6667	3.20592	-4.19532	0.535327	-0.212633	27.0738	40.4773	4.08166076769422e-05	0.000250405
EAL71247.1	DDB_G0272190	FAM49 family protein [Dictyostelium discoideum AX4]	CYFIP-related Rac1 interactor homolog	cyri	-0.282604	-1.86775	-0.217258	-2.60272	4.97034	22.6974	40.3935	4.11155010311209e-05	0.000251895
XP_639116.1	DDB_G0283363	hypothetical protein DDB_G0283363 [Dictyostelium discoideum AX4]	V-SNARE family protein	vti1B	0.5836	1.35608	0.391456	1.01478	-3.34592	23.1886	40.3438	4.12941960860203e-05	0.000252646
EAL73341.1	DDB_G0267776	hypothetical protein DDB_G0267776 [Dictyostelium discoideum AX4]	Uncharacterized protein	NA	4.53084	1.38881	-0.79157	-0.0368389	-5.09124	20.7815	40.1835	4.18769072637895e-05	0.000255864
EAL70394.1	DDB_G0275003	hypothetical protein DDB_G0275003 [Dictyostelium discoideum AX4]	Putative uncharacterized protein DDB_G0275003	NA	-0.698827	3.97806	-2.36903	-3.50263	2.59243	20.1272	40.0419	4.24006305789046e-05	0.000258713
XP_641063.1	DDB_G0280585	hypothetical protein DDB_G0280585 [Dictyostelium discoideum AX4]	Ubiquitin-like domain-containing protein	ubqK	4.93606	-0.355487	-1.50823	0.595868	-3.66821	18.9124	39.9352	4.28005642185576e-05	0.0002608
XP_644845.1	DDB_G0272931	mitochondrial import inner membrane translocase subunit 9 [Dictyostelium discoideum AX4]	Mitochondrial import inner membrane translocase subunit Tim9	timm9	0.00805049	2.89613	-1.75991	4.0885	-5.23277	19.8032	39.8941	4.29558434430793e-05	0.000261392
Q55AR8.1	DDB_G0271788	RecName: Full=U5 small nuclear ribonucleoprotein 40 kDa protein; Short=U5 snRNP 40 kDa protein; AltName: Full=WD repeat-containing protein 57 homolog	U5 small nuclear ribonucleoprotein 40 kDa protein (U5 snRNP 40 kDa protein) (WD repeat-containing protein 57 homolog)	snrnp40 wdr57 DDB_G0271788	-2.71939	-0.0253654	-1.08977	1.63971	2.19481	21.6406	39.855	4.31045019913181e-05	0.000261631
EAL63535.1	DDB_G0287777	protein transport protein SEC61 gamma subunit [Dictyostelium discoideum AX4]	Protein transport protein Sec61 subunit gamma	sec61g	5.36427	4.85109	-3.16096	-3.15842	-3.89599	20.2888	39.8532	4.31112243028923e-05	0.000261631
XP_635452.1	DDB_G0291013	hypothetical protein DDB_G0291013 [Dictyostelium discoideum AX4]	TPR-like protein	NA	3.97348	4.59124	-4.42459	-0.335367	-3.80476	19.6758	39.8236	4.32240318100714e-05	0.000261962
KAK5583189.1	DDB_G0278147	hypothetical protein RB653_004780 [Dictyostelium firmibasis]	Pleckstrin domain-containing protein	gxcW DDB_G0278147	2.77754	1.8666	-2.03707	-1.18876	-1.41831	19.7617	39.7899	4.33529966293186e-05	0.000262353
EAL72444.1	DDB_G0270188	26S proteasome non-ATPase regulatory subunit 6 [Dictyostelium discoideum AX4]	26S proteasome non-ATPase regulatory subunit 6 (26S proteasome regulatory subunit RPN7) (26S proteasome regulatory subunit S10)	psmD6	1.84668	-0.833535	2.14968	1.39303	-4.55585	24.999	39.7763	4.34050823733184e-05	0.000262353
XP_637847.1	DDB_G0286305	zinc-containing alcohol dehydrogenase [Dictyostelium discoideum AX4]	Zinc-containing alcohol dehydrogenase	NA	4.42017	-3.27963	-0.00110964	-3.23029	2.09086	22.9406	39.759	4.34715223604052e-05	0.000262403
KAK5577469.1	DDB_G0275675	hypothetical protein RB653_002410 [Dictyostelium firmibasis]	Uncharacterized protein	rab32C	2.03896	3.43326	-1.40405	-0.26668	-3.80149	21.7184	39.7139	4.36455551319924e-05	0.0002631
ABC70200.1	DDB_G0293904	NADPH-cytochrome-P450 oxidoreductase [Dictyostelium discoideum]	NADPH oxidoreductase A (EC 1.6.-.-)	redA	8.10189	5.36523	-5.61465	-3.10513	-4.74734	20.4838	39.6808	4.37737968641657e-05	0.000263269
CBX84478.1	DDB_G0277901	unnamed protein product [Dictyostelium discoideum]	NA	apm3	-0.027799	1.87502	2.61515	2.15158	-6.61395	21.3265	39.6765	4.37904748414185e-05	0.000263269
XP_641180.1	DDB_G0280445	glutathione-dependent formaldehyde-activating, GFA family protein [Dictyostelium discoideum AX4]	Glutathione-dependent formaldehyde-activating, GFA family protein	NA	3.39524	-1.03066	2.13244	-1.07131	-3.42571	19.4645	39.6398	4.39329836068469e-05	0.000263774
EGC28802.1	DDB_G0277135	hypothetical protein DICPUDRAFT_85129 [Dictyostelium purpureum]	Trafficking protein particle complex subunit	trappc3	2.09194	0.510368	0.0614892	3.64206	-6.30586	20.9108	39.6127	4.40387814802852e-05	0.000264057
EAL69407.1	DDB_G0276215	hypothetical protein DDB_G0276215 [Dictyostelium discoideum AX4]	Uncharacterized protein	NA	-2.65206	-4.69586	-1.51389	5.01965	3.84216	20.7281	39.5495	4.42870716193005e-05	0.000265192
EAL60810.1	DDB_G0293222	hypothetical protein DDB_G0293222 [Dictyostelium discoideum AX4]	tRNA-uridine aminocarboxypropyltransferase 1 (EC 2.5.1.25) (DTW domain-containing protein 1)	NA	4.40859	-1.47903	-2.25184	0.655227	-1.33295	18.3325	39.5176	4.44129105722163e-05	0.000265593
XP_629373.1	DDB_G0292820	hypothetical protein DDB_G0292820 [Dictyostelium discoideum AX4]	Poly [ADP-ribose] polymerase (PARP) (EC 2.4.2.-)	adprt2	-2.72987	1.78279	-0.267113	1.45602	-0.241819	24.4494	39.4942	4.45053154797374e-05	0.000265792
EAL67263.1	DDB_G0280073	hypothetical protein DDB_G0280073 [Dictyostelium discoideum AX4]	Protein-tyrosine-phosphatase	NA	-1.41902	2.30371	-0.718476	2.29454	-2.46075	18.5253	39.4538	4.46657073488964e-05	0.000266397
XP_646239.1	DDB_G0269216	hypothetical protein DDB_G0269216 [Dictyostelium discoideum AX4]	Peptidyl-prolyl cis-trans isomerase cypE (PPIase cypE) (EC 5.2.1.8) (Cyclophilin cypE) (Rotamase cypE)	cypE	-2.30404	-2.26455	-1.90765	3.18034	3.29591	19.1276	39.398	4.48887904965333e-05	0.000267037
XP_636572.1	DDB_G0288749	ABC1 family protein kinase [Dictyostelium discoideum AX4]	Probable serine/threonine-protein kinase abkA (EC 2.7.11.-)	abkA	4.07478	-1.09065	-4.84194	2.79212	-0.934311	19.4723	39.3973	4.48916086357202e-05	0.000267037
AAB72227.2	DDB_G0274021	ribonucleotide reductase small subunit [Dictyostelium discoideum]	Ribonucleoside-diphosphate reductase small subunit (EC 1.17.4.1) (Ribonucleotide reductase small subunit)	rnrB-1; rnrB-2	0.623783	3.23743	-3.04242	3.44412	-4.26291	20.203	39.3305	4.51603379642772e-05	0.000268281
EAL72324.1	DDB_G0269948	hypothetical protein DDB_G0269948 [Dictyostelium discoideum AX4]	Transportin (Importin subunit beta) (Karyopherin subunit beta)	tnpo	2.60261	1.09238	-0.217806	-0.800032	-2.67715	25.5599	39.1995	4.56930143686311e-05	0.000270828
EAL71608.1	DDB_G0271836	hypothetical protein DDB_G0271836 [Dictyostelium discoideum AX4]	GrpB family protein	NA	2.589	2.47315	-3.87876	2.7995	-3.98289	19.7768	39.1955	4.57093643567949e-05	0.000270828
EAL69843.1	DDB_G0275125	phospholipase B-like protein [Dictyostelium discoideum AX4]	Phospholipase B-like protein F (EC 3.1.1.-)	plbF	3.84665	-6.46937	0.628917	1.71088	0.282923	22.818	39.1513	4.58908136113418e-05	0.000271484
EAL70128.1	DDB_G0274471	triose phosphate isomerase [Dictyostelium discoideum AX4]	Triosephosphate isomerase (TIM) (EC 5.3.1.1) (Triose-phosphate isomerase)	tpiA	-0.143892	-3.74839	-0.682403	-2.61665	7.19133	22.0296	39.1128	4.60499424817032e-05	0.000271484
Q54BK1.1	DDB_G0293588	RecName: Full=Geranylgeranyl pyrophosphate synthase; Short=GGPP synthase; Short=GGPPSase; AltName: Full=(2E,6E)-farnesyl diphosphate synthase; AltName: Full=Dimethylallyltranstransferase; AltName: Full=Farnesyl diphosphate synthase; AltName: Full=Farnesyltranstransferase; AltName: Full=Geranylgeranyl diphosphate synthase; AltName: Full=Geranyltranstransferase	Geranylgeranyl pyrophosphate synthase (GGPP synthase) (GGPPSase) (EC 2.5.1.-) ((2E,6E)-farnesyl diphosphate synthase) (Dimethylallyltranstransferase) (EC 2.5.1.1) (Farnesyl diphosphate synthase) (Farnesyltranstransferase) (EC 2.5.1.29) (Geranylgeranyl diphosphate synthase) (Geranyltranstransferase) (EC 2.5.1.10)	ggps1 DDB_G0293588	2.77969	3.7462	1.42543	-2.77854	-5.17279	20.942	39.1032	4.60897619439366e-05	0.000271484
XP_637170.1	DDB_G0287529	hypothetical protein DDB_G0287529 [Dictyostelium discoideum AX4]	Chitin-binding type-4 domain-containing protein	NA	-3.25709	-2.2032	-1.54528	6.02153	0.984037	20.6088	39.0964	4.61177324999508e-05	0.000271484
EAL71711.1	DDB_G0271162	hypothetical protein DDB_G0271162 [Dictyostelium discoideum AX4]	Uncharacterized protein	NA	-3.64539	-1.43788	0.330917	2.52008	2.23227	20.2614	39.0955	4.61216006141946e-05	0.000271484
XP_629172.1	DDB_G0293364	peptidase M8, leishmanolysin family protein [Dictyostelium discoideum AX4]	GP63 (Peptidase M8, leishmanolysin family protein)	sigB	-2.4223	-0.821978	-2.68812	-0.365701	6.29811	19.9564	39.0351	4.63729927790505e-05	0.000272305
XP_012749176.1	DDB_G0291380	hypothetical protein SAMD00019534_110690 [Acytostelium subglobosum LB1]	NA	atr1	7.90101	-3.19301	-2.51871	-0.938384	-1.25091	19.9308	39.0329	4.63818978777885e-05	0.000272305
KAK5581464.1	DDB_G0283575	hypothetical protein RB653_001497 [Dictyostelium firmibasis]	Glutathione transferase	gsta5 DDB_G0283575	-3.99388	-4.63111	-5.42124	5.8343	8.21193	21.2435	38.9496	4.67313689180772e-05	0.000273999
XP_642503.1	DDB_G0277763	hypothetical protein DDB_G0277763 [Dictyostelium discoideum AX4]	Metalloenzyme domain-containing protein	NA	3.51394	3.28368	1.40161	-3.94437	-4.25486	21.1038	38.9305	4.68120963823199e-05	0.000274116
Q54BH5.2	DDB_G0293730	RecName: Full=PI-PLC X-box domain-containing protein DDB_G0293730	PI-PLC X-box domain-containing protein DDB_G0293730	DDB_G0293730	1.5403	1.67553	1.15896	-0.98915	-3.38564	22.5238	38.8751	4.70470097093801e-05	0.000274764
XP_641918.1	DDB_G0279023	hypothetical protein DDB_G0279023 [Dictyostelium discoideum AX4]	Uncharacterized protein	NA	-3.13262	-2.89636	-3.77999	-0.0301713	9.83914	20.44	38.8472	4.71660139603213e-05	0.000274764
Q869W6.1	DDB_G0275057	RecName: Full=Probable myosin light chain kinase DDB_G0275057	Probable myosin light chain kinase DDB_G0275057 (EC 2.7.11.18)	DDB_G0275057	0.687342	-2.70827	1.71972	1.6999	-1.3987	22.628	38.8439	4.718001227837e-05	0.000274764
EAL63207.1	DDB_G0288471	TATA-binding protein-associated-factor [Dictyostelium discoideum AX4]	TATA-binding protein-associated-factor	taf6	4.18288	3.05503	-4.45056	-2.14041	-0.646943	20.9938	38.8383	4.72039740116446e-05	0.000274764
EAL63566.1	DDB_G0287839	adenylate kinase [Dictyostelium discoideum AX4]	Adenylate kinase	NA	2.20301	0.275216	-4.82853	1.97166	0.378644	20.8385	38.8285	4.72457370092247e-05	0.000274764
XP_645994.1	DDB_G0269472	proteasome subunit beta type 2 [Dictyostelium discoideum AX4]	Proteasome subunit beta type-2	psmB2	0.188211	0.657359	2.40156	2.62357	-5.87071	23.4799	38.803	4.7354633362267e-05	0.000274764
KAK5575490.1	DDB_G0270270	hypothetical protein RB653_006623 [Dictyostelium firmibasis]	3-oxo-5-alpha-steroid 4-dehydrogenase C-terminal domain-containing protein	gpsn2 DDB_G0270270	4.15125	2.99109	-1.82375	-2.00538	-3.31322	20.4677	38.793	4.73975171737618e-05	0.000274764
XP_638840.1	DDB_G0283973	hypothetical protein DDB_G0283973 [Dictyostelium discoideum AX4]	Uncharacterized protein	NA	2.12886	-0.269723	-3.46033	0.917524	0.683666	20.9391	38.7899	4.74110440074638e-05	0.000274764
EAL71719.1	DDB_G0271178	hypothetical protein DDB_G0271178 [Dictyostelium discoideum AX4]	Uncharacterized protein csb family protein DDB_G0271178	NA	-3.13158	-1.50285	-1.0361	2.11748	3.55304	19.9457	38.751	4.75783757124174e-05	0.000275241
XP_635476.1	DDB_G0290913	mitochondrial substrate carrier family protein [Dictyostelium discoideum AX4]	Mitochondrial substrate carrier family protein S (Carnitine/acylcarnitine translocase) (CAC) (Solute carrier family 25 member 20 homolog B)	mcfS	2.35576	2.09867	-6.27324	0.478007	1.3408	21.5253	38.7303	4.76680045699325e-05	0.000275241
Q54N80.1	DDB_G0285455	RecName: Full=FK506-binding protein 3; AltName: Full=Peptidyl-prolyl cis-trans isomerase; Short=PPIase; AltName: Full=Rotamase; Flags: Precursor	FK506-binding protein 3 (EC 5.2.1.8) (Peptidyl-prolyl cis-trans isomerase) (PPIase) (Rotamase)	fkbp3 impA DDB_G0285455	-2.04673	4.84859	-3.4909	-2.3287	3.01774	20.0718	38.7258	4.76873749872496e-05	0.000275241
EAL70606.1	DDB_G0273831	armadillo-like helical domain-containing protein [Dictyostelium discoideum AX4]	Armadillo-like helical domain-containing protein	NA	1.51007	-1.29661	2.39298	-0.00562435	-2.60082	19.5106	38.7141	4.77377950784321e-05	0.000275241
EAL72585.1	DDB_G0270470	hypothetical protein DDB_G0270470 [Dictyostelium discoideum AX4]	Uncharacterized protein	NA	2.93801	-0.317827	-5.64876	-1.3329	4.36148	21.6775	38.6928	4.78304081400456e-05	0.000275422
XP_646218.1	DDB_G0270926	hypothetical protein DDB_G0270926 [Dictyostelium discoideum AX4]	Uncharacterized protein	NA	-2.1283	-3.02982	-2.53382	0.817779	6.87416	18.716	38.6758	4.79041670784732e-05	0.000275495
EGC34680.1	DDB_G0280805	hypothetical protein DICPUDRAFT_153096 [Dictyostelium purpureum]	KRR1 small subunit processome component (KRR-R motif-containing protein 1)	NA	2.86622	3.80494	-3.40965	-1.39295	-1.86856	18.8347	38.629	4.81081500154529e-05	0.000276315
XP_646929.1	DDB_G0268966	hypothetical protein DDB_G0268966 [Dictyostelium discoideum AX4]	Lipase	NA	6.58304	0.891302	-3.40723	0.528816	-4.59593	20.3496	38.609	4.81957640289476e-05	0.000276411
KAK5581061.1	DDB_G0284517	hypothetical protein RB653_001089 [Dictyostelium firmibasis]	AAA+ ATPase domain-containing protein	psmC6 DDB_G0284517	2.65953	-2.19784	-1.80625	-1.8347	3.17926	25.5374	38.5972	4.8247670193848e-05	0.000276411
XP_647508.1	DDB_G0268038	hypothetical protein DDB_G0268038 [Dictyostelium discoideum AX4]	Myotrophin homolog	mtpn	0.266246	1.08157	1.15668	1.08171	-3.5862	26.333	38.5495	4.8457472285361e-05	0.00027726
EAL73155.1	DDB_G0267406	lysosomal integral membrane glycoprotein [Dictyostelium discoideum AX4]	Lysosome membrane protein 2-A (Lysosome membrane protein II-1) (LIMP II-1)	lmpA	5.40613	-1.23201	-2.33117	1.33207	-3.17503	19.0298	38.5068	4.86467977886641e-05	0.000277699
EAL65058.1	DDB_G0284811	hypothetical protein DDB_G0284811 [Dictyostelium discoideum AX4]	Uncharacterized protein	NA	1.93809	1.55579	-1.39305	1.75199	-3.85282	19.9551	38.5044	4.86574607915356e-05	0.000277699
XP_646130.2	DDB_G0269630	tatD-related DNAse [Dictyostelium discoideum AX4]	TatD-related DNAse	NA	2.85529	-4.60539	0.725814	0.465224	0.559062	22.6201	38.4708	4.88064973520499e-05	0.000278197
Q54QN4.1	DDB_G0283731	RecName: Full=Uncharacterized transmembrane protein DDB_G0283731	Uncharacterized transmembrane protein DDB_G0283731	DDB_G0283731	-0.140136	2.26705	-1.67235	3.1016	-3.55617	23.3866	38.4484	4.8906607564696e-05	0.000278415
EAL66859.1	DDB_G0281125	hypothetical protein DDB_G0281125 [Dictyostelium discoideum AX4]	Pirin C-terminal domain-containing protein	NA	1.45241	1.15861	0.59023	0.498819	-3.70007	21.587	38.3406	4.93908952293511e-05	0.000280817
Q54LN4.1	DDB_G0286535	RecName: Full=Gamma-glutamyl hydrolase A; AltName: Full=Conjugase A; AltName: Full=GH A; AltName: Full=Gamma-Glu-X carboxypeptidase A; Flags: Precursor	Gamma-glutamyl hydrolase A (EC 3.4.19.9) (Conjugase A) (GH A) (Gamma-Glu-X carboxypeptidase A)	gghA DDB_G0286535	-2.75687	2.3095	1.9967	1.65324	-3.20258	24.2848	38.2712	4.97060454032325e-05	0.000282253
XP_635949.1	DDB_G0289999	hypothetical protein DDB_G0289999 [Dictyostelium discoideum AX4]	Methyltransferase type 11 domain-containing protein	NA	1.03554	1.4856	0.61192	0.181455	-3.31452	23.0303	38.2504	4.98011678615629e-05	0.000282357
EAL72117.1	DDB_G0269534	hypothetical protein DDB_G0269534 [Dictyostelium discoideum AX4]	SnoaL-like domain-containing protein	NA	1.58141	-2.06811	4.43779	-2.16236	-1.78872	18.267	38.2397	4.98498821333889e-05	0.000282357
EAL64057.1	DDB_G0286603	glutamine-fructose-6-phosphate transaminase [Dictyostelium discoideum AX4]	glutamine--fructose-6-phosphate transaminase (isomerizing) (EC 2.6.1.16)	NA	0.341084	-0.656751	-2.76749	1.18149	1.90167	26.3631	38.2137	4.9969335802999e-05	0.000282566
XP_639320.1	DDB_G0283021	superoxide dismutase [Dictyostelium discoideum AX4]	Extracellular superoxide dismutase [Cu-Zn] 2 (EC-SOD 2) (EC 1.15.1.1)	sodB	2.44917	2.09211	-2.34929	0.287328	-2.47932	20.7025	38.2043	5.00123185909979e-05	0.000282566
XP_637833.1	DDB_G0286285	hypothetical protein DDB_G0286285 [Dictyostelium discoideum AX4]	Putative uncharacterized protein DDB_G0286285	NA	-3.92789	-2.66272	-3.82235	3.02946	7.3835	20.45	38.0673	5.06467638322723e-05	0.000285518
AAC05729.1	DDB_G0279415	LIM domain protein [Dictyostelium discoideum]	LIM domain-containing protein E (DdLim)	limE	4.54593	2.94391	-0.625432	-1.89787	-4.96654	24.321	38.0642	5.06615553558032e-05	0.000285518
XP_639905.1	DDB_G0284881	hypothetical protein DDB_G0284881 [Dictyostelium discoideum AX4]	F-actin binding domain-containing protein	NA	-0.218608	3.45385	1.56297	0.91263	-5.71084	18.8586	38.0321	5.08118745443332e-05	0.000286007
EAL68166.1	DDB_G0277987	hypothetical protein DDB_G0277987 [Dictyostelium discoideum AX4]	Uncharacterized protein	gxcA	3.26249	0.238262	1.87205	0.618654	-5.99146	20.9563	38.0175	5.0880079991656e-05	0.000286034
KAK5578554.1	DDB_G0277291	hypothetical protein RB653_008226 [Dictyostelium firmibasis]	ComC supersandwich domain-containing protein	NA	5.57096	-0.370845	-3.00643	-0.0608899	-2.1328	18.9336	37.9896	5.10115281135361e-05	0.000286252
P34114.2	DDB_G0291123	RecName: Full=Glycogen phosphorylase 2; Short=GP2	Glycogen phosphorylase 2 (GP2) (EC 2.4.1.1)	glpD DDB_G0291123	-4.68629	-5.8423	0.520758	6.59573	3.41211	22.1093	37.9822	5.10461283619831e-05	0.000286252
Q54TA5.1	DDB_G0281891	RecName: Full=TBC1 domain family member 5 homolog B	TBC1 domain family member 5 homolog B	tbc1d5B DDB_G0281891	5.07031	-1.33737	-0.835418	0.171888	-3.06941	18.714	37.951	5.11938383534633e-05	0.000286724
XP_646216.1	DDB_G0270622	hypothetical protein DDB_G0270622 [Dictyostelium discoideum AX4]	Large ribosomal subunit protein eL19 domain-containing protein	NA	1.2797	1.36352	0.0200722	0.99642	-3.6597	22.1649	37.9138	5.1370305847141e-05	0.000287355
XP_642388.1	DDB_G0278477	ARF/SAR superfamily protein [Dictyostelium discoideum AX4]	Small COPII coat GTPase SAR1B (EC 3.6.5.2)	sarB	-4.60928	1.143	0.000127108	1.38692	2.07923	20.3864	37.8991	5.14400356734318e-05	0.000287388
XP_001134602.1	DDB_G0274751	hypothetical protein DDB_G0274751 [Dictyostelium discoideum AX4]	Transmembrane protein	NA	-0.554194	-0.909285	-1.7721	3.46908	-0.233502	18.9901	37.8494	5.16774172303241e-05	0.000288356
EAL68861.1	DDB_G0277349	hypothetical protein DDB_G0277349 [Dictyostelium discoideum AX4]	Manganese/iron superoxide dismutase C-terminal domain-containing protein	NA	2.49675	2.06035	0.532323	-0.702354	-4.38707	23.0613	37.7545	5.21345532978975e-05	0.000290248
XP_643274.1	DDB_G0276101	structural maintenance of chromosome protein [Dictyostelium discoideum AX4]	Structural maintenance of chromosomes protein 3 (SMC protein 3) (SMC-3)	smc3	4.3087	2.8241	0.632533	-2.54692	-5.21842	20.0317	37.7523	5.21453815285458e-05	0.000290248
EAL60832.1	DDB_G0293266	hypothetical protein DDB_G0293266 [Dictyostelium discoideum AX4]	Uncharacterized protein	gxcY	4.81748	3.76042	-3.20258	0.142153	-5.51748	20.4915	37.7173	5.23149121191615e-05	0.000290832
EAL60602.1	DDB_G0293580	dCTP deaminase [Dictyostelium discoideum AX4]	dCTP deaminase	NA	-4.2743	3.88092	3.13229	2.9295	-5.66841	20.4631	37.6686	5.255280966522e-05	0.00029127
EAL63909.1	DDB_G0287089	hypothetical protein DDB_G0287089 [Dictyostelium discoideum AX4]	UPF0523 protein A	NA	-2.46004	-0.514314	-3.48883	0.659693	5.80349	20.1644	37.6588	5.26007834810819e-05	0.00029127
KAK5582136.1	DDB_G0292806	hypothetical protein RB653_003719 [Dictyostelium firmibasis]	Clustered mitochondria protein homolog	cluA	3.85439	1.54437	-0.719394	-0.275539	-4.40383	26.0712	37.6506	5.26410629534762e-05	0.00029127
EAL71633.1	DDB_G0271538	LISK family protein kinase [Dictyostelium discoideum AX4]	Probable serine/threonine-protein kinase DDB_G0271538 (EC 2.7.11.1)	NA	4.58387	1.74173	-3.06429	0.555477	-3.81679	20.0841	37.6444	5.2671186062893e-05	0.00029127
KAK5576328.1	DDB_G0268588	hypothetical protein RB653_007469 [Dictyostelium firmibasis]	Ankyrin repeat-containing protein	NA	-0.783738	1.00981	-2.84855	-2.54815	5.17063	19.8613	37.6351	5.27171565941694e-05	0.00029127
XP_629518.1	DDB_G0292604	hypothetical protein DDB_G0292604 [Dictyostelium discoideum AX4]	Ribosomal protein/NADH dehydrogenase domain-containing protein	NA	3.36395	-0.565335	2.71927	1.8623	-7.38019	21.899	37.5992	5.28936094987849e-05	0.000291573
XP_646610.2	DDB_G0270752	cytochrome b5 domain-containing protein [Dictyostelium discoideum AX4]	Cytochrome b5 domain-containing protein	NA	1.62934	5.71248	-5.07956	2.66178	-4.92404	21.1389	37.5878	5.29497956241606e-05	0.000291573
Q54QR2.1	DDB_G0283679	RecName: Full=Proteasome subunit beta type-7; Flags: Precursor	Proteasome subunit beta type-7 (EC 3.4.25.1)	psmB7 DDB_G0283679	0.70666	1.04893	2.03739	-0.205328	-3.58765	22.3845	37.5845	5.29662027973566e-05	0.000291573
EAL62190.1	DDB_G0290659	short-chain dehydrogenase/reductase family protein [Dictyostelium discoideum AX4]	Short-chain dehydrogenase/reductase family protein	sdrA	-3.61828	-2.97644	5.83022	-5.03101	5.79551	22.3553	37.5684	5.30458435595997e-05	0.000291655
AAQ11193.1	DDB_G0285433	PhLP2 [Dictyostelium discoideum]	Phosducin-like protein 2	phlp2	3.09591	4.17649	0.541879	-3.11023	-4.70404	21.7976	37.5331	5.32212787453595e-05	0.000292263
EAL70597.1	DDB_G0273813	heat shock protein 70 family member [Dictyostelium discoideum AX4]	Luminal-binding protein 1 (BiP 1) (78 kDa glucose-regulated protein homolog) (GRP-78)	bip1-1; bip1-2	1.0281	-0.273783	-3.83201	1.01922	2.05847	24.7719	37.51	5.33361307438641e-05	0.000292485
KAK5578758.1	DDB_G0288449	hypothetical protein RB653_008431 [Dictyostelium firmibasis]	DNA-directed RNA polymerase subunit beta (EC 2.7.7.6)	rpc2	-1.60055	7.28289	-2.01327	-0.0613507	-3.60772	19.0606	37.4989	5.33916260549766e-05	0.000292485
CAA64814.1	DDB_G0269138	14-3-3 [Dictyostelium discoideum]	14-3-3-like protein	fttB	-1.31196	-2.81916	-1.24107	3.12932	2.24287	28.9516	37.4613	5.35797745510912e-05	0.000293159
EAL70117.1	DDB_G0274449	succinate-CoA ligase [Dictyostelium discoideum AX4]	Succinate--CoA ligase [GDP-forming] subunit beta, mitochondrial (EC 6.2.1.4) (GTP-specific succinyl-CoA synthetase subunit beta) (G-SCS) (GTPSCS) (Succinyl-CoA synthetase beta-G chain) (SCS-betaG)	scsB	1.79601	-0.432098	1.494	1.43612	-4.29404	25.2762	37.4377	5.3698292336801e-05	0.000293451
2FTW	DDB_G0269246	A Chain A, dihydropyrimidine amidohydrolase	Dihydropyrimidinase (DHP) (DHPase) (EC 3.5.2.2) (Dihydropyrimidine amidohydrolase) (Hydantoinase)	pyd2	2.5273	1.72312	-3.17915	0.415121	-1.4864	22.5307	37.4206	5.37841043571015e-05	0.000293563
KAK5584353.1	DDB_G0281469	hypothetical protein RB653_005962 [Dictyostelium firmibasis]	60S ribosomal protein L29	rpl29 DDB_G0281469	5.77558	5.51709	-0.209697	-4.1514	-6.93158	22.9695	37.3977	5.38995597877565e-05	0.000293837
EAL73287.1	DDB_G0267668	heat shock protein Hsp20 domain-containing protein [Dictyostelium discoideum AX4]	Small heat shock protein hspL	hspL	1.317	2.19296	0.454458	2.79095	-6.75536	23.6846	37.3619	5.40809331172671e-05	0.00029447
CAD59238.1	DDB_G0279195	NAD(+) ADP-ribosyltransferase-1B [Dictyostelium discoideum]	Poly [ADP-ribose] polymerase (PARP) (EC 2.4.2.-)	adprt-1B	0.420168	3.26071	-0.844092	-0.055696	-2.78109	21.8397	37.3428	5.41779862421863e-05	0.000294566
GAM28817.1	DDB_G0270984	hypothetical protein SAMD00019534_119930 [Acytostelium subglobosum LB1]	NA	rpl36a	3.31605	2.91642	3.34153	-2.78269	-6.79131	22.4821	37.3327	5.42294771960676e-05	0.000294566
EAL62820.1	DDB_G0289173	ADP-ribosylation factor [Dictyostelium discoideum AX4]	ADP-ribosylation factor 1 (EC 3.6.5.2)	arfA	3.85835	1.19858	-5.54215	0.847991	-0.362763	22.3097	37.3016	5.43883196759647e-05	0.000294772
XP_642171.1	DDB_G0278157	succinate dehydrogenase [Dictyostelium discoideum AX4]	Succinate dehydrogenase [ubiquinone] cytochrome b small subunit	sdhD	3.90392	-2.55953	-1.67332	-1.28266	1.6116	20.22	37.2996	5.43982702521247e-05	0.000294772
EAL66658.1	DDB_G0281793	hypothetical protein DDB_G0281793 [Dictyostelium discoideum AX4]	2'-5' RNA ligase family protein	NA	3.50156	2.80913	0.333712	0.236571	-6.88098	21.4398	37.2524	5.46402053494999e-05	0.000295727
EAL61865.1	DDB_G0291163	nucleoporin 155 [Dictyostelium discoideum AX4]	Nucleoporin 155	nup155	1.86806	-0.690633	-4.27926	1.86804	1.23379	23.3105	37.2136	5.48401568287687e-05	0.000296453
EAL71750.1	DDB_G0271240	WD40 repeat-containing protein [Dictyostelium discoideum AX4]	WD40 repeat-containing protein	utp18	5.21148	4.76376	-3.92868	-2.24002	-3.80654	19.0696	37.1524	5.51574041937636e-05	0.00029781
EAL66767.1	DDB_G0281363	hypothetical protein DDB_G0281363 [Dictyostelium discoideum AX4]	CCR4-NOT transcription complex subunit 10	NA	4.33223	-1.2195	-3.10725	2.17498	-2.18046	18.8783	37.0682	5.55976653071135e-05	0.000299828
EGC40462.1	DDB_G0278079	hypothetical protein DICPUDRAFT_146576 [Dictyostelium purpureum]	3'-5' exonuclease domain-containing protein	xdl2A	-3.17797	-2.14924	-2.13956	4.39868	3.06809	20.1514	37.0132	5.58877038608696e-05	0.000301031
KAK5582308.1	DDB_G0292472	hypothetical protein RB653_003891 [Dictyostelium firmibasis]	RRM domain-containing protein	NA	2.62431	-1.18906	2.61478	-0.193057	-3.85697	19.5208	36.9715	5.61089718353806e-05	0.000301862
KAK5582751.1	DDB_G0279037	hypothetical protein RB653_004337 [Dictyostelium firmibasis]	Ubiquinone biosynthesis O-methyltransferase, mitochondrial (3-demethylubiquinol 3-O-methyltransferase) (EC 2.1.1.64) (Polyprenyldihydroxybenzoate methyltransferase) (EC 2.1.1.114)	coq3 DDB_G0279037	3.4895	-1.88209	-1.18611	3.13608	-3.55738	19.1777	36.8999	5.64910458645102e-05	0.000303555
EAL69162.1	DDB_G0276417	pyruvate dehydrogenase E1 beta subunit [Dictyostelium discoideum AX4]	Pyruvate dehydrogenase E1 component subunit beta, mitochondrial (PDHE1-B) (EC 1.2.4.1)	pdhB	-0.448884	-1.80703	0.321522	-3.18564	5.12003	25.6049	36.8038	5.70096446496233e-05	0.000305564
EAL66076.1	DDB_G0282433	hypothetical protein DDB_G0282433 [Dictyostelium discoideum AX4]	t-SNARE coiled-coil homology domain-containing protein	NA	-0.0355938	1.47916	-3.56694	4.38626	-2.26289	17.9486	36.7785	5.71471610242007e-05	0.000305564
NP_050101.1	DDB_G0294058	ribosomal protein S13 (mitochondrion) [Dictyostelium discoideum]	Small ribosomal subunit protein uS13m (Ribosomal protein S13, mitochondrial)	mrps13	0.82227	0.785583	1.29848	0.134822	-3.04115	22.8075	36.7652	5.72194818659335e-05	0.000305564
KAK5583973.1	DDB_G0279979	hypothetical protein RB653_005579 [Dictyostelium firmibasis]	Uncharacterized protein	NA	3.19381	-1.37818	-2.99928	-1.52949	2.71314	20.9805	36.7624	5.72349673775149e-05	0.000305564
EAL69556.1	DDB_G0349377	hypothetical protein DDB_G0275611 [Dictyostelium discoideum AX4]	tRNA-binding domain-containing protein	NA	1.65306	-3.54762	-0.100164	0.552101	1.44262	23.6316	36.7611	5.72418209757358e-05	0.000305564
KAK5575753.1	DDB_G0269878	hypothetical protein RB653_006887 [Dictyostelium firmibasis]	rRNA 2'-O-methyltransferase fibrillarin (Histone-glutamine methyltransferase)	fbl DDB_G0269878	3.56052	-1.15701	0.842335	-0.392191	-2.85365	26.1426	36.7516	5.72935380359819e-05	0.000305564
Q54FQ8.1	DDB_G0290693	RecName: Full=Translation initiation factor eIF2B subunit gamma; AltName: Full=eIF2B GDP-GTP exchange factor subunit gamma	Translation initiation factor eIF2B subunit gamma (eIF2B GDP-GTP exchange factor subunit gamma)	eif2b3 DDB_G0290693	2.06347	-0.331109	0.967808	-2.83727	0.1371	22.4616	36.7411	5.7350804462371e-05	0.000305564
KAK5577472.1	DDB_G0275537	hypothetical protein RB653_002413 [Dictyostelium firmibasis]	Cytochrome c domain-containing protein	cytC	2.08599	2.03372	0.55961	1.64674	-6.32606	25.2143	36.729	5.74174861904053e-05	0.000305564
XP_646016.2	DDB_G0269502	hypothetical protein DDB_G0269502 [Dictyostelium discoideum AX4]	Uncharacterized protein	NA	2.63017	-1.33588	-4.34737	0.894028	2.15906	20.541	36.7104	5.75191843645301e-05	0.000305564
XP_645663.1	DDB_G0271374	hypothetical protein DDB_G0271374 [Dictyostelium discoideum AX4]	GP-PDE domain-containing protein	NA	2.71875	2.79017	2.24436	-2.77988	-4.9734	20.7618	36.697	5.75925818298538e-05	0.000305564
KAK5582983.1	DDB_G0278481	hypothetical protein RB653_004573 [Dictyostelium firmibasis]	RNA-splicing ligase RtcB homolog (EC 6.5.1.8) (3'-phosphate/5'-hydroxy nucleic acid ligase)	NA	3.40743	3.92662	-1.71372	-2.14407	-3.47625	20.3711	36.6881	5.76419023147885e-05	0.000305564
KAK5582387.1	DDB_G0292294	hypothetical protein RB653_003970 [Dictyostelium firmibasis]	Uroporphyrinogen decarboxylase (EC 4.1.1.37)	hemE urod DDB_G0292294	-1.85536	-2.07532	1.5093	1.9699	0.45148	24.9556	36.6813	5.76791350476277e-05	0.000305564
EAL63959.1	DDB_G0286923	NADH:flavin oxidoreductase/NADH oxidase domain-containing protein [Dictyostelium discoideum AX4]	NADH:flavin oxidoreductase/NADH oxidase domain-containing protein	NA	2.44201	2.43835	-3.06076	-0.131448	-1.68814	20.5192	36.5967	5.81471377883935e-05	0.000307681
Q54DY3.1	DDB_G0291948	RecName: Full=Ragulator complex protein LAMTOR4 homolog; AltName: Full=Late endosomal/lysosomal adaptor and MAPK and MTOR activator 4	Ragulator complex protein LAMTOR4 homolog (Late endosomal/lysosomal adaptor and MAPK and MTOR activator 4)	DDB_G0291948	-1.86785	5.21211	2.1988	-0.832831	-4.71023	20.8251	36.5464	5.84279469240701e-05	0.000308804
EAL63258.1	DDB_G0288323	hypothetical protein DDB_G0288323 [Dictyostelium discoideum AX4]	BAR domain-containing protein	strM	-2.68339	-3.3539	-3.62403	-2.69446	12.3558	20.7878	36.5249	5.85485513718823e-05	0.000308957
EGC34512.1	DDB_G0284837	hypothetical protein DICPUDRAFT_79738 [Dictyostelium purpureum]	Translin-associated protein X	NA	-4.33102	0.786048	0.542865	1.36364	1.63847	21.3637	36.5168	5.85940209007919e-05	0.000308957
EAL66479.1	DDB_G0281839	WD40 repeat-containing protein [Dictyostelium discoideum AX4]	Ribosome biogenesis protein BOP1 homolog	NA	2.06363	1.6797	-0.21397	-0.475294	-3.05407	23.7729	36.4979	5.87001401345026e-05	0.000309154
XP_643911.1	DDB_G0274587	nuclear pore protein [Dictyostelium discoideum AX4]	Nuclear pore protein	nup62	2.16736	-0.751494	-8.0636	2.98662	3.66112	22.3856	36.4721	5.88455440493546e-05	0.000309558
EAL65941.1	DDB_G0282995	hypothetical protein DDB_G0282995 [Dictyostelium discoideum AX4]	Uncharacterized protein	NA	-2.19453	-1.28691	-1.11499	-1.04136	5.63779	19.2449	36.46	5.89143372936831e-05	0.000309558
KAK5584390.1	DDB_G0281795	hypothetical protein RB653_006001 [Dictyostelium firmibasis]	Nascent polypeptide-associated complex subunit beta	nacB btf3 DDB_G0281795	3.3777	-3.59613	-3.41012	2.52306	1.10548	27.0332	36.4217	5.91315734325277e-05	0.000310337
EAL67707.1	DDB_G0279537	delta adaptin [Dictyostelium discoideum AX4]	AP-3 complex subunit delta (Adaptor-related protein complex 3 subunit delta) (Delta-adaptin)	ap3d1	3.2033	1.40438	0.0426469	-1.76198	-2.88835	22.7492	36.3855	5.93377210611133e-05	0.000311057
XP_643029.1	DDB_G0276681	hypothetical protein DDB_G0276681 [Dictyostelium discoideum AX4]	Uncharacterized protein	NA	5.50212	4.73132	-2.04057	-2.17074	-6.02213	20.4355	36.2839	5.99211802364926e-05	0.000313693
GAM28183.1	DDB_G0283773	hypothetical protein SAMD00019534_113590, partial [Acytostelium subglobosum LB1]	NA	NA	1.71066	1.21357	-2.02183	-1.70931	0.806913	22.4265	36.2737	5.99800057554639e-05	0.000313693
EAL60989.1	DDB_G0292880	hypothetical protein DDB_G0292880 [Dictyostelium discoideum AX4]	Protein-tyrosine-phosphatase	NA	2.51475	2.90714	-1.73287	-0.596871	-3.09216	19.6702	36.2379	6.01877995801065e-05	0.000314415
EAL63910.1	DDB_G0287091	hypothetical protein DDB_G0287091 [Dictyostelium discoideum AX4]	UPF0523 protein B	NA	-0.869073	-0.421232	-3.28635	-1.75592	6.33257	19.0647	36.2099	6.03504468416396e-05	0.000314699
NP_050092.1	DDB_G0294044	ribosomal protein S19 (mitochondrion) [Dictyostelium discoideum]	Small ribosomal subunit protein uS19m (Ribosomal protein S19, mitochondrial)	mrps19	1.34177	0.406218	1.94184	2.04974	-5.73958	20.7823	36.2045	6.03819816228552e-05	0.000314699
AAB57823.1	DDB_G0272566	sks1 multidrug resistance protein homolog [Dictyostelium discoideum]	26S proteasome non-ATPase regulatory subunit 14 (EC 3.4.19.-) (26S proteasome regulatory subunit RPN11) (Sks1 multidrug resistance protein homolog)	psmD14	1.66039	-4.16049	0.480765	0.630368	1.38897	27.2433	36.1361	6.07831597108724e-05	0.000316044
XP_642126.1	DDB_G0278107	pyridoxamine-phosphate oxidase [Dictyostelium discoideum AX4]	Pyridoxine-5'-phosphate oxidase (EC 1.4.3.5) (Pyridoxamine-phosphate oxidase)	pnpo	0.703356	-3.75858	0.668574	0.430333	1.95632	20.3171	36.1271	6.08358141177371e-05	0.000316044
EAL65509.1	DDB_G0283789	dimethyladenosine transferase [Dictyostelium discoideum AX4]	Probable dimethyladenosine transferase (EC 2.1.1.183) (DIM1 dimethyladenosine transferase 1 homolog) (Probable 18S rRNA (adenine(1779)-N(6)/adenine(1780)-N(6))-dimethyltransferase) (Probable 18S rRNA dimethylase) (Probable S-adenosylmethionine-6-N',N'-adenosyl(rRNA) dimethyltransferase)	dimt1	3.56038	3.37889	1.55777	-2.68965	-5.80739	20.7252	36.1246	6.08506692264609e-05	0.000316044
XP_639013.1	DDB_G0283557	hypothetical protein DDB_G0283557 [Dictyostelium discoideum AX4]	Uncharacterized protein	NA	3.459	1.92605	-3.02158	-0.135543	-2.22793	20.0464	36.0086	6.15390289260213e-05	0.000319251
EAL69628.1	DDB_G0275755	AhpC/TSA family protein [Dictyostelium discoideum AX4]	thioredoxin-dependent peroxiredoxin (EC 1.11.1.24) (Thioredoxin peroxidase)	NA	-4.69847	2.91764	0.12203	0.988447	0.670353	23.5888	35.9874	6.16661982571862e-05	0.000319543
EAL62660.1	DDB_G0289571	hypothetical protein DDB_G0289571 [Dictyostelium discoideum AX4]	Calmodulin	NA	3.40618	2.33286	-5.03311	-0.355147	-0.350775	21.364	35.968	6.17825218674994e-05	0.000319778
XP_645801.1	DDB_G0271488	hypothetical protein DDB_G0271488 [Dictyostelium discoideum AX4]	Vacuolar protein sorting-associated protein VTA1 homolog	vta1	-4.05211	0.225574	0.748666	1.90897	1.1689	21.5094	35.925	6.20415374213675e-05	0.000320635
AAB70849.1	DDB_G0283533	CbpB, partial [Dictyostelium discoideum]	Calcium-binding protein B	cbpB	1.4733	2.81123	1.60036	0.14398	-6.02888	22.0831	35.9092	6.21372059201274e-05	0.000320635
EAL73377.1	DDB_G0267848	beta-lactamase-type transpeptidase fold containing protein [Dictyostelium discoideum AX4]	Beta-lactamase-type transpeptidase fold containing protein	NA	3.56598	4.50674	-6.23537	2.47438	-4.31174	20.6529	35.9051	6.21616855920141e-05	0.000320635
EAL64625.1	DDB_G0285575	alkylated DNA repair protein [Dictyostelium discoideum AX4]	Alpha-ketoglutarate-dependent dioxygenase alkB (EC 1.14.11.-) (Alkylated DNA repair protein alkB)	alkB	2.43767	-0.20521	4.36902	-0.722332	-5.87914	20.3948	35.8882	6.22641458058724e-05	0.000320723
Q550F6.1	DDB_G0277115	RecName: Full=Protein doublecortin; Short=DdDCX	Protein doublecortin (DdDCX)	dcx DDB_0217917 DDB_G0277115	-4.49997	1.79164	-0.949496	3.65565	0.00218798	21.336	35.8734	6.23542970507682e-05	0.000320723
EAL60913.1	DDB_G0293122	hypothetical protein DDB_G0293122 [Dictyostelium discoideum AX4]	Glutathione S-transferase	NA	3.02143	-3.29091	0.552611	-2.75769	2.47456	22.4011	35.8588	6.24432687748721e-05	0.000320723
BAB63906.1	DDB_G0283611	calcium binding protein CBP6 [Dictyostelium discoideum]	Calcium-binding protein F (Calcium-binding protein 6)	cbpF	-3.38474	-4.72053	5.42821	7.19368	-4.51662	20.5982	35.8471	6.25143299451758e-05	0.000320723
XP_646074.1	DDB_G0269566	hypothetical protein DDB_G0269566 [Dictyostelium discoideum AX4]	Carbohydrate binding domain-containing protein	NA	-1.42068	-0.248566	-1.74988	4.81443	-1.3953	19.5921	35.8437	6.25348456320895e-05	0.000320723
XP_644022.1	DDB_G0274265	hypothetical protein DDB_G0274265 [Dictyostelium discoideum AX4]	Uncharacterized protein	NA	-2.2974	-3.09145	-3.73003	6.80417	2.31471	20.3373	35.8137	6.27186752062414e-05	0.000321299
Q54JJ6.1	DDB_G0288009	RecName: Full=Protein HID1; AltName: Full=HID1 domain-containing protein; AltName: Full=Protein hid-1 homolog	Protein HID1 (HID1 domain-containing protein) (Protein hid-1 homolog)	hid1 DDB_G0288009	2.67788	-2.77767	0.194163	3.06627	-3.16064	20.6879	35.766	6.30117559390867e-05	0.000322434
EAL61258.1	DDB_G0292268	Rab GTPase [Dictyostelium discoideum AX4]	Ras-related protein Rab-2A (EC 3.6.5.2)	rab2A	1.76758	-1.01687	0.805762	1.11572	-2.67219	22.4898	35.7328	6.32163949356916e-05	0.000323114
EAL66303.1	DDB_G0282195	presequence translocated-associated motor subunit [Dictyostelium discoideum AX4]	Mitochondrial import inner membrane translocase subunit tim16 (Presequence translocated-associated motor subunit pam16)	timm16	2.449	0.487035	0.03412	1.4199	-4.39006	20.8381	35.6034	6.40233987485801e-05	0.000326868
KAK5576967.1	DDB_G0274105	hypothetical protein RB653_001904 [Dictyostelium firmibasis]	1,4-alpha-glucan branching enzyme (EC 2.4.1.18)	glgB	2.49335	-0.171556	-0.0681116	0.0419671	-2.29565	27.3902	35.5567	6.43173849090339e-05	0.000327997
CAA64065.1	DDB_G0274111	6-phosphofructokinase [Dictyostelium discoideum]	ATP-dependent 6-phosphofructokinase (ATP-PFK) (Phosphofructokinase) (EC 2.7.1.11) (Phosphohexokinase)	pfkA	3.18495	0.515051	-0.951348	0.394059	-3.14271	24.9061	35.5317	6.44759464094755e-05	0.000328433
NP_050107.1	DDB_G0294050	ribosomal protein S2 (mitochondrion) [Dictyostelium discoideum]	Small ribosomal subunit protein uS2m (Ribosomal protein S2, mitochondrial) (MRP-S2) (S2mt)	mrps2	1.3291	1.89232	-4.09342	2.21523	-1.34323	21.1144	35.5045	6.46487647307538e-05	0.000328663
Q54L35.1	DDB_G0286927	RecName: Full=NEDD8-like protein 2	Ubiquitin-like protein NEDD8-like protein 2	nedd8l2 DDB_G0286927	-0.241699	4.09972	-1.23634	-1.08887	-1.53281	18.3241	35.5017	6.46669022575691e-05	0.000328663
EAL67877.1	DDB_G0279155	hypothetical protein DDB_G0279155 [Dictyostelium discoideum AX4]	THUMP domain-containing protein	NA	2.57773	1.97835	-2.38477	1.23828	-3.40958	19.683	35.4792	6.48101479743508e-05	0.000329019
KAK5580613.1	DDB_G0285597	hypothetical protein RB653_000635 [Dictyostelium firmibasis]	40S ribosomal protein S28	rps28 DDB_G0285597	4.47993	-3.24814	-2.12598	4.3411	-3.44691	24.0857	35.4503	6.49952024785839e-05	0.000329365
AAB71415.1	DDB_G0275619	protein phosphatase type 1-like catalytic subunit [Dictyostelium discoideum]	Serine/threonine-protein phosphatase PP1 (EC 3.1.3.16) (DdPP1c)	pppB	-1.714	2.17551	-2.75862	1.69171	0.605397	25.2495	35.4457	6.5024535838318e-05	0.000329365
XP_636259.1	DDB_G0289259	hypothetical protein DDB_G0289259 [Dictyostelium discoideum AX4]	Short-chain dehydrogenase	NA	1.42791	-0.517957	2.53084	-2.01331	-1.42749	22.3773	35.385	6.54147741635785e-05	0.000330631
KAK5577387.1	DDB_G0275355	hypothetical protein RB653_002328 [Dictyostelium firmibasis]	propionyl-CoA carboxylase (EC 6.4.1.3)	pccA DDB_G0275355	1.91568	0.960079	-2.50016	1.02995	-1.40555	27.8345	35.384	6.54213896347406e-05	0.000330631
XP_640625.1	DDB_G0281763	Lupus La protein [Dictyostelium discoideum AX4]	Lupus La protein	NA	1.64948	-0.462335	-3.18435	-0.33581	2.33302	23.0432	35.3681	6.55242507731229e-05	0.00033078
GAM23188.1	DDB_G0280215	hypothetical protein SAMD00019534_063630 [Acytostelium subglobosum LB1]	NA	NA	-4.2106	-4.42114	-4.93968	7.12578	6.44564	21.8925	35.3346	6.57419141709395e-05	0.000331427
EAL73001.1	DDB_G0268824	hypothetical protein DDB_G0268824 [Dictyostelium discoideum AX4]	EngB-type G domain-containing protein	NA	1.81239	4.27598	-3.5246	-0.411235	-2.15254	19.665	35.3238	6.58116638020113e-05	0.000331427
Q8T154.2	DDB_G0274559	RecName: Full=Uridine-cytidine kinase B; AltName: Full=Cytidine monophosphokinase B; AltName: Full=Uridine monophosphokinase B	Uridine-cytidine kinase B (EC 2.7.1.48) (Cytidine monophosphokinase B) (Uridine monophosphokinase B)	udkB DDB_G0274559	3.33988	-0.194274	-5.157	2.10537	-0.0939776	22.0367	35.3045	6.59378395001799e-05	0.000331427
XP_646155.1	DDB_G0269658	hypothetical protein DDB_G0269658 [Dictyostelium discoideum AX4]	Alpha N-terminal protein methyltransferase 1 (EC 2.1.1.244) (X-Pro-Lys N-terminal protein methyltransferase 1) (NTM1)	NA	4.65726	2.15501	-3.07521	0.0127023	-3.74976	20.4654	35.2985	6.59768773495558e-05	0.000331427
XP_636618.1	DDB_G0288639	DNAJ heat shock N-terminal domain-containing protein [Dictyostelium discoideum AX4]	DnaJ homolog subfamily C member 7 homolog	dnajc7	3.75758	-2.71597	-1.9648	1.41873	-0.49554	21.9587	35.2806	6.60939669679649e-05	0.000331427
KAK5579059.1	DDB_G0289027	hypothetical protein RB653_008738 [Dictyostelium firmibasis]	Uncharacterized protein	NA	-1.80037	2.82866	1.75137	1.95059	-4.73026	23.207	35.2806	6.60941264429723e-05	0.000331427
EAL67196.1	DDB_G0280435	dynactin 150 kDa subunit [Dictyostelium discoideum AX4]	Dynactin 150 kDa subunit	dynA	3.0138	2.11822	-1.0628	1.02382	-5.09305	22.2094	35.233	6.64060053123534e-05	0.000332621
Q54SC9.1	DDB_G0282539	RecName: Full=Beta-hexosaminidase subunit A2; AltName: Full=Beta-N-acetylhexosaminidase subunit A2; AltName: Full=N-acetyl-beta-glucosaminidase subunit A2; Flags: Precursor	Beta-hexosaminidase subunit A2 (EC 3.2.1.52) (Beta-N-acetylhexosaminidase subunit A2) (N-acetyl-beta-glucosaminidase subunit A2)	hexa2 DDB_G0282539	2.04209	0.460317	-5.9685	1.67168	1.79441	21.5729	35.179	6.67630866081039e-05	0.000334038
XP_629138.1	DDB_G0293442	hypothetical protein DDB_G0293442 [Dictyostelium discoideum AX4]	Uncharacterized protein	NA	-1.81003	-2.98749	-2.21281	-1.25889	8.26921	20.0648	35.0908	6.73506547722912e-05	0.000336604
XP_644559.1	DDB_G0273885	discoidin I, C chain and B chain [Dictyostelium discoideum AX4]	Discoidin-1 subunit B/C (Discoidin I chain C/D) (Discoidin-1 subunit beta/gamma)	dscC-1; dscC-2	1.32398	-3.99203	2.96804	-2.69184	2.39185	22.3981	34.9898	6.803227263719e-05	0.000339633
AAB03669.1	DDB_G0289391	PkiA [Dictyostelium discoideum]	Protein pkiA (Protein DD-1)	pkiA	0.120282	-1.21879	3.58543	3.59999	-6.08692	27.568	34.9237	6.84828448876158e-05	0.000341504
AAF43003.1	DDB_G0267452	ubiquitin-like fusion protein SonA [Dictyostelium discoideum]	Ubiquilin (Suppressor of NosA)	ubqln	2.52597	-1.98344	-1.24309	1.00544	-0.304866	24.4699	34.8659	6.88798822611325e-05	0.000343104
KAK5577613.1	DDB_G0275455	hypothetical protein RB653_002556 [Dictyostelium firmibasis]	Signal recognition particle 54 kDa protein	srp54 DDB_G0275455	1.96662	0.0599647	-0.52309	1.37029	-2.87378	24.3455	34.8439	6.90324589938704e-05	0.000343484
EAL67253.1	DDB_G0280053	oxysterol binding family protein, member 1 [Dictyostelium discoideum AX4]	Oxysterol-binding protein 1 (OSBPa)	osbA	-4.39109	-4.35024	3.62849	4.54544	0.56741	21.492	34.8144	6.92362051143226e-05	0.000343803
XP_637903.1	DDB_G0286033	tetratricopeptide-like helical domain-containing protein [Dictyostelium discoideum AX4]	Peroxisomal targeting signal 1 receptor (PTS1 receptor) (PTS1R) (Peroxin-5)	pex5	4.72424	1.33746	-1.90513	1.3579	-5.51448	21.3235	34.8047	6.93039098474638e-05	0.000343803
EAL66953.1	DDB_G0281313	hypothetical protein DDB_G0281313 [Dictyostelium discoideum AX4]	Glycoside hydrolase family 42 N-terminal domain-containing protein	NA	6.49439	-1.71533	-0.557547	-1.53659	-2.68493	19.4754	34.8016	6.93254878243218e-05	0.000343803
GAM27205.1	DDB_G0285465	hypothetical protein SAMD00019534_103800 [Acytostelium subglobosum LB1]	NA	nog1	3.23868	0.917577	-0.24013	-0.341146	-3.57498	24.7646	34.693	7.00861732641404e-05	0.000347193
EAL70138.1	DDB_G0274491	hypothetical protein DDB_G0274491 [Dictyostelium discoideum AX4]	Uncharacterized protein	NA	-3.83696	2.48646	0.285532	0.687202	0.377771	22.0595	34.6629	7.02981324282654e-05	0.00034786
EAL61665.1	DDB_G0291362	hypothetical protein DDB_G0291362 [Dictyostelium discoideum AX4]	DNA-directed RNA polymerases I and III subunit rpc19	rpc19	0.86021	4.54848	1.05819	2.41083	-8.87771	22.0928	34.6402	7.04592553594966e-05	0.000348274
EAL66301.1	DDB_G0282191	DNA polymerase alpha catalytic subunit [Dictyostelium discoideum AX4]	DNA polymerase alpha catalytic subunit (EC 2.7.7.7)	pola1	2.25644	1.90932	-1.44757	0.415956	-3.13415	18.39	34.5994	7.07500811844732e-05	0.000349329
EAL70029.1	DDB_G0274273	hypothetical protein DDB_G0274273 [Dictyostelium discoideum AX4]	C2 domain-containing protein	NA	-1.33623	3.96079	-0.601398	2.46879	-4.49195	22.6573	34.5638	7.10042833874548e-05	0.000350172
EAL68897.1	DDB_G0276791	leucine-rich repeat-containing protein [Dictyostelium discoideum AX4]	Leucine-rich repeat-containing protein	NA	5.36064	-0.144803	-1.7621	-0.784465	-2.66927	18.7105	34.5538	7.10763849505388e-05	0.000350172
XP_641888.1	DDB_G0278983	U3 small nucleolar ribonucleoprotein protein [Dictyostelium discoideum AX4]	U3 small nucleolar ribonucleoprotein protein	imp3	0.527127	2.74818	-1.10475	-0.143908	-2.02665	21.8716	34.4735	7.16556446387017e-05	0.000352239
EAL61184.1	DDB_G0292410	CCCH-type zinc finger-containing protein [Dictyostelium discoideum AX4]	Zinc finger CCCH domain-containing protein 15 homolog	NA	2.2914	0.670955	-2.32798	0.484719	-1.11909	24.7556	34.4728	7.16603979630486e-05	0.000352239
EAL63318.2	DDB_G0288273	S60 ribosomal protein L10 [Dictyostelium discoideum AX4]	Large ribosomal subunit protein uL16 (60S ribosomal protein L10)	rpl10	3.55047	0.457501	0.911702	-0.576245	-4.34343	25.2787	34.453	7.18040452871479e-05	0.000352239
XP_645013.1	DDB_G0274083	hypothetical protein DDB_G0272630 [Dictyostelium discoideum AX4]	Uncharacterized protein	NA	3.2588	-0.30071	1.12861	0.693323	-4.78003	19.8594	34.4523	7.18089416296811e-05	0.000352239
EAL63592.1	DDB_G0287891	BMS1-like ribosome biogenesis protein [Dictyostelium discoideum AX4]	BMS1-like ribosome biogenesis protein	bms1l	2.27229	0.968685	1.37629	-1.77303	-2.84424	22.4218	34.3836	7.23106642260502e-05	0.000354314
CAA30707.1	DDB_G0294473	DIF inducible [Dictyostelium discoideum]	Stalk-specific protein A (DIF-inducible protein)	staA	-0.785982	-3.33062	-3.82508	-1.47419	9.41587	19.9596	34.3647	7.24495448849196e-05	0.000354609
XP_643557.1	DDB_G0275525	heat shock protein Hsp20 domain-containing protein [Dictyostelium discoideum AX4]	Small heat shock protein hspK	hspK	1.34402	-0.868265	1.0486	2.94847	-4.47282	21.8617	34.3329	7.26841892574878e-05	0.000354715
EAL67632.1	DDB_G0279715	tyrosine-tRNA ligase [Dictyostelium discoideum AX4]	Probable tyrosine--tRNA ligase, mitochondrial (EC 6.1.1.1) (Tyrosyl-tRNA synthetase) (TyrRS)	mtyrS	3.57848	1.98658	-1.86484	-0.541256	-3.15896	18.8134	34.3311	7.26973063691174e-05	0.000354715
EDR41115.1	DDB_G0294597	beta-lactamase family protein [Dictyostelium discoideum AX4]	Beta-lactamase family protein	NA	3.89577	-0.5356	1.21891	-1.58754	-2.99155	22.4909	34.3281	7.27194843065095e-05	0.000354715
EAL69638.1	DDB_G0275775	type A von Willebrand factor domain-containing protein [Dictyostelium discoideum AX4]	26S proteasome non-ATPase regulatory subunit 4 (26S proteasome regulatory subunit RPN10) (26S proteasome regulatory subunit S5A)	psmD4	0.817413	1.1455	-1.62966	-2.55443	2.22119	25.9012	34.3191	7.27863667827653e-05	0.000354715
KAK5580959.1	DDB_G0284757	hypothetical protein RB653_000986 [Dictyostelium firmibasis]	OTU domain-containing protein	NA	5.04756	-0.0742295	-3.62115	1.63166	-2.98384	19.8864	34.2345	7.34156230696159e-05	0.000357395
XP_644296.1	DDB_G0274169	bolA family protein [Dictyostelium discoideum AX4]	BolA-like protein DDB_G0274169	NA	2.36764	4.41265	-2.90086	-0.16666	-3.71276	20.1659	34.2148	7.35631536546728e-05	0.000357727
EAL65637.1	DDB_G0283741	S60 ribosomal protein L26 [Dictyostelium discoideum AX4]	Large ribosomal subunit protein uL24 (60S ribosomal protein L26)	rpl26	2.72777	0.568747	1.85446	-0.237711	-4.91326	22.6515	34.1944	7.37156387057364e-05	0.000358081
XP_643858.1	DDB_G0275025	hypothetical protein DDB_G0275025 [Dictyostelium discoideum AX4]	Putative protein disulfide-isomerase DDB_G0275025 (EC 5.3.4.1)	NA	2.54639	-1.02479	3.48937	2.33687	-7.34784	21.8776	34.1713	7.38897846631599e-05	0.000358511
XP_636685.1	DDB_G0288519	hypothetical protein DDB_G0288519 [Dictyostelium discoideum AX4]	CHK kinase-like domain-containing protein	NA	3.91755	0.925579	-0.133116	-1.06915	-3.64086	24.78	34.1573	7.39953073960008e-05	0.000358511
XP_001733055.1	DDB_G0295669	isochorismatase hydrolase [Dictyostelium discoideum AX4]	Isochorismatase hydrolase	NA	-3.10609	1.16071	-0.356328	0.562687	1.73902	24.643	34.151	7.40428599345486e-05	0.000358511
BAC16796.1	DDB_G0279607	formin homology protein A [Dictyostelium discoideum]	Formin-A	forA	2.62302	0.133974	-0.240395	1.11017	-3.62677	26.0953	34.1244	7.42446800342634e-05	0.000358969
Q558Z9.1	DDB_G0272991	RecName: Full=Exocyst complex component 7; AltName: Full=Exocyst complex component Exo70	Exocyst complex component 7 (Exocyst complex component Exo70)	exoc7 exo70 DDB_G0272991	6.43976	-0.180759	-1.7385	-1.31339	-3.20712	19.1053	34.1076	7.43722918578017e-05	0.000358969
GAM27574.1	DDB_G0290485	hypothetical protein SAMD00019534_107500 [Acytostelium subglobosum LB1]	NA	dlrA	3.85155	-0.236641	-6.86178	2.54523	0.701645	22.1588	34.107	7.43767333677507e-05	0.000358969
XP_638099.1	DDB_G0285515	brix domain-containing protein [Dictyostelium discoideum AX4]	Peter Pan-like protein	ppan	2.00628	1.4167	-0.0252121	-0.697992	-2.69978	21.976	34.085	7.45443723160066e-05	0.000359069
EGC39697.1	DDB_G0275879	hypothetical protein DICPUDRAFT_147523 [Dictyostelium purpureum]	Protein kinase domain-containing protein	fnkE	-0.548305	-3.44146	7.21408	-1.43102	-1.79329	19.8308	34.0833	7.4556877666146e-05	0.000359069
XP_643367.1	DDB_G0275979	hypothetical protein DDB_G0275979 [Dictyostelium discoideum AX4]	THO complex subunit 7 homolog	thoc7	2.30314	-0.392884	-4.90183	0.966873	2.0247	20.9761	34.071	7.46506664807694e-05	0.00035912
EAL70502.1	DDB_G0273623	heat shock protein [Dictyostelium discoideum AX4]	Heat shock cognate 70 kDa protein 2 (HSC70-2)	hspE-1; hspE-2	2.17892	0.867107	0.439088	-0.705974	-2.77914	29.3331	34.0611	7.4726902057476e-05	0.00035912
EAL63155.1	DDB_G0288591	short-chain dehydrogenase/reductase family protein [Dictyostelium discoideum AX4]	Short-chain dehydrogenase/reductase family protein	NA	2.16452	1.94748	-0.543949	-1.73635	-1.83171	24.2344	34.0334	7.49392113371026e-05	0.000359756
EAL68986.1	DDB_G0276969	hypothetical protein DDB_G0276969 [Dictyostelium discoideum AX4]	Carboxylic ester hydrolase (EC 3.1.1.-)	NA	-3.02056	-1.37989	2.33778	1.47307	0.589597	26.7774	33.9825	7.53308746066127e-05	0.000361251
EAL73153.1	DDB_G0267402	histone H3 [Dictyostelium discoideum AX4]	Histone H3.3 type a (Histone 3, variant 3 type a)	H3a	0.0374541	0.610609	1.36423	-4.07508	2.06279	25.5295	33.9314	7.57271972907309e-05	0.000362765
EAL72277.1	DDB_G0269854	hypothetical protein DDB_G0269854 [Dictyostelium discoideum AX4]	Probable imidazolonepropionase (EC 3.5.2.7) (Amidohydrolase domain-containing protein 1 homolog)	amdhd1	-2.52461	-1.77383	-0.836655	1.84483	3.29028	23.7523	33.9109	7.58869143610161e-05	0.000363144
EAL68383.1	DDB_G0278421	hypothetical protein DDB_G0278421 [Dictyostelium discoideum AX4]	Carbohydrate binding domain-containing protein	NA	-1.403	-1.01834	-1.16572	-1.69199	5.27904	19.0875	33.8572	7.63070099481913e-05	0.000364494
EAL70021.1	DDB_G0274257	hypothetical protein DDB_G0274257 [Dictyostelium discoideum AX4]	Bis(5'-adenosyl)-triphosphatase (EC 3.6.1.29) (AP3A hydrolase) (AP3Aase) (Diadenosine 5',5'''-P1,P3-triphosphate hydrolase) (Dinucleosidetriphosphatase) (Fragile histidine triad protein homolog)	fhit	1.3983	1.31107	1.01086	0.353799	-4.07403	20.0143	33.8542	7.63307976633797e-05	0.000364494
XP_643129.1	DDB_G0349487	hypothetical protein DDB_G0276561 [Dictyostelium discoideum AX4]	MORN repeat protein	NA	3.15736	1.68405	0.437287	-4.55188	-0.726821	22.4605	33.8412	7.64330995841416e-05	0.000364596
EAL68113.1	DDB_G0277881	LIM-type zinc finger-containing protein [Dictyostelium discoideum AX4]	LIM domain-containing protein C	limC	-3.83562	6.51574	-4.11693	1.24036	0.196451	21.2144	33.8268	7.65460909126665e-05	0.000364748
EAL69644.2	DDB_G0275787	ubiquitin-conjugating enzyme E2 [Dictyostelium discoideum AX4]	Ubiquitin-conjugating enzyme E2 2 (EC 2.3.2.23) (E2 ubiquitin-conjugating enzyme 2) (Ubiquitin carrier protein ubc2) (Ubiquitin-protein ligase ubc2)	ubc2	0.856247	3.76288	-1.53655	2.49105	-5.57362	21.7911	33.7987	7.6768420324052e-05	0.000365421
EGC33478.1	DDB_G0274803	hypothetical protein DICPUDRAFT_154468 [Dictyostelium purpureum]	Trafficking protein particle complex subunit 11 domain-containing protein	NA	-1.15889	0.402595	-0.747722	-2.43461	3.93862	19.4158	33.7329	7.72908008523053e-05	0.000367132
KAK5581931.1	DDB_G0294376	hypothetical protein RB653_003512 [Dictyostelium firmibasis]	FCP1 homology domain-containing protein	fcpA ctdsp DG1148 DDB_G0294376	3.71894	-1.62303	1.82491	0.611022	-4.53185	20.3662	33.7329	7.72908831949619e-05	0.000367132
XP_642790.1	DDB_G0277141	spore coat protein SP60 [Dictyostelium discoideum AX4]	Spore coat protein SP60	cotC	-4.6864	-3.39984	-5.98209	5.00249	9.06584	21.9907	33.6822	7.76969773501228e-05	0.000368672
XP_636495.1	DDB_G0288957	hypothetical protein DDB_G0288957 [Dictyostelium discoideum AX4]	EGF-like domain-containing protein	NA	-0.0868061	0.846316	-2.24954	2.99833	-1.50831	17.7158	33.6377	7.80559752193561e-05	0.000369985
EAL63485.1	DDB_G0287913	ornithine-oxo-acid transaminase [Dictyostelium discoideum AX4]	Probable ornithine aminotransferase (EC 2.6.1.13) (Ornithine--oxo-acid aminotransferase)	oatA	3.61393	1.467	1.45944	0.321671	-6.86204	24.5453	33.6079	7.82970927206994e-05	0.000370738
XP_002649168.1	DDB_G0295723	IPT/TIG domain-containing protein [Dictyostelium discoideum AX4]	IPT/TIG domain-containing protein	NA	-0.289287	0.919019	1.46872	2.32239	-4.42084	19.1882	33.5963	7.83914060706306e-05	0.000370795
XP_637974.1	DDB_G0285871	Ran GTPase binding protein [Dictyostelium discoideum AX4]	Probable ran guanine nucleotide release factor (RanGNRF)	mog1	2.57016	-1.77748	1.85954	0.0150927	-2.66732	20.9215	33.5482	7.8783308417694e-05	0.000372257
AAD47904.1	DDB_G0274575	unconventional myosin heavy chain MyoK [Dictyostelium discoideum]	Myosin-K heavy chain	myoK	1.48965	1.99805	0.777899	-0.555473	-3.71013	23.0824	33.5324	7.89129286824458e-05	0.000372479
XP_641249.1	DDB_G0280061	synaptobrevin domain-containing protein [Dictyostelium discoideum AX4]	Synaptobrevin-A	sybA	0.235973	4.4902	-1.27017	-1.17787	-2.27812	18.9343	33.4628	7.94861378591031e-05	0.000374792
KAK5580932.1	DDB_G0284805	hypothetical protein RB653_000959 [Dictyostelium firmibasis]	Uncharacterized protein	NA	-0.0686584	0.283568	3.74927	-0.241157	-3.72302	19.066	33.2788	8.10264972133619e-05	0.000381655
XP_643229.1	DDB_G0276267	G-protein subunit alpha 2 [Dictyostelium discoideum AX4]	Guanine nucleotide-binding protein alpha-2 subunit (G alpha-2)	gpaB	2.29671	2.77894	-0.290894	-6.27039	1.48563	23.1937	33.2617	8.11716554383958e-05	0.000381939
Q553E8.1	DDB_G0275847	RecName: Full=RNA transcription, translation and transport factor protein	RNA transcription, translation and transport factor protein	DDB_G0275847	2.24559	2.09071	-0.221627	0.402476	-4.51715	22.3317	33.1972	8.17220546450693e-05	0.000384023
XP_645991.1	DDB_G0269466	hypothetical protein DDB_G0269466 [Dictyostelium discoideum AX4]	BSD domain-containing protein	NA	1.79877	2.98277	1.31817	-2.79162	-3.30808	20.6745	33.1898	8.17850525506637e-05	0.000384023
EAL73148.1	DDB_G0267392	phospholipase B-like protein [Dictyostelium discoideum AX4]	Phospholipase B-like protein G (EC 3.1.1.-) (Developmental gene 1067 protein)	plbG	-1.76755	-0.863766	-2.49968	-0.817037	5.94803	18.8054	33.1484	8.21409562536399e-05	0.000385292
XP_637242.1	DDB_G0287331	hypothetical protein DDB_G0287331 [Dictyostelium discoideum AX4]	Dynamin N-terminal domain-containing protein	NA	-0.39309	-2.95829	4.84544	-0.891034	-0.603027	24.5062	33.0856	8.26849230621335e-05	0.000387422
EAL67205.1	DDB_G0280453	hypothetical protein DDB_G0280453 [Dictyostelium discoideum AX4]	N-acetyltransferase domain-containing protein	NA	-1.16274	-0.590662	4.87693	-2.00931	-1.11421	22.1755	33.0762	8.27670573855292e-05	0.000387422
EAL72899.1	DDB_G0268620	protein serine/threonine kinase [Dictyostelium discoideum AX4]	RAC family serine/threonine-protein kinase homolog (EC 2.7.11.1)	pkbA	1.5741	2.90086	-0.201056	-1.07755	-3.19636	22.6254	33.0356	8.31211467826664e-05	0.00038858
EAL71385.1	DDB_G0272466	short-chain dehydrogenase/reductase family protein [Dictyostelium discoideum AX4]	Short-chain dehydrogenase/reductase family protein	NA	0.0744977	2.06919	1.56083	-0.998345	-2.70617	23.0389	33.0281	8.31870132315764e-05	0.00038858
EAL63202.1	DDB_G0288461	hydroxymethylglutaryl-CoA synthase [Dictyostelium discoideum AX4]	Hydroxymethylglutaryl-CoA synthase A (HMG-CoA synthase A) (EC 2.3.3.10) (3-hydroxy-3-methylglutaryl coenzyme A synthase A)	hgsA	4.17342	1.55662	1.16645	-0.451451	-6.44504	24.63	32.9973	8.34569910014069e-05	0.000389437
KAK5575906.1	DDB_G0269636	hypothetical protein RB653_007041 [Dictyostelium firmibasis]	EF-hand domain-containing protein	NA	0.186011	2.41089	-0.200432	-3.41133	1.01487	22.724	32.9844	8.35707608154304e-05	0.000389564
EAL64728.1	DDB_G0285781	hypothetical protein DDB_G0285781 [Dictyostelium discoideum AX4]	Uncharacterized protein	NA	-3.45086	-4.14945	0.67099	3.07726	3.85206	21.042	32.9066	8.4260351506832e-05	0.000392373
XP_643582.1	DDB_G0275721	hypothetical protein DDB_G0275721 [Dictyostelium discoideum AX4]	Uncharacterized protein	NA	1.69814	1.76089	0.340236	1.47959	-5.27885	21.5378	32.8924	8.43868276227485e-05	0.000392556
EAL68690.1	DDB_G0277455	phospholipase B-like protein [Dictyostelium discoideum AX4]	Phospholipase B-like protein E (EC 3.1.1.-)	plbE	-0.388762	2.82776	-1.29953	1.48457	-2.62404	23.9366	32.8407	8.48499412314424e-05	0.000394303
XP_629782.1	DDB_G0292036	hypothetical protein DDB_G0292036 [Dictyostelium discoideum AX4]	Synembryn-A	NA	2.42533	0.886172	-1.50493	0.97647	-2.78304	23.0543	32.8165	8.50672536528285e-05	0.000394825
Q55CU8.1	DDB_G0269182	RecName: Full=Phosphatidylinositol transfer protein 3; AltName: Full=CRAL-TRIO domain-containing protein pitC; AltName: Full=Random slug protein 5	Phosphatidylinositol transfer protein 3 (CRAL-TRIO domain-containing protein pitC) (Random slug protein 5)	pitC rsc5 DDB_G0269182	1.9325	1.33768	-5.00864	-0.41792	2.15637	21.2192	32.8087	8.51376852447251e-05	0.000394825
EAL71329.1	DDB_G0272354	SH2 domain-containing protein [Dictyostelium discoideum AX4]	Transcription elongation factor spt6	spt6	2.87951	1.10315	-4.95797	0.895616	0.079698	21.9858	32.7889	8.53168071471854e-05	0.000395249
P0C7W4.1	DDB_G0295825	RecName: Full=Large ribosomal subunit protein bL34m; AltName: Full=39S ribosomal protein L34, mitochondrial; Short=L34mt; Short=MRP-L34; Flags: Precursor	Large ribosomal subunit protein bL34m (39S ribosomal protein L34, mitochondrial) (L34mt) (MRP-L34)	mrpl34 DDB_G0295825	3.83214	-1.7997	-1.91796	3.87245	-3.98693	19.4592	32.725	8.58975780780804e-05	0.00039708
XP_641809.1	DDB_G0279351	hypothetical protein DDB_G0279351 [Dictyostelium discoideum AX4]	Uncharacterized protein	NA	-2.0915	-2.25677	-0.66443	2.50049	2.51221	18.336	32.7178	8.59630825574327e-05	0.00039708
Q8T1V6.2	DDB_G0295657	RecName: Full=NADH dehydrogenase [ubiquinone] iron-sulfur protein 4, mitochondrial; Flags: Precursor	NADH dehydrogenase [ubiquinone] iron-sulfur protein 4, mitochondrial	ndufs4	1.03285	2.21307	1.06639	2.29267	-6.60497	23.5199	32.7163	8.59767731865886e-05	0.00039708
XP_629350.1	DDB_G0293126	hypothetical protein DDB_G0293126 [Dictyostelium discoideum AX4]	Uncharacterized protein	NA	3.74194	-1.82303	4.48649	-1.17865	-5.22676	21.7071	32.6913	8.62062510968955e-05	0.000397732
EAL65061.1	DDB_G0284817	hypothetical protein DDB_G0284817 [Dictyostelium discoideum AX4]	rRNA-processing protein EBP2 homolog	NA	2.73709	1.92273	-1.12376	0.319874	-3.85594	22.9729	32.6381	8.66950178176992e-05	0.000399578
XP_642042.1	DDB_G0277837	cytochrome c oxidase subunit VIIe [Dictyostelium discoideum AX4]	Cytochrome c oxidase subunit 7e (EC 7.1.1.9) (Cytochrome c oxidase polypeptide VIIe)	cxgE	1.03611	0.457864	2.02126	2.10062	-5.61586	22.18	32.6122	8.69353956665324e-05	0.000400138
EAL64194.2	DDB_G0286487	seven transmembrane domain protein [Dictyostelium discoideum AX4]	Seven transmembrane domain protein	NA	0.982706	-5.76506	1.20538	1.81479	1.76219	22.4698	32.5993	8.70546915467476e-05	0.000400138
XP_645630.1	DDB_G0271344	isocitrate dehydrogenase (NAD+) [Dictyostelium discoideum AX4]	Isocitrate dehydrogenase [NAD] regulatory subunit A, mitochondrial (EC 1.1.1.41)	idhA	2.73526	0.5043	0.456138	-0.145741	-3.54996	24.6316	32.5962	8.70830502424062e-05	0.000400138
XP_635484.1	DDB_G0290925	PA14 domain-containing protein [Dictyostelium discoideum AX4]	Protein psiD	psiD	-3.87459	-3.01022	-4.52534	3.86262	7.54753	22.335	32.5294	8.770609134118e-05	0.00040259
KAK5584205.1	DDB_G0281153	hypothetical protein RB653_005813 [Dictyostelium firmibasis]	Eukaryotic translation initiation factor 3 subunit H (eIF3h)	eif3H eif3s3 DDB_G0281153	2.89376	1.51851	-3.98535	0.0583601	-0.485283	25.5979	32.5136	8.78544478063685e-05	0.00040286
XP_642930.1	DDB_G0276839	hypothetical protein DDB_G0276839 [Dictyostelium discoideum AX4]	FAD/NAD(P)-binding domain-containing protein	NA	-2.46836	-1.86794	2.25389	2.78013	-0.697716	23.0105	32.478	8.81902989902919e-05	0.000403989
EAL73463.1	DDB_G0268020	3-methyl-2-oxobutanoate dehydrogenase [Dictyostelium discoideum AX4]	2-oxoisovalerate dehydrogenase subunit beta, mitochondrial (EC 1.2.4.4) (3-methyl-2-oxobutanoate dehydrogenase) (Branched-chain alpha-keto acid dehydrogenase E1 component beta chain) (BCKDE1B) (BCKDH E1-beta)	bkdB	2.9468	2.0419	-0.0899367	-1.19547	-3.70329	21.8496	32.3607	8.93053687097661e-05	0.000408681
XP_640307.1	DDB_G0282247	RapGAP/RanGAP domain-containing protein [Dictyostelium discoideum AX4]	RapA guanosine triphosphatase-activating protein B	rapgapB	-2.33376	0.417972	3.29395	3.46794	-4.8461	19.4253	32.3428	8.94775380567399e-05	0.000409053
XP_629732.1	DDB_G0292226	hypothetical protein DDB_G0292226 [Dictyostelium discoideum AX4]	BD-FAE-like domain-containing protein	NA	-2.94189	-2.21574	-3.89634	4.36512	4.68885	19.0018	32.2301	9.05694714526472e-05	0.000413625
EAL61182.1	DDB_G0292406	Rab GTPase [Dictyostelium discoideum AX4]	Ras-related protein Rab-4	rab4	2.93837	2.14364	-1.75611	0.896615	-4.22252	18.8934	32.1951	9.09112208579501e-05	0.000414765
XP_640922.1	DDB_G0281269	hypothetical protein DDB_G0281269 [Dictyostelium discoideum AX4]	WD40 repeat-containing protein	NA	0.666261	-3.25378	0.658111	1.01573	0.913684	21.3087	32.0632	9.22171388469822e-05	0.000420188
EAL63423.1	DDB_G0287995	60S acidic ribosomal protein P1 beta [Dictyostelium discoideum AX4]	60S acidic ribosomal protein P1 beta	rplp1B	2.67208	3.42471	2.19044	2.79712	-11.0843	26.5787	32.051	9.23391024886089e-05	0.000420188
EAL67464.1	DDB_G0279985	hypothetical protein DDB_G0279985 [Dictyostelium discoideum AX4]	Uncharacterized protein	NA	4.22593	-2.29163	-1.74673	0.594907	-0.782479	18.4294	32.0469	9.2379743696456e-05	0.000420188
EAL65265.1	DDB_G0284433	hypothetical protein DDB_G0284433 [Dictyostelium discoideum AX4]	N-acetyl-D-glucosamine kinase (N-acetylglucosamine kinase) (EC 2.7.1.59) (GlcNAc kinase)	nagk	0.131893	-1.53668	2.86744	-3.0161	1.55344	22.8145	32.0373	9.24763008901857e-05	0.000420203
XP_645444.2	DDB_G0271884	hypothetical protein DDB_G0271884 [Dictyostelium discoideum AX4]	Enoyl reductase (ER) domain-containing protein	NA	2.54354	0.628021	1.21072	0.385345	-4.76762	23.2098	32.0138	9.27121179449153e-05	0.000420849
EAL62776.1	DDB_G0289379	t-SNARE family protein [Dictyostelium discoideum AX4]	t-SNARE family protein	syn1A	-3.66712	0.847923	-4.93848	3.54047	4.2172	21.2367	31.9989	9.28614532160392e-05	0.000421103
AAB03506.1	DDB_G0282363	PrtC [Dictyostelium discoideum]	Proteasome subunit alpha type-1 (Proteasome subunit C2)	psmA1	-0.347658	-1.66834	-0.28056	-2.12948	4.42603	24.5927	31.9828	9.30245274407371e-05	0.000421418
EAL63390.1	DDB_G0288091	hypothetical protein DDB_G0288091 [Dictyostelium discoideum AX4]	Uncharacterized protein	NA	1.51752	2.62773	0.123395	-0.19519	-4.07345	24.2015	31.9446	9.34113724326714e-05	0.000422491
XP_639903.1	DDB_G0284879	COMM domain-containing protein 2 [Dictyostelium discoideum AX4]	COMM domain-containing protein 2	commd2	-4.19898	3.3586	0.859994	0.528912	-0.548534	23.1676	31.9409	9.34491007587985e-05	0.000422491
XP_640796.1	DDB_G0281067	hypothetical protein DDB_G0281067 [Dictyostelium discoideum AX4]	Uncharacterized transmembrane protein DDB_G0281067	NA	0.597016	3.14391	-5.28936	1.66122	-0.11279	25.3057	31.9272	9.35877848311706e-05	0.000422694
XP_639245.1	DDB_G0283115	cleft lip and palate transmembrane 1 family protein [Dictyostelium discoideum AX4]	CLPTM1-like membrane protein cnrB	cnrB	-1.84212	0.0724822	2.87079	2.67416	-3.77532	19.3961	31.9135	9.37271985561829e-05	0.000422899
XP_640043.1	DDB_G0282427	PHD zinc finger-containing protein [Dictyostelium discoideum AX4]	PHD zinc finger-containing protein	NA	-2.08032	3.15326	-1.68235	4.31166	-3.70226	19.3221	31.8412	9.44679839405251e-05	0.000425815
EAL67349.1	DDB_G0280245	cellulose-binding domain-containing protein [Dictyostelium discoideum AX4]	Cellulose-binding domain-containing protein	ecmL	-0.374836	-1.73843	-3.97858	-1.75822	7.85007	20.0733	31.7381	9.55373592873938e-05	0.000430205
XP_629469.1	DDB_G0292794	hypothetical protein DDB_G0292794 [Dictyostelium discoideum AX4]	Cullin-4 (CUL-4) (Cullin-D)	culD	4.10409	-0.566578	-0.101401	-1.23093	-2.20519	18.0505	31.7163	9.57656984355985e-05	0.000430802
GAM20280.1	DDB_G0290363	hypothetical protein SAMD00019534_034550, partial [Acytostelium subglobosum LB1]	NA	sybB	4.76172	-3.33753	-1.27928	5.0624	-5.2073	19.9836	31.6988	9.59492896074867e-05	0.000431197
EAL66243.1	DDB_G0282767	hypothetical protein DDB_G0282767 [Dictyostelium discoideum AX4]	DUF4419 domain-containing protein	NA	-3.30824	3.9304	-3.13087	1.29963	1.20908	23.1463	31.649	9.6473424037981e-05	0.00043312
XP_637848.1	DDB_G0286307	hypothetical protein DDB_G0286307 [Dictyostelium discoideum AX4]	Uncharacterized protein	NA	2.71405	2.1984	-0.475217	-3.38778	-1.04945	22.7437	31.6115	9.68717484744998e-05	0.000434476
AAB06760.1	DDB_G0269106	carbonic anhydrase [Dictyostelium discoideum]	Carbonic anhydrase (EC 4.2.1.1) (Carbonate dehydratase)	cahA	1.5341	0.813838	1.56686	-1.19963	-2.71516	24.5169	31.5771	9.72377728436177e-05	0.000435683
Q9NGQ2.1	DDB_G0290963	RecName: Full=Kinesin-related protein 1; AltName: Full=Kinesin family member 1; AltName: Full=Kinesin-3	Kinesin-related protein 1 (Kinesin family member 1) (Kinesin-3)	kif1 kif1A unc104 DDB_G0290963	1.58673	0.536852	2.01224	-0.384926	-3.7509	24.7672	31.5609	9.74109259551356e-05	0.000435704
EAL61961.1	DDB_G0291061	hypothetical protein DDB_G0291061 [Dictyostelium discoideum AX4]	Uncharacterized protein	NA	3.38693	-0.76837	-2.03731	-0.91517	0.333919	19.3818	31.5586	9.74360005716714e-05	0.000435704
XP_644245.1	DDB_G0274223	hypothetical protein DDB_G0274223 [Dictyostelium discoideum AX4]	Glutathione S-transferase domain-containing protein DDB_G0274223	NA	1.74732	-1.03763	2.27042	0.315378	-3.29549	23.2896	31.4858	9.82190840087739e-05	0.00043877
XP_636848.2	DDB_G0288217	hypothetical protein DDB_G0288217 [Dictyostelium discoideum AX4]	MMS19 nucleotide excision repair protein homolog (MMS19-like protein)	mms19	3.71624	3.55484	-0.186056	-2.37614	-4.70889	20.4748	31.3933	9.92270685082919e-05	0.000442834
XP_642578.1	DDB_G0277611	hypothetical protein DDB_G0277611 [Dictyostelium discoideum AX4]	Uncharacterized protein	NA	1.00699	-0.931351	-2.55393	4.64477	-2.16649	19.489	31.3333	9.98869547221557e-05	0.000445338
XP_635825.1	DDB_G0290197	calcium-binding EF-hand domain-containing protein [Dictyostelium discoideum AX4]	Calcium-binding EF-hand domain-containing protein	NA	1.56747	-3.65217	-4.25796	4.62405	1.71861	21.5631	31.2968	0.000100292	0.000446701
KAK5575712.1	DDB_G0269924	hypothetical protein RB653_006846 [Dictyostelium firmibasis]	Pep3/Vps18/deep orange beta-propeller domain-containing protein	vps18 DDB_G0269924	2.05845	-1.97376	-2.39995	2.34963	-0.0343793	21.692	31.279	0.00010049	0.000447139
EAL68500.1	DDB_G0278655	short-chain dehydrogenase/reductase family protein [Dictyostelium discoideum AX4]	Short-chain dehydrogenase/reductase family protein	NA	-0.384184	-2.86222	0.643804	-1.28476	3.88736	19.2415	31.2665	0.000100629	0.000447317
XP_640378.1	DDB_G0281967	hypothetical protein DDB_G0281967 [Dictyostelium discoideum AX4]	IPT/TIG domain-containing protein	NA	3.23094	0.201764	-1.40791	-0.465455	-1.55933	25.2332	31.2479	0.000100837	0.000447477
EAL69480.1	DDB_G0275459	RNA-binding region RNP-1 domain-containing protein [Dictyostelium discoideum AX4]	RNA-binding region RNP-1 domain-containing protein	NA	5.66075	-0.688197	-2.68781	-3.56479	1.28005	25.3637	31.2455	0.000100864	0.000447477
XP_635843.1	DDB_G0290225	patatin family protein [Dictyostelium discoideum AX4]	Patatin family protein	NA	5.51474	3.8942	-2.86947	-1.26146	-5.278	20.9144	31.1944	0.000101437	0.000449578
KAK5579731.1	DDB_G0290595	hypothetical protein RB653_009417 [Dictyostelium firmibasis]	CBS domain-containing protein	NA	-2.25745	-0.510001	-0.767329	5.88154	-2.34677	19.9526	31.1837	0.000101558	0.00044967
XP_642242.1	DDB_G0278253	hypothetical protein DDB_G0278253 [Dictyostelium discoideum AX4]	Metallo-beta-lactamase domain-containing protein	NA	1.73572	-2.12247	-1.51469	-0.736555	2.638	18.8157	31.1595	0.000101831	0.000450439
EAL61128.1	DDB_G0292650	hypothetical protein DDB_G0292650 [Dictyostelium discoideum AX4]	Myb-like domain-containing protein	NA	2.8989	1.58634	2.86709	-2.07732	-5.27501	20.9485	31.1468	0.000101975	0.000450633
XP_635521.1	DDB_G0290845	glycine cleavage system H-protein [Dictyostelium discoideum AX4]	Glycine cleavage system H-like protein gcvH2	gcvH2	-3.89321	-2.09957	-3.31439	5.10424	4.20293	20.76	31.113	0.00010236	0.00045189
XP_642817.1	DDB_G0277009	hypothetical protein DDB_G0277009 [Dictyostelium discoideum AX4]	Rhodanese domain-containing protein	NA	1.96024	1.11446	-1.19413	0.126559	-2.00713	25.3722	31.0719	0.00010283	0.00045352
EAL66630.1	DDB_G0281737	hypothetical protein DDB_G0281737 [Dictyostelium discoideum AX4]	Kinase (EC 2.7.-.-)	NA	0.876749	1.40415	1.10477	-0.837421	-2.54826	23.1655	31.0529	0.000103049	0.000454039
Q54G14.2	DDB_G0290685	RecName: Full=Uncharacterized protein DDB_G0290685	Uncharacterized protein DDB_G0290685	DDB_G0290685	-4.69169	-1.43357	-2.21422	4.63635	3.70314	20.7403	30.9951	0.000103716	0.000456532
XP_640138.1	DDB_G0282579	phospholipase D3 [Dictyostelium discoideum AX4]	Phospholipase D Z (EC 3.1.4.4) (Phosphatase D3) (PLD 3)	pldZ	6.51143	-0.596608	-2.51133	-0.788309	-2.61518	18.9748	30.955	0.000104182	0.000458136
EAL61354.1	DDB_G0291996	hypothetical protein DDB_G0291996 [Dictyostelium discoideum AX4]	Pleckstrin domain-containing protein	gxcU	6.45951	-1.97871	-2.05345	-0.777171	-1.65019	18.4801	30.9349	0.000104416	0.000458333
EAL66683.1	DDB_G0281403	hypothetical protein DDB_G0281403 [Dictyostelium discoideum AX4]	Nascent polypeptide-associated complex subunit alpha (NAC-alpha) (Alpha-NAC)	nacA	0.396321	-2.90743	4.22501	1.1058	-2.8197	22.7733	30.9337	0.00010443	0.000458333
EAL63613.1	DDB_G0287609	alpha/beta hydrolase fold-3 domain-containing protein [Dictyostelium discoideum AX4]	Alpha/beta hydrolase fold-3 domain-containing protein	NA	3.19311	1.12711	-0.68213	0.273411	-3.9115	22.8485	30.9224	0.000104562	0.000458465
EAL66982.1	DDB_G0280881	hypothetical protein DDB_G0280881 [Dictyostelium discoideum AX4]	Glutathione S-transferase domain-containing protein DDB_G0280881	NA	1.30972	-2.68733	3.24959	0.923921	-2.7959	19.8729	30.8888	0.000104956	0.000459746
AAA64993.1	DDB_G0273657	vacuolar ATPase subunit DVA41 [Dictyostelium discoideum]	V-type proton ATPase subunit d (V-ATPase subunit d) (DVA41) (V-ATPase 41 kDa accessory protein) (Vacuolar proton pump subunit d)	vatD-1; vatD-2	3.28289	-0.270207	-0.968565	0.214119	-2.25823	25.7524	30.878	0.000105084	0.000459857
XP_629534.1	DDB_G0292630	hypothetical protein DDB_G0292630 [Dictyostelium discoideum AX4]	Uncharacterized protein	NA	5.79074	-2.79448	0.130885	-0.934139	-2.19301	18.8163	30.8569	0.000105333	0.000460498
XP_645891.1	DDB_G0269344	WD40 repeat-containing protein [Dictyostelium discoideum AX4]	WD40 repeat-containing protein	NA	1.28452	3.91136	-4.01176	-2.89202	1.7079	21.072	30.8245	0.000105717	0.000461732
EAL72311.1	DDB_G0269922	5'-3' exoribonuclease [Dictyostelium discoideum AX4]	5'-3' exoribonuclease (EC 3.1.13.-)	xrn2	1.96148	1.62028	1.14042	0.381581	-5.10377	20.0812	30.7919	0.000106105	0.000462975
XP_645156.1	DDB_G0272110	glycogen synthase kinase 3 [Dictyostelium discoideum AX4]	Glycogen synthase kinase-3 (GSK-3) (EC 2.7.11.26)	gskA	0.315571	1.41276	1.09225	2.71494	-5.53552	20.5254	30.7759	0.000106297	0.000463151
KAK5583656.1	DDB_G0291966	hypothetical protein RB653_005254 [Dictyostelium firmibasis]	RNA-binding region RNP-1 domain-containing protein	NA	1.24082	-1.7365	-4.34371	1.63386	3.20552	21.299	30.7713	0.000106351	0.000463151
EAL63521.1	DDB_G0287749	hypothetical protein DDB_G0287749 [Dictyostelium discoideum AX4]	Uncharacterized protein	NA	1.32332	0.0419239	0.433237	2.66759	-4.46607	23.6392	30.7148	0.00010703	0.000465658
XP_003285741.1	DDB_G0280251	uncharacterized protein DICPUDRAFT_29826 [Dictyostelium purpureum]	Ribosomal RNA-processing protein 42	NA	-2.04458	1.7952	-1.47405	1.25662	0.466813	22.562	30.6698	0.000107575	0.000467015
Q54Y03.1	DDB_G0278493	RecName: Full=Adenylate kinase isoenzyme 6 homolog; Short=AK6; AltName: Full=Dual activity adenylate kinase/ATPase; Short=AK/ATPase	Adenylate kinase isoenzyme 6 homolog (AK6) (EC 2.7.4.3) (Dual activity adenylate kinase/ATPase) (AK/ATPase)	DDB_G0278493	2.58124	5.07014	-2.59783	-0.995915	-4.05764	19.2844	30.6649	0.000107634	0.000467015
KAK5584883.1	DDB_G0282813	hypothetical protein RB653_006501 [Dictyostelium firmibasis]	Arp2/3 complex 34 kDa subunit	arcB Arc35 arpE DDB_G0282813	0.939393	1.8638	-3.1835	0.97261	-0.592303	29.4031	30.6634	0.000107653	0.000467015
BAA04735.1	DDB_G0294074	ribosomal protein S12 (mitochondrion) [Dictyostelium discoideum]	Small ribosomal subunit protein uS12m (Ribosomal protein S12, mitochondrial) (MRP-S12) (S12mt)	mrps12	2.18649	1.77223	-2.78409	0.664712	-1.83934	19.8035	30.6455	0.00010787	0.000467507
Q54SR7.1	DDB_G0282267	RecName: Full=FK506-binding protein 2; AltName: Full=Peptidyl-prolyl cis-trans isomerase; Short=PPIase; AltName: Full=Rotamase; Flags: Precursor	FK506-binding protein 2 (EC 5.2.1.8) (Peptidyl-prolyl cis-trans isomerase) (PPIase) (Rotamase)	fkbp2 DDB_G0282267	2.12784	-4.6656	0.860647	1.21844	0.458662	21.9619	30.6134	0.000108262	0.000468756
EAL67261.1	DDB_G0280069	hypothetical protein DDB_G0280069 [Dictyostelium discoideum AX4]	DUF2185 domain-containing protein	NA	-0.374348	1.8343	-2.8722	0.277643	1.13461	23.4926	30.5998	0.000108429	0.000468934
EAL65722.1	DDB_G0283475	hypothetical protein DDB_G0283475 [Dictyostelium discoideum AX4]	E3 ubiquitin-protein ligase (EC 2.3.2.27)	NA	2.01465	-0.818457	2.19744	0.534257	-3.92789	21.4725	30.5931	0.000108512	0.000468934
KAK5580457.1	DDB_G0286025	hypothetical protein RB653_000474 [Dictyostelium firmibasis]	Glycoside hydrolase family 5 domain-containing protein	NA	-3.17338	-2.49123	-3.77135	1.94436	7.49161	20.1967	30.5574	0.000108951	0.000470381
EAL61553.1	DDB_G0291714	ABC transporter B family protein [Dictyostelium discoideum AX4]	ABC transporter B family member 3 (ABC transporter ABCB.3)	abcB3	-1.21836	-2.35689	-0.835128	1.88003	2.53036	19.3879	30.5382	0.000109188	0.00047095
KAK5577816.1	DDB_G0276933	hypothetical protein RB653_002764 [Dictyostelium firmibasis]	Uncharacterized protein	mcfX DDB_G0276933	0.0575662	2.95215	1.18357	-1.12867	-3.06462	22.0012	30.4845	0.000109854	0.000473016
AAL85711.1	DDB_G0284867	ABC transporter ABCC.8 [Dictyostelium discoideum]	ABC transporter C family member 8 (ABC transporter ABCC.8)	abcC8	3.37031	-2.68774	1.50441	1.68824	-3.87522	20.914	30.4828	0.000109877	0.000473016
XP_640393.1	DDB_G0281987	LYR motif-containing protein 1 [Dictyostelium discoideum AX4]	LYR motif-containing protein 1	lyrm1	-3.5227	-0.348703	-0.343666	1.49522	2.71985	21.5914	30.4665	0.00011008	0.000473439
EAL62126.1	DDB_G0290531	hypothetical protein DDB_G0290531 [Dictyostelium discoideum AX4]	Uncharacterized protein	NA	-1.60407	-2.07743	2.77015	4.77481	-3.86347	20.0214	30.455	0.000110224	0.000473605
KAK5584003.1	DDB_G0280407	hypothetical protein RB653_005610 [Dictyostelium firmibasis]	RNA helicase	ddx56	1.98294	1.69656	0.110167	-0.694296	-3.09537	22.2744	30.4142	0.000110737	0.000475355
XP_639309.1	DDB_G0283003	hypothetical protein DDB_G0283003 [Dictyostelium discoideum AX4]	Iron-sulfur cluster assembly protein	NA	4.7932	-1.27913	-0.773084	0.323067	-3.06406	18.8137	30.3807	0.000111159	0.000476714
EAL60726.1	DDB_G0293448	hypothetical protein DDB_G0293448, partial [Dictyostelium discoideum AX4]	J domain-containing protein	NA	1.07258	-2.32015	2.02403	-0.788969	0.0124989	19.5292	30.3436	0.00011163	0.000478279
EAL73560.1	DDB_G0268214	phosphopyruvate hydratase [Dictyostelium discoideum AX4]	Enolase B (EC 4.2.1.11) (2-phospho-D-glycerate hydro-lyase B) (2-phosphoglycerate dehydratase B)	enoB	-1.44278	-1.43245	-3.57697	1.01771	5.43449	20.3994	30.249	0.000112842	0.00048271
EAL65778.1	DDB_G0283275	hypothetical protein DDB_G0283275 [Dictyostelium discoideum AX4]	Large ribosomal subunit protein uL4m	NA	3.85092	0.342021	1.29826	0.841653	-6.33286	22.7966	30.2423	0.000112929	0.00048271
Q86IW8.1	DDB_G0274791	RecName: Full=COMM domain-containing protein 5	COMM domain-containing protein 5	commd5 DDB_G0274791	3.3327	1.6823	-0.536362	-0.915713	-3.56293	19.5654	30.2378	0.000112986	0.00048271
EAL62628.1	DDB_G0289621	hypothetical protein DDB_G0289621 [Dictyostelium discoideum AX4]	Uncharacterized protein	NA	3.51451	2.1272	-1.9639	-2.68304	-0.994766	21.6167	30.1989	0.000113491	0.000484235
KAK5583473.1	DDB_G0291438	hypothetical protein RB653_005068 [Dictyostelium firmibasis]	Nucleolar protein 6	nol6 DDB_G0291438	4.71397	-1.9866	-0.453509	0.708281	-2.98215	20.6395	30.1937	0.000113558	0.000484235
XP_629535.1	DDB_G0292632	tetrahydrofolylpolyglutamate synthase [Dictyostelium discoideum AX4]	Putative folylpolyglutamate synthase (EC 6.3.2.17) (Folylpoly-gamma-glutamate synthetase) (FPGS) (Tetrahydrofolate synthase) (Tetrahydrofolylpolyglutamate synthase)	folC	3.53143	1.59955	1.20233	0.594415	-6.92773	21.9587	30.1572	0.000114035	0.000485808
Q54GJ7.1	DDB_G0290111	RecName: Full=Probable hydroxyacid-oxoacid transhydrogenase, mitochondrial; Short=HOT; Flags: Precursor	Probable hydroxyacid-oxoacid transhydrogenase, mitochondrial (HOT) (EC 1.1.99.24)	adhfe1 DDB_G0290111	0.0730175	-0.368791	-2.56868	1.03686	1.82759	23.9363	30.1332	0.000114348	0.000486683
XP_635151.1	DDB_G0291654	hypothetical protein DDB_G0291654 [Dictyostelium discoideum AX4]	Methyltransferase type 11 domain-containing protein	NA	1.3382	1.97159	-1.34683	-1.83964	-0.123305	22.8799	30.0788	0.000115065	0.00048889
CAR81196.1	DDB_G0268716	unnamed protein product [Dictyostelium discoideum]	NA	lsm5	1.33405	1.26855	-5.23848	1.72142	0.914463	21.5404	30.0774	0.000115084	0.00048889
EAL63968.1	DDB_G0286941	hypothetical protein DDB_G0286941 [Dictyostelium discoideum AX4]	S1 motif domain-containing protein	NA	2.56101	1.10089	-0.0382828	-0.882145	-2.74148	23.2457	30.0449	0.000115514	0.000489881
XP_003288844.1	DDB_G0292810	beta glucosidase [Dictyostelium purpureum]	beta-glucosidase (EC 3.2.1.21)	gluA	0.791885	-1.33765	-2.61124	0.0137589	3.14325	27.0566	30.0356	0.000115639	0.000489881
XP_645850.1	DDB_G0269290	hypothetical protein DDB_G0269290 [Dictyostelium discoideum AX4]	Probable nucleosome assembly protein	nap1	1.44044	-0.631778	-1.532	-1.81454	2.53788	26.04	30.0352	0.000115644	0.000489881
DAA01127.1	DDB_G0293850	TPA_exp: aldo-keto reductase [Dictyostelium discoideum]	Aldose reductase A (ARA) (EC 1.1.1.21) (Aldehyde reductase A) (AlrA)	alrA	2.41122	1.62347	-2.72121	-4.11933	2.80585	24.0831	30.0185	0.000115866	0.000490149
EAS66814.1	DDB_G0292160	hypothetical protein DDB_G0292160 [Dictyostelium discoideum AX4]	Uncharacterized protein DDB_G0292160	NA	-0.621263	-1.48701	-0.357948	6.81592	-4.34971	20.6407	30.0141	0.000115925	0.000490149
EAL65514.1	DDB_G0283799	hypothetical protein DDB_G0283799 [Dictyostelium discoideum AX4]	AB hydrolase-1 domain-containing protein	NA	2.8159	0.999003	-0.874051	-2.61054	-0.330307	20.7877	30.0011	0.000116098	0.000490422
EAL61256.1	DDB_G0292264	U box domain-containing protein [Dictyostelium discoideum AX4]	NOSA (U box domain-containing protein)	nosA	2.33002	0.430094	0.24809	0.619726	-3.62793	23.6168	29.9786	0.0001164	0.000491238
XP_638899.1	DDB_G0283831	hypothetical protein DDB_G0283831 [Dictyostelium discoideum AX4]	Golgi SNAP receptor complex member 1	NA	1.11817	0.646105	1.33248	1.22169	-4.31845	21.1217	29.962	0.000116624	0.000491719
KAK5583376.1	DDB_G0291271	hypothetical protein RB653_004969 [Dictyostelium firmibasis]	Translation initiation factor eIF2B subunit beta (eIF2B GDP-GTP exchange factor subunit beta)	eif2b2 DDB_G0291271	-1.5487	2.01907	-1.93223	3.19579	-1.73393	20.0495	29.9366	0.000116965	0.000492697
EAL63222.1	DDB_G0288393	hypothetical protein DDB_G0288393 [Dictyostelium discoideum AX4]	Uncharacterized protein	NA	1.01648	1.36726	1.08451	1.3477	-4.81595	21.2112	29.8997	0.000117466	0.000493975
EAL72372.1	DDB_G0270044	hypothetical protein DDB_G0270044 [Dictyostelium discoideum AX4]	Uncharacterized protein	NA	1.49652	-3.09007	-2.50312	1.73774	2.35892	20.8253	29.898	0.000117488	0.000493975
XP_641848.1	DDB_G0279145	glycosidase superfamily protein [Dictyostelium discoideum AX4]	Glycosidase superfamily protein	NA	5.84935	-1.87594	-2.98534	0.127537	-1.11561	19.5249	29.8881	0.000117623	0.000494084
KAK5577955.1	DDB_G0276769	hypothetical protein RB653_002903 [Dictyostelium firmibasis]	Uncharacterized protein	NA	3.72652	0.852155	-4.89589	-1.01589	1.33311	21.8066	29.8544	0.000118082	0.000495547
EAL73449.1	DDB_G0267992	hypothetical protein DDB_G0267992 [Dictyostelium discoideum AX4]	Tyrosine specific protein phosphatases domain-containing protein	NA	-3.10942	6.0426	2.94185	-2.6594	-3.21563	19.9407	29.7984	0.00011885	0.000498308
XP_640084.1	DDB_G0282497	hypothetical protein DDB_G0282497 [Dictyostelium discoideum AX4]	Putative ribosome biogenesis protein slx9-like	NA	-0.178713	4.96684	-2.58192	1.7655	-3.97171	19.2268	29.7546	0.000119455	0.000500105
EAL61535.1	DDB_G0291828	hypothetical protein DDB_G0291828 [Dictyostelium discoideum AX4]	Uncharacterized protein	NA	-0.302216	2.5213	-0.324439	1.52039	-3.41504	22.4352	29.7514	0.000119501	0.000500105
CAA79359.1	DDB_G0281385	rasC [Dictyostelium discoideum]	Ras-like protein rasC (EC 3.6.5.2)	rasC	-0.197184	-0.660439	1.62538	3.0549	-3.82265	23.3081	29.6844	0.000120434	0.00050347
KAK5583667.1	DDB_G0292024	hypothetical protein RB653_005265 [Dictyostelium firmibasis]	protein-tyrosine-phosphatase (EC 3.1.3.48)	NA	-3.37608	4.26774	-4.07311	2.78495	0.396515	21.412	29.6777	0.000120529	0.00050347
KAK5578551.1	DDB_G0287753	hypothetical protein RB653_008223 [Dictyostelium firmibasis]	(d)CMP kinase	NA	-3.82701	2.17457	2.17363	0.906116	-1.42731	23.9042	29.6167	0.000121388	0.000506418
EAL68440.1	DDB_G0278535	ankyrin repeat-containing protein [Dictyostelium discoideum AX4]	Probable serine/threonine-protein kinase DDB_G0278535 (EC 2.7.11.1)	NA	2.07752	1.5205	-0.537641	-0.0355253	-3.02485	22.2152	29.6117	0.000121459	0.000506418
EAL64665.1	DDB_G0285655	hypothetical protein DDB_G0285655 [Dictyostelium discoideum AX4]	Exocyst complex component Sec8	NA	4.52415	-0.616101	0.904512	0.318141	-5.13071	20.7777	29.5643	0.000122132	0.000508753
EAL61993.1	DDB_G0290857	hypothetical protein DDB_G0290857 [Dictyostelium discoideum AX4]	phosphoenolpyruvate carboxykinase (ATP) (EC 4.1.1.49)	NA	2.40598	0.138428	-2.00605	0.257433	-0.795797	26.9145	29.5327	0.000122585	0.000510165
KAK5574529.1	DDB_G0271312	hypothetical protein RB653_009782 [Dictyostelium firmibasis]	Splicing factor subunit	sf3b5	1.79606	1.78149	-2.47088	1.62464	-2.73132	19.3308	29.5109	0.000122898	0.000510996
KAK5583224.1	DDB_G0278095	hypothetical protein RB653_004815 [Dictyostelium firmibasis]	enoyl-[acyl-carrier-protein] reductase (EC 1.3.1.104)	mecr DDB_G0278095	-2.06174	4.00152	-2.67098	-2.18709	2.9183	26.4218	29.4779	0.000123372	0.000512051
XP_646153.1	DDB_G0269108	hypothetical protein DDB_G0269108 [Dictyostelium discoideum AX4]	Catalase-B (EC 1.11.1.6)	catB	-2.97456	-1.4091	-3.91515	2.26049	6.03833	21.4231	29.4775	0.000123379	0.000512051
XP_639248.1	DDB_G0283121	methenyl tetrahydrofolate cyclohydrolase / NADP-dependent methylene H4F dehydrogenase [Dictyostelium discoideum AX4]	Methenyl tetrahydrofolate cyclohydrolase / NADP-dependent methylene H4F dehydrogenase	NA	3.77891	-1.72438	-3.90757	1.0709	0.782143	24.0312	29.4549	0.000123706	0.000512935
EAL62623.1	DDB_G0289611	peptidase C19 family protein [Dictyostelium discoideum AX4]	Peptidase C19 family protein	usp40	4.77836	1.00213	-2.89931	-0.740016	-2.14117	19.993	29.4002	0.000124502	0.000515763
KAK5578728.1	DDB_G0288141	hypothetical protein RB653_008401 [Dictyostelium firmibasis]	Uncharacterized protein	NA	-5.52222	3.25582	3.89385	4.14127	-5.76872	21.3116	29.3917	0.000124627	0.000515804
Q54XE8.1	DDB_G0279009	RecName: Full=Rho GTPase-activating protein gacP; AltName: Full=GTPase activating factor for raC protein P	Rho GTPase-activating protein gacP (GTPase activating factor for raC protein P)	gacP DDB_G0279009	5.46486	4.25389	-4.41027	-1.26978	-4.0387	20.5632	29.2505	0.000126714	0.00052396
EGC29378.1	DDB_G0269140	Ras GTPase-activating protein [Dictyostelium purpureum]	Ras GTPase-activating protein	gapA	2.09171	-2.90016	-0.0560778	1.13747	-0.272938	25.0456	29.2371	0.000126915	0.000524309
KAK5576089.1	DDB_G0269370	hypothetical protein RB653_007227 [Dictyostelium firmibasis]	Cleavage and polyadenylation specificity factor subunit 5	nudt21 cpsf5 DDB_G0269370	-0.062136	-0.314148	1.5514	1.17111	-2.34623	21.2821	29.2029	0.000127429	0.000525913
EAL72366.1	DDB_G0270032	hypothetical protein DDB_G0270032 [Dictyostelium discoideum AX4]	diaminopimelate epimerase (EC 5.1.1.7)	NA	1.50614	0.383107	0.0373597	0.640403	-2.56701	21.6596	29.1957	0.000127537	0.000525913
EAL69587.1	DDB_G0275673	hypothetical protein DDB_G0275673 [Dictyostelium discoideum AX4]	Large ribosomal subunit protein uL23m	NA	1.02258	1.88836	0.855976	1.06574	-4.83266	23.1642	29.1749	0.00012785	0.00052659
EAL71512.1	DDB_G0271866	hypothetical protein DDB_G0271866 [Dictyostelium discoideum AX4]	3-hydroxybutyryl-CoA dehydratase-like protein, mitochondrial (EC 4.2.1.-)	NA	-2.77135	0.222451	0.7508	1.67779	0.120308	24.2219	29.1688	0.000127943	0.00052659
XP_642849.1	DDB_G0276759	calcium-binding protein [Dictyostelium discoideum AX4]	Calcium-binding protein A (Calcium-binding protein 1)	cbpA	-6.94485	-2.54592	5.61197	6.10893	-2.23013	23.5567	29.1616	0.000128051	0.00052659
XP_628987.1	DDB_G0293542	hypothetical protein DDB_G0293542 [Dictyostelium discoideum AX4]	Phytanoyl-CoA dioxygenase	NA	-2.99248	-4.13111	1.91799	1.7202	3.48539	20.8651	29.1371	0.000128424	0.000527379
P42522.2	DDB_G0276617	RecName: Full=Myosin IC heavy chain	Myosin IC heavy chain	myoC dmiC DDB_G0276617	1.51213	0.912334	-0.531217	0.957165	-2.85041	24.7658	29.1336	0.000128478	0.000527379
EAL61268.1	DDB_G0292288	hypothetical protein DDB_G0292288 [Dictyostelium discoideum AX4]	SCP domain-containing protein	NA	0.547495	2.24218	0.709443	-0.984936	-2.51419	22.1547	29.0849	0.00012922	0.000529886
EAL71771.1	DDB_G0271282	proteasome component region PCI domain-containing protein [Dictyostelium discoideum AX4]	COP9 signalosome complex subunit 7 (Signalosome subunit 7)	csn7	1.8253	1.85802	-1.39708	-0.173445	-2.1128	25.5802	29.0713	0.000129428	0.000529886
EAL62560.1	DDB_G0289697	FAD dependent oxidoreductase domain-containing protein [Dictyostelium discoideum AX4]	FAD-linked oxidoreductase DDB_G0289697 (EC 1.-.-.-)	NA	4.02816	0.259736	-0.346646	-3.61708	-0.324169	22.2369	29.0679	0.000129481	0.000529886
EAL66323.1	DDB_G0282235	replication factor C subunit [Dictyostelium discoideum AX4]	Probable replication factor C subunit 5 (Activator 1 subunit 5)	rfc5	1.25076	1.12146	0.867306	-0.0907722	-3.14875	23.2139	29.0628	0.000129559	0.000529886
XP_644726.1	DDB_G0273815	hypothetical protein DDB_G0273095 [Dictyostelium discoideum AX4]	28 kDa heat- and acid-stable phosphoprotein homolog	NA	0.214032	0.843152	1.94927	0.129017	-3.13547	23.4969	29.0413	0.000129891	0.000530761
EAL62240.1	DDB_G0290449	GCN5-related N-acetyltransferase [Dictyostelium discoideum AX4]	GCN5-related N-acetyltransferase	NA	1.63471	1.61526	-2.70345	1.42817	-1.97469	23.2427	29.0067	0.000130426	0.000531884
AAF37872.1	DDB_G0278735	farnesyl diphosphate synthase [Dictyostelium discoideum]	Farnesyl diphosphate synthase (Dfps) (EC 2.5.1.10) ((2E,6E)-farnesyl diphosphate synthase) (Dimethylallyltranstransferase) (EC 2.5.1.1) (Geranyltranstransferase)	fps	2.04834	0.566815	2.58611	-1.23145	-3.96982	23.5418	29.004	0.000130467	0.000531884
GAM27720.1	DDB_G0269122	hypothetical protein SAMD00019534_108960 [Acytostelium subglobosum LB1]	NA	cysA	2.27503	0.742207	1.25328	0.357964	-4.62848	28.2438	29.0006	0.00013052	0.000531884
EAL62546.1	DDB_G0289669	hypothetical protein DDB_G0289669 [Dictyostelium discoideum AX4]	TPR-like protein	NA	-2.21591	-1.63316	-1.83184	3.66742	2.0135	20.2029	28.9513	0.000131288	0.000534334
XP_645920.1	DDB_G0269380	P-type ATPase [Dictyostelium discoideum AX4]	Phospholipid-transporting ATPase (EC 7.6.2.1)	NA	-2.18873	-1.04605	-3.25699	3.5715	2.92027	19.37	28.9468	0.000131359	0.000534334
EAL66538.1	DDB_G0281553	DEAD-box RNA helicase [Dictyostelium discoideum AX4]	ATP-dependent RNA helicase ddx19 (EC 3.6.4.13) (ATP-dependent RNA helicase helC) (DEAD box protein 19)	helC	1.89018	1.83146	-3.8265	0.298029	-0.193165	24.0357	28.9194	0.000131788	0.00053522
XP_012758375.1	DDB_G0279751	hypothetical protein SAMD00019534_009540 [Acytostelium subglobosum LB1]	NA	NA	0.40494	-2.37239	5.9282	-1.34074	-2.62002	19.3187	28.9178	0.000131814	0.00053522
AAC99780.1	DDB_G0269102	p20-Arc [Dictyostelium discoideum]	Actin-related protein 2/3 complex subunit 4 (Arp2/3 complex 20 kDa subunit) (p20-ARC)	arcD	2.05811	0.220654	0.590549	0.0441486	-2.91346	25.2425	28.8692	0.000132579	0.000537841
EAL68311.1	DDB_G0278277	hypothetical protein DDB_G0278277 [Dictyostelium discoideum AX4]	SMP-LTD domain-containing protein	mdm12	1.0797	5.00231	-2.38802	-1.56646	-2.12753	18.4182	28.8475	0.000132924	0.000538753
EAL63658.1	DDB_G0287517	hypothetical protein DDB_G0287517 [Dictyostelium discoideum AX4]	Putative uncharacterized protein DDB_G0287517	NA	0.594316	2.96856	-1.82712	-1.51428	-0.221476	23.0559	28.7504	0.000134477	0.000544558
XP_643105.1	DDB_G0276459	myosin heavy chain kinase [Dictyostelium discoideum AX4]	Serine/threonine-protein kinase pakB (dPAKb) (EC 2.7.11.1) (Myosin I heavy chain kinase)	pakB	0.98874	-0.602192	3.22159	2.24167	-5.84981	21.5506	28.67	0.000135781	0.000549347
Q54HM6.1	DDB_G0289353	RecName: Full=Cytochrome c oxidase assembly protein COX11, mitochondrial; Flags: Precursor	Cytochrome c oxidase assembly protein COX11, mitochondrial	cox11 DDB_G0289353	1.29152	-0.451376	1.0683	1.6865	-3.59495	20.0968	28.6209	0.000136586	0.000552106
KAK5574628.1	DDB_G0271632	hypothetical protein RB653_009881 [Dictyostelium firmibasis]	TRUD domain-containing protein	pus7 DDB_G0271632	0.450108	1.04416	-3.11006	1.15061	0.46519	21.7812	28.5946	0.000137018	0.000553151
KAK5574373.1	DDB_G0294038	hypothetical protein RB653_003310 (mitochondrion) [Dictyostelium firmibasis]	Large ribosomal subunit protein uL6 alpha-beta domain-containing protein	mrpl6 rpl6 DDB_G0294038	2.76898	-1.2076	-2.82567	-1.2019	2.46619	19.9661	28.5844	0.000137186	0.000553151
XP_644266.1	DDB_G0274195	hypothetical protein DDB_G0274195 [Dictyostelium discoideum AX4]	BRCT domain-containing protein	NA	-0.915638	-1.21173	3.03935	-0.719207	-0.192772	21.1829	28.5828	0.000137213	0.000553151
KAK5581842.1	DDB_G0293594	hypothetical protein RB653_003422 [Dictyostelium firmibasis]	Glutathione transferase	NA	-1.70203	-1.2271	-1.92627	-0.231202	5.08661	19.52	28.567	0.000137474	0.000553709
KAK5576772.1	DDB_G0267524	hypothetical protein RB653_007916 [Dictyostelium firmibasis]	Translocon-associated protein subunit gamma (Signal sequence receptor subunit gamma)	ssr3 DDB_G0267524	1.97696	-1.07797	3.82452	-0.216985	-4.50653	19.5339	28.5494	0.000137767	0.000554391
EAL60936.1	DDB_G0293168	hypothetical protein DDB_G0293168 [Dictyostelium discoideum AX4]	Probable ATP-dependent RNA helicase ddx17 (EC 3.6.4.13) (DEAD box protein 17)	ddx17	1.58998	1.39601	-3.28135	0.466211	-0.170848	22.5947	28.5178	0.000138293	0.000555872
XP_638422.1	DDB_G0284843	hypothetical protein DDB_G0284843 [Dictyostelium discoideum AX4]	Uncharacterized protein	NA	-4.18298	-3.7138	-3.57217	6.29747	5.17148	20.6493	28.5125	0.000138382	0.000555872
EAL69567.1	DDB_G0275633	DEAD/DEAH box helicase [Dictyostelium discoideum AX4]	DEAD/DEAH box helicase	NA	1.80825	1.68284	1.03564	1.82883	-6.35556	20.6722	28.4902	0.000138754	0.000556872
EDR41087.1	DDB_G0295681	FKBP-type peptidylprolyl cis-trans isomerase domain-containing protein [Dictyostelium discoideum AX4]	peptidylprolyl isomerase (EC 5.2.1.8)	NA	2.8368	4.20801	0.784137	-2.70273	-5.12621	20.382	28.4659	0.000139163	0.000558014
EAL70148.1	DDB_G0274511	peptidase S10 family protein [Dictyostelium discoideum AX4]	Probable serine carboxypeptidase CPVL (EC 3.4.16.-)	cpvl	2.96326	0.863414	-1.12314	0.468952	-3.17249	23.8673	28.455	0.000139347	0.000558256
EAL66938.1	DDB_G0281283	hypothetical protein DDB_G0281283 [Dictyostelium discoideum AX4]	N-acetyltransferase domain-containing protein	NA	2.7267	4.79008	-3.64334	-2.41479	-1.45865	20.4868	28.4457	0.000139504	0.000558387
8GRV	DDB_G0281101	A Chain A, Putative D-lactate dehydrogenase	Putative D-lactate dehydrogenase (D-LDH) (EC 1.1.1.28)	ldhA	0.179251	-0.525086	0.00876332	-3.39438	3.73146	24.0788	28.4325	0.000139727	0.000558782
EAL73646.1	DDB_G0268386	hypothetical protein DDB_G0268386 [Dictyostelium discoideum AX4]	SET domain-containing protein	NA	-0.672369	5.00772	-1.14604	-0.051021	-3.13829	19.2727	28.4062	0.000140173	0.00056007
XP_643532.1	DDB_G0275753	26S proteasome non-ATPase regulatory subunit 9 [Dictyostelium discoideum AX4]	Probable 26S proteasome non-ATPase regulatory subunit 9 (26S proteasome regulatory subunit p27)	psmD9	2.34725	0.681086	0.298492	-1.93982	-1.38701	22.68	28.3955	0.000140356	0.000560302
XP_646709.1	DDB_G0270776	DUF255 family protein [Dictyostelium discoideum AX4]	DUF255 family protein	NA	2.119	0.410938	1.28877	1.20562	-5.02433	20.5253	28.3464	0.000141194	0.000563151
XP_642465.1	DDB_G0277729	hypothetical protein DDB_G0277729 [Dictyostelium discoideum AX4]	Uncharacterized protein	NA	2.24015	1.98519	2.00166	1.08516	-7.31216	22.8623	28.2762	0.000142404	0.000567189
KAK5584488.1	DDB_G0281819	hypothetical protein RB653_006100 [Dictyostelium firmibasis]	Uncharacterized protein	NA	1.56147	2.40114	-1.51801	1.78961	-4.23421	19.8487	28.273	0.000142459	0.000567189
Q54NE6.1	DDB_G0285311	RecName: Full=Probable phosphoglycerate mutase; AltName: Full=BPG-dependent PGAM; Short=dPGM	Probable phosphoglycerate mutase (EC 5.4.2.11) (EC 5.4.2.4) (BPG-dependent PGAM) (dPGM)	gpmA pgam DDB_G0285311	3.27554	0.168724	-1.97901	-4.65857	3.19331	23.7226	28.2429	0.000142982	0.000568772
XP_647818.2	DDB_G0278959	60S ribosomal protein L9 [Dictyostelium discoideum AX4]	Large ribosomal subunit protein uL6 (60S ribosomal protein L9)	rpl9	3.95442	0.953789	-0.503629	-1.73814	-2.66644	26.227	28.1926	0.000143862	0.000571764
EAL63304.1	DDB_G0288245	hypothetical protein DDB_G0288245 [Dictyostelium discoideum AX4]	Cyclic AMP-inducible protein BP74	cigA	-4.02183	-3.46714	3.29879	3.87654	0.313643	20.5523	28.1847	0.000144001	0.000571812
EAL72428.1	DDB_G0270156	hypothetical protein DDB_G0270156 [Dictyostelium discoideum AX4]	RRM domain-containing protein	NA	1.95607	0.82798	-1.08524	0.59734	-2.29615	23.8725	28.1767	0.000144142	0.000571868
CAA33095.1	DDB_G0284861	1506341A initiation factor eIF4D	Eukaryotic translation initiation factor 5A (eIF-5A) (eIF-4D)	eif5a	3.13268	1.67911	2.46933	-3.40921	-3.87192	22.2027	28.1621	0.000144399	0.000571983
EAL61116.1	DDB_G0292626	hypothetical protein DDB_G0292626 [Dictyostelium discoideum AX4]	OBG-type G domain-containing protein	NA	1.72042	1.73721	-2.37791	-0.11591	-0.963809	22.8939	28.1606	0.000144425	0.000571983
EAL67290.1	DDB_G0280127	methionine aminopeptidase [Dictyostelium discoideum AX4]	Methionine aminopeptidase 1D, mitochondrial (MAP 1D) (MetAP 1D) (EC 3.4.11.18) (Methionyl aminopeptidase type 1D, mitochondrial) (Peptidase M 1D)	metap1d	4.6489	2.54593	-3.60491	-1.02755	-2.56237	19.4538	28.1305	0.000144958	0.000573091
EAL63567.1	DDB_G0287841	hypothetical protein DDB_G0287841 [Dictyostelium discoideum AX4]	Uncharacterized protein	NA	-0.483654	-1.84734	-3.55091	2.42878	3.45312	20.2829	28.1304	0.000144959	0.000573091
Q869X2.1	DDB_G0275077	RecName: Full=Probable polyketide synthase 17; Short=dipks17	Probable polyketide synthase 17 (dipks17) (EC 2.3.1.-)	pks17 DDB_G0275077	4.75811	-0.876525	-2.70067	1.39033	-2.57124	19.44	28.0896	0.000145685	0.000575455
XP_635459.2	DDB_G0291063	hypothetical protein DDB_G0291063 [Dictyostelium discoideum AX4]	THO complex subunit 2	thoc2	4.13611	-0.279012	-2.07154	1.45064	-3.2362	19.5567	27.9862	0.000147544	0.000581861
XP_639966.1	DDB_G0285067	exocyst complex subunit 1 [Dictyostelium discoideum AX4]	Exocyst complex component 1 (Exocyst complex component Sec3)	exoc1	5.30374	-1.41102	-0.624594	-1.31206	-1.95606	20.22	27.9851	0.000147565	0.000581861
EAL65499.1	DDB_G0283769	hypothetical protein DDB_G0283769 [Dictyostelium discoideum AX4]	HBS1-like protein	HBS1	2.13976	0.23	-0.780753	0.85683	-2.44584	22.391	27.9758	0.000147733	0.000582012
EAL71225.1	DDB_G0272146	hypothetical protein DDB_G0272146 [Dictyostelium discoideum AX4]	DUF6748 domain-containing protein	NA	-2.24252	-2.02552	-4.25359	3.22939	5.29224	20.1012	27.9627	0.000147971	0.000582441
EAL68552.1	DDB_G0277757	hypothetical protein DDB_G0277757 [Dictyostelium discoideum AX4]	Carbohydrate binding domain-containing protein	staD	-1.4723	0.17513	-4.79533	-1.5516	7.6441	20.002	27.9403	0.000148379	0.000583536
O15736.1	DDB_G0275323	RecName: Full=Protein tipD	Protein tipD	tipD DDB_G0275323	4.52739	-0.636905	-3.38377	2.9732	-3.47992	18.7038	27.9198	0.000148755	0.000584505
EAL63087.1	DDB_G0288711	IPT/TIG domain-containing protein [Dictyostelium discoideum AX4]	IPT/TIG domain-containing protein	tgrM1	-2.14905	-5.15721	-1.10904	6.10357	2.31172	21.5784	27.8973	0.000149167	0.000585615
XP_637123.1	DDB_G0287663	hypothetical protein DDB_G0287663 [Dictyostelium discoideum AX4]	Tetratricopeptide repeat protein	NA	-2.35187	-2.26367	-1.76475	3.52996	2.85033	21.543	27.871	0.000149651	0.000587003
XP_636491.1	DDB_G0288925	hypothetical protein DDB_G0288925 [Dictyostelium discoideum AX4]	ATP synthase-coupling factor 6, mitochondrial	NA	0.897899	1.27982	-2.78013	0.636853	-0.0344413	23.5146	27.8545	0.000149956	0.000587687
EAL71600.1	DDB_G0271820	short-chain dehydrogenase/reductase family protein [Dictyostelium discoideum AX4]	Short-chain dehydrogenase/reductase family protein	NA	-2.71314	-3.61828	3.76926	0.521299	2.04086	21.0424	27.8091	0.000150801	0.000590304
EAL64475.2	DDB_G0285881	S60 ribosomal protein L18a [Dictyostelium discoideum AX4]	Large ribosomal subunit protein eL20 (60S ribosomal protein L18a)	rpl18a	4.0788	1.96117	0.834162	-1.77886	-5.09528	23.8943	27.7959	0.000151046	0.000590304
KAK5576187.1	DDB_G0268628	hypothetical protein RB653_007328 [Dictyostelium firmibasis]	pyridoxal kinase (EC 2.7.1.35)	pykA DDB_G0268628	3.35271	2.97559	-5.44535	-2.34546	1.4625	20.716	27.7946	0.000151071	0.000590304
XP_643103.1	DDB_G0276413	armadillo repeat-containing protein [Dictyostelium discoideum AX4]	Armadillo repeat-containing protein	NA	6.17566	2.96007	-2.88897	-3.31825	-2.92851	20.8608	27.7904	0.000151148	0.000590304
EAL69662.1	DDB_G0275823	hypothetical protein DDB_G0275823 [Dictyostelium discoideum AX4]	Pentacotripeptide-repeat region of PRORP domain-containing protein	NA	3.87985	0.250623	-0.223312	-1.25768	-2.64948	18.9782	27.7819	0.000151308	0.000590367
EAL63299.1	DDB_G0349043	hypothetical protein DDB_G0288313 [Dictyostelium discoideum AX4]	CTLH domain-containing protein	NA	4.2306	-2.36103	-5.61358	2.50666	1.23735	20.2697	27.7756	0.000151426	0.000590367
XP_012750100.1	DDB_G0272342	hypothetical protein SAMD00019534_100070, partial [Acytostelium subglobosum LB1]	NA	NA	-2.30093	0.704136	-1.47199	5.22255	-2.15377	19.3801	27.754	0.000151831	0.000591431
XP_647112.1	DDB_G0267540	N-terminal kinase-like protein [Dictyostelium discoideum AX4]	Probable inactive serine/threonine-protein kinase scy1 (N-terminal kinase-like protein) (SCY1-like protein kinase 1)	scy1	4.57023	1.5434	-2.56004	-0.213585	-3.34	18.8769	27.735	0.000152188	0.000592311
EAL71617.1	DDB_G0271506	peptidase M16 family protein [Dictyostelium discoideum AX4]	Peptidase M16 family protein	pitrm1	2.47989	-0.958194	-2.05364	1.52795	-0.996002	24.0816	27.7157	0.000152554	0.000592834
XP_637420.1	DDB_G0287087	cytochrome P450 family protein [Dictyostelium discoideum AX4]	Probable cytochrome P450 513B1 (EC 1.14.-.-)	cyp513B1	-0.626905	-2.56979	-2.82826	-1.22115	7.24611	19.3259	27.714	0.000152586	0.000592834
Q54DD0.1	DDB_G0292266	RecName: Full=AMP deaminase; Short=AMPD1	AMP deaminase (AMPD1) (EC 3.5.4.6)	amdA DDB_G0292266	1.92931	1.14135	-1.35137	0.110716	-1.83001	24.6938	27.7017	0.000152819	0.000593001
EAL70425.2	DDB_G0273983	S60 ribosomal protein L15 [Dictyostelium discoideum AX4]	Large ribosomal subunit protein eL15 (60S ribosomal protein L15)	rpl15-1; rpl15-2	2.37556	0.216906	0.981396	-0.153264	-3.4206	26.4003	27.6978	0.000152892	0.000593001
EAL72088.1	DDB_G0269476	actin related protein [Dictyostelium discoideum AX4]	Actin31	act31	-1.02784	-2.66486	2.82534	3.48702	-2.61966	19.9173	27.681	0.000153212	0.000593731
EAL71779.1	DDB_G0271298	S60 ribosomal protein L27 [Dictyostelium discoideum AX4]	Large ribosomal subunit protein eL27 (60S ribosomal protein L27)	rpl27	2.67902	0.246852	1.36031	-0.228615	-4.05756	25.0789	27.6738	0.000153348	0.000593745
KAK5580857.1	DDB_G0284975	hypothetical protein RB653_000881 [Dictyostelium firmibasis]	Uncharacterized protein	tpsB DDB_G0284975	0.152637	1.60048	-4.13417	1.94659	0.434454	21.7203	27.6637	0.000153541	0.000593981
XP_643418.1	DDB_G0275583	phosphatidylethanolamine-binding protein PEBP [Dictyostelium discoideum AX4]	Phosphatidylethanolamine-binding protein PEBP	NA	0.387912	1.82421	-5.17845	1.6842	1.28213	20.5816	27.6414	0.000153967	0.000595117
EAL73047.1	DDB_G0268916	hypothetical protein DDB_G0268916 [Dictyostelium discoideum AX4]	Uncharacterized protein	NA	-1.71686	2.52158	1.18433	1.35022	-3.33927	18.9724	27.6249	0.000154282	0.000595825
Q54WU6.1	DDB_G0279427	RecName: Full=Sestrin homolog	Sestrin homolog	DDB_G0279427	4.04829	1.84637	-3.58416	0.735302	-3.0458	20.3694	27.5939	0.00015488	0.00059762
EAL68632.1	DDB_G0277629	60S ribosomal protein L7a [Dictyostelium discoideum AX4]	Large ribosomal subunit protein eL8 (60S ribosomal protein L7a)	rpl7a	2.24352	-0.360712	2.60611	-0.294553	-4.19437	25.0912	27.5545	0.000155642	0.000600047
KAF4376560.1	DDB_G0272484	hypothetical protein F8388_025431 [Cannabis sativa]	Protein kinase domain-containing protein	NA	-1.25658	4.73938	-0.433237	-0.778604	-2.27096	19.4791	27.5354	0.000156012	0.000600962
XP_644018.1	DDB_G0274261	hypothetical protein DDB_G0274261 [Dictyostelium discoideum AX4]	MRH domain-containing protein	NA	-0.937952	-3.43285	-2.48242	2.60183	4.25138	20.2778	27.5242	0.000156231	0.00060129
EGC39402.1	DDB_G0285559	hypothetical protein DICPUDRAFT_147800 [Dictyostelium purpureum]	Uncharacterized protein	NA	6.69024	-3.84687	-0.255328	-0.422907	-2.16513	19.3699	27.5138	0.000156433	0.000601551
KAK5582899.1	DDB_G0278571	hypothetical protein RB653_004488 [Dictyostelium firmibasis]	HIG1 domain-containing protein	NA	1.19072	-0.0965269	0.139384	2.54341	-3.77699	20.1406	27.4666	0.000157359	0.000604599
XP_646809.1	DDB_G0270444	hypothetical protein DDB_G0270444 [Dictyostelium discoideum AX4]	Probable inactive protein kinase DDB_G0270444	NA	5.10329	0.8835	-3.88285	0.1351	-2.23904	19.6978	27.3893	0.000158888	0.000609951
EEU04098.1	DDB_G0295715	NOL1/NOP2/Sun family protein [Dictyostelium discoideum AX4]	NOL1/NOP2/Sun family protein	NA	5.75233	1.73324	0.164921	-3.32747	-4.32302	21.4551	27.3657	0.000159359	0.000611237
4AKR	DDB_G0267374	D Chain D, F-ACTIN-CAPPING PROTEIN SUBUNIT BETA	F-actin-capping protein subunit beta	acpA	2.3851	0.647411	1.88151	-1.39796	-3.51607	23.295	27.3414	0.000159846	0.000612416
Q54N41.1	DDB_G0285521	RecName: Full=Pre-mRNA-splicing factor ISY1 homolog	Pre-mRNA-splicing factor ISY1 homolog	isy1 DDB_G0285521	1.61728	-4.68845	0.858118	1.52571	0.687336	20.9967	27.3368	0.000159938	0.000612416
KAK5581916.1	DDB_G0293502	hypothetical protein RB653_003496 [Dictyostelium firmibasis]	Large ribosomal subunit protein uL23 N-terminal domain-containing protein	rpl23a DDB_G0293502	1.18102	1.571	2.43448	-0.198797	-4.9877	25.9937	27.3234	0.000160208	0.000612725
EAL70971.1	DDB_G0272668	protein phosphatase 4 regulatory subunit 2 [Dictyostelium discoideum AX4]	Serine/threonine-protein phosphatase 4 regulatory subunit 2	ppp4r2	1.77702	1.8166	0.740973	-0.945369	-3.38923	24.5118	27.3169	0.000160338	0.000612725
XP_647107.1	DDB_G0267534	hypothetical protein DDB_G0267534 [Dictyostelium discoideum AX4]	Transmembrane protein	NA	1.35134	2.0814	-1.56096	0.043134	-1.91491	22.4321	27.3125	0.000160427	0.000612725
KAK5578423.1	DDB_G0287469	hypothetical protein RB653_008094 [Dictyostelium firmibasis]	Glutamate dehydrogenase	glud1	1.83398	0.407345	-2.33103	-0.236937	0.326639	29.3986	27.2899	0.000160883	0.000613947
EAL63929.1	DDB_G0287005	proteasome component region PCI domain-containing protein [Dictyostelium discoideum AX4]	Eukaryotic translation initiation factor 3 subunit M (eIF3m)	eif3m	2.11137	-0.284161	-1.85636	-1.75311	1.78226	25.7415	27.2502	0.000161691	0.000616505
KAK5574434.1	DDB_G0270424	hypothetical protein RB653_009709 [Dictyostelium firmibasis]	60S ribosomal protein L35a	rpl35a	3.02403	0.978203	0.657661	-0.209614	-4.45028	24.145	27.2242	0.000162221	0.000617718
EAL66880.2	DDB_G0281167	DNA-dependent protein kinase subunit [Dictyostelium discoideum AX4]	DNA-dependent protein kinase catalytic subunit (DNA-PK catalytic subunit) (DNA-PKcs) (EC 2.7.11.1)	dnapkcs	3.19955	0.789038	-0.569943	-1.19052	-2.22812	18.3961	27.2211	0.000162283	0.000617718
EAL70082.1	DDB_G0274379	hypothetical protein DDB_G0274379 [Dictyostelium discoideum AX4]	Uncharacterized protein	NA	2.49207	1.84632	-3.241	-2.59808	1.50069	21.0977	27.1885	0.000162951	0.000619368
EAL63332.1	DDB_G0288203	hypothetical protein DDB_G0288203 [Dictyostelium discoideum AX4]	Interferon-related developmental regulator N-terminal domain-containing protein	NA	3.23065	1.25676	-6.23138	-0.173677	1.91764	22.4051	27.1866	0.000162992	0.000619368
KAK5575030.1	DDB_G0272785	hypothetical protein RB653_010285 [Dictyostelium firmibasis]	Saposin B-type domain-containing protein	aoaH	4.33426	0.621169	-0.0791323	-1.97161	-2.90468	23.9363	27.1715	0.000163303	0.000620029
EGC35284.1	DDB_G0286239	hypothetical protein DICPUDRAFT_152421 [Dictyostelium purpureum]	AB hydrolase-1 domain-containing protein	NA	-4.20504	1.561	-3.64477	1.63577	4.65305	21.0106	27.1539	0.000163665	0.00062088
EAL64274.1	DDB_G0286197	hypothetical protein DDB_G0286197 [Dictyostelium discoideum AX4]	Peptidase C45 hydrolase domain-containing protein	NA	2.08557	3.79162	-1.68847	-1.97203	-2.2167	19.7199	27.1436	0.00016388	0.00062106
EAL67668.1	DDB_G0279459	hypothetical protein DDB_G0279459 [Dictyostelium discoideum AX4]	FHA domain-containing protein	NA	1.96313	-2.89953	-0.207606	2.14815	-1.00414	21.6973	27.1293	0.000164176	0.00062106
KAK5584821.1	DDB_G0282611	hypothetical protein RB653_006438 [Dictyostelium firmibasis]	DNA/pantothenate metabolism flavoprotein C-terminal domain-containing protein	NA	1.29595	2.20803	-4.68963	-1.89478	3.08043	19.5779	27.1269	0.000164225	0.00062106
XP_636472.1	DDB_G0288893	coproporphyrinogen III oxidase [Dictyostelium discoideum AX4]	Oxygen-dependent coproporphyrinogen-III oxidase (Coprogen oxidase) (Coproporphyrinogenase) (EC 1.3.3.3)	cpox	0.312271	-6.26052	3.01189	3.12802	-0.191662	21.7502	27.125	0.000164264	0.00062106
XP_628949.1	DDB_G0293802	hypothetical protein DDB_G0293802 [Dictyostelium discoideum AX4]	Right handed beta helix domain-containing protein	NA	-1.70145	-1.5325	1.5589	5.88009	-4.20503	19.6785	27.1156	0.000164461	0.000621281
EAL61849.1	DDB_G0291131	hypothetical protein DDB_G0291131 [Dictyostelium discoideum AX4]	SH3 domain-containing protein	NA	0.982331	1.22918	0.436074	0.532102	-3.17968	23.9449	27.0993	0.000164799	0.000622038
Q86CR9.1	DDB_G0271096	RecName: Full=Ubiquitin-like modifier-activating enzyme atg7; AltName: Full=ATG12-activating enzyme E1 atg7; AltName: Full=Autophagy-related protein 7	Ubiquitin-like modifier-activating enzyme atg7 (ATG12-activating enzyme E1 atg7) (Autophagy-related protein 7)	atg7 apg7 DDB_G0271096	1.00111	0.855673	1.32217	0.733623	-3.91257	21.5926	27.0866	0.000165066	0.000622522
KAK5577747.1	DDB_G0276271	hypothetical protein RB653_002695 [Dictyostelium firmibasis]	B box-type domain-containing protein	NA	-1.54187	-0.821611	-1.64326	4.62008	-0.613349	18.89	27.0486	0.000165862	0.000625003
EAL67619.1	DDB_G0279689	elongation factor Tu domain-containing protein [Dictyostelium discoideum AX4]	Elongation factor Tu domain-containing protein	eftud1	3.55188	1.88374	-2.88055	0.851657	-3.40673	20.435	27.0162	0.000166544	0.000627045
EAL62248.1	DDB_G0290465	hypothetical protein DDB_G0290465 [Dictyostelium discoideum AX4]	Uncharacterized protein	NA	2.53899	0.536935	-0.927781	-0.239553	-1.90859	25.9401	26.9716	0.000167492	0.000630087
EAL62455.1	DDB_G0289885	hypothetical protein DDB_G0289885 [Dictyostelium discoideum AX4]	SrfA-induced gene F protein	sigF	-2.6387	-4.34097	0.566647	0.798185	5.61484	22.1317	26.9588	0.000167765	0.000630587
KAK5580851.1	DDB_G0285033	hypothetical protein RB653_000875 [Dictyostelium firmibasis]	Rhamnolipids biosynthesis 3-oxoacyl-[acyl-carrier-protein] reductase	NA	2.5869	-0.102655	1.39049	1.97325	-5.84798	22.7713	26.9466	0.000168024	0.000631037
Q54E48.1	DDB_G0291852	RecName: Full=NADH dehydrogenase (ubiquinone) complex I, assembly factor 6 homolog; Flags: Precursor	NADH dehydrogenase (ubiquinone) complex I, assembly factor 6 homolog	DDB_G0291852	1.04172	1.0176	0.158885	0.354298	-2.5725	23.5917	26.9069	0.000168876	0.000633709
XP_643865.1	DDB_G0275023	hypothetical protein DDB_G0275023 [Dictyostelium discoideum AX4]	Putative actin-22 (EC 3.6.4.-)	act22	-1.66217	-0.655545	1.3416	4.39729	-3.42118	19.0994	26.8568	0.000169959	0.000637239
Q54WH7.1	DDB_G0279653	RecName: Full=Putative uncharacterized protein DDB_G0279653	Putative uncharacterized protein DDB_G0279653	DDB_G0279653	0.400613	0.10437	-2.85713	-0.136647	2.4888	19.0888	26.8343	0.000170447	0.000637853
EAL67065.1	DDB_G0280815	thioredoxin reductase [Dictyostelium discoideum AX4]	Thioredoxin reductase (EC 1.8.1.9)	trrA	1.14604	-1.11681	-0.464621	-3.24766	3.68304	25.6138	26.8312	0.000170514	0.000637853
EAL63492.1	DDB_G0287691	ABC transporter C family protein [Dictyostelium discoideum AX4]	ABC transporter C family member 3 (ABC transporter ABCC.3)	abcC3	2.91481	-4.07982	-0.728743	2.35001	-0.456256	21.1872	26.8297	0.000170548	0.000637853
EAL65947.1	DDB_G0283007	hypothetical protein DDB_G0283007 [Dictyostelium discoideum AX4]	CUE domain-containing protein	NA	1.1546	1.6541	-6.59208	2.12252	1.66086	21.8812	26.8173	0.000170818	0.000638102
XP_642429.1	DDB_G0278539	60S ribosomal protein L5 [Dictyostelium discoideum AX4]	Large ribosomal subunit protein uL18 (60S ribosomal protein L5)	rpl5	1.63695	0.231658	0.246653	0.754024	-2.86928	29.0937	26.8136	0.000170898	0.000638102
XP_643382.1	DDB_G0275967	amidase family protein [Dictyostelium discoideum AX4]	Amidase family protein	NA	0.111239	-3.68101	-2.22708	2.03746	3.7594	22.3833	26.7905	0.000171405	0.000639468
EAL64977.1	DDB_G0285027	aldo-keto reductase [Dictyostelium discoideum AX4]	Aldo-keto reductase	alrD	0.737423	0.768029	-3.0131	0.656805	0.850846	22.4603	26.774	0.000171766	0.00064017
XP_629168.1	DDB_G0293372	tetratricopeptide repeat domain 27 [Dictyostelium discoideum AX4]	Tetratricopeptide repeat protein 27 homolog (TPR repeat protein 27 homolog)	ttc27	-2.11121	4.1967	-1.53657	1.54386	-2.09279	19.8026	26.7689	0.000171878	0.00064017
EAL67527.1	DDB_G0279827	isovaleryl-CoA dehydrogenase, mitochondrial [Dictyostelium discoideum AX4]	Isovaleryl-CoA dehydrogenase, mitochondrial (EC 1.3.8.4)	ivdA	1.24792	-2.5539	1.31711	-3.15517	3.14404	25.2324	26.7316	0.000172701	0.000642704
AAA73514.1	DDB_G0284613	cAMP-inducible prespore protein [Dictyostelium discoideum]	cAMP-inducible prespore protein D7	D7	-4.90271	-5.949	0.206374	7.65878	2.98655	22.4683	26.6916	0.000173591	0.000645483
XP_647189.1	DDB_G0267644	hypothetical protein DDB_G0267644 [Dictyostelium discoideum AX4]	Tim44-like domain-containing protein	NA	1.49323	0.479271	-2.54077	0.453016	0.11526	23.9584	26.6222	0.000175146	0.000650487
EAL60882.1	DDB_G0293060	hypothetical protein DDB_G0293060 [Dictyostelium discoideum AX4]	Uncharacterized protein	NA	-2.01146	-3.23633	1.01392	-1.23948	5.47335	19.1495	26.6186	0.000175225	0.000650487
XP_635600.1	DDB_G0290687	myosin heavy chain kinase [Dictyostelium discoideum AX4]	Myosin heavy chain kinase C (MHCK-C) (EC 2.7.11.7)	mhkC	2.34217	0.952224	-0.233252	0.38988	-3.45102	23.3701	26.5905	0.000175861	0.000652308
Q54GE3.1	DDB_G0290213	RecName: Full=Vacuolar protein sorting-associated protein 45	Vacuolar protein sorting-associated protein 45	vps45 DDB_G0290213	2.7376	1.13961	-2.88516	0.563874	-1.55593	25.0771	26.5784	0.000176135	0.000652638
EAL60731.1	DDB_G0293420	hypothetical protein DDB_G0293420 [Dictyostelium discoideum AX4]	EF-hand domain-containing protein	NA	6.06531	-2.66808	-1.11237	1.06295	-3.3478	18.6776	26.5738	0.00017624	0.000652638
EAL64408.1	DDB_G0286059	asparagine synthetase [Dictyostelium discoideum AX4]	Probable asparagine synthetase [glutamine-hydrolyzing] (EC 6.3.5.4) (Glutamine-dependent asparagine synthetase)	asns	2.04007	0.471376	1.82641	-0.625201	-3.71266	26.4731	26.5514	0.00017675	0.000653989
EAL66328.1	DDB_G0282245	actin binding protein [Dictyostelium discoideum AX4]	Formin-D (Diaphanous-related formin dia4)	forD	0.34959	-1.60294	-2.54442	5.34646	-1.54869	18.5808	26.5388	0.000177038	0.000654518
EGC39264.1	DDB_G0275395	hypothetical protein DICPUDRAFT_75141 [Dictyostelium purpureum]	MI domain-containing protein	eIF4g	1.65809	0.0805323	0.448737	0.195819	-2.38318	24.5026	26.5113	0.000177668	0.000656072
XP_638459.1	DDB_G0284657	hypothetical protein DDB_G0284657 [Dictyostelium discoideum AX4]	B box-type domain-containing protein	NA	4.95322	2.7131	-3.27655	-2.57923	-1.81054	19.9299	26.5077	0.00017775	0.000656072
Q54K35.1	DDB_G0287627	RecName: Full=Mitochondrial import inner membrane translocase subunit tim17	Mitochondrial import inner membrane translocase subunit tim17	timm17 tim17 DDB_G0287627	-1.23416	3.83116	-2.26371	-0.0415845	-0.291708	21.3577	26.4987	0.000177957	0.000656298
KAK5584791.1	DDB_G0282559	hypothetical protein RB653_006408 [Dictyostelium firmibasis]	Purple acid phosphatase (EC 3.1.3.2)	dduA	7.67667	-2.44811	-1.9134	-0.151782	-3.16338	19.8369	26.4875	0.000178214	0.000656709
XP_640965.1	DDB_G0280889	hypothetical protein DDB_G0280889 [Dictyostelium discoideum AX4]	Co-chaperone HscB C-terminal oligomerisation domain-containing protein	NA	-0.4442	-0.672577	-1.3771	-0.486269	2.98015	22.1586	26.4508	0.000179063	0.000659086
EGC32461.1	DDB_G0269142	hydroxymethylglutaryl CoA reductase [Dictyostelium purpureum]	3-hydroxy-3-methylglutaryl coenzyme A reductase (HMG-CoA reductase) (EC 1.1.1.34)	hmgA	1.49599	0.619611	1.28485	-3.94059	0.54015	25.5649	26.4469	0.000179152	0.000659086
EAL67532.1	DDB_G0279837	LSM domain-containing protein [Dictyostelium discoideum AX4]	Probable U6 snRNA-associated Sm-like protein LSm1	lsm1	-2.50838	2.18514	-2.76963	1.42534	1.66753	22.1795	26.431	0.000179522	0.000659907
XP_002649093.1	DDB_G0295797	EGF-like domain-containing protein [Dictyostelium discoideum AX4]	EGF-like domain-containing protein	NA	-1.95435	-3.34004	-3.1508	-0.934532	9.37972	20.8602	26.3955	0.00018035	0.00066241
EAL65686.1	DDB_G0283403	hypothetical protein DDB_G0283403 [Dictyostelium discoideum AX4]	Macro domain-containing protein	NA	2.54624	1.73938	-2.16079	0.410521	-2.53535	18.3753	26.373	0.000180876	0.000663802
XP_635602.1	DDB_G0290695	hypothetical protein DDB_G0290695 [Dictyostelium discoideum AX4]	Uncharacterized protein	NA	-0.974579	0.863011	-3.00286	-3.06756	6.18199	20.3236	26.3434	0.000181574	0.000665286
BAD93187.1	DDB_G0289467	hypothetical protein [Dictyostelium discoideum]	AAA ATPase domain-containing protein	DD8-14	2.57019	1.67039	1.42988	-0.614177	-5.05629	25.1163	26.3433	0.000181576	0.000665286
EAL71923.1	DDB_G0269146	DEAD/DEAH box helicase domain-containing protein [Dictyostelium discoideum AX4]	RNA helicase (EC 3.6.4.13)	ifdA	2.32365	0.312067	-0.302669	-0.371063	-1.96199	28.7715	26.3172	0.000182192	0.000667002
XP_629708.1	DDB_G0292326	hypothetical protein DDB_G0292326 [Dictyostelium discoideum AX4]	Aminomethyltransferase, mitochondrial (EC 2.1.2.10) (Glycine cleavage system T protein) (GCVT)	gcvT	-2.35235	-3.54818	1.21233	2.6903	1.9979	23.2877	26.3039	0.000182508	0.000667613
EAL68111.1	DDB_G0277877	uracil glycosylase [Dictyostelium discoideum AX4]	Uracil-DNA glycosylase (UDG) (EC 3.2.2.27)	uglA	-2.37337	3.02167	2.44506	2.54012	-5.63348	19.6377	26.2972	0.000182669	0.00066766
XP_629432.1	DDB_G0292948	myb domain-containing protein [Dictyostelium discoideum AX4]	Myb domain-containing protein	isw	2.88499	0.107114	-3.6796	0.939248	-0.251755	21.5152	26.2678	0.000183369	0.000669399
KAK5574766.1	DDB_G0271864	hypothetical protein RB653_010019 [Dictyostelium firmibasis]	Molybdopterin synthase catalytic subunit (EC 2.8.1.12) (Molybdenum cofactor synthesis protein 2 large subunit) (Molybdenum cofactor synthesis protein 2B) (MOCS2B)	mocs2l moco1l DDB_G0271864	-0.134855	2.40032	0.913215	-0.322567	-2.85611	20.0751	26.2604	0.000183544	0.000669399
EAL60507.1	DDB_G0293872	isocitrate dehydrogenase (NAD+) [Dictyostelium discoideum AX4]	Isocitrate dehydrogenase [NAD] regulatory subunit B, mitochondrial (EC 1.1.1.41)	idhB	-0.185008	-1.66359	-0.372422	-2.48808	4.70911	24.9082	26.2585	0.000183591	0.000669399
EAL72069.1	DDB_G0269438	ZPR1-type zinc finger-containing protein [Dictyostelium discoideum AX4]	Zinc finger protein ZPR1 homolog (Zinc finger protein 259 homolog)	zpr1	2.96375	-0.265598	-1.0498	-0.317185	-1.33117	25.8077	26.2448	0.00018392	0.000669995
XP_643542.1	DDB_G0275881	S60 ribosomal protein L13a [Dictyostelium discoideum AX4]	Large ribosomal subunit protein uL13 (60S ribosomal protein L13a)	rpl13a	1.98049	0.288612	0.881845	-0.0935956	-3.05735	26.139	26.2393	0.000184051	0.000669995
XP_643140.1	DDB_G0276427	oxysterol binding family protein, member 6 [Dictyostelium discoideum AX4]	Oxysterol-binding protein 6 (OSBPf)	osbF	3.75549	-0.119222	0.0280117	2.43323	-6.09751	21.4277	26.2092	0.000184774	0.000672084
EAL70645.1	DDB_G0273909	proteasome subunit beta type 4 [Dictyostelium discoideum AX4]	Proteasome subunit beta type-4	psmB4-1; psmB4-2	-1.71437	2.37916	3.87039	-4.78318	0.247994	22.9845	26.1994	0.000185011	0.000672399
KAK5582965.1	DDB_G0278495	hypothetical protein RB653_004555 [Dictyostelium firmibasis]	Alkaline phosphatase (EC 3.1.3.1)	alp DDB_G0278495	2.33737	-2.80352	-2.18564	4.15162	-1.49983	20.1347	26.0783	0.000187965	0.000682388
XP_646399.1	DDB_G0269910	hypothetical protein DDB_G0269910 [Dictyostelium discoideum AX4]	SH3 domain-containing protein	NA	1.42671	0.867073	-3.92997	0.234079	1.4021	21.3998	26.0744	0.000188062	0.000682388
Q54NR3.1	DDB_G0285021	RecName: Full=NADH dehydrogenase [ubiquinone] 1 beta subcomplex subunit 9	NADH dehydrogenase [ubiquinone] 1 beta subcomplex subunit 9	ndufb9 DDB_G0285021	0.240723	-0.26911	-2.91346	0.524338	2.41751	22.9203	26.0632	0.00018834	0.000682845
EAL66821.1	DDB_G0281049	hypothetical protein DDB_G0281049 [Dictyostelium discoideum AX4]	LIM zinc-binding domain-containing protein	NA	-0.37263	3.08058	-1.6996	0.379836	-1.38818	26.8799	26.0483	0.000188707	0.000683626
EAL62567.1	DDB_G0289711	WD40 repeat-containing protein [Dictyostelium discoideum AX4]	WD repeat domain-containing protein 83 homolog (Mitogen-activated protein kinase organizer 1 homolog) (MAPK organizer 1 homolog)	morg1	1.62311	-2.31736	-2.05639	1.10378	1.64686	19.5926	26.0136	0.00018957	0.000685922
XP_641876.1	DDB_G0279119	hypothetical protein DDB_G0279119 [Dictyostelium discoideum AX4]	Uncharacterized protein	NA	-2.52475	-3.15481	-1.60099	6.41631	0.864239	19.9496	26.0071	0.000189732	0.000685922
XP_636813.1	DDB_G0288271	leucine carboxyl methyltransferase [Dictyostelium discoideum AX4]	Leucine carboxyl methyltransferase 1 (EC 2.1.1.233)	NA	2.64661	3.89999	-3.18391	-1.32197	-2.04073	20.0459	26.0045	0.000189798	0.000685922
XP_639075.1	DDB_G0283523	hypothetical protein DDB_G0283523 [Dictyostelium discoideum AX4]	UPF0538 protein	NA	-0.0554061	4.19236	-3.31322	1.11378	-1.93751	18.7304	25.9971	0.00018998	0.000686032
Q553W9.1	DDB_G0275299	RecName: Full=Ceroid-lipofuscinosis neuronal protein 5 homolog; Short=Protein CLN5; Flags: Precursor	Ceroid-lipofuscinosis neuronal protein 5 homolog (Protein CLN5)	cln5 DDB_G0275299	2.72125	4.79407	-0.257412	-3.18698	-4.07094	20.4576	25.974	0.00019056	0.000687574
XP_643268.1	DDB_G0276105	alpha amylase domain-containing protein [Dictyostelium discoideum AX4]	Alpha amylase domain-containing protein	gtr2	3.29141	0.455331	0.510963	-0.129014	-4.12869	25.8003	25.9497	0.00019117	0.000689222
Q54LA5.1	DDB_G0286747	RecName: Full=Histone H2A.z	Histone H2A.z	H2AZ DDB_G0286747	-1.0614	1.85041	0.952885	2.34653	-4.08843	22.6713	25.9188	0.00019195	0.000691479
O96042.1	DDB_G0291253	RecName: Full=Differentiation-associated protein 2; Short=DIA-2; Flags: Precursor	Differentiation-associated protein 2 (DIA-2)	dia2	-0.147121	-2.155	0.2563	8.18857	-6.14275	20.7388	25.9049	0.000192302	0.000692194
XP_001732984.1	DDB_G0294617	hypothetical protein DDB_G0294617 [Dictyostelium discoideum AX4]	Fcf2 pre-rRNA processing C-terminal domain-containing protein	NA	-3.9496	4.51447	1.12809	-0.41352	-1.27944	19.2982	25.8689	0.000193218	0.000694937
KAK5575481.1	DDB_G0270296	hypothetical protein RB653_006614 [Dictyostelium firmibasis]	Acid ceramidase-like protein	dcd1A	4.64475	3.62863	-2.84103	-1.50115	-3.9312	19.0937	25.8617	0.000193402	0.000695044
EAS66890.1	DDB_G0278881	mannose-6-phosphate receptor domain-containing protein [Dictyostelium discoideum AX4]	Putative uncharacterized protein DDB_G0278881	NA	-2.00861	-1.82451	-2.92289	5.15618	1.59983	19.0693	25.7431	0.000196463	0.000705481
XP_642198.1	DDB_G0278195	hypothetical protein DDB_G0278195 [Dictyostelium discoideum AX4]	Large ribosomal subunit protein mL52 (39S ribosomal protein L52, mitochondrial)	NA	1.78914	1.51853	0.899277	-1.54485	-2.6621	21.4208	25.734	0.000196702	0.000705777
EAL62001.1	DDB_G0290873	hypothetical protein DDB_G0290873 [Dictyostelium discoideum AX4]	Rho GTPase-activating protein gacJJ (GTPase activating factor for raC protein JJ)	gacJJ	2.93363	0.0728683	-0.731276	0.813689	-3.08891	23.7898	25.6606	0.000198629	0.000712124
EAL68363.1	DDB_G0278381	RhoGAP domain-containing protein [Dictyostelium discoideum AX4]	Rho GTPase-activating protein gacA (GTPase activating factor for raC protein A)	gacA	0.768409	1.78301	-3.01608	1.68642	-1.22177	22.132	25.6484	0.000198952	0.000712713
EAL67623.1	DDB_G0279697	hypothetical protein DDB_G0279697 [Dictyostelium discoideum AX4]	Complex 1 LYR protein domain-containing protein	NA	0.879468	-0.169149	0.69565	1.45719	-2.86316	20.0925	25.6175	0.000199773	0.000714741
EAL69357.1	DDB_G0276115	diphthamide biosynthesis protein 5 [Dictyostelium discoideum AX4]	Diphthine methyl ester synthase (EC 2.1.1.314) (Diphthamide biosynthesis methyltransferase)	dph5	-4.62758	1.19032	0.970881	1.65398	0.812397	23.069	25.6152	0.000199836	0.000714741
XP_637396.1	DDB_G0287053	LSM domain-containing protein [Dictyostelium discoideum AX4]	Probable U6 snRNA-associated Sm-like protein LSm4	lsm4	1.56442	3.41608	1.02452	-0.91755	-5.08747	19.8636	25.5883	0.000200552	0.000716735
EAL62418.1	DDB_G0290025	hypothetical protein DDB_G0290025 [Dictyostelium discoideum AX4]	DCN1-like protein 1 (Defective in cullin neddylation protein 1-like protein 1)	NA	1.18408	0.4587	1.42227	0.664613	-3.72966	20.891	25.5745	0.000200921	0.000717217
KAK5574493.1	DDB_G0294292	hypothetical protein RB653_009746 [Dictyostelium firmibasis]	CP-type G domain-containing protein	NA	4.44878	3.48359	-2.557	-2.33068	-3.04468	18.9687	25.5714	0.000201005	0.000717217
XP_639286.1	DDB_G0282967	acyl-Coenzyme A dehydrogenase, short/branched chain [Dictyostelium discoideum AX4]	Probable short/branched chain specific acyl-CoA dehydrogenase (SBCAD) (EC 1.3.8.5)	acadsb	-2.46307	3.40365	-1.67552	-2.93912	3.67406	23.8115	25.5518	0.000201533	0.000718095
KAK5574857.1	DDB_G0272018	hypothetical protein RB653_010111 [Dictyostelium firmibasis]	Mevalonate kinase (MK) (EC 2.7.1.36)	mvk DDB_G0272018	2.28458	2.85118	-1.05612	-0.971933	-3.10771	19.0354	25.5469	0.000201665	0.000718095
EAL67180.1	DDB_G0280403	hypothetical protein DDB_G0280403 [Dictyostelium discoideum AX4]	Uncharacterized protein	NA	0.569056	1.64285	-1.22745	1.01383	-1.99829	22.8818	25.5445	0.00020173	0.000718095
EAL66582.1	DDB_G0281641	DNA polymerase delta subunit 2 [Dictyostelium discoideum AX4]	DNA polymerase delta subunit 2	polD2	1.6278	1.65235	-5.15974	1.57613	0.303462	21.2658	25.5329	0.000202042	0.000718638
EAL71199.1	DDB_G0272550	hypothetical protein DDB_G0272550 [Dictyostelium discoideum AX4]	Uncharacterized protein	NA	-1.84529	-1.81435	0.437848	0.654024	2.56777	24.9361	25.5198	0.000202396	0.000719329
Q1ZXL0.1	DDB_G0275795	RecName: Full=PH domain-containing protein DDB_G0275795	PH domain-containing protein DDB_G0275795	DDB_G0275795	3.09666	1.43504	-2.03637	1.32761	-3.82293	20.1668	25.4899	0.000203209	0.000721647
AAL74248.1	DDB_G0293416	ABC transporter AbcB1 [Dictyostelium discoideum]	ABC transporter B family member 1 (ABC transporter ABCB.1)	abcB1	3.73564	2.56753	0.207442	-3.01884	-3.49177	19.6073	25.4565	0.000204119	0.00072431
KAK5575873.1	DDB_G0269688	hypothetical protein RB653_007007 [Dictyostelium firmibasis]	Protein SDA1	sdad1 DDB_G0269688	4.00379	1.34585	-0.124059	1.17386	-6.39944	21.5571	25.4336	0.000204746	0.000725962
CAA36913.1	DDB_G0274023	CABP1 protein [Dictyostelium discoideum]	cAMP-binding protein 1 (CABP-1)	capA-1 cabP1 DDB_G0272560; capA-2 cabP1 DDB_G0274023	-2.04741	-1.98204	0.878271	-0.75546	3.90664	24.3886	25.4048	0.000205541	0.000728207
KAK5580796.1	DDB_G0285193	hypothetical protein RB653_000820 [Dictyostelium firmibasis]	Hypoxanthine phosphoribosyltransferase (EC 2.4.2.8)	hprT DDB_G0285193	1.11843	-0.864569	-2.54719	1.09842	1.1949	26.2831	25.3977	0.000205736	0.000728324
XP_012754505.1	DDB_G0286513	hypothetical protein SAMD00019534_055600 [Acytostelium subglobosum LB1]	NA	NA	5.96839	3.95515	-1.45082	-3.83046	-4.64226	21.2174	25.3889	0.000205979	0.000728611
EEU04049.1	DDB_G0295739	hypothetical protein DDB_G0295739 [Dictyostelium discoideum AX4]	Aminoglycoside phosphotransferase domain-containing protein	NA	1.80254	1.13038	-0.0547353	-0.583413	-2.29478	24.443	25.3735	0.000206407	0.000729049
XP_003284093.1	DDB_G0282529	WD-40 repeat-containing protein [Dictyostelium purpureum]	WD-40 repeat-containing protein	rbbD	-2.18255	-0.0289102	-1.59457	0.966122	2.83991	24.7582	25.3728	0.000206426	0.000729049
XP_647507.1	DDB_G0268036	2,3-diketo-5-methylthio-1-phosphopentane enolase [Dictyostelium discoideum AX4]	Enolase-phosphatase E1 (EC 3.1.3.77) (2,3-diketo-5-methylthio-1-phosphopentane phosphatase)	enoph1	2.88332	-3.28732	0.20862	0.173505	0.0218714	23.1383	25.3656	0.000206625	0.000729181
EGC40075.1	DDB_G0294036	60S ribosomal protein L8 [Dictyostelium purpureum]	60S ribosomal protein L8	mrpl2	4.23585	-5.95549	1.94454	-1.22059	0.995692	23.7002	25.3335	0.00020752	0.000731766
XP_637427.1	DDB_G0287095	hypothetical protein DDB_G0287095 [Dictyostelium discoideum AX4]	Probable polyketide synthase 25 (dipks25) (EC 2.3.1.-)	pks25	-0.856812	-0.748679	-2.6651	-2.63191	6.9025	19.0789	25.2945	0.000208615	0.000735051
EAL63146.1	DDB_G0288573	hypothetical protein DDB_G0288573 [Dictyostelium discoideum AX4]	Uncharacterized protein	NA	-3.99626	-0.239619	3.9864	3.62291	-3.37343	20.0054	25.2784	0.000209068	0.000736069
XP_642798.1	DDB_G0277155	translocase of outer mitochondrial membrane [Dictyostelium discoideum AX4]	Translocase of outer mitochondrial membrane	tom40	2.08631	-1.62557	1.28297	0.383326	-2.12705	23.7971	25.256	0.0002097	0.000737719
EAL67249.1	DDB_G0280045	thymidylate synthase [Dictyostelium discoideum AX4]	Flavin-dependent thymidylate synthase (FDTS) (EC 2.1.1.148) (FAD-dependent thymidylate synthase) (Thymidylate synthase thy1) (TS) (TSase)	thyA	0.394776	-4.12518	3.97741	3.1951	-3.4421	24.1263	25.2342	0.000210318	0.000739316
XP_643596.1	DDB_G0275499	O-methyltransferase family 3 protein [Dictyostelium discoideum AX4]	Probable caffeoyl-CoA O-methyltransferase 1 (EC 2.1.1.104) (O-methyltransferase 5)	omt5	3.05676	0.708947	-0.257077	-1.17419	-2.33444	23.8262	25.2225	0.000210651	0.000739843
BAB47241.1	DDB_G0291982	Psi facor [Dictyostelium discoideum]	Protein psiA (Prespore-cell-inducing factor A)	psiA	-2.52699	-1.32411	-0.606526	-0.853895	5.31152	18.9772	25.2174	0.000210797	0.000739843
KAK5577165.1	DDB_G0274519	hypothetical protein RB653_002103 [Dictyostelium firmibasis]	Uncharacterized protein	napA	1.7834	-0.0699649	1.04602	-0.0201381	-2.73932	24.1845	25.1848	0.000211728	0.000742043
EAL71071.1	DDB_G0272867	arginyl-tRNA synthetase [Dictyostelium discoideum AX4]	Probable arginine--tRNA ligase, cytoplasmic (EC 6.1.1.19) (Arginyl-tRNA synthetase) (ArgRS)	argS1	2.32477	1.30962	-0.569788	-0.881483	-2.18312	26.882	25.184	0.000211753	0.000742043
EAL63633.1	DDB_G0287649	phospholipase D3 [Dictyostelium discoideum AX4]	Phospholipase D Y (EC 3.1.4.4) (Phosphatase D3) (PLD 3)	pldY	4.57441	1.70301	-4.14237	0.754241	-2.88929	19.1666	25.1706	0.000212136	0.00074223
EAL67423.1	DDB_G0280393	RNA-binding region RNP-1 domain-containing protein [Dictyostelium discoideum AX4]	RNA-binding region RNP-1 domain-containing protein	NA	-0.220675	-1.81784	1.20646	-1.25215	2.08421	23.4211	25.1653	0.000212291	0.00074223
XP_635148.1	DDB_G0291336	hypothetical protein DDB_G0291336 [Dictyostelium discoideum AX4]	EF-hand domain-containing protein	NA	4.97634	0.610598	-2.55213	-2.83579	-0.199015	20.1388	25.1649	0.000212301	0.00074223
EAL62878.2	DDB_G0289141	ankyrin repeat-containing protein [Dictyostelium discoideum AX4]	Poly [ADP-ribose] polymerase (PARP) (EC 2.4.2.-)	NA	2.65265	0.813851	0.231166	0.228381	-3.92605	24.3045	25.1284	0.000213355	0.000745243
XP_636270.1	DDB_G0289345	hypothetical protein DDB_G0289345 [Dictyostelium discoideum AX4]	PWWP domain-containing protein	NA	-0.715958	-2.00951	-2.89531	3.17183	2.44895	19.2257	25.1236	0.000213494	0.000745243
EAL68392.1	DDB_G0278439	hypothetical protein DDB_G0278439 [Dictyostelium discoideum AX4]	Carbohydrate binding domain-containing protein	NA	-0.980044	-0.712454	-2.71517	-1.6824	6.09007	19.2555	25.1077	0.000213954	0.000746271
XP_644194.1	DDB_G0274439	bolA family protein [Dictyostelium discoideum AX4]	BolA-like protein DDB_G0274439	NA	0.943011	3.59067	-3.63616	-0.428759	-0.468757	21.805	25.0998	0.000214185	0.000746497
XP_003288616.1	DDB_G0270482	uncharacterized protein DICPUDRAFT_152862 [Dictyostelium purpureum]	Elongation factor G, mitochondrial (EF-Gmt) (Elongation factor G 1, mitochondrial) (mEF-G 1) (Elongation factor G1)	gfm1	2.52774	-0.0105248	-1.71811	0.151432	-0.950537	26.5353	25.0633	0.00021525	0.000748907
Q54D99.1	DDB_G0292420	RecName: Full=Large ribosomal subunit protein mL53; AltName: Full=39S ribosomal protein L53, mitochondrial; Short=L53mt; Short=MRP-L53; Flags: Precursor	Large ribosomal subunit protein mL53 (39S ribosomal protein L53, mitochondrial) (L53mt) (MRP-L53)	mrpl53 DDB_G0292420	2.12785	2.48509	1.14426	1.72387	-7.48107	22.582	25.062	0.000215288	0.000748907
XP_642500.1	DDB_G0277775	hypothetical protein DDB_G0277775 [Dictyostelium discoideum AX4]	Peptidyl-prolyl cis-trans isomerase (EC 5.2.1.8)	NA	-0.665722	3.6404	-1.4424	-2.09151	0.559235	19.2188	25.0557	0.000215473	0.000748907
XP_643395.1	DDB_G0275949	hypothetical protein DDB_G0275949, partial [Dictyostelium discoideum AX4]	Uncharacterized protein	NA	-2.30504	-1.07559	-2.40645	-0.999291	6.78638	19.3311	25.0533	0.000215541	0.000748907
Q555I0.1	DDB_G0274873	RecName: Full=Putative peroxisomal biogenesis factor 19; AltName: Full=Peroxin-19	Putative peroxisomal biogenesis factor 19 (Peroxin-19)	pex19 DDB_G0274873	0.276299	2.06152	-0.416514	-2.67439	0.753082	20.549	25.0372	0.000216015	0.000749972
XP_639284.1	DDB_G0282965	hypothetical protein DDB_G0282965 [Dictyostelium discoideum AX4]	Uncharacterized protein	NA	5.0627	-0.669729	-0.686156	-2.63409	-1.07273	18.7075	24.9953	0.000217251	0.000753683
KAK5583639.1	DDB_G0291946	hypothetical protein RB653_005237 [Dictyostelium firmibasis]	Late endosomal/lysosomal adaptor and MAPK and MTOR activator 4	NA	5.12559	-2.03507	-1.35124	-0.0464836	-1.69281	19.4558	24.9805	0.000217689	0.000754176
EAL72478.1	DDB_G0270256	hypothetical protein DDB_G0270256 [Dictyostelium discoideum AX4]	Uncharacterized protein	NA	4.02849	-1.98287	0.849753	-1.74329	-1.15209	18.6548	24.9778	0.00021777	0.000754176
EAL72812.1	DDB_G0270924	hypothetical protein DDB_G0270924 [Dictyostelium discoideum AX4]	Uncharacterized protein	NA	1.7345	3.59787	-2.03542	-0.841529	-2.45543	18.588	24.9736	0.000217895	0.000754176
EAL63015.1	DDB_G0288787	metallophosphoesterase domain-containing protein [Dictyostelium discoideum AX4]	Vacuolar protein sorting-associated protein 29 (EC 3.1.3.3)	vps29	2.75633	2.46436	-0.411973	-1.51558	-3.29314	20.5826	24.9529	0.000218513	0.000755732
XP_003288595.1	DDB_G0279137	methylenetetrahydrofolate reductase [Dictyostelium purpureum]	methylenetetrahydrofolate reductase (NADH) (EC 1.5.1.54)	NA	1.56106	1.83969	-0.36595	-1.18288	-1.85192	25.3005	24.9314	0.000219154	0.000757367
EAL66562.1	DDB_G0281601	hypothetical protein DDB_G0281601 [Dictyostelium discoideum AX4]	39S ribosomal protein L28, mitochondrial	NA	0.883822	2.24784	1.40766	1.13955	-5.67887	22.1822	24.8724	0.000220929	0.000762917
EAL66393.1	DDB_G0282135	PhoPQ-activated pathogenicity-related protein [Dictyostelium discoideum AX4]	PhoPQ-activated pathogenicity-related protein	NA	-0.780728	0.125092	-2.12761	-1.32909	4.11233	18.7203	24.8661	0.000221122	0.000762999
EAL66889.1	DDB_G0281185	hypothetical protein DDB_G0281185 [Dictyostelium discoideum AX4]	Integrase zinc-binding domain-containing protein	NA	1.51002	1.27971	-2.7241	-0.50547	0.439837	24.8368	24.7685	0.000224103	0.000772694
KAK5580325.1	DDB_G0286191	hypothetical protein RB653_000341 [Dictyostelium firmibasis]	Autophagy-related protein	atg8a	-0.718784	7.44848	-3.30628	-1.77706	-1.64635	19.4497	24.7507	0.00022465	0.000773987
KAK5581964.1	DDB_G0293460	hypothetical protein RB653_003545 [Dictyostelium firmibasis]	Purple acid phosphatase (EC 3.1.3.2)	NA	5.6095	-0.318372	-0.491304	-1.83815	-2.96167	20.0347	24.7178	0.00022567	0.000776016
XP_640360.1	DDB_G0282113	hypothetical protein DDB_G0282113 [Dictyostelium discoideum AX4]	Uncharacterized protein	NA	-1.9235	-3.87479	0.584235	1.97891	3.23514	21.0496	24.7164	0.000225715	0.000776016
EAL61787.1	DDB_G0291606	RING zinc finger-containing protein [Dictyostelium discoideum AX4]	RING zinc finger-containing protein	vps8	1.03977	-1.58668	1.71038	1.36122	-2.52468	18.7759	24.7151	0.000225757	0.000776016
XP_645225.1	DDB_G0272180	hypothetical protein DDB_G0272180 [Dictyostelium discoideum AX4]	CBS domain-containing protein	NA	-2.46457	-4.57128	1.0548	3.21689	2.76416	21.7205	24.6679	0.00022723	0.000780484
XP_642079.2	DDB_G0278031	CRAL/TRIO domain-containing protein [Dictyostelium discoideum AX4]	CRAL-TRIO domain-containing protein DDB_G0278031	NA	-1.7571	4.21548	-1.47115	2.24954	-3.23677	18.2404	24.6565	0.000227587	0.000780539
KAK5580369.1	DDB_G0294631	hypothetical protein RB653_000385 [Dictyostelium firmibasis]	Roadblock/LAMTOR2 domain-containing protein	NA	3.27526	1.14342	-3.36938	2.57091	-3.62021	20.4706	24.6563	0.000227592	0.000780539
XP_638797.1	DDB_G0283915	esterase/lipase/thioesterase domain-containing protein [Dictyostelium discoideum AX4]	Esterase/lipase/thioesterase domain-containing protein	NA	2.45061	1.10769	4.11464	-3.77091	-3.90203	20.2452	24.6468	0.000227893	0.000780975
XP_003290288.1	DDB_G0295717	uncharacterized protein DICPUDRAFT_154788 [Dictyostelium purpureum]	Rab-GAP TBC domain-containing protein	NA	-1.3405	-0.738034	2.69618	2.73714	-3.35478	19.0425	24.5509	0.000230935	0.000790798
XP_646849.1	DDB_G0268664	aspartate aminotransferase [Dictyostelium discoideum AX4]	Aspartate aminotransferase, mitochondrial (EC 2.6.1.1) (EC 2.6.1.7) (Kynurenine aminotransferase 4) (Kynurenine aminotransferase IV) (Kynurenine--oxoglutarate transaminase 4) (Kynurenine--oxoglutarate transaminase IV) (Transaminase A)	aatA	2.4018	0.706357	1.04771	0.0849192	-4.24078	25.4717	24.5353	0.000231434	0.00079143
EAL73035.1	DDB_G0268892	hypothetical protein DDB_G0268892 [Dictyostelium discoideum AX4]	Transmembrane protein	NA	2.25979	2.87704	2.59314	-3.0581	-4.67187	20.2569	24.5342	0.000231471	0.00079143
EAL70472.1	DDB_G0274077	hypothetical protein DDB_G0274077 [Dictyostelium discoideum AX4]	ribonuclease III (EC 3.1.26.3)	DrnA	4.62479	-3.25068	0.38547	0.338906	-2.09849	18.6667	24.516	0.000232054	0.000792822
EAL62204.1	DDB_G0290377	argonaut-like protein [Dictyostelium discoideum AX4]	Argonaut-like protein	agnB	-1.3363	-1.69291	-0.414675	1.98836	1.45552	22.2788	24.5105	0.000232234	0.000792835
EAL60461.1	DDB_G0293924	hypothetical protein DDB_G0293924 [Dictyostelium discoideum AX4]	RRM domain-containing protein	NA	-1.59564	2.66298	-1.4657	3.39788	-2.99951	19.2036	24.4487	0.000234237	0.000799068
Q55GN3.1	DDB_G0267594	RecName: Full=Probable prefoldin subunit 2	Probable prefoldin subunit 2	pfdn2 DDB_G0267594	1.53621	0.815925	1.37417	-0.292188	-3.43411	23.3152	24.4348	0.00023469	0.000799747
XP_012756324.1	DDB_G0285263	hypothetical protein SAMD00019534_043650, partial [Acytostelium subglobosum LB1]	NA	spyA	0.875289	1.26523	-1.07172	2.43256	-3.50136	18.7076	24.4317	0.000234791	0.000799747
EAL62128.1	DDB_G0290535	aldehyde dehydrogenase [Dictyostelium discoideum AX4]	Aldehyde dehydrogenase	NA	2.46157	0.558523	-1.06184	-0.0209525	-1.9373	26.6579	24.4227	0.000235085	0.000799973
EAL72845.1	DDB_G0270990	hypothetical protein DDB_G0270990 [Dictyostelium discoideum AX4]	Acyl-coenzyme A oxidase	NA	-1.48107	-1.46055	-1.18651	1.37802	2.75011	24.8044	24.4188	0.000235213	0.000799973
EAL73376.1	DDB_G0267846	expansin-like protein [Dictyostelium discoideum AX4]	Expansin-like protein 1 (Ddexpl1)	expl1	0.0925977	4.18582	-0.829568	-1.0631	-2.38575	18.6834	24.3701	0.000236815	0.000803795
EAS66830.1	DDB_G0290245	PA14 domain-containing protein [Dictyostelium discoideum AX4]	Protein psiC	psiC	-3.4035	-2.11529	-1.12782	-2.59051	9.23712	20.3257	24.3632	0.000237042	0.000803795
EAL67090.1	DDB_G0280577	hypothetical protein DDB_G0280577 [Dictyostelium discoideum AX4]	Uncharacterized protein	NA	0.202783	0.131031	-4.47203	1.22541	2.91281	19.5305	24.363	0.000237049	0.000803795
KAK5581792.1	DDB_G0293862	hypothetical protein RB653_003370 [Dictyostelium firmibasis]	Uncharacterized protein	NA	3.93733	0.917664	-2.28494	0.713124	-3.28318	19.4862	24.363	0.000237051	0.000803795
XP_646215.1	DDB_G0269712	activator of Hsp90 ATPase family protein [Dictyostelium discoideum AX4]	Activator of 90 kDa heat shock protein ATPase homolog	ahsa	1.72414	-2.26669	0.455048	-1.34102	1.42852	23.3706	24.3516	0.000237427	0.000804348
KAK5580533.1	DDB_G0285827	hypothetical protein RB653_000553 [Dictyostelium firmibasis]	TPR repeat-containing protein	NA	2.0845	-0.986629	0.631727	0.0661069	-1.7957	22.7325	24.3426	0.000237726	0.000804348
EAL67781.2	DDB_G0279265	UPF0559 protein [Dictyostelium discoideum AX4]	Glucose-induced degradation protein 8 homolog	NA	1.83447	-0.535128	1.02325	1.99394	-4.31654	20.5768	24.3419	0.00023775	0.000804348
KAK5583796.1	DDB_G0280313	hypothetical protein RB653_005396 [Dictyostelium firmibasis]	Translocon-associated protein subunit beta	ssr2 DDB_G0280313	3.15229	1.48518	0.537175	-0.206296	-4.96835	20.9209	24.3276	0.000238225	0.000805352
EAL62265.1	DDB_G0290277	hypothetical protein DDB_G0290277 [Dictyostelium discoideum AX4]	Nudix hydrolase domain-containing protein	NA	5.13326	0.768913	-3.11923	-0.866947	-1.916	17.9928	24.2882	0.00023954	0.000808791
XP_639947.1	DDB_G0284945	rRNA methyltransferase [Dictyostelium discoideum AX4]	pre-rRNA 2'-O-ribose RNA methyltransferase (EC 2.1.1.-)	fsjC	4.41134	3.31478	-2.2737	-1.84751	-3.60489	20.1998	24.2864	0.000239602	0.000808791
P54697.2	DDB_G0272112	RecName: Full=Myosin-J heavy chain; AltName: Full=Myosin-5b	Myosin-J heavy chain (Myosin-5b)	myoJ myo5B DDB_G0272112	3.1845	1.33624	-3.75738	0.307175	-1.07054	21.2759	24.2799	0.000239819	0.000808919
Q54GA9.1	DDB_G0290291	RecName: Full=Probable microsomal glutathione S-transferase	Probable microsomal glutathione S-transferase (EC 2.5.1.18)	mgst DDB_G0290291	-2.36826	-3.61765	-2.12726	4.66557	3.4476	20.5547	24.2591	0.000240519	0.000810154
XP_645951.1	DDB_G0269418	osmotically inducible family protein [Dictyostelium discoideum AX4]	Osmotically inducible family protein	NA	1.6735	1.44898	0.905622	1.25715	-5.28525	21.8185	24.2583	0.000240545	0.000810154
Q9UAG7.1	DDB_G0292378	RecName: Full=Flavohemoprotein A; AltName: Full=DdFHa; AltName: Full=Flavohemoglobin A; AltName: Full=Hemoglobin-like protein A; AltName: Full=Nitric oxide dioxygenase A; Short=NO oxygenase A; Short=NOD A	Flavohemoprotein A (EC 1.14.12.17) (DdFHa) (Flavohemoglobin A) (Hemoglobin-like protein A) (Nitric oxide dioxygenase A) (NO oxygenase A) (NOD A)	fhbA DDB_G0292378	3.11025	-0.275365	1.7619	0.0969503	-4.69374	22.3954	24.2054	0.000242338	0.000814985
GAM24098.1	DDB_G0284381	hypothetical protein SAMD00019534_072730, partial [Acytostelium subglobosum LB1]	NA	NA	2.07115	-0.649504	-1.90358	2.87142	-2.38949	19.2384	24.1978	0.000242595	0.000814985
EAL70923.1	DDB_G0273937	hypothetical protein DDB_G0272572 [Dictyostelium discoideum AX4]	Uncharacterized protein	NA	3.08848	1.62199	-0.241421	0.646721	-5.11577	20.9906	24.197	0.000242622	0.000814985
XP_642593.1	DDB_G0277405	SAP DNA-binding domain-containing protein [Dictyostelium discoideum AX4]	SAP DNA-binding domain-containing protein	NA	4.52538	3.41046	1.93612	-2.48173	-7.39023	23.6415	24.1907	0.000242837	0.000814985
EAL66057.1	DDB_G0282395	RhoGAP domain-containing protein [Dictyostelium discoideum AX4]	Rho GTPase-activating protein gacQ (GTPase activating factor for raC protein Q)	gacQ	-3.04756	1.70825	2.13424	1.97913	-2.77407	19.8488	24.1893	0.000242885	0.000814985
BAA78067.1	DDB_G0294030	NADH dehydrogenase subunit 7 (mitochondrion) [Dictyostelium discoideum]	NADH-ubiquinone oxidoreductase 49 kDa subunit (EC 7.1.1.2) (NADH dehydrogenase subunit 7)	nad7	0.496029	-0.446539	-0.293275	4.5235	-4.27971	23.8724	24.1638	0.000243759	0.000817179
EAL63642.1	DDB_G0287667	hypothetical protein DDB_G0287667 [Dictyostelium discoideum AX4]	MRH domain-containing protein	NA	5.8745	-2.22267	-0.558298	0.664239	-3.75777	18.3278	24.1596	0.000243901	0.000817179
O15743.1	DDB_G0276155	RecName: Full=Protein spalten; Includes: RecName: Full=Probable guanine nucleotide-binding protein spalten; Includes: RecName: Full=Protein serine/threonine phosphatase spalten	Protein spalten [Includes: Probable guanine nucleotide-binding protein spalten; Protein serine/threonine phosphatase spalten (EC 3.1.3.16)]	spnA spn DDB_G0276155	-0.0289097	-0.657761	-3.06262	2.20785	1.54144	21.57	24.0628	0.000247251	0.000827261
XP_637941.1	DDB_G0286007	RNA recognition motif-containing protein RRM [Dictyostelium discoideum AX4]	RNA recognition motif-containing protein RRM	rbm8A	-2.82	-0.303098	0.779986	0.0163059	2.32681	20.3869	24.062	0.000247278	0.000827261
XP_645274.1	DDB_G0272296	GTP-binding protein Sar1A [Dictyostelium discoideum AX4]	Small COPII coat GTPase SAR1A (EC 3.6.5.2)	sarA	-1.45467	2.27802	2.94559	1.22188	-4.99082	23.5408	24.0456	0.000247853	0.000828567
EAL66230.1	DDB_G0282741	hypothetical protein DDB_G0282741 [Dictyostelium discoideum AX4]	Probable ATP-dependent RNA helicase ddx18 (EC 3.6.4.13) (DEAD box protein 18)	ddx18	1.704	1.19853	-0.472347	-0.731314	-1.69887	25.0381	24.0296	0.000248411	0.000829279
EAL69479.1	DDB_G0275457	hypothetical protein DDB_G0275457 [Dictyostelium discoideum AX4]	CBS domain-containing protein	NA	-0.53641	-1.62701	-1.28041	-3.60379	7.04762	19.9631	24.029	0.000248434	0.000829279
XP_645975.2	DDB_G0269444	delta-aminolevulinate dehydratase [Dictyostelium discoideum AX4]	Delta-aminolevulinic acid dehydratase (ALADH) (EC 4.2.1.24) (Porphobilinogen synthase)	alad	1.83857	0.110934	-1.84227	-2.33225	2.22501	23.0461	24.0155	0.000248909	0.000830249
EAL69190.1	DDB_G0276473	NAD-dependent epimerase/dehydratase family protein [Dictyostelium discoideum AX4]	NAD-dependent epimerase/dehydratase family protein	NA	2.90133	1.25247	2.77605	0.733053	-7.6629	26.2039	23.9919	0.000249742	0.000832412
XP_003287679.1	DDB_G0278663	uncharacterized protein DICPUDRAFT_54993 [Dictyostelium purpureum]	Uncharacterized protein	NA	3.20981	-2.52671	1.96328	0.300403	-2.94678	20.9796	23.9298	0.000251948	0.000839142
EGC33293.1	DDB_G0273977	hypothetical protein DICPUDRAFT_80932 [Dictyostelium purpureum]	Signal recognition particle 14 kDa protein (SRP14)	srp14-2	1.45079	4.86063	0.875222	1.01347	-8.20012	21.9131	23.9131	0.000252546	0.00084039
Q8T277.3	DDB_G0272542	RecName: Full=5'-AMP-activated protein kinase subunit gamma; Short=AMPK subunit gamma	5'-AMP-activated protein kinase subunit gamma (AMPK subunit gamma)	prkag DDB_G0272542	3.17361	3.66637	-2.63741	-2.04931	-2.15326	19.4993	23.9068	0.000252772	0.00084039
EAL62871.1	DDB_G0289127	short-chain dehydrogenase/reductase family protein [Dictyostelium discoideum AX4]	Short-chain dehydrogenase/reductase family protein	NA	-1.41675	4.78272	-3.67544	2.22949	-1.92002	24.1873	23.9037	0.000252882	0.00084039
EAL71257.1	DDB_G0272210	isocitrate dehydrogenase (NADP+) [Dictyostelium discoideum AX4]	Isocitrate dehydrogenase [NADP], mitochondrial (EC 1.1.1.42) (IDH 2) (IDP 2) (NADP(+)-specific ICDH 2) (NADP-isocitrate dehydrogenase 2) (Oxalosuccinate decarboxylase 2)	idhM	2.26893	0.141344	0.784285	0.322959	-3.51752	26.6292	23.8958	0.000253168	0.000840719
GAM17750.1	DDB_G0279719	hypothetical protein SAMD00019534_009250 [Acytostelium subglobosum LB1]	NA	NA	-2.49978	-1.16982	1.44515	-3.09548	5.31993	20.3944	23.8792	0.000253766	0.000842085
XP_635597.1	DDB_G0290689	NUDIX hydrolase family protein [Dictyostelium discoideum AX4]	NUDIX hydrolase family protein	NA	-0.0806874	2.36535	0.614129	1.86171	-4.7605	22.3645	23.8626	0.000254366	0.000843453
EAL62472.1	DDB_G0289919	ponticulin-related protein [Dictyostelium discoideum AX4]	Ponticulin-like protein J	ponJ	-2.78735	-2.97479	-3.97515	5.61835	4.11895	20.5083	23.8146	0.00025611	0.000848611
P42520.2	DDB_G0290141	RecName: Full=Small ribosomal subunit protein eS17; AltName: Full=40S ribosomal protein S17	Small ribosomal subunit protein eS17 (40S ribosomal protein S17)	rps17 rpgE rpgM DDB_G0290141	2.82001	1.71825	2.52976	-0.489474	-6.57854	23.0627	23.798	0.000256714	0.000849986
KAK5577782.1	DDB_G0276551	hypothetical protein RB653_002730 [Dictyostelium firmibasis]	G domain-containing protein	NA	4.63513	-0.0986886	-1.90377	-0.12236	-2.51031	19.0813	23.7646	0.000257941	0.000853421
EAL69286.1	DDB_G0276279	hypothetical protein DDB_G0276279 [Dictyostelium discoideum AX4]	Uncharacterized protein	NA	1.38819	1.60566	-0.627966	-0.500882	-1.86501	25.9356	23.7355	0.000259015	0.000856179
KAK5576234.1	DDB_G0268758	hypothetical protein RB653_007375 [Dictyostelium firmibasis]	Obg-like ATPase 1	NA	-0.166167	2.55928	-0.856577	-2.34828	0.81174	26.4419	23.7318	0.000259154	0.000856179
EAL66300.1	DDB_G0282189	transcriptional repressor TUP1 [Dictyostelium discoideum AX4]	General transcriptional corepressor tupA	tupA	0.735489	-0.0685344	-2.80399	1.75813	0.378912	25.7033	23.7026	0.000260236	0.000859122
XP_637684.1	DDB_G0286509	histone H2B domain-containing protein [Dictyostelium discoideum AX4]	Histone H2B.v3	H2Bv3	2.50792	-0.694395	-3.78474	3.00796	-1.03674	21.7792	23.6763	0.000261218	0.000861731
EAL64346.1	DDB_G0286341	hypothetical protein DDB_G0286341 [Dictyostelium discoideum AX4]	GST C-terminal domain-containing protein	NA	2.67714	1.0902	-1.15029	-1.5417	-1.07535	26.068	23.6352	0.000262764	0.000866198
EAL72334.1	DDB_G0269968	hypothetical protein DDB_G0269968 [Dictyostelium discoideum AX4]	Uncharacterized protein	NA	2.48324	1.29615	0.608523	0.168054	-4.55597	20.0538	23.6155	0.000263505	0.000868006
XP_635402.1	DDB_G0291113	saposin B domain-containing protein [Dictyostelium discoideum AX4]	Saposin B domain-containing protein	NA	3.05942	2.99802	-2.74964	-0.965689	-2.34211	19.0816	23.5873	0.000264576	0.000870895
EAL67514.1	DDB_G0279801	WD40 repeat-containing protein [Dictyostelium discoideum AX4]	Peroxisomal targeting signal 2 receptor (PTS2 receptor) (Peroxin-7)	pex7	1.76757	-1.8184	-1.50573	-0.693148	2.24971	22.1373	23.5435	0.00026625	0.000875767
EAL60990.1	DDB_G0292882	hypothetical protein DDB_G0292882 [Dictyostelium discoideum AX4]	30S ribosomal protein S9	NA	1.8145	1.30031	-2.89154	0.614889	-0.838152	25.6247	23.5289	0.000266809	0.00087626
EAL65398.1	DDB_G0284115	hypothetical protein DDB_G0284115 [Dictyostelium discoideum AX4]	Uncharacterized protein	NA	1.18123	-4.78702	2.8687	2.86891	-2.13182	21.4139	23.5274	0.000266866	0.00087626
EAL64058.1	DDB_G0286605	hypothetical protein DDB_G0286605 [Dictyostelium discoideum AX4]	NmrA-like family domain-containing protein DDB_G0286605	NA	-3.35048	-2.57343	-4.58725	4.52	5.99115	20.519	23.5244	0.000266984	0.00087626
KAK5576735.1	DDB_G0267572	hypothetical protein RB653_007879 [Dictyostelium firmibasis]	Ribosome biogenesis protein NOP53	NA	5.36732	2.64037	-4.41151	-0.728299	-2.86788	20.4698	23.5076	0.000267628	0.000877114
EAL72480.1	DDB_G0270260	HMG1/2 box-containing protein [Dictyostelium discoideum AX4]	Non-histone chromosomal protein 6 homolog	nhp6	0.0536875	3.12357	3.81807	-2.82669	-4.16863	23.7256	23.5028	0.000267815	0.000877114
EAL66064.1	DDB_G0282409	bromodomain-containing protein [Dictyostelium discoideum AX4]	Bromodomain-containing protein	NA	-1.36492	-1.62099	-1.40718	2.62348	1.76961	19.9498	23.5025	0.000267828	0.000877114
EGC33933.1	DDB_G0285683	hypothetical protein DICPUDRAFT_88573 [Dictyostelium purpureum]	Eukaryotic translation initiation factor 3 subunit I (eIF3i)	eIF3s2	1.76369	-1.57598	-1.42336	-1.14674	2.38239	24.6713	23.4724	0.000268991	0.000880063
XP_644198.1	DDB_G0274433	hypothetical protein DDB_G0274433 [Dictyostelium discoideum AX4]	CBS domain-containing protein	NA	-3.0653	-1.15737	-2.7602	-2.60355	9.58641	19.9578	23.4642	0.00026931	0.000880063
XP_636354.1	DDB_G0289245	hypothetical protein DDB_G0289245 [Dictyostelium discoideum AX4]	Putative uncharacterized protein DDB_G0289245	NA	-0.125074	0.990067	-2.40138	-1.79538	3.33177	19.3422	23.4641	0.000269315	0.000880063
XP_635930.1	DDB_G0290033	thymidylate kinase [Dictyostelium discoideum AX4]	Thymidylate kinase (EC 2.7.4.9) (dTMP kinase)	dtymk	-4.58253	1.76117	0.563798	2.14173	0.115827	21.8169	23.4554	0.000269654	0.00088053
EGC39653.1	DDB_G0278651	hypothetical protein DICPUDRAFT_45100 [Dictyostelium purpureum]	alpha-mannosidase (EC 3.2.1.24)	manE	0.504505	3.41454	-2.03584	-0.904384	-0.978822	18.3805	23.4366	0.000270389	0.00088229
XP_012752958.1	DDB_G0276405	hypothetical protein SAMD00019534_070970 [Acytostelium subglobosum LB1]	NA	pfp1	-2.33412	4.06552	-0.371946	-2.1717	0.81224	22.8711	23.4301	0.000270642	0.000882478
EAL64343.1	DDB_G0286335	3-methyl-2-oxobutanoate dehydrogenase [Dictyostelium discoideum AX4]	2-oxoisovalerate dehydrogenase subunit alpha, mitochondrial (EC 1.2.4.4) (Branched-chain alpha-keto acid dehydrogenase E1 component alpha chain) (BCKDE1A) (BCKDH E1-alpha)	bkdA	1.62197	0.934589	-2.42445	0.153362	-0.285471	24.9352	23.3926	0.000272115	0.000886637
EAL66426.1	DDB_G0282009	alpha adducin [Dictyostelium discoideum AX4]	Alpha adducin	ahhA	2.03919	-2.57837	0.155539	1.2436	-0.859959	24.6317	23.3374	0.0002743	0.000892046
EAL73563.1	DDB_G0268220	hypothetical protein DDB_G0268220 [Dictyostelium discoideum AX4]	Leucine-rich repeat-containing protein	NA	4.97738	2.0029	-3.79342	-0.483884	-2.70298	20.2035	23.3373	0.000274307	0.000892046
XP_640542.1	DDB_G0281627	Arf GTPase activating protein [Dictyostelium discoideum AX4]	Arf GTPase activating protein	NA	-1.68961	0.645267	1.46331	1.86948	-2.28845	19.0714	23.3357	0.000274369	0.000892046
EAL72135.2	DDB_G0269570	protein geranylgeranyltransferase type II [Dictyostelium discoideum AX4]	Geranylgeranyl transferase type-2 subunit alpha (EC 2.5.1.60) (GGTase-II-alpha) (Geranylgeranyl transferase type II subunit alpha) (PGGT) (Type II protein geranyl-geranyltransferase subunit alpha)	rabggta	-2.2154	4.03182	-3.22285	1.44038	-0.0339567	20.8767	23.3143	0.000275221	0.000894171
EAL65796.1	DDB_G0283311	hypothetical protein DDB_G0283311 [Dictyostelium discoideum AX4]	Uncharacterized protein	NA	2.38259	2.04258	0.924304	2.55479	-7.90427	22.5897	23.2845	0.000276418	0.000897413
XP_637155.1	DDB_G0287581	hypothetical protein DDB_G0287581 [Dictyostelium discoideum AX4]	Uncharacterized protein	NA	-4.04326	-2.93167	-2.16294	4.31505	4.82282	20.7149	23.2638	0.000277253	0.000899474
EGC29461.1	DDB_G0287873	hypothetical protein DICPUDRAFT_99830 [Dictyostelium purpureum]	Alpha-2-macroglobulin domain-containing protein	NA	-2.95779	-1.49981	-3.81309	4.67461	3.59608	19.7968	23.2391	0.000278251	0.000902061
EAL64647.1	DDB_G0285619	hypothetical protein DDB_G0285619 [Dictyostelium discoideum AX4]	Uncharacterized protein	NA	3.92986	3.25583	-0.411723	-1.81818	-4.95579	21.5849	23.2097	0.000279445	0.000905282
KAK5577251.1	DDB_G0275249	hypothetical protein RB653_002191 [Dictyostelium firmibasis]	COMM domain-containing protein	commd10 DDB_G0275249	0.46198	-2.99262	1.66881	-0.589614	1.45144	20.8265	23.1971	0.00027996	0.000906299
XP_638958.1	DDB_G0283675	hypothetical protein DDB_G0283675 [Dictyostelium discoideum AX4]	Uncharacterized transmembrane protein DDB_G0283675	NA	-2.66194	0.149034	-1.42866	5.04232	-1.10075	18.5515	23.1876	0.000280346	0.000906895
GAM17889.1	DDB_G0279933	hypothetical protein SAMD00019534_010640 [Acytostelium subglobosum LB1]	NA	NA	4.75173	-4.28766	-5.258	2.73945	2.05447	23.0359	23.1576	0.000281578	0.000909993
XP_012749847.1	DDB_G0278649	hypothetical protein SAMD00019534_105550, partial [Acytostelium subglobosum LB1]	NA	iliK	0.0233908	1.8362	-0.645867	-2.25868	1.04495	22.3905	23.1537	0.000281738	0.000909993
Q54PF1.1	DDB_G0284601	RecName: Full=Casein kinase II subunit beta; Short=CK II beta	Casein kinase II subunit beta (CK II beta)	csnk2b DDB_G0284601	-1.71489	-3.34351	0.657294	1.86547	2.53564	22.2966	23.1496	0.00028191	0.000909993
Q54J66.1	DDB_G0288267	RecName: Full=Probable threonine--tRNA ligase 1, cytoplasmic; AltName: Full=Threonyl-tRNA synthetase; Short=ThrRS	Probable threonine--tRNA ligase 1, cytoplasmic (EC 6.1.1.3) (Threonyl-tRNA synthetase) (ThrRS)	thrS1 DDB_G0288267	2.02365	0.466815	-0.553351	-0.110996	-1.82612	27.7221	23.1382	0.000282379	0.000910368
XP_003289507.1	DDB_G0293376	cpras2, large protein with the cpRAS domain [Dictyostelium purpureum]	Cpras2, large protein with the cpRAS domain	cpras2	3.0928	-4.0515	-0.489851	2.07792	-0.629365	21.7572	23.137	0.000282431	0.000910368
EAS66888.1	DDB_G0278845	hypothetical protein DDB_G0278845 [Dictyostelium discoideum AX4]	Probable serine/threonine-protein kinase DDB_G0278845 (EC 2.7.11.1)	NA	-0.627603	-1.32004	6.04141	-0.725928	-3.36784	19.5911	23.075	0.000285005	0.000918009
XP_640649.1	DDB_G0281393	cytochrome c oxidase subunit IV [Dictyostelium discoideum AX4]	Cytochrome c oxidase subunit 4, mitochondrial (EC 7.1.1.9) (Cytochrome c oxidase polypeptide IV)	cxdA	5.71627	6.33161	-0.0516624	-5.26287	-6.73334	22.9523	23.0693	0.000285242	0.000918116
XP_647260.1	DDB_G0267728	hypothetical protein DDB_G0267728 [Dictyostelium discoideum AX4]	Uncharacterized protein	NA	4.42275	3.69016	-1.30388	-2.0113	-4.79774	20.4237	23.0604	0.000285615	0.000918659
XP_637540.1	DDB_G0286575	hypothetical protein DDB_G0286575 [Dictyostelium discoideum AX4]	Short-chain dehydrogenase/reductase family protein	NA	4.04291	0.376505	-1.96714	0.156728	-2.60901	18.6945	23.011	0.000287696	0.000924693
EAL64594.1	DDB_G0285513	anti-silencing protein 1 [Dictyostelium discoideum AX4]	Histone chaperone asf1 (Anti-silencing function protein 1 homolog)	asf1	-2.5254	1.60783	1.57979	1.70501	-2.36723	19.6859	22.9951	0.000288369	0.000925634
EAS66845.1	DDB_G0287875	hypothetical protein DDB_G0287875 [Dictyostelium discoideum AX4]	PH domain-containing protein DDB_G0287875	NA	4.82664	2.92206	0.921736	-3.28675	-5.38369	21.1499	22.9944	0.0002884	0.000925634
XP_646263.1	DDB_G0269768	SET domain-containing protein [Dictyostelium discoideum AX4]	protein-histidine N-methyltransferase (EC 2.1.1.85)	cnrI	2.06282	0.0697565	-0.310145	-0.0628436	-1.75959	27.022	22.9713	0.00028938	0.000928119
XP_637857.1	DDB_G0286131	hypothetical protein DDB_G0286131 [Dictyostelium discoideum AX4]	J domain-containing protein	NA	3.46015	-1.14486	-4.55144	2.40944	-0.173297	22.7405	22.9417	0.000290644	0.00093151
EAL71399.1	DDB_G0272076	proteasome component region PCI domain-containing protein [Dictyostelium discoideum AX4]	Eukaryotic translation initiation factor 3 subunit L (eIF3l) (Eukaryotic translation initiation factor 3 subunit 6-interacting protein) (Eukaryotic translation initiation factor 3 subunit E-interacting protein)	eif3L	2.22262	-0.0271639	0.179612	-0.127084	-2.24798	25.393	22.9344	0.000290959	0.000931738
EAL61767.1	DDB_G0291566	glutamate-rich WD repeat-containing protein 1 [Dictyostelium discoideum AX4]	Glutamate-rich WD repeat-containing protein 1	grwd1	3.69681	1.06589	-1.24187	-0.193048	-3.32779	20.943	22.9279	0.000291237	0.000931738
EAL66168.1	DDB_G0282617	proteasome inhibitor PI31 subunit [Dictyostelium discoideum AX4]	Proteasome inhibitor PI31 subunit	psmF1	-1.12929	1.01714	-1.69572	-1.41628	3.22415	20.9255	22.9256	0.000291336	0.000931738
XP_644632.1	DDB_G0273503	hypothetical protein DDB_G0273503 [Dictyostelium discoideum AX4]	Alcohol dehydrogenase iron-type/glycerol dehydrogenase GldA domain-containing protein	NA	-0.267521	-0.342405	-3.19213	-1.34608	5.14814	19.4187	22.8761	0.000293473	0.000937906
KAK5579682.1	DDB_G0290433	hypothetical protein RB653_009367 [Dictyostelium firmibasis]	peptidylprolyl isomerase (EC 5.2.1.8)	fkbp5 DDB_G0290433	2.45495	-0.501082	0.510951	-0.405408	-2.05941	25.6662	22.87	0.00029374	0.000938092
EAL61771.1	DDB_G0291574	hypothetical protein DDB_G0291574 [Dictyostelium discoideum AX4]	Niemann-Pick C1 N-terminal domain-containing protein	NA	-0.427355	-1.00792	-0.768997	4.73714	-2.53286	18.7098	22.8603	0.000294161	0.000938771
EAL71445.1	DDB_G0272022	RNA polymerase III subunit [Dictyostelium discoideum AX4]	DNA-directed RNA polymerase III subunit rpc6 (RNA polymerase III subunit C6) (DNA-directed RNA polymerase III subunit F)	polr3f	-2.4651	2.68797	0.72152	-1.42513	0.480733	21.2697	22.8534	0.000294462	0.000939066
XP_640919.1	DDB_G0281263	hypothetical protein DDB_G0281263 [Dictyostelium discoideum AX4]	Uncharacterized protein	NA	-0.132235	0.826057	1.17114	0.509211	-2.37418	22.6881	22.8433	0.000294899	0.000939794
EAL62291.1	DDB_G0290329	short-chain dehydrogenase/reductase family protein [Dictyostelium discoideum AX4]	Short-chain dehydrogenase/reductase family protein	NA	-2.92576	3.73163	-4.70355	4.41398	-0.516298	20.8669	22.8265	0.000295636	0.000940928
EAL61654.1	DDB_G0291340	hypothetical protein DDB_G0291340 [Dictyostelium discoideum AX4]	GPR180/TMEM145 transmembrane domain-containing protein	NA	1.63502	0.709108	1.09767	-0.768873	-2.67293	24.0028	22.8246	0.000295718	0.000940928
EAL61457.1	DDB_G0292202	hypothetical protein DDB_G0292202 [Dictyostelium discoideum AX4]	Transmembrane protein	NA	-1.67611	-2.76887	-2.18485	3.631	2.99884	19.8761	22.8209	0.000295882	0.000940928
AAA33195.1	DDB_G0267338	ORF3 [Dictyostelium discoideum]	Reverse transcriptase domain-containing protein DIRS1 ORF3	NA	-0.538618	0.74956	2.91302	0.623001	-3.74696	18.9113	22.8153	0.000296125	0.000941037
XP_645813.2	DDB_G0271120	hypothetical protein DDB_G0271120 [Dictyostelium discoideum AX4]	Glucosidase 2 subunit beta	NA	0.388504	-2.95913	0.484415	-0.125144	2.21135	22.2791	22.8027	0.00029668	0.000942137
EAL73165.1	DDB_G0267426	citrate synthase [Dictyostelium discoideum AX4]	Citrate synthase, peroxisomal (EC 2.3.3.16)	cshA	0.0120101	-1.39644	-1.83046	1.32289	1.89201	25.9487	22.7813	0.000297621	0.000944283
EAL63691.1	DDB_G0287497	nucleoporin 133 [Dictyostelium discoideum AX4]	Nucleoporin 133	nup133	0.943013	2.32531	-3.25888	0.959803	-0.969247	20.7751	22.776	0.000297858	0.000944283
EAL72416.1	DDB_G0270132	hypothetical protein DDB_G0270132 [Dictyostelium discoideum AX4]	ADF-H domain-containing protein	NA	2.15479	4.02006	-3.64152	2.41336	-4.94668	22.4065	22.7731	0.000297985	0.000944283
KAK5582623.1	DDB_G0279435	hypothetical protein RB653_004208 [Dictyostelium firmibasis]	Uncharacterized protein	NA	1.70148	-5.5062	1.04376	1.34265	1.41829	21.3689	22.7561	0.000298736	0.000945997
XP_635977.1	DDB_G0289921	hypothetical protein DDB_G0289921 [Dictyostelium discoideum AX4]	Uncharacterized protein	NA	-2.23711	2.79413	2.69042	-0.776015	-2.47143	18.8135	22.7445	0.000299254	0.00094697
XP_640077.1	DDB_G0282485	centrosomal protein 44 kDa [Dictyostelium discoideum AX4]	Centrosomal protein 44 kDa	NA	2.07986	0.547281	-1.48965	-2.46284	1.32535	22.921	22.7371	0.000299583	0.000947349
XP_644762.1	DDB_G0273743	40S ribosomal protein S30 [Dictyostelium discoideum AX4]	Small ribosomal subunit protein eS30 (40S ribosomal protein S30)	rps30-1; rps30-2	-1.86591	-1.764	-1.97278	3.97975	1.62294	23.8022	22.7263	0.000300065	0.000947937
KAK5581315.1	DDB_G0283621	hypothetical protein RB653_001346 [Dictyostelium firmibasis]	3-ketoacyl-CoA synthase (EC 2.3.1.-)	cutA DDB_G0283621	2.26418	0.976146	-0.78694	-0.405028	-2.04836	22.4586	22.7235	0.00030019	0.000947937
EAL64962.1	DDB_G0284997	SH3 domain-containing protein [Dictyostelium discoideum AX4]	SH3 domain-containing protein	NA	-3.81987	-2.26858	1.31173	2.15245	2.62426	22.4803	22.7036	0.000301081	0.000950081
XP_629368.1	DDB_G0292826	hypothetical protein DDB_G0292826 [Dictyostelium discoideum AX4]	Dictomallein-4 (EC 3.4.24.-)	dtmlD	-1.16615	-2.51609	-1.13943	-1.61788	6.43955	19.1811	22.6985	0.000301308	0.000950133
KAK5580077.1	DDB_G0286961	hypothetical protein RB653_000090 [Dictyostelium firmibasis]	RBR-type E3 ubiquitin transferase (EC 2.3.2.31)	rbrA DDB_G0286961	2.33599	-2.88749	0.2166	0.379165	-0.0442634	23.7636	22.6779	0.000302234	0.000952385
EAL69976.1	DDB_G0274167	HEAT repeat-containing protein [Dictyostelium discoideum AX4]	Cullin-associated NEDD8-dissociated protein 1 (Cullin-associated and neddylation-dissociated protein 1)	cand1	2.9111	1.82403	-1.53275	-2.25559	-0.94679	26.716	22.6695	0.000302611	0.000952907
EAL71619.1	DDB_G0271510	hypothetical protein DDB_G0271510 [Dictyostelium discoideum AX4]	HTTM-like domain-containing protein	NA	-2.78038	-0.215329	-1.26744	5.1815	-0.91836	18.3158	22.5833	0.00030653	0.000964573
EAL72542.1	DDB_G0270384	hypothetical protein DDB_G0270384 [Dictyostelium discoideum AX4]	Translin	NA	-1.05514	1.73464	-3.84189	3.35758	-0.195189	19.6867	22.5644	0.000307399	0.000966266
XP_012754824.1	DDB_G0273445	hypothetical protein SAMD00019534_048990 [Acytostelium subglobosum LB1]	NA	spkA-1; spkA-2	-2.35229	-2.26095	3.60811	3.68364	-2.67851	19.1105	22.5614	0.000307535	0.000966266
EAL68717.1	DDB_G0277487	hypothetical protein DDB_G0277509 [Dictyostelium discoideum AX4]	Uncharacterized protein	NA	-5.03718	2.55471	1.30676	1.22528	-0.0495649	21.5297	22.5576	0.000307712	0.000966266
EAL66581.1	DDB_G0281639	guanylate-binding protein [Dictyostelium discoideum AX4]	Guanylate-binding protein	NA	1.22075	1.20641	-2.50925	-0.100643	0.182738	21.012	22.5449	0.000308297	0.000967429
XP_629982.1	DDB_G0291760	hypothetical protein DDB_G0291760 [Dictyostelium discoideum AX4]	Uncharacterized protein	NA	-3.77618	-0.241723	-3.491	0.742602	6.7663	20.332	22.522	0.000309357	0.000970081
KAK5580460.1	DDB_G0282753	hypothetical protein RB653_000477 [Dictyostelium firmibasis]	C2H2-type domain-containing protein	NA	5.34147	-3.08051	-1.60522	5.10594	-5.76169	19.9023	22.4944	0.000310639	0.000973422
EAL71476.1	DDB_G0271904	phosphoenolpyruvate carboxykinase [Dictyostelium discoideum AX4]	Phosphoenolpyruvate carboxykinase [GTP], mitochondrial (PEPCK-M) (EC 4.1.1.32)	pck2	1.09154	-1.39687	-1.9471	1.03401	1.21842	26.8915	22.48	0.000311314	0.000974858
XP_636172.1	DDB_G0289547	RNA-binding region RNP-1 domain-containing protein [Dictyostelium discoideum AX4]	RNA-binding region RNP-1 domain-containing protein	NA	0.891427	-0.517646	2.09849	0.472201	-2.94447	21.153	22.4709	0.000311737	0.000975504
XP_642861.1	DDB_G0276777	hypothetical protein DDB_G0276777 [Dictyostelium discoideum AX4]	Uncharacterized protein DDB_G0276777	NA	2.22854	-2.02466	0.202842	2.16058	-2.5673	19.1042	22.4239	0.000313949	0.000981745
XP_638574.1	DDB_G0284351	hypothetical protein DDB_G0284351 [Dictyostelium discoideum AX4]	Uncharacterized protein	NA	-4.84398	1.01129	-1.96226	1.29738	4.49757	20.5577	22.3663	0.000316685	0.000989613
BAE93880.1	DDB_G0283375	similar to CCAAT displacement protein [Dictyostelium discoideum]	Protein CASP	scdA	3.33712	-1.07356	-2.78573	4.07269	-3.55051	19.8469	22.3293	0.000318457	0.000994085
EAL71783.1	DDB_G0271306	60S ribosomal export protein [Dictyostelium discoideum AX4]	60S ribosomal export protein NMD3	nmd3	4.54039	0.95313	-0.264032	-2.03139	-3.1981	20.6578	22.3252	0.000318655	0.000994085
EAL62031.1	DDB_G0290795	HD domain-containing protein 2 [Dictyostelium discoideum AX4]	5'-deoxynucleotidase HDDC2 (EC 3.1.3.89) (HD domain-containing protein 2 homolog)	hddc2	0.40722	2.91931	0.10368	-3.71177	0.281563	22.3064	22.3227	0.000318778	0.000994085
EAL65566.1	DDB_G0283599	LIM-type zinc finger-containing protein [Dictyostelium discoideum AX4]	LIM domain-containing protein A	limA	-0.989455	-1.67014	2.24213	3.77625	-3.35879	19.9202	22.3168	0.000319059	0.000994269
EAL66459.1	DDB_G0282075	peptidase M24 family protein [Dictyostelium discoideum AX4]	Xaa-Pro aminopeptidase 3 (X-Pro aminopeptidase 3) (EC 3.4.11.9) (Aminopeptidase P3) (APP3)	xpnpep3	1.72399	-0.866922	-2.77659	0.826667	1.09285	22.415	22.3116	0.000319313	0.000994269
XP_641728.1	DDB_G0279211	hypothetical protein DDB_G0279211 [Dictyostelium discoideum AX4]	5-methyltetrahydropteroyltriglutamate--homocysteine methyltransferase (EC 2.1.1.14) (Cobalamin-independent methionine synthase) (Methionine synthase, vitamin-B12 independent isozyme)	metE	1.90871	0.717519	-0.342623	-0.520684	-1.76292	29.8313	22.3077	0.0003195	0.000994269
EAL69655.1	DDB_G0275809	hypothetical protein DDB_G0275809 [Dictyostelium discoideum AX4]	DNA mismatch repair protein Msh2 (MutS protein homolog 2)	msh2	5.19681	5.1384	-3.63068	-3.15442	-3.55012	19.3296	22.2962	0.000320056	0.000995311
KAK5575744.1	DDB_G0269890	hypothetical protein RB653_006878 [Dictyostelium firmibasis]	NAD(P)H-hydrate epimerase (EC 5.1.99.6) (NAD(P)HX epimerase)	NA	0.868695	3.00353	0.120475	1.57592	-5.56862	22.0611	22.2585	0.000321886	0.00100031
XP_003285181.1	DDB_G0269186	soluble NSF attachment protein gamma isoform [Dictyostelium purpureum]	Gamma-soluble NSF attachment protein (N-ethylmaleimide-sensitive factor attachment protein gamma)	snpC	2.63344	-1.43213	-4.76477	2.28835	1.2751	20.8798	22.2474	0.000322432	0.00100095
EAL68853.1	DDB_G0277333	hypothetical protein DDB_G0277333 [Dictyostelium discoideum AX4]	Methyltransferase type 12 domain-containing protein	NA	2.75852	-1.1732	0.0197593	0.188668	-1.79375	23.8859	22.2452	0.000322537	0.00100095
EAL72362.1	DDB_G0270024	RhoGAP domain-containing protein [Dictyostelium discoideum AX4]	GTPase activating protein homolog 2 (GTPase activating factor for raC protein CC) (Rho GTPase-activating protein gacCC)	mgp2	6.7216	-0.0371031	-4.43344	0.900246	-3.1513	18.8586	22.2022	0.000324651	0.00100682
KAK5575347.1	DDB_G0273127	hypothetical protein RB653_010605 [Dictyostelium firmibasis]	Uncharacterized protein	hbx5-1 DDB_G0273127; hbx5-2 DDB_G0273645	3.15577	-0.959335	-0.766539	1.05864	-2.48853	18.7707	22.1931	0.000325099	0.00100751
XP_647207.1	DDB_G0267670	hypothetical protein DDB_G0267670 [Dictyostelium discoideum AX4]	Nucleolar protein 16	NA	-2.03731	3.34368	2.76929	-0.973678	-3.10198	18.4694	22.1712	0.000326182	0.00101018
EAL67298.1	DDB_G0280143	Rab escort protein [Dictyostelium discoideum AX4]	Rab escort protein 1	NA	4.69256	-0.365579	-0.84341	-1.63655	-1.84702	18.1647	22.1592	0.000326776	0.00101132
EGC35029.1	DDB_G0269274	hypothetical protein DICPUDRAFT_98031 [Dictyostelium purpureum]	Dihydroxyacetone kinase	dhak	0.986796	2.88232	-0.157982	-0.044018	-3.66712	19.7973	22.1406	0.000327703	0.00101349
EAL64133.1	DDB_G0286755	dihydrofolate reductase [Dictyostelium discoideum AX4]	dihydrofolate reductase (EC 1.5.1.3)	NA	2.43239	0.748275	-5.09672	2.29865	-0.382594	22.1974	22.1301	0.000328228	0.00101391
KAK5574724.1	DDB_G0271812	hypothetical protein RB653_009977 [Dictyostelium firmibasis]	SH3 domain-containing protein	fbp17	1.79174	0.224952	0.22119	0.936541	-3.17443	25.9694	22.1277	0.00032835	0.00101391
EAL61090.1	DDB_G0292574	glucose/ribitol dehydrogenase family protein [Dictyostelium discoideum AX4]	Glucose/ribitol dehydrogenase family protein	NA	5.53586	-1.09376	-3.1557	2.89477	-4.18116	21.0501	22.1244	0.000328513	0.00101391
XP_003290301.1	DDB_G0289179	calmodulin-binding protein ThyB [Dictyostelium purpureum]	Thymidine kinase (EC 2.7.1.21)	thyB	1.80631	1.31527	-0.781932	1.16359	-3.50324	18.1513	22.1194	0.000328766	0.00101399
EAL67944.1	DDB_G0279045	hypothetical protein DDB_G0279045 [Dictyostelium discoideum AX4]	Uncharacterized protein	NA	-0.863745	-2.30699	-0.927419	0.570482	3.52767	18.9283	22.1078	0.000329346	0.00101509
XP_637763.1	DDB_G0286443	hypothetical protein DDB_G0286443 [Dictyostelium discoideum AX4]	DJ-1/PfpI domain-containing protein	NA	0.326048	4.37096	-2.77188	-2.41604	0.490907	19.6199	22.0912	0.00033018	0.00101696
KAK5575665.1	DDB_G0270020	hypothetical protein RB653_006798 [Dictyostelium firmibasis]	splicing factor 3A subunit 3	sf3a3	4.5138	0.0119484	-3.56143	-2.34176	1.37744	19.8604	22.0517	0.000332176	0.00102129
XP_638609.1	DDB_G0284401	hypothetical protein DDB_G0284401 [Dictyostelium discoideum AX4]	Methyltransferase domain-containing protein	NA	2.8134	1.29513	0.227987	0.401298	-4.73782	21.5118	22.0513	0.000332198	0.00102129
EAL71510.1	DDB_G0271862	eukaryotic translation initiation factor 2 subunit 1 [Dictyostelium discoideum AX4]	Eukaryotic translation initiation factor 2 subunit 1 (Eukaryotic translation initiation factor 2 subunit alpha) (eIF-2-alpha) (eIF-2A) (eIF-2alpha) (eIF2-alpha)	eif2s1	1.11831	-0.771081	2.12661	0.719305	-3.19315	24.0986	22.05	0.000332265	0.00102129
EAL64912.1	DDB_G0284897	hypothetical protein DDB_G0284897 [Dictyostelium discoideum AX4]	Probable serine/threonine-protein kinase abkD (EC 2.7.11.-)	abkD	2.90242	-2.03054	-4.46383	1.405	2.18695	20.5515	22.0249	0.00033354	0.00102422
GAM28834.1	DDB_G0279241	hypothetical protein SAMD00019534_120100 [Acytostelium subglobosum LB1]	NA	NA	-1.44229	0.993056	-1.25007	4.04678	-2.34747	19.1832	22.0163	0.000333981	0.00102422
XP_642918.1	DDB_G0277065	hypothetical protein DDB_G0277065 [Dictyostelium discoideum AX4]	HTH La-type RNA-binding domain-containing protein	NA	6.00772	-1.86513	-2.9627	1.2781	-2.45798	18.7547	22.0148	0.000334058	0.00102422
XP_646620.1	DDB_G0270212	galactose-binding domain-containing protein [Dictyostelium discoideum AX4]	Galactose-binding domain-containing protein	DD7-1	3.69716	1.28472	1.70613	0.130451	-6.81847	26.6646	22.0134	0.000334127	0.00102422
KAK5578516.1	DDB_G0287293	hypothetical protein RB653_008188 [Dictyostelium firmibasis]	Uncharacterized protein	gerA DDB_G0287293	-0.708259	-1.52993	-1.35253	-0.471665	4.06238	19.6111	22.0046	0.000334579	0.0010249
KAK5580530.1	DDB_G0285849	hypothetical protein RB653_000550 [Dictyostelium firmibasis]	Spindle pole body component	spc97 DDB_G0285849	4.0773	-1.54247	-2.82342	-0.0199932	0.308585	18.0347	21.9798	0.000335851	0.0010281
XP_642565.1	DDB_G0277627	immunoglobulin E-set domain-containing protein [Dictyostelium discoideum AX4]	Immunoglobulin E-set domain-containing protein	tgrR2	0.0387643	-1.05717	-0.0726317	3.8135	-2.72246	18.2954	21.9682	0.000336449	0.00102923
XP_641323.1	DDB_G0280237	ubiE/COQ5 methyltransferase family protein [Dictyostelium discoideum AX4]	2-methoxy-6-polyprenyl-1,4-benzoquinol methylase, mitochondrial (EC 2.1.1.201) (Ubiquinone biosynthesis methyltransferase COQ5)	coq5	2.52866	-0.672401	-0.86756	0.260181	-1.24888	22.8225	21.9546	0.000337151	0.00103068
XP_638389.1	DDB_G0284759	PA14 domain-containing protein [Dictyostelium discoideum AX4]	Protein psiM	psiM	-4.52829	-4.06892	2.02713	2.63737	3.93271	22.6618	21.9428	0.000337761	0.00103184
EAL65369.1	DDB_G0284057	hypothetical protein DDB_G0284057 [Dictyostelium discoideum AX4]	Uncharacterized protein	NA	-2.78603	-2.53168	-0.37856	1.59515	4.10111	20.5495	21.9242	0.000338732	0.00103411
XP_646569.1	DDB_G0270134	hypothetical protein DDB_G0270134 [Dictyostelium discoideum AX4]	ADF-H domain-containing protein	NA	-4.84033	2.92772	0.541403	0.177813	1.19339	22.0944	21.9172	0.000339096	0.00103452
EAL65439.1	DDB_G0283903	extracellular response kinase [Dictyostelium discoideum AX4]	Extracellular signal-regulated kinase 2 (ERK2) (EC 2.7.11.24) (Defective in aggregation protein C) (MAP kinase 2)	erkB	1.1694	1.5632	-1.61664	0.293386	-1.40934	25.515	21.9078	0.000339584	0.00103531
XP_643173.1	DDB_G0276369	hypothetical protein DDB_G0276369 [Dictyostelium discoideum AX4]	Kinesin-related protein 5 (Kinesin family member 5) (Kinesin-1)	kif5	3.90276	3.60643	-3.42395	-0.930815	-3.15443	20.0597	21.8845	0.000340801	0.00103831
XP_636877.1	DDB_G0288165	molybdenum cofactor sulfurase domain-containing protein [Dictyostelium discoideum AX4]	Molybdenum cofactor sulfurase domain-containing protein	NA	3.55066	3.41035	-3.92525	1.08011	-4.11588	21.4982	21.8542	0.000342396	0.00104247
EAL65107.1	DDB_G0284675	hypothetical protein DDB_G0284675 [Dictyostelium discoideum AX4]	DUF5050 domain-containing protein	NA	1.33568	-0.86829	-2.3309	-1.71776	3.58126	19.187	21.8485	0.000342696	0.00104268
XP_641723.1	DDB_G0279205	CAATT-binding protein [Dictyostelium discoideum AX4]	CAATT-binding protein	NA	3.3808	1.06236	0.971747	-5.5613	0.146405	21.4248	21.8416	0.000343061	0.00104308
KAK5580660.1	DDB_G0285485	hypothetical protein RB653_000683 [Dictyostelium firmibasis]	G domain-containing protein	NA	4.6103	-1.06946	-2.5427	1.71853	-2.71666	18.0131	21.8316	0.000343592	0.00104399
KAK5576624.1	DDB_G0268522	hypothetical protein RB653_007768 [Dictyostelium firmibasis]	Proteasome assembly chaperone 3	psmG3 DDB_G0268522	1.74672	1.89362	-2.96641	0.812456	-1.48639	20.1985	21.7994	0.000345302	0.00104848
XP_641724.1	DDB_G0279387	S60 ribosomal protein L21 [Dictyostelium discoideum AX4]	Large ribosomal subunit protein eL21 (60S ribosomal protein L21)	rpl21	3.72663	-0.0732671	1.18591	-0.139046	-4.70023	22.0888	21.7733	0.000346695	0.001052
EAL70032.1	DDB_G0274279	WD40 repeat-containing protein [Dictyostelium discoideum AX4]	EARP-interacting protein homolog	eipr1	1.25311	0.885972	2.53781	0.506945	-5.18383	20.922	21.7399	0.000348495	0.00105649
XP_646193.1	DDB_G0270916	hypothetical protein DDB_G0270916 [Dictyostelium discoideum AX4]	Uncharacterized protein	NA	-1.34621	1.94562	-2.23503	1.54064	0.094987	18.6029	21.7356	0.000348723	0.00105649
XP_638536.1	DDB_G0348374	hypothetical protein DDB_G0284509 [Dictyostelium discoideum AX4]	Translation machinery-associated protein 7 homolog	NA	0.100552	-0.688307	2.14429	1.94938	-3.50592	20.5433	21.7327	0.00034888	0.00105649
2VM9	DDB_G0292552	A Chain A, Discoidin-2	Discoidin-2 (Discoidin II)	dscE	1.30361	-0.645147	0.470229	-3.03775	1.90906	26.7601	21.6978	0.000350774	0.00106071
EAL61529.1	DDB_G0291816	hypothetical protein DDB_G0291816 [Dictyostelium discoideum AX4]	Sulfurtransferase	NA	-1.21187	2.39324	0.847143	-2.85097	0.822456	24.1658	21.6907	0.000351158	0.00106071
Q55CT1.1	DDB_G0269912	RecName: Full=NADPH--cytochrome P450 reductase; Short=CPR; Short=P450R; AltName: Full=NADPH oxidoreductase B	NADPH--cytochrome P450 reductase (CPR) (P450R) (EC 1.6.2.4) (NADPH oxidoreductase B)	redB DDB_G0269912	2.44797	-1.31335	-0.135637	0.987087	-1.98607	23.8712	21.6899	0.000351202	0.00106071
EEU04085.1	DDB_G0285063	hypothetical protein DDB_G0285063 [Dictyostelium discoideum AX4]	HECT-type E3 ubiquitin transferase (EC 2.3.2.26)	NA	4.23772	0.970044	0.563922	-2.23125	-3.54044	20.4625	21.6897	0.000351213	0.00106071
EAL65898.1	DDB_G0283137	phosphopyruvate hydratase [Dictyostelium discoideum AX4]	Enolase A (EC 4.2.1.11) (2-phospho-D-glycerate hydro-lyase A) (2-phosphoglycerate dehydratase A)	enoA	1.97023	-0.623501	-1.96607	0.24483	0.374514	29.8576	21.6835	0.000351551	0.00106102
AAG45138.1	DDB_G0277897	RacI [Dictyostelium discoideum]	Rho-related protein racI	racI	-0.110392	-1.18018	2.35374	0.852541	-1.91571	19.1463	21.6189	0.000355098	0.00107059
EAL73440.1	DDB_G0267974	hypothetical protein DDB_G0267974 [Dictyostelium discoideum AX4]	Calponin-homology (CH) domain-containing protein	NA	4.69825	4.29631	-3.57332	-1.35414	-4.06709	19.8464	21.6171	0.000355199	0.00107059
AAA52077.1	DDB_G0271134	spore germination-specific protein [Dictyostelium discoideum]	Endoglucanase (EC 3.2.1.4) (Cellulase) (Endo-1,4-beta-glucanase) (Spore germination protein 270-6)	celA	-3.74305	-2.10952	-1.67157	-2.26561	9.78975	20.3045	21.5863	0.000356905	0.00107501
XP_629796.1	DDB_G0291974	SH3 domain-containing protein [Dictyostelium discoideum AX4]	SH3 domain-containing protein	docA	3.31022	-3.09116	3.85901	1.29701	-5.37508	19.9992	21.5816	0.000357168	0.00107508
EAL64105.1	DDB_G0286699	hypothetical protein DDB_G0286699 [Dictyostelium discoideum AX4]	MRH domain-containing protein	NA	3.67088	3.2247	-3.00216	-0.185406	-3.70802	20.5576	21.5689	0.000357873	0.00107649
XP_642256.1	DDB_G0277835	culmination specific protein 37D [Dictyostelium discoideum AX4]	Culmination specific protein 37D	cspA	1.33671	0.790662	-2.0641	-2.6726	2.60932	20.1477	21.5644	0.000358125	0.00107653
EAL61011.1	DDB_G0292924	FYVE-type zinc finger-containing protein [Dictyostelium discoideum AX4]	Arrestin domain-containing protein A	adcA	4.70892	-0.141551	-5.444	-0.462434	1.33906	20.809	21.5478	0.000359051	0.00107859
EAL71829.1	DDB_G0271398	hypothetical protein DDB_G0271398 [Dictyostelium discoideum AX4]	Protein MON2 homolog	mon2	3.93007	-0.910185	-2.99658	3.25505	-3.27835	19.2866	21.5262	0.000360268	0.00108153
EAL64774.1	DDB_G0285399	NADH-cytochrome b5 reductase [Dictyostelium discoideum AX4]	NADH-cytochrome b5 reductase 1 (EC 1.6.2.2)	cyb5r1	4.02314	0.893152	-5.17351	2.06944	-1.81221	23.9374	21.5213	0.000360544	0.00108154
KAK5584816.1	DDB_G0282581	hypothetical protein RB653_006433 [Dictyostelium firmibasis]	WD repeat domain phosphoinositide-interacting protein 3	wdr45l DDB_G0282581	2.74876	1.90939	0.946844	-0.871498	-4.73349	19.6221	21.5176	0.000360752	0.00108154
EAL61784.1	DDB_G0291600	hypothetical protein DDB_G0291600 [Dictyostelium discoideum AX4]	Putative uncharacterized transmembrane protein DDB_G0291600	NA	3.6231	-0.879984	-1.14924	1.80258	-3.39645	18.9373	21.4979	0.000361861	0.00108414
Q55C57.1	DDB_G0270218	RecName: Full=Probable serine/threonine-protein kinase glkA; AltName: Full=Glycogen synthase kinase-like kinase A	Probable serine/threonine-protein kinase glkA (EC 2.7.11.26) (Glycogen synthase kinase-like kinase A)	glkA	0.955493	-1.58339	-2.42931	6.29671	-3.2395	18.9776	21.4708	0.000363399	0.00108802
EAL67269.1	DDB_G0280085	hypothetical protein DDB_G0280085 [Dictyostelium discoideum AX4]	Uncharacterized protein	NA	-2.85927	-4.2455	2.06148	0.554985	4.48831	20.8609	21.4562	0.00036423	0.00108979
EAL70609.1	DDB_G0273105	delta 9 fatty acid desaturase [Dictyostelium discoideum AX4]	Delta 9 fatty acid desaturase	scdB	7.52466	-1.26361	-2.21142	0.141363	-4.191	19.6347	21.4476	0.000364723	0.00109054
EAL72185.1	DDB_G0269670	hypothetical protein DDB_G0269670 [Dictyostelium discoideum AX4]	WW domain-containing protein	NA	4.54569	1.06555	-3.69475	0.172567	-2.08906	18.6004	21.4419	0.000365048	0.00109078
XP_636663.1	DDB_G0288595	hypothetical protein DDB_G0288595 [Dictyostelium discoideum AX4]	Thioredoxin domain-containing protein	NA	-1.12468	3.52496	-1.74748	-0.504936	-0.147863	21.3694	21.4232	0.000366119	0.00109326
EAL63142.1	DDB_G0288565	hypothetical protein DDB_G0288565 [Dictyostelium discoideum AX4]	Bystin	bysl	4.81514	2.57289	-1.45286	-1.82623	-4.10894	20.4734	21.4062	0.000367096	0.00109545
EAL61359.1	DDB_G0292006	GCN5-related N-acetyltransferase [Dictyostelium discoideum AX4]	GCN5-related N-acetyltransferase	NA	0.834705	1.38685	1.23082	1.63513	-5.0875	21.4513	21.3913	0.000367958	0.00109729
EGC35718.1	DDB_G0281585	hypothetical protein DICPUDRAFT_32967 [Dictyostelium purpureum]	Cleavage/polyadenylation specificity factor A subunit C-terminal domain-containing protein	cpsf1	0.161429	6.92236	-1.76407	-1.34103	-3.97869	20.4932	21.3624	0.000369634	0.00110157
XP_645927.1	DDB_G0269388	WD-40 repeat-containing protein [Dictyostelium discoideum AX4]	Coronin-B (Coronin-7) (DdCRN7) (Doublecoronin)	corB	1.31243	1.19112	0.0379745	0.341718	-2.88324	24.69	21.3518	0.000370252	0.00110268
EAL72777.1	DDB_G0270854	hypothetical protein DDB_G0270854 [Dictyostelium discoideum AX4]	NIF3-like protein 1	nif3	-2.09629	-1.68513	2.00724	-2.08579	3.85997	20.8666	21.3391	0.00037099	0.00110406
KAK5583559.1	DDB_G0291732	hypothetical protein RB653_005156 [Dictyostelium firmibasis]	NmrA-like domain-containing protein	NA	0.267332	-1.99179	0.638904	-1.8275	2.91305	25.0133	21.3354	0.000371206	0.00110406
AAA33176.1	DDB_G0272104	CAP34 protein [Dictyostelium discoideum]	F-actin-capping protein subunit alpha (Aginactin subunit alpha) (CAP34)	acpB	1.63257	-0.534078	1.79773	-0.242923	-2.6533	26.0198	21.3294	0.000371558	0.00110437
EAL60471.1	DDB_G0293944	hypothetical protein DDB_G0293944 [Dictyostelium discoideum AX4]	Complex 1 LYR protein domain-containing protein	NA	-2.25754	1.86785	0.313072	1.48212	-1.4055	20.4116	21.3185	0.000372198	0.00110555
EAL72767.1	DDB_G0270834	hypothetical protein DDB_G0270834 [Dictyostelium discoideum AX4]	Sphingomyelin phosphodiesterase A (EC 3.1.4.-) (Acid sphingomyelinase A) (aSMase A)	sgmA	4.18135	2.83516	-1.81855	-1.37078	-3.82718	20.6477	21.3016	0.000373191	0.00110776
XP_636933.1	DDB_G0288005	patatin family protein [Dictyostelium discoideum AX4]	Patatin family protein	NA	2.52449	4.05245	-2.74878	0.819013	-4.64717	20.0346	21.2969	0.000373463	0.00110778
EAL69767.1	DDB_G0275403	hypothetical protein DDB_G0275403 [Dictyostelium discoideum AX4]	CCAAT-binding factor domain-containing protein	NA	-2.43896	-2.74436	4.9577	-1.35176	1.57737	20.2936	21.2931	0.000373689	0.00110778
KAK5579851.1	DDB_G0290921	hypothetical protein RB653_009539 [Dictyostelium firmibasis]	BLOC-1 subunit 6	NA	2.1037	1.93351	0.271389	0.104585	-4.41319	21.0565	21.2862	0.000374095	0.00110826
EAL66376.1	DDB_G0282101	hypothetical protein DDB_G0282101 [Dictyostelium discoideum AX4]	Uncharacterized protein	NA	-1.62534	-2.42676	-1.697	5.47011	0.278989	19.6068	21.2781	0.000374576	0.00110895
XP_638323.1	DDB_G0285213	DEAD/DEAH box helicase [Dictyostelium discoideum AX4]	Putative ATP-dependent RNA helicase DHX15 (EC 3.6.4.13) (DEAH box protein 15)	dhx15	4.25121	0.530255	-2.65067	1.25765	-3.38845	21.6198	21.2341	0.000377184	0.00111475
XP_647393.1	DDB_G0267898	EGF-like domain-containing protein [Dictyostelium discoideum AX4]	EGF-like domain-containing protein	NA	-3.76801	-2.72824	-3.01278	1.74761	7.76142	20.2136	21.2335	0.00037722	0.00111475
CBG13957.1	DDB_G0272738	unnamed protein product [Dictyostelium discoideum]	NA	iunH	-2.04623	-3.25397	-0.627154	3.21233	2.71502	21.155	21.2303	0.000377416	0.00111475
XP_629282.1	DDB_G0293034	hypothetical protein DDB_G0293034 [Dictyostelium discoideum AX4]	Uncharacterized protein	NA	6.91051	-0.166504	-3.06513	-1.24849	-2.43038	19.7877	21.2256	0.000377694	0.00111475
KAK5577406.1	DDB_G0275411	hypothetical protein RB653_002347 [Dictyostelium firmibasis]	Transmembrane protein	NA	-2.83324	-3.36577	-1.67468	4.06334	3.81036	20.0711	21.2243	0.000377772	0.00111475
KAK5583595.1	DDB_G0291822	hypothetical protein RB653_005193 [Dictyostelium firmibasis]	WD repeat-containing protein 92 homolog	dnaaf10 wdr92 DDB_G0291822	1.87033	1.52514	0.508295	0.542514	-4.44628	20.3495	21.1564	0.000381856	0.00112606
XP_640083.1	DDB_G0282495	hypothetical protein DDB_G0282495 [Dictyostelium discoideum AX4]	Phytanoyl-CoA dioxygenase	NA	1.54944	0.384484	-2.57865	0.675775	-0.0310428	20.8494	21.1337	0.000383235	0.00112939
EGC30678.1	DDB_G0287337	hypothetical protein DICPUDRAFT_157560 [Dictyostelium purpureum]	Transcription initiation factor TFIID subunit 5	taf5	5.70176	0.00870842	-2.14392	-0.0373433	-3.52921	19.0659	21.1207	0.000384027	0.00113098
GAM22206.1	DDB_G0268632	hypothetical protein SAMD00019534_053810 [Acytostelium subglobosum LB1]	NA	abpA	1.90226	-0.412169	0.591124	0.0348681	-2.11608	31.402	21.0858	0.000386165	0.00113654
EAL62756.1	DDB_G0289339	hypothetical protein DDB_G0289339 [Dictyostelium discoideum AX4]	Putative mediator of RNA polymerase II transcription subunit 21 (Putative mediator complex subunit 21)	med21	-3.07697	-3.07212	1.88513	1.72804	2.53592	19.7431	21.0734	0.000386927	0.00113803
EAL67653.1	DDB_G0279429	hypothetical protein DDB_G0279429 [Dictyostelium discoideum AX4]	Uncharacterized protein	NA	3.29044	0.325876	-0.162997	-0.764979	-2.68834	18.933	21.0654	0.000387419	0.00113874
EAL69248.1	DDB_G0276335	hypothetical protein DDB_G0276335 [Dictyostelium discoideum AX4]	Multifunctional protein pyr1-3 [Includes: Glutamine-dependent carbamoyl-phosphate synthase (EC 6.3.5.5); Glutamine amidotransferase (GATase) (GLNase) (EC 3.5.1.2); Ammonium-dependent carbamoyl phosphate synthase (CPS) (CPSase) (EC 6.3.4.16); Aspartate carbamoyltransferase (EC 2.1.3.2); Dihydroorotase (EC 3.5.2.3)]	pyr1-3	2.02721	-0.0580597	-0.158871	0.040707	-1.85099	29.4925	21.0488	0.000388448	0.00114102
EAL63333.1	DDB_G0288205	RhoGAP domain-containing protein [Dictyostelium discoideum AX4]	Rho GTPase-activating protein gacX (GTPase activating factor for raC protein X)	gacX	2.10265	1.41927	1.07271	-2.37224	-2.22238	21.8421	20.979	0.000392794	0.00115244
EAL72270.1	DDB_G0269840	hypothetical protein DDB_G0269840 [Dictyostelium discoideum AX4]	VASt domain-containing protein	NA	5.416	-0.752397	-1.98787	-1.10604	-1.5697	18.8354	20.9782	0.000392849	0.00115244
XP_636875.1	DDB_G0288161	hypothetical protein DDB_G0288161 [Dictyostelium discoideum AX4]	DUF3818 domain-containing protein	NA	2.88653	0.226952	-0.80686	-0.297737	-2.00889	24.1917	20.9561	0.000394239	0.00115577
KAK5579255.1	DDB_G0289361	hypothetical protein RB653_008936 [Dictyostelium firmibasis]	PCI domain-containing protein	csn2 DDB_G0289361	2.04221	1.33075	-0.666212	-0.756906	-1.94984	25.056	20.9479	0.000394752	0.00115652
XP_646731.1	DDB_G0269116	hypothetical protein DDB_G0269116 [Dictyostelium discoideum AX4]	Putative calmodulin-binding protein CaM-BP15	cmbC	-2.80352	-0.632473	1.10531	-1.86199	4.19267	19.0406	20.9369	0.00039545	0.00115712
EAL68006.1	DDB_G0278809	centrosomal protein 148 kDa [Dictyostelium discoideum AX4]	Centrosomal protein 148 kDa	NA	-3.81451	0.0371897	-2.04445	-1.22568	7.04745	19.5677	20.9366	0.00039547	0.00115712
EAL66217.1	DDB_G0282715	hypothetical protein DDB_G0282715 [Dictyostelium discoideum AX4]	maltose alpha-D-glucosyltransferase (EC 5.4.99.16) (Maltose alpha-D-glucosyltransferase)	NA	-2.65183	-2.73381	-2.79622	4.14507	4.03679	20.6693	20.9186	0.000396608	0.00115969
XP_647807.1	DDB_G0278897	hypothetical protein DDB_G0278897 [Dictyostelium discoideum AX4]	RGS domain-containing protein	NA	1.90387	0.977879	0.659114	1.05496	-4.59582	20.5676	20.8905	0.000398401	0.00116418
EAL72293.1	DDB_G0269886	hypothetical protein DDB_G0269886 [Dictyostelium discoideum AX4]	SnoaL-like domain-containing protein	NA	-1.44756	-2.86617	-2.4669	3.67728	3.10335	19.9389	20.8797	0.000399095	0.00116545
XP_641337.1	DDB_G0280261	hypothetical protein DDB_G0280261 [Dictyostelium discoideum AX4]	WD40 repeat-containing protein	NA	-0.531506	-1.09637	1.94026	2.4053	-2.71768	19.8275	20.8706	0.000399674	0.00116639
EAL66998.1	DDB_G0280913	hypothetical protein DDB_G0280913 [Dictyostelium discoideum AX4]	Helicase ATP-binding domain-containing protein	NA	2.72342	-0.617376	-1.91084	0.6456	-0.840805	18.2365	20.858	0.000400484	0.00116799
XP_635822.1	DDB_G0290191	hypothetical protein DDB_G0290191 [Dictyostelium discoideum AX4]	HNH nuclease domain-containing protein	NA	-1.40449	-2.19224	-1.25182	0.997404	3.85115	19.776	20.8456	0.000401288	0.00116958
XP_002649190.1	DDB_G0295807	short-chain dehydrogenase/reductase family protein [Dictyostelium discoideum AX4]	Short-chain dehydrogenase/reductase family protein	NA	0.968968	0.823389	2.48173	2.1742	-6.44828	22.2368	20.8354	0.000401944	0.00117073
XP_646482.1	DDB_G0270028	aldehyde dehydrogenase [Dictyostelium discoideum AX4]	NADP-dependent glyceraldehyde-3-phosphate dehydrogenase (EC 1.2.1.9) (Glyceraldehyde-3-phosphate dehydrogenase [NADP(+)]) (Non-phosphorylating glyceraldehyde 3-phosphate dehydrogenase) (Triosephosphate dehydrogenase)	NA	1.83791	0.00691826	-1.87437	0.379751	-0.350205	26.7574	20.81	0.000403593	0.00117478
KAK5578704.1	DDB_G0288053	hypothetical protein RB653_008377 [Dictyostelium firmibasis]	GOLD domain-containing protein	empA DDB_G0288053	3.11563	0.0491332	-3.09989	0.999001	-1.06387	23.1058	20.7922	0.000404747	0.00117693
XP_646125.1	DDB_G0269112	cellulase 270-11 [Dictyostelium discoideum AX4]	Spore germination protein 270-11	celB	-1.79294	-1.69684	-3.46685	-0.976472	7.9331	19.0889	20.7905	0.000404857	0.00117693
KAK5574503.1	DDB_G0271346	hypothetical protein RB653_009756 [Dictyostelium firmibasis]	Ubiquitin thioesterase OTU (EC 3.4.19.12)	yod1 DDB_G0271346	-2.96038	0.562106	1.09166	0.556501	0.75011	23.0442	20.7843	0.000405264	0.00117736
EAL70271.1	DDB_G0274757	hypothetical protein DDB_G0274757 [Dictyostelium discoideum AX4]	UspA domain-containing protein	NA	-1.71735	0.453329	-1.09806	0.707976	1.65411	23.4378	20.7729	0.000406009	0.00117876
XP_645294.1	DDB_G0272462	nicotinate-nucleotide diphosphorylase [Dictyostelium discoideum AX4]	Nicotinate-nucleotide pyrophosphorylase [carboxylating] (EC 2.4.2.19) (Quinolinate phosphoribosyltransferase [decarboxylating]) (QAPRTase)	qprt	-0.420584	-0.981221	3.44738	-3.77522	1.72964	22.5549	20.7664	0.000406437	0.00117924
XP_646330.1	DDB_G0270972	DUF341 family protein [Dictyostelium discoideum AX4]	DUF341 family protein	NA	3.83297	0.610858	0.46891	-0.885972	-4.02677	20.4696	20.7539	0.000407254	0.00118085
XP_635147.1	DDB_G0291334	hypothetical protein DDB_G0291334 [Dictyostelium discoideum AX4]	Uncharacterized protein	NA	-2.1064	3.80865	-2.00699	2.12071	-1.81597	19.4367	20.731	0.000408762	0.00118446
XP_641682.1	DDB_G0279601	U3 snoRNP protein [Dictyostelium discoideum AX4]	U3 small nucleolar RNA-associated protein 6 homolog	utp6	4.84497	1.07047	-3.38219	0.274526	-2.80777	20.0351	20.7236	0.000409252	0.00118512
XP_637161.1	DDB_G0287569	glycogen debranching enzyme [Dictyostelium discoideum AX4]	Glycogen debranching enzyme	agl	-1.81141	1.13054	-1.4611	4.13878	-1.99681	19.1167	20.716	0.000409757	0.00118582
EAL66568.1	DDB_G0281613	hypothetical protein DDB_G0281613 [Dictyostelium discoideum AX4]	Uncharacterized protein	NA	2.90592	1.20538	0.872572	-0.509862	-4.47401	21.9116	20.6964	0.000411056	0.00118818
KAK5583591.1	DDB_G0291814	hypothetical protein RB653_005189 [Dictyostelium firmibasis]	FMN hydroxy acid dehydrogenase domain-containing protein	haox	1.9281	0.574721	-2.00285	0.407387	-0.907358	22.6819	20.6958	0.000411099	0.00118818
KAK5581854.1	DDB_G0293708	hypothetical protein RB653_003434 [Dictyostelium firmibasis]	LIM zinc-binding domain-containing protein	NA	-3.58533	2.70838	4.21722	2.51378	-5.85405	21.7215	20.6748	0.000412498	0.00119146
KAK5579656.1	DDB_G0290459	hypothetical protein RB653_009341 [Dictyostelium firmibasis]	J domain-containing protein	NA	4.80902	-1.15681	-3.06511	2.03077	-2.61786	20.0781	20.6486	0.000414255	0.00119576
XP_635565.1	DDB_G0290753	C2 domain-containing protein [Dictyostelium discoideum AX4]	C2 domain-containing protein DDB_G0290753	NA	6.47615	-0.283155	-1.91827	-0.125342	-4.14938	18.4642	20.6256	0.000415801	0.00119946
EAL67893.1	DDB_G0279109	proteasome component region PCI domain-containing protein [Dictyostelium discoideum AX4]	Eukaryotic translation initiation factor 3 subunit C (eIF3c) (Eukaryotic translation initiation factor 3 subunit 8)	eif3C	2.20848	-0.0902275	-1.10168	0.841935	-1.85851	26.3906	20.5868	0.000418429	0.00120626
Q55EX6.2	DDB_G0269062	RecName: Full=Trafficking protein particle complex subunit 13 homolog	Trafficking protein particle complex subunit 13 homolog	DDB_G0269062	4.23985	0.0206912	3.89005	-2.03139	-6.11921	20.284	20.5777	0.000419048	0.00120728
XP_635430.1	DDB_G0291059	ankyrin repeat-containing protein [Dictyostelium discoideum AX4]	Ankyrin repeat-containing protein	NA	4.65591	2.786	-1.68686	-1.23062	-4.52443	19.3189	20.5681	0.000419701	0.00120799
EAL61172.1	DDB_G0292386	leucine-rich repeat-containing protein [Dictyostelium discoideum AX4]	Protein CARMIL (dDcarmil) (Capping protein, arp2/3 and myosin I linker) (Leucine-rich repeat-containing protein p116) (p116)	carmil	1.99509	0.29634	-0.238773	0.38786	-2.44051	27.0613	20.5614	0.000420161	0.00120799
Q54XP6.1	DDB_G0278815	RecName: Full=Eukaryotic translation initiation factor 5B; Short=eIF-5B; AltName: Full=Translation initiation factor IF-2	Eukaryotic translation initiation factor 5B (eIF-5B) (EC 3.6.5.3) (Translation initiation factor IF-2)	eif5b DDB_G0278815	2.26895	0.998522	-1.09222	-0.20176	-1.97349	26.0452	20.5567	0.000420485	0.00120799
EAL63610.1	DDB_G0287603	hypothetical protein DDB_G0287603 [Dictyostelium discoideum AX4]	Uncharacterized protein	NA	-1.40557	3.77528	-2.36649	4.38062	-4.38384	19.8716	20.5539	0.000420673	0.00120799
EGC32553.1	DDB_G0280489	hypothetical protein DICPUDRAFT_81631 [Dictyostelium purpureum]	BING4 C-terminal domain-containing protein	wdr46	4.9362	-1.09506	1.29905	-0.910205	-4.22998	19.8986	20.5485	0.000421044	0.00120799
EAL69240.1	DDB_G0276573	hypothetical protein DDB_G0276573 [Dictyostelium discoideum AX4]	Uncharacterized protein	NA	0.192731	-2.42462	0.0346589	3.02485	-0.827613	20.8612	20.5472	0.000421132	0.00120799
KAK5578535.1	DDB_G0287657	hypothetical protein RB653_008207 [Dictyostelium firmibasis]	alpha,alpha-trehalose-phosphate synthase (UDP-forming) (EC 2.4.1.15)	tpsA DDB_G0287657	0.818273	-4.02949	-2.43982	3.18594	2.46511	20.1193	20.5466	0.000421174	0.00120799
KAK5580556.1	DDB_G0285725	hypothetical protein RB653_000576 [Dictyostelium firmibasis]	Deoxyhypusine synthase	dhps DDB_G0285725	1.36731	1.106	-2.04641	0.178967	-0.605873	25.2122	20.5051	0.000424033	0.00121542
EAL64372.1	DDB_G0286159	hypothetical protein DDB_G0286159 [Dictyostelium discoideum AX4]	Nuclear movement protein nudC (Nuclear distribution protein C homolog)	nudc	-1.34654	1.14838	1.62766	-1.66549	0.235988	19.6163	20.4954	0.000424706	0.00121657
KAK5583191.1	DDB_G0278155	hypothetical protein RB653_004782 [Dictyostelium firmibasis]	Maleylacetoacetate isomerase	mai DDB_G0278155	0.241134	1.17339	1.34662	0.0709208	-2.83206	24.2343	20.4485	0.000427975	0.00122516
Q54R04.1	DDB_G0283525	RecName: Full=ADP-ribosylation factor-like protein 8	ADP-ribosylation factor-like protein 8	arl8 arlE DDB_G0283525	0.50547	1.75481	-0.622173	0.3619	-2.00001	23.5553	20.4309	0.000429204	0.0012279
EAL71360.1	DDB_G0272416	hypothetical protein DDB_G0272416 [Dictyostelium discoideum AX4]	Uncharacterized protein	NA	2.25682	0.908125	2.3697	-0.219858	-5.31478	18.7792	20.4247	0.000429642	0.00122837
KAK5577130.1	DDB_G0274499	hypothetical protein RB653_002068 [Dictyostelium firmibasis]	PNPLA domain-containing protein	NA	5.95666	-0.271336	-0.27975	-2.07498	-3.3306	18.7591	20.4162	0.000430239	0.00122929
Q54RS2.1	DDB_G0282957	RecName: Full=Uncharacterized protein DDB_G0282957	Uncharacterized protein DDB_G0282957	DDB_G0282957	-1.91991	3.79488	1.61523	-1.11547	-2.37473	19.7668	20.3991	0.000431445	0.00123182
GAM28462.1	DDB_G0289483	hypothetical protein SAMD00019534_116380 [Acytostelium subglobosum LB1]	NA	ctxA	1.61949	-2.3002	0.924877	-0.701609	0.457445	28.4027	20.396	0.000431669	0.00123182
BAB63908.1	DDB_G0272827	calcium binding protein CBP9 [Dictyostelium discoideum]	Calcium-binding protein I (Calcium-binding protein 9)	cbpI	-4.75928	-1.72033	2.60851	7.07523	-3.20413	21.407	20.3884	0.000432204	0.00123204
XP_645815.1	DDB_G0271106	superoxide dismutase [Dictyostelium discoideum AX4]	Superoxide dismutase [Mn], mitochondrial (EC 1.15.1.1)	sod2	-3.44469	2.45421	3.15342	-1.46809	-0.694849	21.7522	20.3872	0.000432293	0.00123204
EEU04114.1	DDB_G0295721	GCN5-related N-acetyltransferase [Dictyostelium discoideum AX4]	GCN5-related N-acetyltransferase	nat13	1.85494	1.40058	-2.38939	0.41568	-1.28181	22.8674	20.3653	0.00043385	0.00123465
Q54JE3.1	DDB_G0288101	RecName: Full=Large ribosomal subunit protein eL22A; AltName: Full=60S ribosomal protein L22 1	Large ribosomal subunit protein eL22A (60S ribosomal protein L22 1)	rpl22 DDB_G0288101	1.88104	-0.256435	2.56776	-1.75336	-2.43901	24.2496	20.3622	0.000434068	0.00123465
EAL68408.1	DDB_G0278471	hypothetical protein DDB_G0278471 [Dictyostelium discoideum AX4]	Letm1 RBD domain-containing protein	NA	1.02202	0.303808	-2.22802	1.07692	-0.174729	24.6909	20.3597	0.000434246	0.00123465
EAL72225.1	DDB_G0269750	hypothetical protein DDB_G0269750 [Dictyostelium discoideum AX4]	Uncharacterized protein	NA	1.55849	1.8774	-1.24238	-1.31536	-0.878148	21.9888	20.3588	0.000434307	0.00123465
GAM17166.1	DDB_G0289025	hypothetical protein SAMD00019534_003410 [Acytostelium subglobosum LB1]	NA	rps7	3.64858	-0.367991	0.78967	-0.687605	-3.38265	24.7705	20.3457	0.000435249	0.00123654
EAL64222.1	DDB_G0286395	RNA-binding region RNP-1 domain-containing protein [Dictyostelium discoideum AX4]	RNA-binding region RNP-1 domain-containing protein	u2af2	-2.5278	-1.1955	-2.10285	3.1798	2.64635	19.4303	20.2923	0.000439084	0.00124665
EAL61044.1	DDB_G0292740	type A von Willebrand factor domain-containing protein [Dictyostelium discoideum AX4]	von Willebrand factor A domain-containing protein DDB_G0292740	NA	-0.849762	2.53134	0.744315	0.567246	-2.99314	18.3056	20.2751	0.000440329	0.0012494
KAK5583596.1	DDB_G0291830	hypothetical protein RB653_005194 [Dictyostelium firmibasis]	tRNA(His) guanylyltransferase (EC 2.7.7.79) (tRNA-histidine guanylyltransferase)	thg1 DDB_G0291830	-1.98318	-1.36144	2.21522	2.72326	-1.59386	19.2129	20.2683	0.000440822	0.00125001
KAK5579070.1	DDB_G0288985	hypothetical protein RB653_008749 [Dictyostelium firmibasis]	phosphoribosylglycinamide formyltransferase 1 (EC 2.1.2.2) (5'-phosphoribosylglycinamide transformylase) (GAR transformylase)	purN DDB_G0288985	2.00145	-0.0159147	0.856374	-0.898759	-1.94315	22.873	20.2584	0.000441545	0.00125128
KAK5579093.1	DDB_G0288933	hypothetical protein RB653_008772 [Dictyostelium firmibasis]	Cytidine deaminase (EC 3.5.4.5) (Cytidine aminohydrolase)	cda DDB_G0288933	-0.523779	-4.5901	0.883681	3.04667	1.18353	23.5175	20.2458	0.000442462	0.00125242
XP_637362.1	DDB_G0287199	hypothetical protein DDB_G0287199 [Dictyostelium discoideum AX4]	EGF-like domain-containing protein	5NT	-2.60871	-2.593	-2.95228	3.59862	4.55537	20.4226	20.2452	0.000442507	0.00125242
EAL68920.1	DDB_G0276837	hypothetical protein DDB_G0276837 [Dictyostelium discoideum AX4]	Uncharacterized protein DDB_G0276837	NA	-2.3605	-2.90885	-1.45594	3.83765	2.88763	23.5985	20.2286	0.000443722	0.00125508
XP_636393.1	DDB_G0289081	hypothetical protein DDB_G0289081 [Dictyostelium discoideum AX4]	Phospholipid/glycerol acyltransferase domain-containing protein	NA	2.87881	0.0765423	-3.42288	-0.0199494	0.487479	23.8926	20.2165	0.000444609	0.00125652
XP_003288620.1	DDB_G0269236	uncharacterized protein DICPUDRAFT_92126 [Dictyostelium purpureum]	Rab GTPase	rab7A	4.2451	-1.43423	0.549198	1.87742	-5.23749	24.0696	20.214	0.00044479	0.00125652
Q55AW9.1	DDB_G0271630	RecName: Full=Phosphatidylinositol-3-phosphatase SAC1; AltName: Full=Phosphatidylinositol-4-phosphate phosphatase	Phosphatidylinositol-3-phosphatase SAC1 (EC 3.1.3.64) (Phosphatidylinositol-4-phosphate phosphatase)	sac1 DDB_G0271630	1.837	-1.34839	0.169725	0.56028	-1.21861	25.2217	20.1818	0.000447172	0.00126246
XP_637843.1	DDB_G0286299	hypothetical protein DDB_G0286299 [Dictyostelium discoideum AX4]	Uncharacterized protein DDB_G0286299	NA	-3.12509	-0.49983	0.756617	1.30703	1.56127	23.7621	20.1758	0.000447613	0.00126291
EGC38177.1	DDB_G0279487	hypothetical protein DICPUDRAFT_149145 [Dictyostelium purpureum]	TOG domain-containing protein	NA	2.5544	0.361894	-0.441502	0.146404	-2.62119	25.84	20.1589	0.000448867	0.00126566
EGC29446.1	DDB_G0293728	hypothetical protein DICPUDRAFT_158968 [Dictyostelium purpureum]	Uncharacterized protein	NA	2.84331	2.54751	0.0491629	-0.237111	-5.20287	21.3163	20.1345	0.000450689	0.00126999
EAL62726.1	DDB_G0289397	hypothetical protein DDB_G0289397 [Dictyostelium discoideum AX4]	VWFA domain-containing protein	NA	-1.59125	1.2935	-2.10705	2.35297	0.051828	24.2482	20.1297	0.000451044	0.0012702
EAL69165.1	DDB_G0276423	WD40 repeat-containing protein [Dictyostelium discoideum AX4]	Protein HIRA	hira	-0.895345	5.11881	-1.04932	-0.858104	-2.31603	18.7587	20.0709	0.000455471	0.00128187
XP_643727.1	DDB_G0275145	hypothetical protein DDB_G0275145 [Dictyostelium discoideum AX4]	RBR-type E3 ubiquitin transferase (EC 2.3.2.31)	NA	1.10191	-0.490319	-3.72068	0.225229	2.88386	19.2936	20.0669	0.000455778	0.00128193
KAK5583963.1	DDB_G0280353	hypothetical protein RB653_005569 [Dictyostelium firmibasis]	Transketolase-like pyrimidine-binding domain-containing protein	odhA	1.65316	-1.67109	-0.902633	0.973312	-0.0527535	26.419	20.0512	0.00045697	0.00128448
KAK5581522.1	DDB_G0283371	hypothetical protein RB653_001557 [Dictyostelium firmibasis]	CYTH domain-containing protein	udkC DDB_G0283371	2.07677	-0.988767	1.66728	-0.706424	-2.04886	23.1328	20.0415	0.000457707	0.00128507
KAK5575056.1	DDB_G0272831	hypothetical protein RB653_010311 [Dictyostelium firmibasis]	Proteasome subunit alpha type	psmA7 prdE DDB_G0272831	0.183375	-2.16479	-0.746532	-2.25173	4.97967	24.5672	20.0409	0.00045775	0.00128507
ABC46695.1	DDB_G0291848	COP9 signalosome complex subunit 3 [Dictyostelium discoideum]	COP9 signalosome complex subunit 3 (Signalosome subunit 3)	csn3	1.92039	-0.191906	0.917307	-0.228177	-2.41762	24.7442	20.0169	0.000459586	0.00128942
EAL72494.1	DDB_G0270288	cellulose-binding domain-containing protein [Dictyostelium discoideum AX4]	Cellulose-binding domain-containing protein	NA	-3.08124	-0.981295	-3.26049	-1.18645	8.50948	20.0949	20.0054	0.00046047	0.00129109
XP_646116.5	DDB_G0269614	RING zinc finger-containing protein [Dictyostelium discoideum AX4]	RING zinc finger-containing protein	NA	0.697414	0.400782	-3.46885	0.916272	1.45438	19.7178	19.9959	0.000461197	0.00129206
EAL65146.1	DDB_G0284583	glycyl-tRNA synthetase [Dictyostelium discoideum AX4]	glycine--tRNA ligase (EC 6.1.1.14) (Diadenosine tetraphosphate synthetase)	glyS	1.85734	0.96165	-0.849727	-0.820266	-1.149	28.1498	19.9934	0.000461387	0.00129206
XP_003289958.1	DDB_G0290035	uncharacterized protein DICPUDRAFT_154434 [Dictyostelium purpureum]	tRNA(Ile)-lysidine/2-thiocytidine synthase N-terminal domain-containing protein	NA	-1.71703	0.0448592	-0.721831	5.58118	-3.18719	18.5154	19.9707	0.000463139	0.00129616
XP_646983.1	DDB_G0268810	transmembrane protein [Dictyostelium discoideum AX4]	Magnesium-transporting ATPase, P-type 1 (EC 7.2.2.14) (Mg(2+) transport ATPase, P-type 1)	NA	5.32019	1.72799	-3.93444	-4.16719	1.05344	21.1112	19.9642	0.000463646	0.00129677
EAL61330.1	DDB_G0292240	hypothetical protein DDB_G0292240 [Dictyostelium discoideum AX4]	UPF3 domain-containing protein	NA	3.85271	-0.441613	-2.29055	0.174245	-1.29479	18.4466	19.9364	0.000465809	0.00130201
EAL61049.1	DDB_G0292750	hypothetical protein DDB_G0292750 [Dictyostelium discoideum AX4]	2-phosphoglycerate kinase	NA	2.25018	1.76492	-0.199808	-1.50014	-2.31515	20.4948	19.9228	0.000466866	0.00130324
KAK5574903.1	DDB_G0272250	hypothetical protein RB653_010157 [Dictyostelium firmibasis]	40S ribosomal protein S23	rps23 DDB_G0272250	1.58021	-0.167321	0.614837	0.0056611	-2.03338	27.0032	19.9221	0.000466923	0.00130324
EAL71621.1	DDB_G0271514	RNA polymerase III subunit [Dictyostelium discoideum AX4]	RNA polymerase III subunit	rpc5	1.88117	0.597203	-0.120205	0.49503	-2.8532	21.044	19.9196	0.000467117	0.00130324
XP_640228.1	DDB_G0282725	hypothetical protein DDB_G0282725 [Dictyostelium discoideum AX4]	HP domain-containing protein	vilD	1.44193	-0.767162	1.06678	0.646083	-2.38763	20.7707	19.9037	0.000468363	0.00130591
EAL62943.1	DDB_G0288977	RasGTPase-activating protein [Dictyostelium discoideum AX4]	RasGTPase-activating protein	NA	2.92414	-1.1062	2.42801	-0.763507	-3.48245	21.3804	19.8967	0.000468912	0.00130663
XP_012749283.1	DDB_G0291414	hypothetical protein SAMD00019534_108000 [Acytostelium subglobosum LB1]	NA	NA	2.591	2.30495	-1.66002	2.13033	-5.36626	20.2392	19.8898	0.000469459	0.00130734
KAK5584287.1	DDB_G0281265	hypothetical protein RB653_005895 [Dictyostelium firmibasis]	PH domain-containing protein	NA	3.88112	0.62213	-0.384812	-0.0670786	-4.05136	19.3227	19.8767	0.00047049	0.0013094
EAL60459.1	DDB_G0293920	hypothetical protein DDB_G0293920 [Dictyostelium discoideum AX4]	Leucine-rich repeat-containing protein	NA	3.75939	1.24721	0.0131372	-0.824071	-4.19567	24.192	19.8615	0.000471687	0.00131193
Q55AR6.1	DDB_G0271750	RecName: Full=Neurofibromin-A; Short=DdNF1	Neurofibromin-A (DdNF1)	nfaA DDB_G0271750	5.2936	2.93616	-4.78952	-0.740113	-2.70013	19.8024	19.8536	0.000472313	0.00131286
EAL60816.1	DDB_G0293234	N-acetyltransferase, non-catalytic subunit [Dictyostelium discoideum AX4]	N-acetyltransferase, non-catalytic subunit	NA	2.30656	-0.420777	0.141807	-0.167483	-1.86011	23.5571	19.8059	0.000476116	0.00132261
KAK5584819.1	DDB_G0282601	hypothetical protein RB653_006436 [Dictyostelium firmibasis]	Small ribosomal subunit protein uS17 N-terminal domain-containing protein	rps11	4.33426	1.972	-2.96757	2.1189	-5.4576	23.9476	19.7921	0.000477229	0.00132418
XP_646685.1	DDB_G0270294	cellulose-binding domain-containing protein [Dictyostelium discoideum AX4]	Cellulose-binding domain-containing protein	NA	-2.3398	-2.01793	-2.04793	5.42578	0.979873	19.5927	19.7916	0.000477269	0.00132418
EAL70953.1	DDB_G0274081	hypothetical protein DDB_G0272632 [Dictyostelium discoideum AX4]	Putative glutathione S-transferase alpha-2 (EC 2.5.1.18) (GST class-alpha 2)	gsta2-1; gsta2-2	-1.0384	-2.74648	2.87892	0.21105	0.694912	23.7537	19.7563	0.000480115	0.00133125
Q54T02.1	DDB_G0282103	RecName: Full=ABC transporter G family member 24; AltName: Full=ABC transporter ABCG.24	ABC transporter G family member 24 (ABC transporter ABCG.24)	abcG24 DDB_G0282103	4.31589	-2.52368	-1.81033	-1.03843	1.05655	20.2912	19.735	0.000481841	0.00133522
XP_644103.1	DDB_G0274889	hypothetical protein DDB_G0274889 [Dictyostelium discoideum AX4]	Pleckstrin domain-containing protein	gxcX	2.68994	-0.85641	-1.09018	0.963582	-1.70694	18.4963	19.7255	0.000482618	0.00133655
EAL68707.1	DDB_G0277489	hypothetical protein DDB_G0277489 [Dictyostelium discoideum AX4]	Uncharacterized protein	NA	-2.61066	4.18955	-1.24932	-0.879802	0.550227	21.2528	19.7053	0.000484269	0.0013403
EAL69907.1	DDB_G0275253	hypothetical protein DDB_G0275253 [Dictyostelium discoideum AX4]	DUF6748 domain-containing protein	NA	-4.66063	-3.2375	1.60963	0.380766	5.90774	23.2235	19.6851	0.000485924	0.00134405
XP_643491.1	DDB_G0275859	leucine-rich repeat-containing protein [Dictyostelium discoideum AX4]	Leucine-rich repeat-containing protein	NA	1.21936	0.860433	1.13362	-1.0701	-2.14332	24.1671	19.6544	0.000488461	0.00135024
EAL65679.1	DDB_G0283389	Rh-like protein/ammonium transporter [Dictyostelium discoideum AX4]	Rhesus-like glycoprotein A (Rh50-like protein rhgA)	rhgA	2.25228	-0.0618488	1.45519	-1.57716	-2.06846	22.5044	19.6467	0.000489099	0.00135117
KAK5578648.1	DDB_G0287967	hypothetical protein RB653_008321 [Dictyostelium firmibasis]	Uncharacterized protein	NA	-2.14429	2.15738	1.82802	0.669561	-2.51068	19.5285	19.6403	0.000489628	0.0013518
KAK5582020.1	DDB_G0293218	hypothetical protein RB653_003602 [Dictyostelium firmibasis]	Vacuolar protein sorting-associated protein 35	vps35 DDB_G0293218	1.96553	0.6511	-0.965813	-0.00099759	-1.64982	27.1361	19.6307	0.000490428	0.00135319
KAK5584739.1	DDB_G0282435	hypothetical protein RB653_006356 [Dictyostelium firmibasis]	Ubiquitin-like domain-containing protein	NA	-0.161479	-2.76537	-0.586838	0.286131	3.22756	20.232	19.6227	0.000491092	0.00135328
XP_629633.1	DDB_G0292460	60S ribosomal protein L6 [Dictyostelium discoideum AX4]	Large ribosomal subunit protein eL6 (60S ribosomal protein L6)	rpl6	1.95992	0.201487	1.22027	0.161928	-3.5436	28.2573	19.6219	0.000491158	0.00135328
Q86HQ8.1	DDB_G0274469	RecName: Full=Uncharacterized protein DDB_G0274469	Uncharacterized protein DDB_G0274469	DDB_G0274469	-1.8866	1.92864	1.07624	2.88428	-4.00256	20.5058	19.6194	0.000491363	0.00135328
KAK5582577.1	DDB_G0279591	hypothetical protein RB653_004162 [Dictyostelium firmibasis]	Glutamine synthetase	glnA3 glnB DDB_G0279591	2.33775	-0.19665	-0.197973	0.23083	-2.17395	29.7917	19.6102	0.000492137	0.00135458
XP_647620.1	DDB_G0268182	hypothetical protein DDB_G0268182 [Dictyostelium discoideum AX4]	Uncharacterized protein	NA	0.638243	2.38521	-0.434883	-0.344873	-2.2437	23.7524	19.5981	0.000493143	0.00135652
P27685.1	DDB_G0293742	RecName: Full=Small ribosomal subunit protein uS5; AltName: Full=40S ribosomal protein S2; AltName: Full=Protein LLRep3; AltName: Full=Ribosomal protein S4	Small ribosomal subunit protein uS5 (40S ribosomal protein S2) (Protein LLRep3) (Ribosomal protein S4)	rps2 rp29 DDB_G0293742	1.91161	0.458008	0.252076	-0.0428098	-2.57888	27.308	19.5863	0.000494139	0.00135843
XP_646038.1	DDB_G0270884	hypothetical protein DDB_G0270884 [Dictyostelium discoideum AX4]	Actobindin-A	abnA	-2.53549	0.80271	2.24713	3.6051	-4.11945	21.3153	19.5719	0.000495348	0.00136092
Q86A88.1	DDB_G0274815	RecName: Full=Dynein light chain, cytoplasmic; AltName: Full=Dynein light chain LC8-type 2	Dynein light chain, cytoplasmic (Dynein light chain LC8-type 2)	dlcB DDB_G0274815	0.268064	0.362623	0.829029	0.98223	-2.44195	22.5433	19.5331	0.000498634	0.00136911
Q8T2A4.1	DDB_G0274217	RecName: Full=Ribosome quality control complex subunit TCF25; Short=TCF-25; AltName: Full=Transcription factor 25 homolog	Ribosome quality control complex subunit TCF25 (TCF-25) (Transcription factor 25 homolog)	tcf25 DDB_G0274217	1.60294	1.82225	-0.424094	-0.106286	-2.89481	19.1642	19.5079	0.000500774	0.00137415
XP_641792.1	DDB_G0279321	hypothetical protein DDB_G0279321 [Dictyostelium discoideum AX4]	Ribosomal RNA processing protein 1 homolog (RRP1-like protein)	rrp1	2.09894	1.89601	-0.671857	-1.52767	-1.79542	23.2428	19.5	0.000501454	0.00137497
EAL71508.1	DDB_G0271858	mannose-1-phosphate guanylyltransferase [Dictyostelium discoideum AX4]	Mannose-1-phosphate guanylyltransferase regulatory subunit alpha (GDP-mannose pyrophosphorylase A) (GTP-mannose-1-phosphate guanylyltransferase alpha)	gmppA	1.36355	-0.0469296	1.19864	-0.146776	-2.36849	21.7528	19.4971	0.0005017	0.00137497
EAL64269.1	DDB_G0286187	profilin II [Dictyostelium discoideum AX4]	Profilin-2 (Profilin II)	proB	1.89864	0.655009	0.821248	-1.36541	-2.00949	27.803	19.4937	0.000501989	0.00137497
Q54EQ7.1	DDB_G0291392	RecName: Full=Uncharacterized protein DDB_G0291392; Flags: Precursor	Uncharacterized protein DDB_G0291392	DDB_G0291392	-4.21814	-3.57321	-5.63713	6.6076	6.82089	21.4853	19.4686	0.000504147	0.00137969
EEU04119.1	DDB_G0277083	N-terminal delta endotoxin domain-containing protein [Dictyostelium discoideum AX4]	N-terminal delta endotoxin domain-containing protein	NA	-3.89469	-1.39989	0.949598	2.67903	1.66596	24.926	19.4666	0.000504325	0.00137969
XP_642358.1	DDB_G0278423	hypothetical protein DDB_G0278423 [Dictyostelium discoideum AX4]	Carbohydrate binding domain-containing protein	NA	0.0973972	-0.80768	-2.06389	-1.00471	3.77888	19.4299	19.4286	0.000507608	0.00138783
KAK5576300.1	DDB_G0268252	hypothetical protein RB653_007441 [Dictyostelium firmibasis]	SET domain-containing protein	NA	1.59185	0.165701	1.57974	-1.14056	-2.19672	21.9467	19.4192	0.000508433	0.00138924
EDR41063.1	DDB_G0283535	WD-40 repeat-containing protein [Dictyostelium discoideum AX4]	WD-40 repeat-containing protein	DG1104	4.17247	-0.504469	-1.76122	-0.60815	-1.29864	18.1655	19.4122	0.000509043	0.00138964
KAK5579275.1	DDB_G0289469	hypothetical protein RB653_008956 [Dictyostelium firmibasis]	Ribosomal protein S15	NA	2.08858	-1.09563	-1.24009	0.404598	-0.15746	25.8292	19.4104	0.000509195	0.00138964
XP_629824.1	DDB_G0292094	hypothetical protein DDB_G0292094 [Dictyostelium discoideum AX4]	Uncharacterized protein	NA	-1.55198	3.37982	-2.52995	0.0312262	0.670888	19.1413	19.3985	0.000510235	0.00139163
EAS66904.1	DDB_G0277615	hypothetical protein DDB_G0277615 [Dictyostelium discoideum AX4]	ADF-H domain-containing protein	NA	1.44978	0.851535	0.0749096	0.0484575	-2.42468	28.2487	19.3896	0.000511015	0.00139235
EEU04122.1	DDB_G0276503	phosphatidylserine decarboxylase [Dictyostelium discoideum AX4]	phosphatidylserine decarboxylase (EC 4.1.1.65)	NA	-4.04997	1.17685	0.349064	0.701534	1.82252	22.168	19.3844	0.000511468	0.00139235
XP_646509.1	DDB_G0270722	hypothetical protein DDB_G0270722 [Dictyostelium discoideum AX4]	Peptidase A1 domain-containing protein	NA	-1.16611	-1.2022	-1.37848	0.181314	3.56547	19.1806	19.3825	0.000511635	0.00139235
XP_644221.1	DDB_G0274407	hypothetical protein DDB_G0274407 [Dictyostelium discoideum AX4]	Uncharacterized protein	NA	-3.61151	3.48293	1.62496	2.31048	-3.80686	24.4775	19.3814	0.000511734	0.00139235
EAL69818.1	DDB_G0275075	tetratricopeptide-like helical domain-containing protein [Dictyostelium discoideum AX4]	Tetratricopeptide-like helical domain-containing protein	NA	2.14547	0.194155	-0.213613	-0.0994381	-2.02658	24.6623	19.366	0.000513085	0.00139518
Q54SZ6.2	DDB_G0282133	RecName: Full=Putative uncharacterized protein DDB_G0282133	Putative uncharacterized protein DDB_G0282133	DDB_G0282133	6.3846	0.677061	-3.49611	-0.844567	-2.72099	19.3935	19.3453	0.000514913	0.00139931
KAK5581514.1	DDB_G0283385	hypothetical protein RB653_001549 [Dictyostelium firmibasis]	Uncharacterized protein	splA DpyK1 pyK1 pykA DDB_G0283385	4.29042	-1.0945	-1.89709	1.83814	-3.13697	18.5791	19.3328	0.000516022	0.00140148
2W94	DDB_G0273919	A Chain A, DISCOIDIN-1 SUBUNIT A	Discoidin-1 subunit A (Discoidin-1 subunit alpha) (Discoidin I chain A)	dscA-1; dscA-2	2.14821	-0.225761	2.88455	-2.63243	-2.17457	22.1972	19.3166	0.00051746	0.00140438
KAK5576004.1	DDB_G0269510	hypothetical protein RB653_007140 [Dictyostelium firmibasis]	VPS37 C-terminal domain-containing protein	vps37	0.642878	3.25593	-0.820979	-1.67641	-1.40142	18.9512	19.3138	0.000517717	0.00140438
XP_645268.1	DDB_G0272200	hypothetical protein DDB_G0272200 [Dictyostelium discoideum AX4]	Uncharacterized protein	NA	1.74398	1.36571	0.0489275	-0.0126679	-3.14594	24.6733	19.3088	0.000518162	0.00140475
P14325.2	DDB_G0289481	RecName: Full=Probable glutamine--tRNA ligase; AltName: Full=Glutaminyl-tRNA synthetase; Short=GlnRS; AltName: Full=Vegetative-specific protein H4	Probable glutamine--tRNA ligase (EC 6.1.1.18) (Glutaminyl-tRNA synthetase) (GlnRS) (Vegetative-specific protein H4)	glnS cinA H4 DDB_G0289481	1.86593	0.256924	-0.581914	0.204101	-1.74504	25.9556	19.2811	0.000520637	0.00141061
NP_050093.1	DDB_G0294070	ORF425 (mitochondrion) [Dictyostelium discoideum]	ORF425	DidioMp26	3.25872	0.765744	-1.37524	1.94368	-4.59291	21.2876	19.2616	0.000522397	0.00141452
XP_629032.1	DDB_G0293714	hypothetical protein DDB_G0293714 [Dictyostelium discoideum AX4]	Glutathione transferase	NA	2.01032	0.616909	1.68901	1.16567	-5.48191	21.9949	19.2562	0.000522884	0.00141499
EAL64062.1	DDB_G0286613	type A von Willebrand factor domain-containing protein [Dictyostelium discoideum AX4]	Poly [ADP-ribose] polymerase (PARP) (EC 2.4.2.-)	NA	2.51527	1.74057	-0.1349	-1.27858	-2.84236	22.9566	19.237	0.000524612	0.00141882
KAK5578886.1	DDB_G0288529	hypothetical protein RB653_008561 [Dictyostelium firmibasis]	PH domain-containing protein	NA	5.66212	2.09057	-2.10979	-1.21431	-4.42858	18.9805	19.2252	0.000525684	0.00142086
KAK5581515.1	DDB_G0283413	hypothetical protein RB653_001550 [Dictyostelium firmibasis]	Kynurenine formamidase (KFA) (KFase) (EC 3.5.1.9) (Arylformamidase) (N-formylkynurenine formamidase) (FKF)	NA	-2.16665	3.3224	3.14204	-1.29591	-3.00188	18.8049	19.1923	0.000528684	0.00142811
EAL63735.1	DDB_G0287335	RNA-binding region RNP-1 domain-containing protein [Dictyostelium discoideum AX4]	RNA-binding region RNP-1 domain-containing protein	NA	1.93493	1.76459	0.331455	-0.184911	-3.84606	24.3614	19.1834	0.000529503	0.00142874
XP_635697.1	DDB_G0290619	hypothetical protein DDB_G0290619 [Dictyostelium discoideum AX4]	Uncharacterized protein	NA	-1.11815	1.16426	-1.55229	3.23113	-1.72496	18.8918	19.1828	0.000529553	0.00142874
XP_637176.1	DDB_G0287537	U3 snoRNP protein [Dictyostelium discoideum AX4]	U3 snoRNP protein	nop14	4.34027	1.10314	0.0226136	0.567617	-6.03364	20.199	19.1786	0.000529944	0.00142895
XP_641647.1	DDB_G0279473	NADH:flavin oxidoreductase/NADH oxidase domain-containing protein [Dictyostelium discoideum AX4]	NADH:flavin oxidoreductase/NADH oxidase domain-containing protein	NA	-2.31574	-3.87433	-3.63595	3.64932	6.17671	20.2668	19.1673	0.000530982	0.00143089
EAL60878.1	DDB_G0293052	proteasome component region PCI domain-containing protein [Dictyostelium discoideum AX4]	Eukaryotic translation initiation factor 3 subunit E (eIF3e) (Eukaryotic translation initiation factor 3 subunit 6)	eif3E	2.2817	0.483184	-1.67459	0.573117	-1.66341	26.2059	19.1388	0.000533609	0.00143711
EAL61345.1	DDB_G0291978	hypothetical protein DDB_G0291978 [Dictyostelium discoideum AX4]	Pleckstrin domain-containing protein	xacA	5.09088	1.5317	-1.09036	-1.60337	-3.92885	19.6772	19.1211	0.000535254	0.00144067
EAL65521.1	DDB_G0283813	hydroxymethylglutaryl-CoA lyase [Dictyostelium discoideum AX4]	hydroxymethylglutaryl-CoA lyase (EC 4.1.3.4)	hmgL	-0.669861	-2.64776	-0.513488	1.98702	1.8441	23.2163	19.116	0.000535728	0.00144109
Q54RT9.1	DDB_G0283053	RecName: Full=Protein farnesyltransferase/geranylgeranyltransferase type-1 subunit alpha; AltName: Full=CAAX farnesyltransferase subunit alpha; AltName: Full=FTase-alpha; AltName: Full=Ras proteins prenyltransferase subunit alpha; AltName: Full=Type I protein geranyl-geranyltransferase subunit alpha; Short=GGTase-I-alpha	Protein farnesyltransferase/geranylgeranyltransferase type-1 subunit alpha (EC 2.5.1.58) (EC 2.5.1.59) (CAAX farnesyltransferase subunit alpha) (FTase-alpha) (Ras proteins prenyltransferase subunit alpha) (Type I protein geranyl-geranyltransferase subunit alpha) (GGTase-I-alpha)	fntA DDB_G0283053	0.78063	1.0801	0.243517	0.379996	-2.48424	23.1443	19.102	0.000537037	0.00144375
[truncated: 2,828 more rows]
