# Supplementary material for: The Proteome of Dictyostelium discoideum Across Its Entire Life Cycle Reveals Sharp Transitions Between Developmental Stages
Source: Proteomes. 2026 Jan 8;14(1):3. doi: 10.3390/proteomes14010003 (PMC12821622; doi:10.3390/proteomes14010003)
Supplement: Supplementary file 1 [file proteomes-14-00003-s001.zip › Supplementary spreadsheet S5_Hierarchical clusters.xlsx]

## Sheet: Cluster 1
Hierarchical cluster 1 proteins sorted by descending log fold change of abundance at the vegetative stage
	Ribosomal proteins, rRNA maturation
	Rho, Ras, Rap signaling
LogFC of abundance relative to all other stages
Veg_vs_AllOthers	Agg_vs_AllOthers	Mound_vs_AllOthers	Culm_vs_AllOthers	Fruit_vs_AllOthers	AveExpr	F	P.Value	adj.P.Val	DDB_GID	Protein_names	Gene_Names
8.1341	5.38573	-6.7223	-2.9796	-3.81792	23.4471	424.168	7.86536e-09	2.32493e-05	DDB_G0277213	ATP synthase subunit d, mitochondrial	NA
8.10189	5.36523	-5.61465	-3.10513	-4.74734	20.4838	39.6808	4.37738e-05	0.000263269	DDB_G0293904	NADPH oxidoreductase A (EC 1.6.-.-)	redA
7.7366	3.82197	-5.82799	-0.930007	-4.80057	21.2245	108.104	1.19879e-06	4.44957e-05	DDB_G0283871	Hemerythrin-like domain-containing protein	NA
7.33747	3.75342	-1.25683	-3.58564	-6.24842	26.7509	153.676	3.31501e-07	3.40669e-05	DDB_G0275069	Probable polyketide synthase 16 (dipks16) (EC 2.3.1.-)	pks16
7.24108	3.51496	-6.49447	-2.17932	-2.08225	22.2916	85.0445	2.86605e-06	6.0916e-05	DDB_G0269900	Protein xylosyltransferase	gnt10
6.41207	4.89519	-3.83095	-4.65797	-2.81834	20.9097	100.785	1.54731e-06	4.73585e-05	DDB_G0291394	Fungal lipase-type domain-containing protein	NA
6.3846	0.677061	-3.49611	-0.844567	-2.72099	19.3935	19.3453	0.000514913	0.00139931	DDB_G0282133	Putative uncharacterized protein DDB_G0282133	NA
6.17566	2.96007	-2.88897	-3.31825	-2.92851	20.8608	27.7904	0.000151148	0.000590304	DDB_G0276413	Armadillo repeat-containing protein	NA
6.15367	2.49496	-1.11891	-2.49033	-5.03939	23.0495	53.675	1.50065e-05	0.000139328	DDB_G0269016	Probable cytochrome P450 524A1	cyp524A1
5.96839	3.95515	-1.45082	-3.83046	-4.64226	21.2174	25.3889	0.000205979	0.000728611	DDB_G0286513	NA	NA
5.96164	4.29565	-4.38921	-2.3109	-3.55718	20.0488	56.6658	1.23641e-05	0.000125963	DDB_G0268008	FAD dependent oxidoreductase domain-containing protein	NA
5.95025	0.90426	0.513296	-3.74909	-3.61872	22.6849	111.689	1.06444e-06	4.44957e-05	DDB_G0285505	Inositol-3-phosphate synthase (EC 5.5.1.4) (Myo-inositol 1-phosphate synthase)	ino1
5.93073	1.4986	-1.34041	-1.19375	-4.89517	20.3097	47.0791	2.39274e-05	0.000182002	DDB_G0275751	Translation initiation factor IF-2, chloroplastic	NA
5.9302	1.92484	-3.05669	-1.65747	-3.14087	19.4499	12.6379	0.00204503	0.00399686	DDB_G0283793	DM14 domain-containing protein	NA
5.90806	3.55726	0.951899	-3.40777	-7.00945	20.1662	89.1154	2.41925e-06	5.6739e-05	DDB_G0284055	Uncharacterized protein	NA
5.83097	1.20919	-3.3707	-1.45522	-2.21425	18.3873	18.2931	0.000619799	0.00159715	DDB_G0292644	Transmembrane protein	NA
5.77558	5.51709	-0.209697	-4.1514	-6.93158	22.9695	37.3977	5.38996e-05	0.000293837	DDB_G0281469	60S ribosomal protein L29	rpl29
5.75233	1.73324	0.164921	-3.32747	-4.32302	21.4551	27.3657	0.000159359	0.000611237	DDB_G0295715	NOL1/NOP2/Sun family protein	NA
5.71627	6.33161	-0.0516624	-5.26287	-6.73334	22.9523	23.0693	0.000285242	0.000918116	DDB_G0281393	Cytochrome c oxidase subunit 4, mitochondrial (EC 7.1.1.9) (Cytochrome c oxidase polypeptide IV)	cxdA
5.69245	3.46268	-2.24692	-2.11279	-4.79542	20.3149	41.4047	3.76856e-05	0.0002403	DDB_G0278525	Patatin family protein	plaA
5.66212	2.09057	-2.10979	-1.21431	-4.42858	18.9805	19.2252	0.000525684	0.00142086	DDB_G0288529	PH domain-containing protein	NA
5.62757	3.22512	-2.36361	-2.20916	-4.27992	19.4067	15.6217	0.00103918	0.00236492	DDB_G0280021	Mitochondrial substrate carrier family protein	mcfL
5.60073	2.99565	-2.59904	-1.01775	-4.9796	23.5611	54.8934	1.3851e-05	0.000132988	DDB_G0291029	Sulfate adenylyltransferase (EC 2.7.7.4)	NA
5.57926	2.80291	-4.8283	-0.700409	-2.85346	20.4088	69.2427	6.02208e-06	8.77587e-05	DDB_G0269550	Bacterial surface antigen (D15) domain-containing protein	NA
5.57273	1.08621	-0.832065	-1.94342	-3.88346	20.4598	53.8664	1.48171e-05	0.00013814	DDB_G0269860	Importin N-terminal domain-containing protein	NA
5.5162	3.53082	-3.49108	-1.58679	-3.96916	20.3776	113.971	9.88775e-07	4.44957e-05	DDB_G0271752	NADH:flavin oxidoreductase/NADH oxidase N-terminal domain-containing protein	NA
5.51474	3.8942	-2.86947	-1.26146	-5.278	20.9144	31.1944	0.000101437	0.000449578	DDB_G0290225	Patatin family protein	NA
5.50212	4.73132	-2.04057	-2.17074	-6.02213	20.4355	36.2839	5.99212e-05	0.000313693	DDB_G0276681	Uncharacterized protein	NA
5.46486	4.25389	-4.41027	-1.26978	-4.0387	20.5632	29.2505	0.000126714	0.00052396	DDB_G0279009	Rho GTPase-activating protein gacP (GTPase activating factor for raC protein P)	gacP
5.45405	4.94348	-3.70222	-2.91574	-3.77958	20.3019	47.4207	2.33214e-05	0.000178296	DDB_G0269218	Complex III assembly factor LYRM7 (LYR motif-containing protein 7)	lyrm7
5.43933	1.2603	-2.31236	-1.74064	-2.64663	19.7096	14.3993	0.00135134	0.00288921	DDB_G0291183	RNA helicase (EC 3.6.4.13)	dhx8 prp22
5.37185	2.59661	-1.09816	-2.47221	-4.39809	21.331	14.2383	0.00140092	0.00297985	DDB_G0286079	Glycosyl hydrolase family 13 catalytic domain-containing protein	NA
5.36732	2.64037	-4.41151	-0.728299	-2.86788	20.4698	23.5076	0.000267628	0.000877114	DDB_G0267572	Ribosome biogenesis protein NOP53	NA
5.36427	4.85109	-3.16096	-3.15842	-3.89599	20.2888	39.8532	4.31112e-05	0.000261631	DDB_G0287777	Protein transport protein Sec61 subunit gamma	sec61g
5.35757	-0.987033	-0.328364	0.180801	-4.22298	18.6352	9.11792	0.0055456	0.00895384	DDB_G0289313	FERM domain-containing protein C	frmC
5.32019	1.72799	-3.93444	-4.16719	1.05344	21.1112	19.9642	0.000463646	0.00129677	DDB_G0268810	Magnesium-transporting ATPase, P-type 1 (EC 7.2.2.14) (Mg(2+) transport ATPase, P-type 1)	NA
5.30369	2.10054	-2.85978	0.927186	-5.47163	20.6443	47.651	2.29238e-05	0.000176455	DDB_G0273513	Uncharacterized 4-hydroxyphenylpyruvate dioxygenase-like protein (EC 1.13.-.-)	hpdl-1; hpdl-2
5.30179	1.18373	-0.812356	-1.9008	-3.77237	19.2005	44.8777	2.8353e-05	0.000199371	DDB_G0288381	UBC core domain-containing protein	NA
5.2936	2.93616	-4.78952	-0.740113	-2.70013	19.8024	19.8536	0.000472313	0.00131286	DDB_G0271750	Neurofibromin-A (DdNF1)	axeB
5.27149	5.01296	-3.72288	-1.67528	-4.88629	20.6297	57.1709	1.19779e-05	0.000123515	DDB_G0290387	Uncharacterized protein DDB_G0290387	NA
5.25263	2.6737	-1.41634	-1.85255	-4.65744	20.6518	87.6959	2.56429e-06	5.74478e-05	DDB_G0274049	Uncharacterized protein	NA
5.21826	2.85547	-4.43309	-1.1874	-2.45325	18.6255	40.6146	4.03327e-05	0.000248975	DDB_G0276317	PH domain-containing protein	NA
5.21148	4.76376	-3.92868	-2.24002	-3.80654	19.0696	37.1524	5.51574e-05	0.00029781	DDB_G0271240	WD40 repeat-containing protein	utp18
5.19681	5.1384	-3.63068	-3.15442	-3.55012	19.3296	22.2962	0.000320056	0.000995311	DDB_G0275809	DNA mismatch repair protein Msh2 (MutS protein homolog 2)	msh2
5.14778	4.19475	-5.78096	-1.92197	-1.6396	21.3489	45.2115	2.76187e-05	0.000197359	DDB_G0281565	Large ribosomal subunit protein eL19 (22 kDa calmodulin-binding protein) (60S ribosomal protein L19) (Vegetative-specific protein V14)	rpl19
5.14722	3.17613	-5.01124	2.75569	-6.06779	21.4603	106.903	1.24858e-06	4.44957e-05	DDB_G0287711	Aromatic amino acid aminotransferase DDB_G0287711 (EC 2.6.1.57)	NA
5.13326	0.768913	-3.11923	-0.866947	-1.916	17.9928	24.2882	0.00023954	0.000808791	DDB_G0290277	Nudix hydrolase domain-containing protein	NA
5.12097	2.80821	-3.03314	-1.40098	-3.49506	19.5977	43.7889	3.09265e-05	0.00021229	DDB_G0283683	Leucine-rich repeat-containing protein	NA
5.10329	0.8835	-3.88285	0.1351	-2.23904	19.6978	27.3893	0.000158888	0.000609951	DDB_G0270444	Probable inactive protein kinase DDB_G0270444	NA
5.09088	1.5317	-1.09036	-1.60337	-3.92885	19.6772	19.1211	0.000535254	0.00144067	DDB_G0291978	Pleckstrin domain-containing protein	xacA
5.08777	6.51675	-3.30154	-4.02257	-4.28042	20.3586	62.3319	8.78816e-06	0.000105298	DDB_G0281039	Uncharacterized transmembrane protein DDB_G0281039	NA
5.05215	3.62797	-3.50065	-1.2687	-3.91078	19.8118	17.0066	0.000787886	0.00191362	DDB_G0293108	Uncharacterized protein	NA
5.0517	1.56516	-1.52829	-0.201703	-4.88686	20.0342	19.0224	0.000544525	0.00145605	DDB_G0284651	Gamma-glutamylcysteine synthetase	gcsA
5.02154	1.6042	-3.20002	1.04813	-4.47384	20.3247	185.39	1.66524e-07	3.25953e-05	DDB_G0275919	tRNA/rRNA methyltransferase SpoU type domain-containing protein	NA
5.00153	2.42953	-2.82189	-0.204359	-4.40481	19.8773	12.6745	0.00202651	0.00397101	DDB_G0268222	Purple acid phosphatase (EC 3.1.3.2)	NA
4.97738	2.0029	-3.79342	-0.483884	-2.70298	20.2035	23.3373	0.000274307	0.000892046	DDB_G0268220	Leucine-rich repeat-containing protein	NA
4.96061	0.524949	-1.96023	-1.58774	-1.93759	19.7583	46.9782	2.41102e-05	0.000182775	DDB_G0274229	MPN domain-containing protein	prpf8 prp8
4.95322	2.7131	-3.27655	-2.57923	-1.81054	19.9299	26.5077	0.00017775	0.000656072	DDB_G0284657	B box-type domain-containing protein	NA
4.94265	5.11536	-1.92124	-2.71452	-5.42225	25.3131	71.5259	5.35776e-06	8.23505e-05	DDB_G0294489	Thioredoxin-3 (Trx-3)	trxC
4.93606	-0.355487	-1.50823	0.595868	-3.66821	18.9124	39.9352	4.28006e-05	0.0002608	DDB_G0280585	Ubiquitin-like domain-containing protein	ubqK
4.9154	1.8441	-2.85604	-0.390333	-3.51312	19.1672	13.8136	0.00154315	0.00321704	DDB_G0289135	Probable mitochondrial chaperone BCS1-A (EC 3.6.1.-) (BCS1-like protein 1)	bcs1la
4.89826	0.312971	-2.55768	1.24595	-3.8995	19.6169	16.7408	0.000829567	0.00199655	DDB_G0293042	TsaA-like domain-containing protein	NA
4.88797	-0.508884	-0.720492	0.860261	-4.51885	23.0308	17.7658	0.000682579	0.00172541	DDB_G0276927	SRPBCC family protein	NA
4.88748	0.613141	-2.39503	-0.965945	-2.13965	18.9016	10.2076	0.00395457	0.00678121	DDB_G0291782	Uncharacterized protein	NA
4.88721	1.78489	-1.73935	-0.324076	-4.60868	19.0255	16.6972	0.00083667	0.00200935	DDB_G0292878	WAS protein family homolog DDB_G0292878	NA
4.86659	1.60571	-2.27514	-2.05789	-2.13927	23.2177	53.4893	1.51932e-05	0.000139956	DDB_G0293064	RNA helicase (EC 3.6.4.13)	NA
4.86009	2.85354	-1.68001	-1.43794	-4.59568	19.7288	47.6996	2.28409e-05	0.00017642	DDB_G0279809	Pre-rRNA-processing protein RIX1 N-terminal domain-containing protein	NA
4.85071	1.98362	-3.34051	0.539608	-4.03343	20.694	136.525	5.11294e-07	4.05008e-05	DDB_G0280825	Putative acetyltransferase DDB_G0280825 (EC 2.3.1.-)	NA
4.84497	1.07047	-3.38219	0.274526	-2.80777	20.0351	20.7236	0.000409252	0.00118512	DDB_G0279601	U3 small nucleolar RNA-associated protein 6 homolog	utp6
4.84481	1.21991	-2.79978	-0.311743	-2.9532	18.9302	12.9064	0.00191404	0.00378854	DDB_G0269482	VWFA domain-containing protein	NA
4.83697	3.30766	-4.00773	-0.990055	-3.14684	19.1834	66.9785	6.78754e-06	9.4044e-05	DDB_G0269856	Group IV decarboxylase	ddcA
4.83644	1.61772	-1.79511	-0.452015	-4.20703	18.5199	10.2221	0.00393758	0.00676237	DDB_G0282463	USP domain-containing protein	NA
4.82664	2.92206	0.921736	-3.28675	-5.38369	21.1499	22.9944	0.0002884	0.000925634	DDB_G0287875	PH domain-containing protein DDB_G0287875	NA
4.82593	2.70066	-5.80019	0.219373	-1.94577	20.8855	56.327	1.26321e-05	0.000127308	DDB_G0292072	Squalene synthase (SQS) (SS) (EC 2.5.1.21)	fdfT
4.82578	4.65905	-3.9632	-1.43126	-4.09037	19.9169	58.8249	1.08156e-05	0.000118498	DDB_G0289231	Peptidase S28 family protein	NA
4.82275	2.68652	-4.64232	0.946944	-3.81389	21.3042	49.7038	1.97333e-05	0.000161268	DDB_G0292666	phosphomevalonate kinase (EC 2.7.4.2)	NA
4.81748	3.76042	-3.20258	0.142153	-5.51748	20.4915	37.7173	5.23149e-05	0.000290832	DDB_G0293266	RhoGEF domain-containing protein	gxcY
4.81514	2.57289	-1.45286	-1.82623	-4.10894	20.4734	21.4062	0.000367096	0.00109545	DDB_G0288565	Bystin	bysl
4.80749	2.93071	-2.51928	-2.50547	-2.71345	19.0417	116.051	9.25643e-07	4.38755e-05	DDB_G0290759	Translation initiation factor eIF2B subunit delta (eIF2B GDP-GTP exchange factor subunit delta)	eif2b4
4.78898	0.628726	-2.41142	0.735511	-3.7418	19.0001	14.4121	0.0013475	0.00288392	DDB_G0282623	Small-subunit processome Utp12 domain-containing protein	wdr3
4.78039	5.22113	-3.93946	-3.03664	-3.02542	20.7762	88.1532	2.51639e-06	5.74478e-05	DDB_G0286651	Saposin B domain-containing protein	NA
4.77836	1.00213	-2.89931	-0.740016	-2.14117	19.993	29.4002	0.000124502	0.000515763	DDB_G0289611	Peptidase C19 family protein	usp40
4.77265	5.11598	1.46647	-3.60103	-7.75407	22.7103	180.926	1.82124e-07	3.25953e-05	DDB_G0291676	Short-chain dehydrogenase/reductase family protein	NA
4.77166	2.8586	-2.87142	-1.34041	-3.41844	19.9042	8.35206	0.00717305	0.0110127	DDB_G0276383	VWFA domain-containing protein	NA
4.74871	1.9685	-2.45625	-0.833486	-3.42748	20.6301	47.7869	2.26931e-05	0.000175881	DDB_G0293584	Squalene monooxygenase (EC 1.14.14.17)	sqle
4.74152	2.68268	-1.9338	-0.616456	-4.87395	19.8865	48.4334	2.16355e-05	0.000170026	DDB_G0287343	Uncharacterized protein	NA
4.72424	1.33746	-1.90513	1.3579	-5.51448	21.3235	34.8047	6.93039e-05	0.000343803	DDB_G0286033	Peroxisomal targeting signal 1 receptor (PTS1 receptor) (PTS1R) (Peroxin-5)	pex5
4.71836	3.49401	-3.60877	0.349922	-4.95351	20.9961	116.684	9.07455e-07	4.36176e-05	DDB_G0281487	3beta-hydroxysteroid dehydrogenase	NA
4.70436	4.20987	-3.3817	-3.20768	-2.32485	20.4063	113.812	9.93824e-07	4.44957e-05	DDB_G0288715	Glutamate decarboxylase B (EC 4.1.1.15)	gadB
4.7034	5.92956	2.52652	-7.24073	-5.91875	24.098	96.8725	1.78684e-06	5.0925e-05	DDB_G0278725	Secreted protein A (Protein gp17)	p17
4.70302	0.338018	-2.0758	0.394681	-3.35992	18.6106	16.4506	0.00087834	0.00207948	DDB_G0277185	SMCHD1 ribosomal S5 domain-containing protein	NA
4.69825	4.29631	-3.57332	-1.35414	-4.06709	19.8464	21.6171	0.000355199	0.00107059	DDB_G0267974	Calponin-homology (CH) domain-containing protein	NA
4.69256	3.05154	-3.10699	-2.07049	-2.56663	19.8223	18.2913	0.000619993	0.00159715	DDB_G0291097	Sec1-like family protein	vps33
4.68246	0.69404	-1.89432	0.265582	-3.74777	19.1547	7.74736	0.00890612	0.0131835	DDB_G0287783	UBA domain-containing protein	NA
4.67242	1.84555	0.287447	-2.96784	-3.83758	20.5214	40.981	3.90767e-05	0.000243042	DDB_G0280967	Kinesin-related protein 3 (Kinesin family member 3) (Kinesin-1)	kif3
4.66973	-0.0977138	-1.60113	1.26645	-4.23734	18.6315	17.3888	0.000732472	0.0018073	DDB_G0279175	Protein BRICK1	brk1
4.65726	2.15501	-3.07521	0.0127023	-3.74976	20.4654	35.2985	6.59769e-05	0.000331427	DDB_G0269658	Alpha N-terminal protein methyltransferase 1 (EC 2.1.1.244) (X-Pro-Lys N-terminal protein methyltransferase 1) (NTM1)	NA
4.65591	2.786	-1.68686	-1.23062	-4.52443	19.3189	20.5681	0.000419701	0.00120799	DDB_G0291059	Ankyrin repeat-containing protein	NA
4.6489	2.54593	-3.60491	-1.02755	-2.56237	19.4538	28.1305	0.000144958	0.000573091	DDB_G0280127	Methionine aminopeptidase 1D, mitochondrial (MAP 1D) (MetAP 1D) (EC 3.4.11.18) (Methionyl aminopeptidase type 1D, mitochondrial) (Peptidase M 1D)	metap1d
4.64475	3.62863	-2.84103	-1.50115	-3.9312	19.0937	25.8617	0.000193402	0.000695044	DDB_G0270296	Acid ceramidase-like protein	dcd1A
4.64228	3.03969	-2.74067	-1.26113	-3.68018	19.619	13.0573	0.00184506	0.00368275	DDB_G0289849	B box-type domain-containing protein	NA
4.64207	5.30483	-3.88393	-2.00048	-4.06248	19.6965	42.2977	3.49532e-05	0.000231325	DDB_G0287305	N-acetyltransferase domain-containing protein	NA
4.63072	0.155292	-1.75286	0.243232	-3.27638	19.8478	17.6837	0.000693065	0.00173575	DDB_G0292610	Autophagy-related protein 27	NA
4.62274	1.18404	-3.85542	1.2722	-3.22357	19.6829	13.0265	0.00185888	0.00370214	DDB_G0285453	Rho GTPase	racP
4.59066	2.14362	-4.17146	2.82903	-5.39185	20.4645	14.0867	0.00144971	0.00305906	DDB_G0275581	C2H2-type domain-containing protein	NA
4.58387	1.74173	-3.06429	0.555477	-3.81679	20.0841	37.6444	5.26712e-05	0.00029127	DDB_G0271538	Probable serine/threonine-protein kinase DDB_G0271538 (EC 2.7.11.1)	NA
4.57699	-0.799827	-0.544215	1.06859	-4.30153	18.3807	17.4515	0.000723867	0.00179196	DDB_G0283089	FNIP repeat-containing protein	NA
4.57441	1.70301	-4.14237	0.754241	-2.88929	19.1666	25.1706	0.000212136	0.00074223	DDB_G0287649	Phospholipase D Y (EC 3.1.4.4) (Phosphatase D3) (PLD 3)	pldY
4.57023	1.5434	-2.56004	-0.213585	-3.34	18.8769	27.735	0.000152188	0.000592311	DDB_G0267540	Probable inactive serine/threonine-protein kinase scy1 (N-terminal kinase-like protein) (SCY1-like protein kinase 1)	scy1
4.56833	3.04529	-5.61616	0.922043	-2.9195	21.9419	85.2602	2.83988e-06	6.0916e-05	DDB_G0271272	DNA polymerase V family protein	NA
4.56407	1.22876	-2.48287	-0.640958	-2.66899	19.5371	13.9886	0.00148243	0.00311497	DDB_G0287361	Probable ATP-dependent RNA helicase ddx41 (EC 3.6.4.13) (DEAD box protein 41)	ddx41
4.55138	4.46599	-6.11381	-5.15912	2.25557	25.6208	80.5421	3.48978e-06	6.68021e-05	DDB_G0271148	Small ribosomal subunit protein eS25 (40S ribosomal protein S25) (S31)	rps25
4.54593	2.94391	-0.625432	-1.89787	-4.96654	24.321	38.0642	5.06616e-05	0.000285518	DDB_G0279415	LIM domain-containing protein E (DdLim)	limE
4.54569	1.06555	-3.69475	0.172567	-2.08906	18.6004	21.4419	0.000365048	0.00109078	DDB_G0269670	WW domain-containing protein	NA
4.53084	1.38881	-0.79157	-0.0368389	-5.09124	20.7815	40.1835	4.18769e-05	0.000255864	DDB_G0267776	Uncharacterized protein	NA
4.52538	3.41046	1.93612	-2.48173	-7.39023	23.6415	24.1907	0.000242837	0.000814985	DDB_G0277405	SAP DNA-binding domain-containing protein	NA
4.5184	1.88396	-4.20603	3.01793	-5.21426	20.3588	46.1233	2.57326e-05	0.000190582	DDB_G0268796	YbaK/aminoacyl-tRNA synthetase-associated domain-containing protein	NA
4.51663	2.11276	-4.06853	0.420051	-2.98092	20.7748	12.3118	0.00221985	0.00425058	DDB_G0267592	Amine oxidase domain-containing protein	NA
4.51426	2.78273	-4.06721	1.71327	-4.94305	21.0435	159.339	2.90313e-07	3.40669e-05	DDB_G0277909	Calcium-binding protein P	cbpP
4.50969	0.68792	-2.16082	0.180562	-3.21735	19.4613	12.3678	0.00218852	0.0042043	DDB_G0281841	ATP-dependent RNA helicase ddx24 (EC 3.6.4.13) (DEAD box protein 24)	ddx24
4.50223	4.79387	-4.70875	-3.13089	-1.45645	20.9899	13.7054	0.0015823	0.00327441	DDB_G0279769	Proteasome assembly chaperone 1	psmG1
4.4946	2.51276	-5.05114	0.877074	-2.8333	21.1859	46.1382	2.57032e-05	0.000190582	DDB_G0283411	Glutaryl-CoA dehydrogenase (ETF) (EC 1.3.8.6)	gcdh
4.488	-0.107553	-1.53499	0.769022	-3.61448	18.4779	13.4726	0.00167085	0.00341217	DDB_G0268878	IPT/TIG domain-containing protein	NA
4.45538	-0.084906	-0.859972	0.110755	-3.62126	18.9302	18.7631	0.000569893	0.001506	DDB_G0274785	TMF1-like protein	NA
4.44878	3.48359	-2.557	-2.33068	-3.04468	18.9687	25.5714	0.000201005	0.000717217	DDB_G0294292	CP-type G domain-containing protein	NA
4.44832	1.1267	-2.93947	0.791243	-3.42679	20.1789	13.1633	0.00179848	0.00361705	DDB_G0293006	Ras guanine nucleotide exchange factor F (RasGEF domain-containing protein F)	gefF
4.43823	2.77268	0.133322	-3.70044	-3.64379	21.275	83.2906	3.09072e-06	6.28212e-05	DDB_G0271304	Uncharacterized protein	NA
4.43522	-1.17978	-0.656024	2.06622	-4.66564	18.8579	48.0211	2.23026e-05	0.000174355	DDB_G0274879	N-acetyltransferase domain-containing protein	NA
4.42275	3.69016	-1.30388	-2.0113	-4.79774	20.4237	23.0604	0.000285615	0.000918659	DDB_G0267728	Uncharacterized protein	NA
4.42053	1.14349	-2.9234	-0.233787	-2.40683	18.5589	11.9012	0.00246777	0.00461862	DDB_G0284977	TSET complex member tstA (Protein TPLATE)	tstA
4.41734	0.350334	-0.825521	-0.194858	-3.74729	18.3596	10.4504	0.00368213	0.00638298	DDB_G0288131	Calmodulin-binding protein CmbB (CaM-BP46)	cmbB
4.41134	3.31478	-2.2737	-1.84751	-3.60489	20.1998	24.2864	0.000239602	0.000808791	DDB_G0284945	pre-rRNA 2'-O-ribose RNA methyltransferase (EC 2.1.1.-)	fsjC
4.3748	1.56984	-3.07469	1.84206	-4.71201	20.5662	15.3549	0.00109878	0.00246037	DDB_G0270726	Pyridoxal phosphate-dependent decarboxylase family protein	NA
4.3651	2.97349	-3.16666	-1.24368	-2.92825	19.3266	13.8143	0.00154291	0.00321704	DDB_G0278331	Pre-rRNA-processing protein TSR1 homolog	tsr1
4.3523	3.62948	-2.48767	-2.28295	-3.21117	19.5519	13.697	0.00158537	0.00327925	DDB_G0288507	Probable arylamine N-acetyltransferase 2 (EC 2.3.1.5) (Arylamide acetylase 2) (N-acetyltransferase type 2) (NAT-2)	NA
4.33916	3.37911	-3.54685	-1.0286	-3.14282	18.9472	41.9863	3.58764e-05	0.000234472	DDB_G0280431	Serine/threonine-protein kinase rio1 (EC 2.7.11.1) (EC 3.6.3.-)	rio1
4.33426	1.972	-2.96757	2.1189	-5.4576	23.9476	19.7921	0.000477229	0.00132418	DDB_G0282601	Small ribosomal subunit protein uS17 N-terminal domain-containing protein	rps11
4.32611	3.08154	-3.40474	-0.112088	-3.89082	19.0718	13.3808	0.0017075	0.00347912	DDB_G0286447	Uncharacterized protein DDB_G0286447	NA
4.31791	1.25518	0.959655	-1.4703	-5.06245	25.3508	41.3754	3.77798e-05	0.0002403	DDB_G0286501	Large ribosomal subunit protein uL10 (60S acidic ribosomal protein P0)	rplp0
4.30988	1.73707	-3.34636	1.24178	-3.94237	19.9317	10.4539	0.0036784	0.00638052	DDB_G0281503	Uncharacterized protein	NA
4.3087	2.8241	0.632533	-2.54692	-5.21842	20.0317	37.7523	5.21454e-05	0.000290248	DDB_G0276101	Structural maintenance of chromosomes protein 3 (SMC protein 3) (SMC-3)	smc3
4.2957	0.173267	-1.66568	0.834635	-3.63792	19.0028	11.6166	0.00266053	0.00490999	DDB_G0279089	Chorein N-terminal domain-containing protein	NA
4.29496	1.07456	-3.2885	2.86257	-4.94359	21.0254	47.9777	2.23744e-05	0.000174613	DDB_G0288007	Proteasome component Ecm29 N-terminal domain-containing protein	NA
4.26191	1.50583	-3.0295	0.482856	-3.22111	20.1216	15.895	0.000982293	0.0022637	DDB_G0289445	Protein arginine N-methyltransferase 2 (EC 2.1.1.319) (Histone-arginine N-methyltransferase PRMT2)	prmt2
4.25951	2.53952	-2.44432	-0.643536	-3.71117	19.3685	83.5292	3.05887e-06	6.26096e-05	DDB_G0293118	SET domain-containing protein	NA
4.25295	0.83398	-2.78025	0.861475	-3.16815	18.8119	19.0793	0.000539159	0.001446	DDB_G0277959	Putative calcium up-regulated protein J	cupJ
4.25121	0.530255	-2.65067	1.25765	-3.38845	21.6198	21.2341	0.000377184	0.00111475	DDB_G0285213	Putative ATP-dependent RNA helicase DHX15 (EC 3.6.4.13) (DEAH box protein 15)	dhx15
4.24282	0.993313	-0.631877	-0.542909	-4.06134	21.4726	61.689	9.1212e-06	0.000108086	DDB_G0287261	MoaB/Mog domain-containing protein	gphn gph
4.21648	1.78046	-2.68241	0.404767	-3.71929	20.0985	15.5258	0.00106011	0.00239883	DDB_G0291728	Actin-related protein 5 (Actin-related protein E)	arpE actr5
4.20254	1.23935	-3.35434	-0.0554124	-2.03214	19.0189	13.3434	0.00172274	0.00350097	DDB_G0268446	Cellulose 1,4-beta-cellobiosidase (non-reducing end) (EC 3.2.1.91)	NA
4.195	1.49649	-1.02262	-0.494689	-4.17418	19.1198	10.2225	0.00393715	0.00676237	DDB_G0293264	Peroxisomal membrane protein PEX14 (PTS1 receptor-docking protein) (Peroxin-14)	pex14
4.18288	3.05503	-4.45056	-2.14041	-0.646943	20.9938	38.8383	4.7204e-05	0.000274764	DDB_G0288471	TATA-binding protein-associated-factor	taf6
4.18135	2.83516	-1.81855	-1.37078	-3.82718	20.6477	21.3016	0.000373191	0.00110776	DDB_G0270834	Sphingomyelin phosphodiesterase A (EC 3.1.4.-) (Acid sphingomyelinase A) (aSMase A)	sgmA
4.17586	3.46293	-3.87612	-3.95012	0.187441	20.7476	181	1.81851e-07	3.25953e-05	DDB_G0286845	Short-chain dehydrogenase/reductase family protein	NA
4.17511	4.72548	-4.76654	0.709799	-4.84385	20.3905	9.85176	0.00440159	0.00739842	DDB_G0285831	N-acetyltransferase domain-containing protein	NA
4.1694	1.4266	-2.31635	0.163224	-3.44287	20.244	43.9755	3.04651e-05	0.000210084	DDB_G0270552	C2H2-type domain-containing protein	NA
4.15751	1.74888	1.76109	-4.53804	-3.12944	22.7856	9.2374	0.00533563	0.00869641	DDB_G0292730	Probable adenylate kinase B (AK B) (EC 2.7.4.3) (ATP-AMP transphosphorylase B) (ATP:AMP phosphotransferase) (Adenylate monophosphate kinase)	adkB
4.15125	2.99109	-1.82375	-2.00538	-3.31322	20.4677	38.793	4.73975e-05	0.000274764	DDB_G0270270	3-oxo-5-alpha-steroid 4-dehydrogenase C-terminal domain-containing protein	gpsn2
4.14581	2.11585	-0.518724	-2.10683	-3.63611	27.1615	94.6122	1.94687e-06	5.21831e-05	DDB_G0288387	Acetyl-CoA carboxylase (EC 6.4.1.2) (ACC-alpha) [Includes: Biotin carboxylase (EC 6.3.4.14)]	accA
4.10636	2.73132	-3.35378	0.0810981	-3.565	20.1843	18.9277	0.000553621	0.00147425	DDB_G0280281	Lipid-binding serum glycoprotein N-terminal domain-containing protein	bpiL
4.0788	1.96117	0.834162	-1.77886	-5.09528	23.8943	27.7959	0.000151046	0.000590304	DDB_G0285881	Large ribosomal subunit protein eL20 (60S ribosomal protein L18a)	rpl18a
4.04829	1.84637	-3.58416	0.735302	-3.0458	20.3694	27.5939	0.00015488	0.00059762	DDB_G0279427	Sestrin homolog	NA
4.04369	3.52256	-2.90286	-0.983544	-3.67985	19.2795	72.2678	5.16209e-06	8.07115e-05	DDB_G0274483	SAM domain-containing protein	NA
4.03657	0.700979	-1.3937	0.347725	-3.69157	19.5156	13.652	0.00160206	0.00330466	DDB_G0279377	Transcription initiation factor IIF subunit alpha	gtf2f1
4.02354	3.93453	-2.06624	-1.84774	-4.04408	19.3564	56.3465	1.26165e-05	0.000127308	DDB_G0288943	Ubiquitin-like domain-containing protein	NA
4.01602	2.03183	1.60209	-2.00374	-5.6462	22.9616	44.4939	2.92279e-05	0.000203107	DDB_G0268848	Sacsin	NA
4.00986	4.10498	2.41536	-3.11037	-7.41983	21.6151	54.9722	1.37802e-05	0.000132874	DDB_G0290563	Putative calcium up-regulated protein H	cupH
3.99465	4.06558	0.464809	-2.02214	-6.50289	22.4676	88.0417	2.52796e-06	5.74478e-05	DDB_G0270030	diaminopimelate epimerase (EC 5.1.1.7)	NA
3.98905	1.55927	-1.70174	-2.13323	-1.71335	20.5344	41.9886	3.58695e-05	0.000234472	DDB_G0288923	Upf1 domain-containing protein	upf1
3.97597	1.26003	-2.02113	0.534599	-3.74946	19.4786	13.0983	0.00182687	0.00365876	DDB_G0278427	Protein-lysine N-methyltransferase RB653_004586 (EC 2.1.1.-)	NA
3.974	4.51694	-2.36522	-0.971999	-5.15371	19.4154	46.3135	2.53598e-05	0.000190176	DDB_G0281343	Dual specificity protein kinase shkD (EC 2.7.11.1) (SH2 domain-containing protein 4) (SH2 domain-containing protein D)	shkD
3.97348	4.59124	-4.42459	-0.335367	-3.80476	19.6758	39.8236	4.3224e-05	0.000261962	DDB_G0291013	TPR-like protein	NA
3.96498	4.19405	-3.73479	-0.70082	-3.72342	19.6958	14.3975	0.00135189	0.00288921	DDB_G0291900	MJ1316 RNA cyclic group end recognition domain-containing protein	NA
3.95752	0.415981	-1.13878	0.249448	-3.48416	18.6223	12.4962	0.00211874	0.00410529	DDB_G0271708	ATP-dependent DNA helicase DDX31 (EC 5.6.2.-) (DEAD box protein 31) (Probable ATP-dependent RNA helicase DDX31) (EC 3.6.4.13)	ddx31
3.93733	0.917664	-2.28494	0.713124	-3.28318	19.4862	24.363	0.000237051	0.000803795	DDB_G0293862	Uncharacterized protein	NA
3.92986	3.25583	-0.411723	-1.81818	-4.95579	21.5849	23.2097	0.000279445	0.000905282	DDB_G0285619	Uncharacterized protein	NA
3.92201	1.17406	-2.13957	0.460759	-3.41726	20.6406	10.5029	0.00362645	0.00631717	DDB_G0294046	Small ribosomal subunit protein uS4m (Ribosomal protein S4, mitochondrial)	mrps4
3.91755	0.925579	-0.133116	-1.06915	-3.64086	24.78	34.1573	7.39953e-05	0.000358511	DDB_G0288519	CHK kinase-like domain-containing protein	NA
3.90392	2.38101	-2.29576	-0.618685	-3.37048	19.0078	72.662	5.06183e-06	7.98137e-05	DDB_G0293654	Rho GTPase-activating protein gacE (GTPase activating factor for raC protein E)	gacE
3.90336	2.86816	-1.75898	-2.55567	-2.45687	19.4951	49.1537	2.05298e-05	0.000164494	DDB_G0270870	Phospholipid-transporting ATPase (EC 7.6.2.1)	atp9b
3.90276	3.60643	-3.42395	-0.930815	-3.15443	20.0597	21.8845	0.000340801	0.00103831	DDB_G0276369	Kinesin-related protein 5 (Kinesin family member 5) (Kinesin-1)	kif5
3.8878	3.98819	3.43035	-5.86941	-5.43692	21.6564	153.602	3.32081e-07	3.40669e-05	DDB_G0268478	Probable mitochondrial pyruvate carrier 2 (MPC2)	NA
3.88585	2.37589	-0.281348	-1.57982	-4.40058	24.4948	95.6856	1.8687e-06	5.13095e-05	DDB_G0281925	RNA helicase (EC 3.6.4.13)	NA
3.88112	0.62213	-0.384812	-0.0670786	-4.05136	19.3227	19.8767	0.00047049	0.0013094	DDB_G0281265	PH domain-containing protein	NA
3.87419	3.76435	-2.96194	-2.28843	-2.38818	20.4743	17.9338	0.000661733	0.00168368	DDB_G0272438	Uncharacterized protein	NA
3.86816	2.30188	-2.91917	-1.02474	-2.22612	20.5655	10.1026	0.00408017	0.00694895	DDB_G0281809	Rap-GAP domain-containing protein DDB_G0281809	NA
3.85882	1.17129	-0.249455	-0.605967	-4.17468	20.2404	9.334	0.00517317	0.00846001	DDB_G0283827	WASP-related protein	NA
3.85838	0.560223	-1.52919	0.494558	-3.38397	19.752	12.5293	0.00210123	0.00408367	DDB_G0285003	Apoptosis-inducing factor homolog A (EC 1.-.-.-)	aifA
3.85439	1.54437	-0.719394	-0.275539	-4.40383	26.0712	37.6506	5.26411e-05	0.00029127	DDB_G0292806	Clustered mitochondria protein homolog	cluA
3.85135	3.40754	-3.18272	1.45837	-5.53452	19.4944	64.103	7.94718e-06	0.000101793	DDB_G0276557	Uncharacterized protein	NA
3.83042	2.37917	-1.57654	-0.50758	-4.12547	19.7628	42.6956	3.38167e-05	0.00022593	DDB_G0278747	Type II protein arginine methyltransferase (EC 2.1.1.320)	NA
3.80127	1.17896	-1.83988	-1.85741	-1.28294	27.1072	68.803	6.16178e-06	8.80842e-05	DDB_G0278341	ATP citrate synthase (EC 2.3.3.8)	NA
3.79296	3.17424	2.09608	-2.91686	-6.14643	21.0017	104.331	1.36438e-06	4.59747e-05	DDB_G0267482	Putative uncharacterized protein DDB_G0267482	NA
3.78204	1.40921	-1.87856	-1.41248	-1.90021	18.2913	11.9765	0.00241978	0.00455078	DDB_G0292284	B box-type domain-containing protein	NA
3.76108	1.86812	-1.73188	-1.42821	-2.46911	19.421	18.3885	0.000609227	0.00157573	DDB_G0280205	NA	NA
3.75939	1.24721	0.0131372	-0.824071	-4.19567	24.192	19.8615	0.000471687	0.00131193	DDB_G0293920	Leucine-rich repeat-containing protein	NA
3.75768	3.02395	-3.94544	1.87849	-4.71467	20.7856	10.1661	0.00400367	0.00684714	DDB_G0278241	NA	tcea1
3.75759	2.33766	-2.65446	0.925783	-4.36658	19.2275	16.8644	0.000809844	0.0019585	DDB_G0280993	Protein kinase domain-containing protein	NA
3.73564	2.56753	0.207442	-3.01884	-3.49177	19.6073	25.4565	0.000204119	0.00072431	DDB_G0293416	ABC transporter B family member 1 (ABC transporter ABCB.1)	abcB1
3.73471	4.58261	2.90971	-6.73526	-4.49177	23.1912	50.6197	1.84921e-05	0.000154424	DDB_G0291366	Redoxin domain-containing protein	NA
3.71624	3.55484	-0.186056	-2.37614	-4.70889	20.4748	31.3933	9.92271e-05	0.000442834	DDB_G0288217	MMS19 nucleotide excision repair protein homolog (MMS19-like protein)	mms19
3.71322	0.801613	-0.288444	0.246443	-4.47283	26.1147	15.2752	0.00111743	0.00249221	DDB_G0271848	Mitochondrial outer membrane protein porin (Voltage-dependent anion-selective channel protein) (VDAC)	porA
3.69681	1.06589	-1.24187	-0.193048	-3.32779	20.943	22.9279	0.000291237	0.000931738	DDB_G0291566	Glutamate-rich WD repeat-containing protein 1	grwd1
3.69135	2.51904	-2.06117	-1.07671	-3.07251	19.3903	11.2141	0.00296696	0.0053785	DDB_G0290001	Methyltransferase type 11 domain-containing protein	NA
3.67088	3.2247	-3.00216	-0.185406	-3.70802	20.5576	21.5689	0.000357873	0.00107649	DDB_G0286699	MRH domain-containing protein	NA
3.66886	1.60054	-1.55761	0.744714	-4.4565	19.6504	14.6171	0.00128778	0.00278926	DDB_G0285961	Probable replication factor C subunit 1 (Activator 1 subunit 1)	rfc1
3.66788	0.792163	-0.416176	-0.198274	-3.84559	20.3057	12.2831	0.00223613	0.00427107	DDB_G0285095	TPR repeat-containing protein DDB_G0285095	NA
3.66619	2.62485	-2.19389	-0.664927	-3.43222	20.1555	16.5187	0.000866577	0.00206328	DDB_G0287413	Putative uncharacterized protein DDB_G0287413	NA
3.66093	2.50082	-4.87132	2.39562	-3.68605	19.7272	108.878	1.16807e-06	4.44957e-05	DDB_G0288511	Substrate-adhesion molecule	sadA
3.64176	0.773335	-0.775805	-0.119258	-3.52003	24.3741	41.7576	3.65744e-05	0.000237654	DDB_G0275473	Small ribosomal subunit protein eS24 (40S ribosomal protein S24)	rps24
3.63992	2.80329	-4.53097	1.55441	-3.46665	20.8987	49.857	1.95185e-05	0.000159803	DDB_G0288039	Nudix hydrolase domain-containing protein	NA
3.62503	1.91158	-2.12627	-0.420449	-2.98989	22.1147	51.9616	1.68468e-05	0.000148113	DDB_G0267568	Rho GTPase-activating protein gacO (GTPase activating factor for raC protein O)	gacO
3.59866	3.60652	-1.67894	-3.10374	-2.42249	20.4443	17.668	0.0006951	0.00173891	DDB_G0284611	Ras interacting protein	ripA
3.59604	2.13358	2.33727	-2.8853	-5.1816	21.2707	56.223	1.27158e-05	0.000127526	DDB_G0267428	ABC transporter H family member 2	abcH2
3.58646	3.04823	-2.1286	-1.07371	-3.43237	18.8743	10.5352	0.00359268	0.00627699	DDB_G0288941	CHCH domain-containing protein	NA
3.58622	2.83139	-2.23886	-0.746697	-3.43205	20.4178	12.2434	0.00225884	0.00430633	DDB_G0274811	Acetylglutamate kinase	argB
3.57848	1.98658	-1.86484	-0.541256	-3.15896	18.8134	34.3311	7.26973e-05	0.000354715	DDB_G0279715	Probable tyrosine--tRNA ligase, mitochondrial (EC 6.1.1.1) (Tyrosyl-tRNA synthetase) (TyrRS)	mtyrS
3.57645	1.29973	-1.85486	-1.40015	-1.62117	19.6514	8.82971	0.00609693	0.00970123	DDB_G0287983	NADPH-dependent diflavin oxidoreductase 1 (EC 1.18.1.-) (NADPH oxidoreductase C) (NADPH-dependent FMN and FAD-containing oxidoreductase)	redC
3.57372	2.72241	-2.40296	-1.00898	-2.88418	19.2705	8.59508	0.00659792	0.0102911	DDB_G0277599	Uncharacterized protein	NA
3.56782	1.92755	-2.19529	-0.764975	-2.53511	19.6585	17.0777	0.000777181	0.00189863	DDB_G0292466	NUC153 domain-containing protein	nol10
3.56598	4.50674	-6.23537	2.47438	-4.31174	20.6529	35.9051	6.21617e-05	0.000320635	DDB_G0267848	Beta-lactamase-type transpeptidase fold containing protein	NA
3.56596	1.69722	-4.0209	2.13043	-3.3727	20.2322	49.2706	2.03573e-05	0.000163987	DDB_G0267648	Nuclear control of ATPase protein 2	nca2
3.56292	3.10737	4.61354	-5.27634	-6.00748	22.1948	57.2285	1.19348e-05	0.000123515	DDB_G0282141	Hisactophilin	hatA
3.56067	1.75943	-0.734847	-0.722043	-3.8632	25.8712	13.5576	0.00163781	0.00335446	DDB_G0276453	Protovillin (100 kDa actin-binding protein)	vilB
3.56038	3.37889	1.55777	-2.68965	-5.80739	20.7252	36.1246	6.08507e-05	0.000316044	DDB_G0283789	Probable dimethyladenosine transferase (EC 2.1.1.183) (DIM1 dimethyladenosine transferase 1 homolog) (Probable 18S rRNA (adenine(1779)-N(6)/adenine(1780)-N(6))-dimethyltransferase) (Probable 18S rRNA dimethylase) (Probable S-adenosylmethionine-6-N',N'-adenosyl(rRNA) dimethyltransferase)	dimt1
3.55188	1.88374	-2.88055	0.851657	-3.40673	20.435	27.0162	0.000166544	0.000627045	DDB_G0279689	Elongation factor Tu domain-containing protein	eftud1
3.55066	3.41035	-3.92525	1.08011	-4.11588	21.4982	21.8542	0.000342396	0.00104247	DDB_G0288165	Molybdenum cofactor sulfurase domain-containing protein	NA
3.54419	2.80509	-3.96233	-0.491426	-1.89552	19.276	9.51746	0.00488151	0.0080814	DDB_G0272472	Calponin homology domain-containing protein DDB_G0272472	NA
3.54294	3.87472	-2.64713	-1.611	-3.15952	19.1421	16.251	0.000914008	0.00214864	DDB_G0289455	Uncharacterized protein	NA
3.52823	1.80657	-1.51441	-1.43664	-2.38376	19.6072	18.2354	0.000626293	0.0016097	DDB_G0277557	EGF-like domain-containing protein	NA
3.51394	3.28368	1.40161	-3.94437	-4.25486	21.1038	38.9305	4.68121e-05	0.000274116	DDB_G0277763	Metalloenzyme domain-containing protein	NA
3.50971	3.22568	-3.91933	-2.27372	-0.54235	20.2946	111	1.08874e-06	4.44957e-05	DDB_G0283473	Trehalase (EC 3.2.1.28) (Alpha,alpha-trehalase) (Alpha,alpha-trehalose glucohydrolase)	treh
3.49697	3.75199	-2.47568	-2.27945	-2.49382	19.3212	14.0208	0.00147159	0.00309798	DDB_G0278329	Thioredoxin-like fold	NA
3.49187	2.7336	-1.58837	-1.4925	-3.1446	24.1363	54.7902	1.39444e-05	0.000133599	DDB_G0293014	Serine protease K12H4.7	NA
3.46759	2.11115	1.30032	-2.23975	-4.63931	20.6202	46.1896	2.5602e-05	0.000190582	DDB_G0282471	Uncharacterized protein	NA
3.46605	3.9935	-2.62547	-0.699079	-4.135	19.6752	16.5385	0.000863182	0.00205657	DDB_G0290229	Choline-phosphate cytidylyltransferase (EC 2.7.7.15)	NA
3.459	1.92605	-3.02158	-0.135543	-2.22793	20.0464	36.0086	6.1539e-05	0.000319251	DDB_G0283557	Uncharacterized protein	NA
3.4447	1.93799	-2.05312	-0.540158	-2.7894	19.606	14.2886	0.00138516	0.00295471	DDB_G0274545	Probable threonine--tRNA ligase 2, cytoplasmic (EC 6.1.1.3) (Threonyl-tRNA synthetase) (ThrRS)	thrS2
3.43787	3.26174	-1.54066	-2.32749	-2.83147	19.0959	45.0728	2.79208e-05	0.000198308	DDB_G0284663	RRM domain-containing protein	mrd1
3.43525	3.79444	-1.10289	-1.3205	-4.80629	22.9694	83.9552	3.00305e-06	6.26052e-05	DDB_G0276861	Protein HGH1 homolog	NA
3.43119	3.07551	-2.35256	0.232239	-4.38638	20.4514	8.45558	0.00692061	0.0106944	DDB_G0275351	Zinc finger protein 593 homolog	NA
3.42996	4.67747	-5.14819	4.0211	-6.98035	21.7992	109.368	1.14911e-06	4.44957e-05	DDB_G0273775	HTH cro/C1-type domain-containing protein	cinD
3.42957	5.51075	-4.1052	1.14167	-5.97679	21.146	64.4496	7.79473e-06	0.000101009	DDB_G0271720	Short-chain dehydrogenase/reductase family protein	NA
3.40743	3.92662	-1.71372	-2.14407	-3.47625	20.3711	36.6881	5.76419e-05	0.000305564	DDB_G0278481	RNA-splicing ligase RtcB homolog (EC 6.5.1.8) (3'-phosphate/5'-hydroxy nucleic acid ligase)	NA
3.38735	1.38909	-2.67379	1.0409	-3.14355	20.3462	10.1609	0.00400977	0.00685237	DDB_G0270766	Short-chain dehydrogenase/reductase family protein	NA
3.35849	2.84985	3.24906	-4.06145	-5.39596	23.1201	103.336	1.4128e-06	4.6247e-05	DDB_G0289699	H/ACA ribonucleoprotein complex subunit 2 (Nucleolar protein family A member 2)	nola2
3.35078	1.9236	-1.60738	1.96182	-5.62882	21.6932	83.5873	3.05119e-06	6.26096e-05	DDB_G0293308	Uncharacterized protein	NA
3.34616	2.68106	-1.43412	-0.900791	-3.6923	19.8858	44.4011	2.94446e-05	0.000204298	DDB_G0269488	Cytochrome b5 heme-binding domain-containing protein	NA
3.3327	1.6823	-0.536362	-0.915713	-3.56293	19.5654	30.2378	0.000112986	0.00048271	DDB_G0274791	COMM domain-containing protein 5	commd5
3.31605	2.91642	3.34153	-2.78269	-6.79131	22.4821	37.3327	5.42295e-05	0.000294566	DDB_G0270984	NA	rpl36a
3.31532	0.87626	-1.49812	0.934015	-3.62748	22.9111	83.6032	3.04908e-06	6.26096e-05	DDB_G0289993	Peroxisomal acyl-coenzyme A oxidase 1 (EC 1.3.3.6)	acox1
3.30669	1.74165	-2.31118	-0.256983	-2.48019	19.0229	67.0357	6.76672e-06	9.4044e-05	DDB_G0293142	D.discoideum genomic DNA of retrotransposable element TRE5-A ORF1	NA
3.27774	1.05043	-2.42351	0.278615	-2.18327	18.8805	8.52343	0.00676121	0.010498	DDB_G0281603	G domain-containing protein	NA
3.27526	1.14342	-3.36938	2.57091	-3.62021	20.4706	24.6563	0.000227592	0.000780539	DDB_G0294631	Roadblock/LAMTOR2 domain-containing protein	NA
3.27289	3.20575	-4.00989	2.8677	-5.33645	19.7364	55.4611	1.33512e-05	0.000130774	DDB_G0292468	Kri1-like C-terminal domain-containing protein	NA
3.26087	2.74956	-2.81857	-0.142625	-3.04924	20.5183	11.6172	0.00266009	0.00490999	DDB_G0276963	Ras guanine nucleotide exchange factor H (RasGEF domain-containing protein H)	gefH
3.25896	0.39581	-1.98473	0.871965	-2.54201	18.0357	3.95321	0.0509183	0.060156	DDB_G0270920	Uncharacterized protein	NA
3.25872	0.765744	-1.37524	1.94368	-4.59291	21.2876	19.2616	0.000522397	0.00141452	DDB_G0294070	ORF425	DidioMp26
3.25419	3.05151	-2.80936	1.61171	-5.10805	19.6953	10.0153	0.00418855	0.00710196	DDB_G0270640	UDENN domain-containing protein	NA
3.24701	1.97428	-3.64297	2.31716	-3.89547	20.4035	107.594	1.21965e-06	4.44957e-05	DDB_G0275343	Uncharacterized protein	NA
3.23868	0.917577	-0.24013	-0.341146	-3.57498	24.7646	34.693	7.00862e-05	0.000347193	DDB_G0285465	NA	nog1
3.23796	1.55007	-1.28448	0.725791	-4.22935	19.7576	17.611	0.000702532	0.0017513	DDB_G0275179	Adenosine deaminase (EC 3.5.4.4)	ADA2
3.23795	2.67299	-1.17621	-1.25445	-3.48028	20.4134	19.0894	0.000538211	0.00144518	DDB_G0285921	SMP-LTD domain-containing protein	NA
3.22409	2.47046	-1.51037	-1.1223	-3.06188	20.44	5.25467	0.0255004	0.0328175	DDB_G0277047	Ubiquitin-activating enzyme E1 C-terminal domain-containing protein	NA
3.21357	3.51996	-1.27645	-0.843293	-4.61379	20.3851	12.3767	0.0021836	0.00419664	DDB_G0269362	FERM domain-containing protein B	frmB
3.19427	1.91135	-1.23753	-0.341424	-3.52667	18.3811	8.79461	0.00616873	0.00977059	DDB_G0275269	Beta-ketoacyl-[acyl-carrier-protein] synthase I (EC 2.3.1.41)	NA
3.19311	1.12711	-0.68213	0.273411	-3.9115	22.8485	30.9224	0.000104562	0.000458465	DDB_G0287609	Alpha/beta hydrolase fold-3 domain-containing protein	NA
3.18956	1.24838	-0.493348	-0.603808	-3.34079	20.2768	9.49421	0.0049173	0.00812871	DDB_G0278925	DUF4460 domain-containing protein	NA
3.18609	2.85412	3.05832	-3.58423	-5.5143	24.3666	132.479	5.7076e-07	4.05008e-05	DDB_G0293700	40S ribosomal protein S21	rps21
3.18495	0.515051	-0.951348	0.394059	-3.14271	24.9061	35.5317	6.44759e-05	0.000328433	DDB_G0274111	ATP-dependent 6-phosphofructokinase (ATP-PFK) (Phosphofructokinase) (EC 2.7.1.11) (Phosphohexokinase)	pfkA
3.17361	3.66637	-2.63741	-2.04931	-2.15326	19.4993	23.9068	0.000252772	0.00084039	DDB_G0272542	5'-AMP-activated protein kinase subunit gamma (AMPK subunit gamma)	prkag
3.17343	2.67925	-2.24312	-0.296045	-3.31352	19.0363	13.0316	0.0018566	0.00369924	DDB_G0292850	Phosducin-like protein 1	phlp1
3.17334	1.70922	-4.02054	2.86615	-3.72817	20.3353	50.7316	1.83473e-05	0.000154139	DDB_G0291332	Phospholipid/glycerol acyltransferase domain-containing protein	NA
3.16093	0.944132	-2.32348	2.54931	-4.33089	20.5366	11.2578	0.00293155	0.00532288	DDB_G0274115	NA	abcG12
3.15514	5.29276	-2.95812	-1.76001	-3.72977	19.9612	50.3504	1.88465e-05	0.000156003	DDB_G0292738	NmrA-like domain-containing protein	NA
3.14319	2.48855	-2.88966	1.31295	-4.05504	20.3074	14.7179	0.00125965	0.00274384	DDB_G0282229	ER membrane protein complex subunit 7 homolog	NA
3.13962	0.932573	-1.39167	0.772251	-3.45278	17.6439	6.57763	0.0140737	0.0194817	DDB_G0279111	AAA+ ATPase domain-containing protein	NA
3.13268	1.67911	2.46933	-3.40921	-3.87192	22.2027	28.1621	0.000144399	0.000571983	DDB_G0284861	Eukaryotic translation initiation factor 5A (eIF-5A) (eIF-4D)	eif5a
3.12803	2.41007	-1.51471	-1.86176	-2.16164	19.1998	6.16861	0.016749	0.0227582	DDB_G0283017	Uncharacterized protein	NA
3.11327	0.564566	-2.34062	0.540923	-1.87814	25.818	7.47423	0.00986231	0.0143861	DDB_G0281823	Peptidase S8 and S53 domain-containing protein	V4-7
3.10249	3.20299	-2.87711	1.95485	-5.38322	21.5931	59.5431	1.03555e-05	0.00011687	DDB_G0292586	Regulator of chromosome condensation domain-containing protein	NA
3.09666	1.43504	-2.03637	1.32761	-3.82293	20.1668	25.4899	0.000203209	0.000721647	DDB_G0275795	PH domain-containing protein DDB_G0275795	NA
3.09591	4.17649	0.541879	-3.11023	-4.70404	21.7976	37.5331	5.32213e-05	0.000292263	DDB_G0285433	Phosducin-like protein 2	phlp2
3.09547	3.01903	-3.97226	-0.72057	-1.42168	23.9436	50.6909	1.83998e-05	0.000154291	DDB_G0279451	Developmentally-regulated GTP-binding protein 2 homolog (DRG-2)	drg2
3.09524	2.53024	-3.72677	4.45525	-6.35397	21.9537	53.0741	1.56215e-05	0.00014141	DDB_G0282515	Thioredoxin domain-containing protein	NA
3.08849	3.82846	-2.15821	-0.946796	-3.81195	19.9011	12.9092	0.00191273	0.00378842	DDB_G0290555	WD repeat-containing protein DDB_G0290555	NA
3.07519	2.84186	-3.71256	0.979134	-3.18362	19.7497	16.5415	0.000862684	0.00205647	DDB_G0291440	Ubiquinone biosynthesis monooxygenase COQ6, mitochondrial (EC 1.14.13.-)	coq6
3.06658	1.83353	-1.10609	-0.148644	-3.64538	18.8013	13.5525	0.00163977	0.00335631	DDB_G0267796	MI domain-containing protein	NA
3.05942	2.99802	-2.74964	-0.965689	-2.34211	19.0816	23.5873	0.000264576	0.000870895	DDB_G0291113	Saposin B domain-containing protein	NA
3.04818	4.20425	3.29692	-3.67527	-6.87408	21.5824	129.594	6.18603e-07	4.15839e-05	DDB_G0278721	Cysteine proteinase 4 (EC 3.4.22.-)	cprD
3.04534	0.127696	-2.44307	3.89501	-4.62498	19.7546	8.56654	0.00666236	0.0103671	DDB_G0284195	Negative elongation factor B	NA
3.03967	2.99899	-4.54414	1.30972	-2.80425	22.0019	8.7819	0.006195	0.00979498	DDB_G0284065	RapGAP/RanGAP domain-containing protein	NA
3.02756	1.44044	-2.24165	0.25635	-2.4827	18.56	6.84512	0.0126123	0.01777	DDB_G0289583	DUF814 family protein	NA
3.0138	2.11822	-1.0628	1.02382	-5.09305	22.2094	35.233	6.6406e-05	0.000332621	DDB_G0280435	Dynactin 150 kDa subunit	dynA
3.01181	3.76951	-2.62901	-0.488964	-3.66334	19.4918	58.4422	1.10713e-05	0.000119554	DDB_G0278883	UspA domain-containing protein	NA
2.99609	3.07279	-4.67251	-4.31614	2.91977	21.7822	44.2367	2.98336e-05	0.000206678	DDB_G0276679	Cep192/Spd-2-like domain-containing protein	NA
2.99131	4.73277	-2.14122	-1.18578	-4.39708	19.6666	14.7256	0.00125753	0.00274087	DDB_G0271242	UPF0522 protein C	NA
2.99039	1.78936	-2.26083	-0.321431	-2.19749	19.6116	4.52566	0.0369913	0.0453998	DDB_G0276515	t-SNARE coiled-coil homology domain-containing protein	NA
2.98343	2.13125	-2.2024	-1.02853	-1.88374	18.5404	11.0814	0.00307764	0.00554344	DDB_G0283947	Uncharacterized protein	NA
2.97809	1.63092	-3.8287	2.75941	-3.53972	19.5377	12.9115	0.00191163	0.00378842	DDB_G0282287	Uncharacterized protein	NA
2.9751	0.620734	-1.41594	2.09654	-4.27644	18.7411	11.6686	0.00262389	0.00485631	DDB_G0293248	Golgi reassembly stacking protein	grpA
2.96988	2.06753	-4.20519	1.25811	-2.09034	26.5161	7.44378	0.00997679	0.0145296	DDB_G0274381	V-type proton ATPase proteolipid subunit (V-ATPase 16 kDa proteolipid subunit) (Vacuolar proton pump 16 kDa proteolipid subunit)	vatP
2.96326	0.863414	-1.12314	0.468952	-3.17249	23.8673	28.455	0.000139347	0.000558256	DDB_G0274511	Probable serine carboxypeptidase CPVL (EC 3.4.16.-)	cpvl
2.9468	2.0419	-0.0899367	-1.19547	-3.70329	21.8496	32.3607	8.93054e-05	0.000408681	DDB_G0268020	2-oxoisovalerate dehydrogenase subunit beta, mitochondrial (EC 1.2.4.4) (3-methyl-2-oxobutanoate dehydrogenase) (Branched-chain alpha-keto acid dehydrogenase E1 component beta chain) (BCKDE1B) (BCKDH E1-beta)	bkdB
2.94523	2.63949	0.74064	-1.66627	-4.65908	19.8111	81.796	3.30008e-06	6.48919e-05	DDB_G0279743	tRNAHis guanylyltransferase catalytic domain-containing protein	NA
2.93837	2.14364	-1.75611	0.896615	-4.22252	18.8934	32.1951	9.09112e-05	0.000414765	DDB_G0292406	Ras-related protein Rab-4	rab4
2.93555	1.08459	-2.15751	0.553184	-2.41581	18.7534	3.03991	0.0901072	0.101514	DDB_G0270202	Pre-rRNA-processing protein TSR2 homolog	NA
2.93387	1.10313	-0.301935	-0.271577	-3.46348	23.3897	10.5586	0.00356848	0.00624518	DDB_G0275447	Myosin ID heavy chain	myoD
2.93203	2.06568	-2.21661	1.83178	-4.61288	20.4174	70.1948	5.73301e-06	8.49203e-05	DDB_G0291324	Carbohydrate-binding domain-containing protein	NA
2.92183	1.58287	-3.90053	1.41216	-2.01634	20.177	4.23734	0.0433077	0.0522407	DDB_G0273795	Uncharacterized protein	NA
2.9217	4.2072	-5.48657	4.16601	-5.80834	21.0649	122.911	7.50625e-07	4.18785e-05	DDB_G0268090	Glycoside hydrolase family 18 protein	NA
2.90679	2.05	-0.523632	-0.351406	-4.08175	25.2782	59.7215	1.02452e-05	0.000116089	DDB_G0267850	Ribosomal protein L1 family protein	NA
2.90569	2.02171	2.37065	-2.866	-4.43205	20.1797	12.6614	0.00203315	0.00398055	DDB_G0286289	RBR-type E3 ubiquitin transferase (EC 2.3.2.31)	NA
2.86622	3.80494	-3.40965	-1.39295	-1.86856	18.8347	38.629	4.81082e-05	0.000276315	DDB_G0280805	KRR1 small subunit processome component (KRR-R motif-containing protein 1)	NA
2.86599	2.73127	-2.97612	0.253778	-2.87492	20.0795	15.2755	0.00111734	0.00249221	DDB_G0292862	Palmitoyl-protein thioesterase 3 (PPT-3) (EC 3.1.2.22) (Palmitoyl-protein hydrolase 3)	ppt3
2.85112	3.55256	-5.4688	0.559114	-1.49399	22.1336	51.6638	1.71954e-05	0.00014977	DDB_G0270018	Uncharacterized protein	NA
2.84406	2.06818	-2.73045	0.968723	-3.1505	20.0909	10.8161	0.0033152	0.00587169	DDB_G0292400	Charged multivesicular body protein 2a homolog 2 (Vacuolar protein-sorting-associated protein 2B)	chmp2a2
2.84225	2.58472	-1.26176	-0.975623	-3.18959	19.0241	10.45	0.00368265	0.00638298	DDB_G0277131	Pleckstrin domain-containing protein	gxcBB
2.8368	4.20801	0.784137	-2.70273	-5.12621	20.382	28.4659	0.000139163	0.000558014	DDB_G0295681	Peptidylprolyl isomerase (EC 5.2.1.8)	NA
2.8247	0.768916	-1.46826	0.486669	-2.61203	18.7283	10.4242	0.00371042	0.00642123	DDB_G0274175	Reticulon-like protein	NA
2.81831	1.06404	-0.867342	0.0358902	-3.0509	23.373	14.5478	0.00130759	0.00282402	DDB_G0279613	Aldehyde dehydrogenase domain-containing protein	NA
2.81305	-0.0625022	-1.9385	1.50043	-2.31248	18.5125	12.5755	0.0020771	0.00404375	DDB_G0273547	S-adenosylmethionine-dependent methyltransferase domain-containing protein	NA
2.80059	2.07159	-2.38209	0.0766171	-2.56671	17.9856	3.87663	0.0532518	0.0626929	DDB_G0291312	Mitochondrial substrate carrier family protein A	mcfA
2.79446	3.52123	-3.48828	0.840694	-3.6681	18.9254	13.9698	0.0014888	0.00312543	DDB_G0295709	Ubiquitin-fold modifier 1	ufm1
2.7927	1.09071	-1.01982	1.7424	-4.60599	19.0733	11.6369	0.00264618	0.00488752	DDB_G0289881	Autophagy protein 5	atg5 apg5
2.79037	0.891753	-2.1722	0.650084	-2.16001	23.1948	14.269	0.00139127	0.00296493	DDB_G0287371	Probable adenosine deaminase (EC 3.5.4.4) (Adenosine aminohydrolase)	ada
2.78558	1.12182	-1.78935	2.01214	-4.1302	19.6255	15.8964	0.000982013	0.0022637	DDB_G0291344	Carboxylic ester hydrolase (EC 3.1.1.-)	NA
2.78223	1.68554	-3.17672	2.39272	-3.68377	19.2739	10.6702	0.00345576	0.00607602	DDB_G0292040	Protoporphyrinogen oxidase (PPO) (EC 1.3.3.4)	ppox hemG
2.77969	3.7462	1.42543	-2.77854	-5.17279	20.942	39.1032	4.60898e-05	0.000271484	DDB_G0293588	Geranylgeranyl pyrophosphate synthase (GGPP synthase) (GGPPSase) (EC 2.5.1.-) ((2E,6E)-farnesyl diphosphate synthase) (Dimethylallyltranstransferase) (EC 2.5.1.1) (Farnesyl diphosphate synthase) (Farnesyltranstransferase) (EC 2.5.1.29) (Geranylgeranyl diphosphate synthase) (Geranyltranstransferase) (EC 2.5.1.10)	ggps1
2.77828	2.28207	-2.20053	2.10524	-4.96506	20.4533	101.531	1.50635e-06	4.67799e-05	DDB_G0270864	Elongation factor 1 beta central acidic region eukaryote domain-containing protein	NA
2.77754	1.8666	-2.03707	-1.18876	-1.41831	19.7617	39.7899	4.3353e-05	0.000262353	DDB_G0278147	Pleckstrin domain-containing protein	gxcW
2.75938	4.82323	1.00965	-2.5358	-6.05645	20.3552	69.386	5.97741e-06	8.73905e-05	DDB_G0279043	Ankyrin repeat-containing protein DDB_G0279043	NA
2.75813	1.94292	-2.49714	0.267856	-2.47177	18.7746	8.50157	0.00681206	0.0105629	DDB_G0281837	Protein Abitram (Actin-binding transcription modulator)	abitram
2.74929	4.08889	-1.85216	-0.726765	-4.25925	19.6495	12.1549	0.00231068	0.00438844	DDB_G0281729	Uncharacterized protein	NA
2.7376	1.13961	-2.88516	0.563874	-1.55593	25.0771	26.5784	0.000176135	0.000652638	DDB_G0290213	Vacuolar protein sorting-associated protein 45	vps45
2.73709	1.92273	-1.12376	0.319874	-3.85594	22.9729	32.6381	8.6695e-05	0.000399578	DDB_G0284817	rRNA-processing protein EBP2 homolog	NA
2.73207	1.3586	-2.60824	-0.114712	-1.36771	18.5398	7.58549	0.00945785	0.0139088	DDB_G0272348	TNF receptor-associated factor family protein DDB_G0272348	NA
2.7267	4.79008	-3.64334	-2.41479	-1.45865	20.4868	28.4457	0.000139504	0.000558387	DDB_G0281283	N-acetyltransferase domain-containing protein	NA
2.72125	4.79407	-0.257412	-3.18698	-4.07094	20.4576	25.974	0.00019056	0.000687574	DDB_G0275299	Ceroid-lipofuscinosis neuronal protein 5 homolog (Protein CLN5)	cln5
2.71875	2.79017	2.24436	-2.77988	-4.9734	20.7618	36.697	5.75926e-05	0.000305564	DDB_G0271374	GP-PDE domain-containing protein	NA
2.71338	2.04729	-1.74218	-0.121239	-2.89726	18.3922	18.742	0.000572015	0.00150984	DDB_G0277381	Circularly permutated Ras protein 1 (DdiCPRas1)	cpras1
2.68704	1.36385	-1.94747	3.09781	-5.20123	20.0344	49.4045	2.01617e-05	0.00016302	DDB_G0281103	Uncharacterized protein	gpt10
2.67128	1.11842	-1.52969	1.21027	-3.47029	19.9456	7.87156	0.00851018	0.0127018	DDB_G0283177	Uncharacterized protein	NA
2.65112	2.07227	2.26035	-2.60905	-4.3747	19.6438	45.1944	2.76556e-05	0.000197359	DDB_G0276569	Elongator complex protein 5	NA
2.64661	3.89999	-3.18391	-1.32197	-2.04073	20.0459	26.0045	0.000189798	0.000685922	DDB_G0288271	Leucine carboxyl methyltransferase 1 (EC 2.1.1.233)	NA
2.63302	2.77853	-2.9531	1.41599	-3.87443	21.1163	42.2161	3.5192e-05	0.00023202	DDB_G0269716	Peptidase C39-like domain-containing protein	NA
2.60238	2.00124	-2.30591	0.198394	-2.4961	19.2848	10.1103	0.00407087	0.00693836	DDB_G0284571	Rho GTPase-activating protein gacC (GTPase activating factor for raC protein C)	gacC
2.591	2.30495	-1.66002	2.13033	-5.36626	20.2392	19.8898	0.000469459	0.00130734	DDB_G0291414	NA	NA
2.589	2.47315	-3.87876	2.7995	-3.98289	19.7768	39.1955	4.57094e-05	0.000270828	DDB_G0271836	GrpB family protein	NA
2.58883	1.55623	-1.64156	1.38043	-3.88394	17.9115	13.7634	0.00156115	0.00324107	DDB_G0290339	UDP-N-acetylglucosamine transferase subunit ALG14	ugt1
2.58598	3.5837	-2.1065	-2.41112	-1.65206	19.0659	15.1298	0.00115247	0.00255016	DDB_G0274043	Probable 2-aminoethanethiol dioxygenase (EC 1.13.11.19) (Cysteamine dioxygenase)	ado-1; ado-2
2.58508	3.4491	-1.82831	-1.18936	-3.0165	20.5459	7.81759	0.00867945	0.0129074	DDB_G0277573	Uncharacterized protein	NA
2.58124	5.07014	-2.59783	-0.995915	-4.05764	19.2844	30.6649	0.000107634	0.000467015	DDB_G0278493	Adenylate kinase isoenzyme 6 homolog (AK6) (EC 2.7.4.3) (Dual activity adenylate kinase/ATPase) (AK/ATPase)	NA
2.57773	1.97835	-2.38477	1.23828	-3.40958	19.683	35.4792	6.48101e-05	0.000329019	DDB_G0279155	THUMP domain-containing protein	NA
2.54624	1.73938	-2.16079	0.410521	-2.53535	18.3753	26.373	0.000180876	0.000663802	DDB_G0283403	Macro domain-containing protein	NA
2.54599	2.0091	-1.88196	-0.855095	-1.81803	18.7927	6.16104	0.0168043	0.0228128	DDB_G0285897	Type I phosphodiesterase/nucleotide pyrophosphatase family protein	NA
2.543	2.09492	-2.70707	1.08239	-3.01325	18.9738	7.11756	0.0113157	0.0161709	DDB_G0292416	TLDc domain-containing protein	NA
2.52985	1.61088	-2.0208	0.929444	-3.04936	18.5436	16.2215	0.000919435	0.00215721	DDB_G0292140	SET and MYND domain-containing protein DDB_G0292140 (EC 2.1.1.-)	NA
2.5286	1.83111	3.04694	-4.19375	-3.2129	21.4587	40.8525	3.95116e-05	0.000245408	DDB_G0274099	Calcium-binding protein E (Calcium-binding protein 5)	cbpE
2.52758	2.19331	-1.05597	0.0899657	-3.75489	22.9382	70.4343	5.6631e-06	8.41615e-05	DDB_G0285997	NA	abcF1
2.5273	1.72312	-3.17915	0.415121	-1.4864	22.5307	37.4206	5.37841e-05	0.000293563	DDB_G0269246	Dihydropyrimidinase (DHP) (DHPase) (EC 3.5.2.2) (Dihydropyrimidine amidohydrolase) (Hydantoinase)	pyd2
2.52449	4.05245	-2.74878	0.819013	-4.64717	20.0346	21.2969	0.000373463	0.00110778	DDB_G0288005	Patatin family protein	NA
2.51475	2.90714	-1.73287	-0.596871	-3.09216	19.6702	36.2379	6.01878e-05	0.000314415	DDB_G0292880	Protein-tyrosine-phosphatase	NA
2.50217	3.78803	2.89197	-3.91213	-5.27003	20.7566	134.496	5.40075e-07	4.05008e-05	DDB_G0276845	Uncharacterized protein	NA
2.49592	2.75617	-0.677846	2.30492	-6.87916	23.2824	132.418	5.7172e-07	4.05008e-05	DDB_G0273771	50S ribosomal protein L20	NA
2.49304	2.05718	-0.911864	-0.698483	-2.93988	23.482	17.6093	0.000702756	0.0017513	DDB_G0281483	Protein phosphatase 4 regulatory subunit 1	ppr1
2.48866	2.327	-3.35101	0.0814831	-1.54613	21.0742	14.4663	0.00133138	0.00285895	DDB_G0277993	Importin subunit alpha	NA
2.4773	0.996386	-2.99482	1.08772	-1.56658	23.718	16.4051	0.000886308	0.00209504	DDB_G0284407	Delta(14)-sterol reductase (EC 1.3.1.70) (C-14 sterol reductase) (Sterol C14-reductase)	erg24
2.47115	0.425002	-1.59146	0.931968	-2.23667	18.8641	11.0597	0.00309624	0.00557026	DDB_G0279575	THH1/TOM1/TOM3 domain-containing protein	NA
2.4667	3.52438	-5.49769	-4.01236	3.51896	21.8162	68.9904	6.10175e-06	8.80647e-05	DDB_G0273769	FNIP repeat-containing protein	NA
2.45967	2.97222	-2.56082	0.129506	-3.00057	19.0373	15.26	0.00112102	0.00249651	DDB_G0285491	Uncharacterized protein	NA
2.45061	1.10769	4.11464	-3.77091	-3.90203	20.2452	24.6468	0.000227893	0.000780975	DDB_G0283915	Esterase/lipase/thioesterase domain-containing protein	NA
2.44917	2.09211	-2.34929	0.287328	-2.47932	20.7025	38.2043	5.00123e-05	0.000282566	DDB_G0283021	Extracellular superoxide dismutase [Cu-Zn] 2 (EC-SOD 2) (EC 1.15.1.1)	sodB
2.44201	2.43835	-3.06076	-0.131448	-1.68814	20.5192	36.5967	5.81471e-05	0.000307681	DDB_G0286923	NADH:flavin oxidoreductase/NADH oxidase domain-containing protein	NA
2.43292	1.83136	-2.94398	-0.0853647	-1.23494	18.5607	11.6472	0.00263894	0.00487814	DDB_G0267472	LRRK family protein kinase Roco7	roco7
2.43036	1.84786	-4.09933	0.997627	-1.17651	23.4716	11.2736	0.00291892	0.00530424	DDB_G0279677	Density-regulated protein homolog	denr
2.42533	0.886172	-1.50493	0.97647	-2.78304	23.0543	32.8165	8.50673e-05	0.000394825	DDB_G0292036	Synembryn-A	NA
2.37179	2.62733	-1.18608	-1.22906	-2.58398	19.3115	7.58955	0.00944347	0.0138923	DDB_G0278795	Probable sentrin-specific protease 8 (EC 3.4.22.-) (Deneddylase) (Sentrin/sumo-specific protease senp8)	senp8
2.3681	2.3219	-1.91948	0.0398796	-2.8104	22.3937	59.165	1.05946e-05	0.000117487	DDB_G0284987	Flap endonuclease 1 (FEN-1) (EC 3.1.-.-) (Flap structure-specific endonuclease 1)	repG
2.36764	4.41265	-2.90086	-0.16666	-3.71276	20.1659	34.2148	7.35632e-05	0.000357727	DDB_G0274169	BolA-like protein DDB_G0274169	NA
2.3504	2.26819	-1.35984	-0.838091	-2.42066	19.9834	9.86275	0.00438686	0.00737641	DDB_G0283291	Probable iron/ascorbate oxidoreductase DDB_G0283291 (EC 1.14.-.-)	NA
2.34157	1.84127	-0.952206	-1.00387	-2.22676	19.0412	2.22579	0.162053	0.174534	DDB_G0284421	Putative mediator of RNA polymerase II transcription subunit 6 (Putative mediator complex subunit 6)	med6
2.33617	2.79236	-1.44787	1.10927	-4.78992	19.5493	110.68	1.10023e-06	4.44957e-05	DDB_G0291368	phosphoserine phosphatase (EC 3.1.3.3) (O-phosphoserine phosphohydrolase)	serB
2.32857	4.162	-3.57908	1.6216	-4.53309	20.2195	128.681	6.34796e-07	4.15839e-05	DDB_G0281089	Association with the SNF1 complex (ASC) domain-containing protein	prkab
2.32631	2.68218	-1.20878	0.0828022	-3.88251	17.9075	15.6568	0.00103164	0.00235692	DDB_G0267546	Thiamin pyrophosphokinase thiamin-binding domain-containing protein	NA
2.28458	2.85118	-1.05612	-0.971933	-3.10771	19.0354	25.5469	0.000201665	0.000718095	DDB_G0272018	Mevalonate kinase (MK) (EC 2.7.1.36)	mvk
2.26902	2.33077	-2.63704	-0.177196	-1.78556	19.621	7.81503	0.00868757	0.0129152	DDB_G0279661	HMG1/2 box-containing protein	NA
2.25979	2.87704	2.59314	-3.0581	-4.67187	20.2569	24.5342	0.000231471	0.00079143	DDB_G0268892	Transmembrane protein	NA
2.2591	3.69289	-4.0482	-0.207129	-1.69665	19.673	13.6791	0.00159198	0.00328911	DDB_G0285657	3'-5' exonuclease domain-containing protein	NA
2.25644	1.90932	-1.44757	0.415956	-3.13415	18.39	34.5994	7.07501e-05	0.000349329	DDB_G0282191	DNA polymerase alpha catalytic subunit (EC 2.7.7.7)	pola1
2.23189	1.14283	-3.12742	1.55341	-1.80071	19.9871	10.758	0.00337029	0.00594455	DDB_G0292918	alpha-1,2-Mannosidase (EC 3.2.1.-)	NA
2.21227	2.25953	-3.77596	1.71543	-2.41127	23.5747	10.7833	0.00334619	0.00590897	DDB_G0275141	WD40 repeat-containing protein	utp5
2.19153	2.37186	-1.9842	0.548598	-3.12779	19.1764	4.29386	0.0419685	0.0507886	DDB_G0283081	Phosphatidylinositol 3-kinase 2 (PI3-kinase) (PI3K) (PtdIns-3-kinase) (EC 2.7.1.137)	pikB
2.19135	3.12311	-1.70487	2.69618	-6.30577	23.2565	66.2895	7.04472e-06	9.52245e-05	DDB_G0281811	Chromatin target of PRMT1 protein C-terminal domain-containing protein	NA
2.18649	1.77223	-2.78409	0.664712	-1.83934	19.8035	30.6455	0.00010787	0.000467507	DDB_G0294074	Small ribosomal subunit protein uS12m (Ribosomal protein S12, mitochondrial) (MRP-S12) (S12mt)	mrps12
2.16773	4.19008	-1.04294	-1.00039	-4.31448	19.7224	76.1682	4.27014e-06	7.22874e-05	DDB_G0281505	Thioredoxin domain-containing protein	NA
2.15479	4.02006	-3.64152	2.41336	-4.94668	22.4065	22.7731	0.000297985	0.000944283	DDB_G0270132	ADF-H domain-containing protein	NA
2.14334	0.698952	-2.57114	1.62679	-1.89794	18.4018	4.4832	0.0378451	0.0463466	DDB_G0286757	Uncharacterized protein	NA
2.09378	0.172532	-1.87613	1.58392	-1.9741	19.0878	5.63756	0.0212617	0.028011	DDB_G0274001	SURF1-like protein	surf1-1; surf1-2
2.08557	3.79162	-1.68847	-1.97203	-2.2167	19.7199	27.1436	0.00016388	0.00062106	DDB_G0286197	Peptidase C45 hydrolase domain-containing protein	NA
2.08211	3.46653	-2.73692	-2.03685	-0.774874	24.6099	56.2933	1.26591e-05	0.000127308	DDB_G0290069	Phosphatidylinositol transfer protein 1 (PtdIns transfer protein 1) (DdPITP1)	pitA
2.08042	3.0835	-4.43072	0.661285	-1.39448	20.4157	11.8561	0.00249711	0.00466189	DDB_G0275985	Mitochondrial substrate carrier family protein	mcfH
2.06855	1.9059	-1.45085	1.17253	-3.69613	24.5618	51.5885	1.7285e-05	0.000149916	DDB_G0280533	Vegetative-specific protein V4	lmcB
2.06832	2.45794	-3.08512	2.03571	-3.47686	19.9501	9.91025	0.00432387	0.00729501	DDB_G0278643	Trafficking protein particle complex subunit 5	trappc5
2.06208	2.85386	0.519181	-2.67419	-2.76094	20.257	17.7039	0.000690472	0.00173242	DDB_G0280767	Peptidase M20 dimerisation domain-containing protein	NA
2.04361	1.97711	-3.53182	1.79336	-2.28226	20.4351	13.9418	0.00149836	0.00314405	DDB_G0289585	Leucine-rich repeat-containing protein	NA
2.03158	1.22821	-1.4496	2.50404	-4.31423	18.0881	12.77	0.00197922	0.003897	DDB_G0267852	Uncharacterized protein	NA
2.02911	2.01873	-2.1905	1.09404	-2.95138	19.4073	6.80912	0.0127974	0.017981	DDB_G0270006	Transcription factor jumonji, jmjC domain-containing protein	jcdI
2.02222	1.77868	-2.0916	-0.0199369	-1.68936	19.1157	10.6512	0.00347464	0.00610469	DDB_G0288965	Uncharacterized protein	NA
2.01018	2.28313	-2.39751	1.86575	-3.76154	19.6805	8.88043	0.00599503	0.00956953	DDB_G0290017	J domain-containing protein	NA
1.99562	1.0411	-1.38583	1.37037	-3.02127	22.6026	3.94579	0.0511388	0.0603612	DDB_G0268616	Centrosomal protein 224 (CP224)	mtaA
1.97965	3.62853	-2.30087	0.953876	-4.26119	19.2974	10.1372	0.00403829	0.00689326	DDB_G0283097	B box-type domain-containing protein	NA
1.96636	1.84092	-1.06316	-0.745905	-1.99821	20.1059	17.9912	0.0006548	0.00167247	DDB_G0269898	IPT/TIG domain-containing protein	NA
1.9623	3.7155	-2.75885	-2.10085	-0.818098	19.1284	14.2421	0.0013997	0.00297985	DDB_G0280853	GATA zinc finger domain-containing protein 21	gtaU
1.94636	1.61843	-2.17722	0.166848	-1.55442	24.6089	8.65427	0.00646676	0.0101569	DDB_G0292736	1-phosphatidylinositol 4,5-bisphosphate phosphodiesterase (EC 3.1.4.11) (Phosphoinositide phospholipase C) (PLC)	plc
1.93809	1.55579	-1.39305	1.75199	-3.85282	19.9551	38.5044	4.86575e-05	0.000277699	DDB_G0284811	Uncharacterized protein	NA
1.93271	2.81279	-0.578694	-1.40219	-2.76462	19.5902	5.54786	0.0221697	0.0290795	DDB_G0275925	Uncharacterized protein	wdr68
1.91568	0.960079	-2.50016	1.02995	-1.40555	27.8345	35.384	6.54214e-05	0.000330631	DDB_G0275355	propionyl-CoA carboxylase (EC 6.4.1.3)	pccA
1.89656	0.61512	-0.904854	2.70781	-4.31464	23.8993	79.5434	3.65085e-06	6.71268e-05	DDB_G0282297	Formin-B	forB
1.87749	3.08579	-1.77309	-0.510339	-2.67984	19.7837	7.53791	0.0096282	0.0141362	DDB_G0283877	tRNA-dihydrouridine synthase 2-like protein	dus2l
1.87628	2.87688	-0.73695	-0.97849	-3.03772	19.3943	12.2135	0.00227623	0.00433206	DDB_G0280257	Uncharacterized protein	NA
1.85494	1.40058	-2.38939	0.41568	-1.28181	22.8674	20.3653	0.00043385	0.00123465	DDB_G0295721	GCN5-related N-acetyltransferase	nat13
1.81239	4.27598	-3.5246	-0.411235	-2.15254	19.665	35.3238	6.58117e-05	0.000331427	DDB_G0268824	EngB-type G domain-containing protein	NA
1.79877	2.98277	1.31817	-2.79162	-3.30808	20.6745	33.1898	8.17851e-05	0.000384023	DDB_G0269466	BSD domain-containing protein	NA
1.79606	1.78149	-2.47088	1.62464	-2.73132	19.3308	29.5109	0.000122898	0.000510996	DDB_G0271312	Splicing factor subunit	sf3b5
1.78866	1.95961	-1.30649	1.13101	-3.5728	24.7001	60.3584	9.86302e-06	0.000113011	DDB_G0275295	UDP-glucose 4-epimerase (EC 5.1.3.2) (Galactowaldenase) (UDP-N-acetylglucosamine 4-epimerase) (UDP-GlcNAc 4-epimerase) (EC 5.1.3.7) (UDP-galactosamine 4-epimerase) (UDP-GalNAc 4-epimerase) (UDP-galactose 4-epimerase)	galE
1.78419	3.95462	4.30745	-4.11919	-5.92706	21.984	14.8996	0.00121088	0.00265805	DDB_G0289161	Thioesterase domain-containing protein	NA
1.77202	0.582541	-1.62272	1.27672	-2.00856	18.9393	8.88535	0.00598527	0.00956072	DDB_G0267698	Rhodanese domain-containing protein	NA
1.75185	1.23184	-2.62702	1.57699	-1.93366	19.9603	8.2327	0.00747881	0.0113774	DDB_G0277257	Uncharacterized protein	NA
1.74672	1.89362	-2.96641	0.812456	-1.48639	20.1985	21.7994	0.000345302	0.00104848	DDB_G0268522	Proteasome assembly chaperone 3	psmG3
1.7345	3.59787	-2.03542	-0.841529	-2.45543	18.588	24.9736	0.000217895	0.000754176	DDB_G0270924	Uncharacterized protein	NA
1.72042	1.73721	-2.37791	-0.11591	-0.963809	22.8939	28.1606	0.000144425	0.000571983	DDB_G0292626	OBG-type G domain-containing protein	NA
1.66846	2.23169	-1.43978	0.753533	-3.2139	23.0926	50.9288	1.80956e-05	0.000152879	DDB_G0268114	Uncharacterized protein	NA
1.63471	1.61526	-2.70345	1.42817	-1.97469	23.2427	29.0067	0.000130426	0.000531884	DDB_G0290449	GCN5-related N-acetyltransferase	NA
1.62934	5.71248	-5.07956	2.66178	-4.92404	21.1389	37.5878	5.29498e-05	0.000291573	DDB_G0270752	Cytochrome b5 domain-containing protein	NA
1.61924	0.766355	-1.90809	1.26446	-1.74196	18.7017	3.15896	0.0832451	0.0944451	DDB_G0278791	START domain-containing protein	NA
1.59192	1.10288	-2.04115	1.62672	-2.28037	17.7131	1.87388	0.214595	0.227263	DDB_G0275315	Uncharacterized protein	NA
1.5741	2.90086	-0.201056	-1.07755	-3.19636	22.6254	33.0356	8.31211e-05	0.00038858	DDB_G0268620	RAC family serine/threonine-protein kinase homolog (EC 2.7.11.1)	pkbA
1.56649	5.29406	-4.05483	1.43417	-4.23989	20.477	123.511	7.37386e-07	4.18785e-05	DDB_G0283795	COMM domain-containing protein 3	commd3
1.56263	1.25773	-1.61797	1.13731	-2.33969	18.2403	3.68035	0.0598764	0.0696882	DDB_G0275305	Non-specific serine/threonine protein kinase	NA
1.56147	2.40114	-1.51801	1.78961	-4.23421	19.8487	28.273	0.000142459	0.000567189	DDB_G0281819	Uncharacterized protein	NA
1.56042	2.10785	-1.57708	0.826651	-2.91784	23.6043	51.6316	1.72336e-05	0.000149813	DDB_G0291556	Protein arginine N-methyltransferase 1 (EC 2.1.1.319) (Histone-arginine N-methyltransferase PRMT1)	prmt1
1.55774	4.74832	-1.62048	-1.9308	-2.75477	19.6164	11.2597	0.00293003	0.00532227	DDB_G0287765	NADH:flavin oxidoreductase/NADH oxidase domain-containing protein	NA
1.55644	1.97059	-2.97862	1.86329	-2.4117	23.1953	16.0833	0.0009454	0.00219893	DDB_G0292016	von Willebrand factor A domain-containing protein DDB_G0292016	NA
1.5534	5.61527	-3.3962	0.938999	-4.71147	20.2065	52.6092	1.61193e-05	0.000143166	DDB_G0288989	Protein NipSnap homolog	nipsnap
1.54219	3.79491	-4.35886	0.489181	-1.46742	20.3883	53.9027	1.47815e-05	0.000138093	DDB_G0283199	Isochorismatase family protein 2B	NA
1.54177	1.38375	-2.63387	2.40192	-2.69358	18.5084	15.7696	0.00100788	0.00231437	DDB_G0276275	Uncharacterized protein	NA
1.54026	1.13164	-1.80808	1.47427	-2.33809	19.3988	3.06808	0.0884216	0.0998402	DDB_G0285029	Sideroflexin	sfxn
1.48003	2.908	-3.39417	-0.889424	-0.104432	20.0562	5.1217	0.0272189	0.0346563	DDB_G0293306	Ubiquitin-like modifier-activating enzyme 5	uba5
1.39023	4.31399	-3.60863	-1.03635	-1.05925	22.922	50.3923	1.87908e-05	0.000156003	DDB_G0274781	Recoverin family protein DDB_G0274781	NA
1.38858	0.883893	-1.91066	1.44539	-1.80719	19.7904	10.4761	0.00365478	0.00635423	DDB_G0276843	Letm1 RBD domain-containing protein	NA
1.36492	3.08925	-0.906127	2.03729	-5.58534	22.0737	61.5828	9.17778e-06	0.000108187	DDB_G0288563	Peptidase C1A papain C-terminal domain-containing protein	NA
1.34602	4.12841	-1.98704	-1.83496	-1.65242	18.8812	2.3246	0.150231	0.162306	DDB_G0273727	Mitotic spindle assembly checkpoint protein MAD2A (Mitotic arrest deficient 2-like protein 1) (MAD2-like protein 1)	mad2l1-1; mad2l1-2
1.34535	2.56021	-3.40715	2.66778	-3.16618	19.5544	8.6079	0.00656922	0.0102677	DDB_G0284577	NOT2/NOT3/NOT5 family protein	NA
1.31241	4.57995	-3.32733	3.26634	-5.83137	19.8316	83.1961	3.10345e-06	6.28212e-05	DDB_G0289671	AB hydrolase-1 domain-containing protein	NA
1.21861	0.875615	-2.11328	1.23989	-1.22083	19.3921	6.21268	0.0164315	0.0223605	DDB_G0276247	28S ribosomal protein S36, mitochondrial	NA
1.15634	4.96124	1.2158	-2.76469	-4.56869	20.4588	65.5483	7.33533e-06	9.74366e-05	DDB_G0280243	ATP synthase mitochondrial F1 complex assembly factor 1	NA
1.0797	5.00231	-2.38802	-1.56646	-2.12753	18.4182	28.8475	0.000132924	0.000538753	DDB_G0278277	SMP-LTD domain-containing protein	mdm12
0.943011	3.59067	-3.63616	-0.428759	-0.468757	21.805	25.0998	0.000214185	0.000746497	DDB_G0274439	BolA-like protein DDB_G0274439	NA
0.912202	4.33654	1.91357	-3.7113	-3.451	23.4934	49.4024	2.01648e-05	0.00016302	DDB_G0274705	Glutathione S-transferase domain-containing protein DDB_G0274705	NA
0.868695	3.00353	0.120475	1.57592	-5.56862	22.0611	22.2585	0.000321886	0.00100031	DDB_G0269890	NAD(P)H-hydrate epimerase (EC 5.1.99.6) (NAD(P)HX epimerase)	NA
0.856247	3.76288	-1.53655	2.49105	-5.57362	21.7911	33.7987	7.67684e-05	0.000365421	DDB_G0275787	Ubiquitin-conjugating enzyme E2 2 (EC 2.3.2.23) (E2 ubiquitin-conjugating enzyme 2) (Ubiquitin carrier protein ubc2) (Ubiquitin-protein ligase ubc2)	ubc2
0.80035	6.42377	0.220048	-4.95033	-2.49384	21.3832	59.235	1.05498e-05	0.000117487	DDB_G0270120	Succinate dehydrogenase [ubiquinone] iron-sulfur subunit, mitochondrial (EC 1.3.5.1) (Iron-sulfur subunit of complex II) (Ip)	sdhB
0.765437	4.71254	-1.10232	-1.47802	-2.89763	18.6952	18.6679	0.000579574	0.00152265	DDB_G0279937	VPS9 domain-containing protein	NA
0.701181	4.39582	-2.01745	-0.886885	-2.19266	18.3568	12.4336	0.00215239	0.00415393	DDB_G0285243	Uncharacterized protein	NA
0.62561	1.23346	-1.59863	4.13416	-4.3946	19.2154	12.6784	0.00202454	0.00396887	DDB_G0274695	SH3 and F-BAR domain-containing protein DDB_G0274695	NA
0.623783	3.23743	-3.04242	3.44412	-4.26291	20.203	39.3305	4.51603e-05	0.000268281	DDB_G0274021	Ribonucleoside-diphosphate reductase small subunit (EC 1.17.4.1) (Ribonucleotide reductase small subunit)	rnrB-1; rnrB-2
0.157183	4.21015	-3.60959	3.73243	-4.49018	23.9047	7.35293	0.0103286	0.0149789	DDB_G0272833	Glycoprotein 24A (gp24A) (Contact site B protein A)	csbA
0.00805049	2.89613	-1.75991	4.0885	-5.23277	19.8032	39.8941	4.29558e-05	0.000261392	DDB_G0272931	Mitochondrial import inner membrane translocase subunit Tim9	timm9
-0.0901129	3.28376	0.562805	3.32058	-7.07703	22.3976	62.8474	8.53221e-06	0.000104121	DDB_G0281243	DNA/RNA-binding protein Alba-like domain-containing protein	NA
-0.140136	2.26705	-1.67235	3.1016	-3.55617	23.3866	38.4484	4.89066e-05	0.000278415	DDB_G0283731	Uncharacterized transmembrane protein DDB_G0283731	NA
-0.282067	4.24115	0.161162	3.59315	-7.71339	22.9187	41.3753	3.778e-05	0.0002403	DDB_G0275913	NA	NA
-0.292152	2.13338	-1.40562	3.12221	-3.55782	18.6583	75.2069	4.47054e-06	7.41658e-05	DDB_G0282937	Putative uncharacterized protein DDB_G0282937	NA
-0.43155	3.19975	-1.40666	2.98401	-4.34555	22.322	53.7261	1.49556e-05	0.000139143	DDB_G0288305	Probable pyridoxal 5'-phosphate synthase subunit pdx2 (EC 4.3.3.6) (Pyridoxal 5'-phosphate synthase glutaminase subunit) (EC 3.5.1.2)	pdx2
-0.709443	4.02804	-2.38256	3.16408	-4.10011	19.2633	51.4314	1.74737e-05	0.000150343	DDB_G0267956	Abl interactor homolog	abiA
-0.99488	4.63434	-2.24969	4.64945	-6.03922	22.4678	109.366	1.14918e-06	4.44957e-05	DDB_G0268360	Uncharacterized protein	NA
-1.0567	1.5577	0.789262	6.32272	-7.61297	23.6643	15.6746	0.00102785	0.00235147	DDB_G0280287	Large ribosomal subunit protein bL25 L25 domain-containing protein	NA
-1.40557	3.77528	-2.36649	4.38062	-4.38384	19.8716	20.5539	0.000420673	0.00120799	DDB_G0287603	Uncharacterized protein	NA
-2.08032	3.15326	-1.68235	4.31166	-3.70226	19.3221	31.8412	9.4468e-05	0.000425815	DDB_G0282427	PHD zinc finger-containing protein	NA
-2.10394	4.36177	-2.55968	3.88473	-3.58289	19.461	17.899	0.000665989	0.00168955	DDB_G0278831	DUF4282 domain-containing protein	NA

## Sheet: Cluster 2
Hierarchical cluster 2 proteins sorted by ascending log fold change of abundance at the fruiting body stage
	Ribosomal subunits
	Ubiquitin-dependent protein degradation
	Calcium binding
LogFC of abundance relative to all other stages
Veg_vs_AllOthers	Agg_vs_AllOthers	Mound_vs_AllOthers	Culm_vs_AllOthers	Fruit_vs_AllOthers	AveExpr	F	P.Value	adj.P.Val	DDB_GID	Protein_names	Gene_Names
2.69545	3.82677	2.36201	2.50224	-11.3865	25.2622	394.069	1.03261e-08	2.32493e-05	DDB_G0292664	Calponin-homology (CH) domain-containing protein	NA
2.67208	3.42471	2.19044	2.79712	-11.0843	26.5787	32.051	9.23391e-05	0.000420188	DDB_G0287995	60S acidic ribosomal protein P1 beta	rplp1B
1.16279	4.15028	2.59831	2.98485	-10.8962	23.3464	65.9043	7.19389e-06	9.66987e-05	DDB_G0276425	Nuclear transport factor 2 (NTF-2)	nutf2
2.66353	3.27615	2.83958	1.7164	-10.4957	25.6628	59.8041	1.01945e-05	0.000116089	DDB_G0268302	Large ribosomal subunit protein eL38 (60S ribosomal protein L38)	rpl38
2.22763	-0.803438	3.98394	4.82685	-10.235	24.3567	285.251	3.40684e-08	3.25953e-05	DDB_G0291221	DIRS ORF1	NA
1.07773	3.3935	2.70926	2.73845	-9.91894	25.5937	143.263	4.2865e-07	3.82531e-05	DDB_G0269520	Actobindin-B/C	abnB; abnC
1.40151	1.98055	3.05821	3.43372	-9.87398	24.6078	214.932	9.66829e-08	3.25953e-05	DDB_G0272756	Contact site B protein C	csbC
2.54921	1.95289	3.15768	2.13948	-9.79926	25.8121	111.8	1.06059e-06	4.44957e-05	DDB_G0289327	Severin	sevA
3.91495	1.55087	3.30127	1.02964	-9.79673	24.8181	45.487	2.70308e-05	0.000194832	DDB_G0277511	4-hydroxyphenylpyruvate dioxygenase (EC 1.13.11.27) (4-hydroxyphenylpyruvic acid oxidase) (4HPPD) (HPD) (HPPDase)	hpd
4.14571	3.11063	2.12564	0.367716	-9.74969	22.7354	221.218	8.69498e-08	3.25953e-05	DDB_G0269790	Alpha-glucosidase	gaa
1.70916	2.89702	2.39102	2.74113	-9.73832	27.1412	209.623	1.06002e-07	3.25953e-05	DDB_G0277859	Myosin, essential light chain (EMLC) (Myosin light chain alkali)	mlcE
2.9139	3.2718	1.82438	1.45432	-9.4644	24.1257	62.0751	8.91931e-06	0.000106535	DDB_G0268042	CS domain-containing protein	NA
2.82198	2.61815	0.771776	3.2226	-9.43451	24.1759	66.587	6.93217e-06	9.47841e-05	DDB_G0287773	Probable glycine cleavage system H protein 1, mitochondrial	gcvH1
1.61706	2.53762	2.30057	2.94708	-9.40233	24.453	74.7028	4.58041e-06	7.41658e-05	DDB_G0287811	Chaperonin Cpn10 family protein	cpn10A
2.55981	3.49585	1.32041	1.95771	-9.33378	23.3054	93.6224	2.02266e-06	5.26477e-05	DDB_G0291091	Roadblock/LAMTOR2 domain-containing protein	mapbpip
2.06141	2.28465	2.18392	2.54006	-9.07004	24.2783	202.224	1.20984e-07	3.25953e-05	DDB_G0290783	Uncharacterized protein	rabG2
0.86021	4.54848	1.05819	2.41083	-8.87771	22.0928	34.6402	7.04593e-05	0.000348274	DDB_G0291362	DNA-directed RNA polymerases I and III subunit rpc19	rpc19
2.01144	3.47399	1.24695	2.00454	-8.73692	24.2831	179.102	1.8903e-07	3.25953e-05	DDB_G0272394	Probable NADH dehydrogenase [ubiquinone] 1 alpha subcomplex subunit 5	ndufa5
4.31866	1.3794	1.74153	1.18487	-8.62446	20.4664	156.707	3.08593e-07	3.40669e-05	DDB_G0281699	Small ribosomal subunit protein mS29	NA
1.51032	2.95354	1.98144	2.14014	-8.58544	25.0494	201.996	1.21485e-07	3.25953e-05	DDB_G0272969	Proteasome subunit beta	psmB1
-0.669523	0.138713	4.58031	4.49874	-8.54825	23.7078	83.1398	3.11106e-06	6.28212e-05	DDB_G0279681	Calcium-binding EF-hand domain-containing protein	NA
2.08745	2.26531	1.53547	2.54354	-8.43177	23.3291	168.3	2.37522e-07	3.40669e-05	DDB_G0285783	NADH dehydrogenase [ubiquinone] 1 alpha subcomplex subunit 12	ndufa12
1.50257	2.15182	2.39716	2.31139	-8.36294	23.6803	54.5291	1.41843e-05	0.000134943	DDB_G0281093	Large ribosomal subunit protein eL43 (60S ribosomal protein L37a)	rpl37A
3.81301	1.083	2.45386	0.923796	-8.27367	22.3623	45.6209	2.67508e-05	0.000194832	DDB_G0270356	Protein erg2 homolog	erg2
2.39758	3.14436	1.33704	1.35846	-8.23744	22.4663	142.959	4.31996e-07	3.82531e-05	DDB_G0285489	Multifunctional methyltransferase subunit TRM112-like protein	NA
2.40963	2.01237	1.74683	2.06074	-8.22956	22.9498	74.8913	4.53893e-06	7.41658e-05	DDB_G0270438	NADH-ubiquinone oxidoreductase 21kDa subunit N-terminal domain-containing protein	NA
4.95305	1.66216	1.30299	0.309961	-8.22816	23.678	82.4569	3.20536e-06	6.40618e-05	DDB_G0281663	Autocrine proliferation repressor protein A (PhoPQ-activated pathogenicity-related protein)	aprA
1.45079	4.86063	0.875222	1.01347	-8.20012	21.9131	23.9131	0.000252546	0.00084039	DDB_G0273977	Signal recognition particle 14 kDa protein (SRP14)	srp14-2
1.70331	2.64671	1.0559	2.74426	-8.15019	25.5158	260.66	4.75073e-08	3.25953e-05	DDB_G0289609	CBS domain-containing protein DDB_G0289609	NA
1.67397	2.96021	1.42603	1.98301	-8.04322	22.9143	106.679	1.25817e-06	4.44957e-05	DDB_G0288785	Calcium-binding protein L	cbpL
2.96141	1.50032	2.66039	0.808832	-7.93095	25.396	68.8064	6.1607e-06	8.80842e-05	DDB_G0284167	RNA-binding region RNP-1 domain-containing protein	NA
5.069	2.12712	1.75835	-1.03345	-7.92102	22.7711	117.407	8.87239e-07	4.36176e-05	DDB_G0280255	Probable malate dehydrogenase 3 (EC 1.1.1.37)	mdhC
2.38259	2.04258	0.924304	2.55479	-7.90427	22.5897	23.2845	0.000276418	0.000897413	DDB_G0283311	Uncharacterized protein	NA
2.46321	2.06001	4.67947	-1.32036	-7.88233	22.2715	67.1511	6.72498e-06	9.37541e-05	DDB_G0272350	Sphingosine kinase related protein	sgkC
4.52214	1.51356	1.13697	0.682281	-7.85494	22.2795	45.2664	2.75002e-05	0.000196874	DDB_G0290157	Protein kinase 2 (PK2) (EC 2.7.11.1)	pkgB
0.838556	2.42583	1.66798	2.89487	-7.82724	23.2312	88.4315	2.48779e-06	5.74478e-05	DDB_G0276789	Uncharacterized protein	NA
2.71979	2.34274	0.504189	2.22493	-7.79166	22.8773	68.8203	6.15622e-06	8.80842e-05	DDB_G0290147	Large ribosomal subunit protein uL30m	NA
2.19076	-3.00947	4.59828	3.97494	-7.75451	23.1284	152.982	3.3704e-07	3.40669e-05	DDB_G0286553	Ras-related protein Rab-21 (Ras-related protein RabB)	rab21
1.51945	1.96816	2.14589	2.1175	-7.75101	22.5069	224.801	8.19556e-08	3.25953e-05	DDB_G0273249	NA	hspE
1.37742	3.18843	1.62098	1.51802	-7.70485	26.7667	111.33	1.077e-06	4.44957e-05	DDB_G0270658	Acyl-CoA-binding protein (ACBP) [Cleaved into: SDF-2]	acbA
2.90133	1.25247	2.77605	0.733053	-7.6629	26.2039	23.9919	0.000249742	0.000832412	DDB_G0276473	NAD-dependent epimerase/dehydratase family protein	NA
3.71431	1.36315	1.6993	0.811886	-7.58864	23.6825	15.9025	0.000980796	0.00226256	DDB_G0269086	Uncharacterized abhydrolase domain-containing protein DDB_G0269086 (EC 3.-.-.-)	NA
1.62382	0.417565	2.63951	2.9018	-7.58269	22.4013	80.0621	3.56604e-06	6.69902e-05	DDB_G0278275	Ribulose-phosphate 3-epimerase (EC 5.1.3.1)	rpe
1.75724	3.31311	1.15211	1.35726	-7.57972	28.6961	63.4919	8.22534e-06	0.000102301	DDB_G0270380	Ribosomal protein eL8/eL30/eS12/Gadd45 domain-containing protein	rpl30
3.89876	1.08077	0.240424	2.33707	-7.55703	22.1284	55.7046	1.31439e-05	0.000129854	DDB_G0275865	Uncharacterized protein	NA
3.36364	1.75855	0.849958	1.56341	-7.53556	22.3583	57.9647	1.14013e-05	0.000122529	DDB_G0274305	Uncharacterized protein	NA
1.66283	2.54992	1.90201	1.39608	-7.51084	25.5358	41.2961	3.80361e-05	0.0002403	DDB_G0269104	EF-hand domain-containing protein	calB
2.12785	2.48509	1.14426	1.72387	-7.48107	22.582	25.062	0.000215288	0.000748907	DDB_G0292420	Large ribosomal subunit protein mL53 (39S ribosomal protein L53, mitochondrial) (L53mt) (MRP-L53)	mrpl53
2.54976	2.35629	0.680224	1.88125	-7.46752	22.9234	123.149	7.45343e-07	4.18785e-05	DDB_G0278889	Large ribosomal subunit protein bL27m (39S ribosomal protein L27, mitochondrial) (L27mt) (MRP-L27)	mrpl27
3.15848	2.90543	0.78635	0.607236	-7.45749	22.3629	177.543	1.95196e-07	3.25953e-05	DDB_G0275625	tRNAHis guanylyltransferase catalytic domain-containing protein	NA
2.36367	4.67342	-0.448102	0.852121	-7.44111	26.7824	116.577	9.10515e-07	4.36176e-05	DDB_G0288907	Methyltransferase (EC 2.1.1.-)	smt1
4.39844	2.79272	-1.18924	1.38842	-7.39034	21.9502	121.685	7.78611e-07	4.20033e-05	DDB_G0287397	TatD-related deoxyribonuclease	NA
3.36395	-0.565335	2.71927	1.8623	-7.38019	21.899	37.5992	5.28936e-05	0.000291573	DDB_G0292604	Ribosomal protein/NADH dehydrogenase domain-containing protein	NA
2.54639	-1.02479	3.48937	2.33687	-7.34784	21.8776	34.1713	7.38898e-05	0.000358511	DDB_G0275025	Putative protein disulfide-isomerase DDB_G0275025 (EC 5.3.4.1)	NA
2.24015	1.98519	2.00166	1.08516	-7.31216	22.8623	28.2762	0.000142404	0.000567189	DDB_G0277729	Uncharacterized protein	NA
2.2912	2.22032	2.3155	0.469485	-7.2965	23.4443	18.5822	0.000588475	0.00153992	DDB_G0275885	RRM domain-containing protein	NA
-2.92677	0.360108	5.35335	4.40401	-7.1907	23.5835	87.8965	2.54313e-06	5.74478e-05	DDB_G0277833	Cofilin-1B	cofA, cofB
5.98252	3.1436	-2.11799	0.173995	-7.18213	21.3933	72.0289	5.22411e-06	8.13834e-05	DDB_G0276899	Glutathione S-transferase domain-containing protein	NA
2.10428	1.71017	2.05354	1.3137	-7.1817	22.7108	63.7322	8.11453e-06	0.000102223	DDB_G0290671	Probable geranylgeranyl transferase type-2 subunit beta (EC 2.5.1.60) (Geranylgeranyl transferase type II subunit beta) (GGTase-II-beta) (Rab geranyl-geranyltransferase subunit beta) (Rab GG transferase beta) (Rab GGTase beta) (Rab geranylgeranyltransferase subunit beta) (Type II protein geranyl-geranyltransferase subunit beta)	rabggta
3.70995	1.30244	1.35855	0.792989	-7.16394	21.6144	43.6624	3.12447e-05	0.000213822	DDB_G0274813	Uncharacterized protein	NA
3.53985	1.18188	1.79232	0.638022	-7.15207	23.5662	202.5	1.20379e-07	3.25953e-05	DDB_G0272813	NA	cdk1
2.09682	1.18535	2.4117	1.41201	-7.10589	22.97	134.453	5.40703e-07	4.05008e-05	DDB_G0270088	Uncharacterized protein	NA
1.72518	1.76095	1.87514	1.74213	-7.1034	24.3705	52.6878	1.60337e-05	0.000142688	DDB_G0292122	Proteasome subunit alpha type	psmA2
2.29249	1.92955	0.849576	2.01814	-7.08976	22.0982	87.4699	2.58839e-06	5.77005e-05	DDB_G0269342	Uncharacterized protein	NA
3.29595	1.66457	1.98344	0.0979747	-7.04193	23.6189	92.5571	2.10847e-06	5.42541e-05	DDB_G0280759	Uncharacterized protein	NA
2.72972	2.81018	0.333144	1.1686	-7.04164	21.7038	120.105	8.16639e-07	4.32626e-05	DDB_G0288385	Uncharacterized protein	NA
1.4198	2.8031	0.706363	2.07149	-7.00075	22.5756	44.8654	2.83804e-05	0.000199371	DDB_G0283925	NADAR domain-containing protein	NA
2.85858	0.906471	2.94962	0.261754	-6.97643	21.9919	56.14	1.27831e-05	0.000127916	DDB_G0285875	HEAT repeat-containing protein 1 homolog	heatr1
2.00067	2.89495	1.17514	0.884909	-6.95568	22.6919	17.9332	0.000661808	0.00168368	DDB_G0287693	UBC core domain-containing protein	ubc9
3.53143	1.59955	1.20233	0.594415	-6.92773	21.9587	30.1572	0.000114035	0.000485808	DDB_G0292632	Putative folylpolyglutamate synthase (EC 6.3.2.17) (Folylpoly-gamma-glutamate synthetase) (FPGS) (Tetrahydrofolate synthase) (Tetrahydrofolylpolyglutamate synthase)	folC
1.48194	0.237403	3.58457	1.60108	-6.90499	21.6888	126.604	6.73687e-07	4.15839e-05	DDB_G0278117	NA	sec61b
4.1589	-3.81358	4.28314	2.25714	-6.8856	22.922	55.0222	1.37356e-05	0.000132874	DDB_G0272684	Dihydropteridine reductase (EC 1.5.1.34) (Quinoid dihydropteridine reductase)	qdpr
3.50156	2.80913	0.333712	0.236571	-6.88098	21.4398	37.2524	5.46402e-05	0.000295727	DDB_G0281793	2'-5' RNA ligase family protein	NA
4.12872	0.416856	0.656087	1.67562	-6.87728	22.2141	41.6781	3.68211e-05	0.000238363	DDB_G0281677	40S ribosomal protein S26	rps26
3.61393	1.467	1.45944	0.321671	-6.86204	24.5453	33.6079	7.82971e-05	0.000370738	DDB_G0287913	Probable ornithine aminotransferase (EC 2.6.1.13) (Ornithine--oxo-acid aminotransferase)	oatA
1.61577	1.55105	2.00722	1.68357	-6.85761	27.279	89.9968	2.33441e-06	5.64425e-05	DDB_G0271668	Large ribosomal subunit protein eL36 (60S ribosomal protein L36)	rpl36
3.24003	4.25582	-0.336166	-0.305714	-6.85397	23.3231	66.6647	6.90315e-06	9.47841e-05	DDB_G0278295	Putative phosphatidylglycerol/phosphatidylinositol transfer protein DDB_G0278295	NA
-0.0184287	2.69731	1.70436	2.46048	-6.84372	22.2333	45.3302	2.73634e-05	0.000196206	DDB_G0285999	EF-hand domain-containing protein	cnbB
3.69716	1.28472	1.70613	0.130451	-6.81847	26.6646	22.0134	0.000334127	0.00102422	DDB_G0270212	Galactose-binding domain-containing protein	DD7-1
2.64712	2.64359	0.270246	1.23646	-6.79742	23.2805	185.906	1.64834e-07	3.25953e-05	DDB_G0284939	Thioredoxin domain-containing protein	NA
1.77453	1.86869	1.49184	1.63568	-6.77074	24.2315	121.474	7.83539e-07	4.20033e-05	DDB_G0288265	10 kDa heat shock protein, mitochondrial (Hsp10) (10 kDa chaperonin) (Chaperonin 10) (CPN10)	hspe1
3.09651	1.58732	2.64276	-0.569624	-6.75696	21.6084	163.958	2.61427e-07	3.40669e-05	DDB_G0286959	Uncharacterized protein	NA
2.07874	2.79593	2.14064	-0.259062	-6.75625	21.0269	18.5962	0.000587002	0.00153857	DDB_G0287081	Calcineurin-like phosphoesterase domain-containing protein	NA
1.317	2.19296	0.454458	2.79095	-6.75536	23.6846	37.3619	5.40809e-05	0.00029447	DDB_G0267668	Small heat shock protein hspL	hspL
1.13778	0.484689	3.11662	2.01322	-6.75231	21.6627	50.0927	1.91938e-05	0.000157513	DDB_G0278349	Transformer-2 protein homolog	tra2
2.25289	2.91886	0.349846	1.22758	-6.74917	21.6454	16.5472	0.000861709	0.00205523	DDB_G0282863	Small nuclear ribonucleoprotein G (snRNP-G)	snrpG
1.45047	2.2683	1.98577	1.02506	-6.7296	22.8926	106.525	1.26481e-06	4.44957e-05	DDB_G0267622	Signal recognition particle 9 kDa protein (SRP9)	srp9
3.37281	1.16282	2.18651	-0.0180765	-6.70406	23.8174	64.0155	7.98629e-06	0.000101876	DDB_G0289325	Succinate--CoA ligase [ADP/GDP-forming] subunit alpha, mitochondrial (EC 6.2.1.4) (EC 6.2.1.5) (Succinyl-CoA synthetase subunit alpha) (SCS-alpha) (p36)	scsA
3.80351	1.69828	1.55549	-0.359529	-6.69775	24.9146	45.5039	2.69953e-05	0.000194832	DDB_G0286427	Uricase (EC 1.7.3.3) (Urate oxidase)	uox
1.62841	4.47961	0.296339	0.286667	-6.69102	20.9876	135.572	5.24561e-07	4.05008e-05	DDB_G0294072	Small ribosomal subunit protein uS7m (Ribosomal protein S7, mitochondrial) (MRP-S7) (S7mt)	mrps7
4.21706	-0.0914364	2.29859	0.237515	-6.66173	21.3769	68.5011	6.26014e-06	8.89255e-05	DDB_G0293032	WD40 repeat-containing protein	NA
-0.027799	1.87502	2.61515	2.15158	-6.61395	21.3265	39.6765	4.37905e-05	0.000263269	DDB_G0277901	NA	apm3
3.16929	2.18698	1.04206	0.208168	-6.60651	22.3113	102.461	1.4572e-06	4.6247e-05	DDB_G0289941	RRM domain-containing protein	NA
1.03285	2.21307	1.06639	2.29267	-6.60497	23.5199	32.7163	8.59768e-05	0.00039708	DDB_G0295657	NADH dehydrogenase [ubiquinone] iron-sulfur protein 4, mitochondrial	ndufs4
-0.354268	2.44842	3.07899	1.42459	-6.59773	22.408	44.7634	2.861e-05	0.000200671	DDB_G0278793	Regulator of microtubule dynamics protein 1 (Protein FAM82B)	NA
2.82001	1.71825	2.52976	-0.489474	-6.57854	23.0627	23.798	0.000256714	0.000849986	DDB_G0290141	Small ribosomal subunit protein eS17 (40S ribosomal protein S17)	rps17
3.52487	-0.932266	1.53467	2.37915	-6.50641	21.7215	69.6812	5.88669e-06	8.63445e-05	DDB_G0290415	Uncharacterized protein	NA
6.14984	-0.380306	4.25633	-3.52499	-6.50086	21.8781	70.4698	5.65283e-06	8.41615e-05	DDB_G0350614	ATPase subunit 8	atp8
0.561529	3.47593	1.47859	0.984789	-6.50085	22.704	78.8629	3.76605e-06	6.76184e-05	DDB_G0292074	COMM domain-containing protein 1	commd1
6.09279	2.09884	-0.499277	-1.21076	-6.48159	20.9625	55.2394	1.35437e-05	0.000132007	DDB_G0267786	PH domain-containing protein	NA
5.30119	0.992143	-0.534195	0.713396	-6.47253	23.3878	143.28	4.28458e-07	3.82531e-05	DDB_G0294054	Uncharacterized mitochondrial protein Mp36 (ORF796)	DidioMp36
3.26138	-0.112517	2.02105	1.2984	-6.46831	23.5952	102.046	1.47884e-06	4.6568e-05	DDB_G0284963	AMP-dependent synthetase/ligase domain-containing protein	NA
0.968968	0.823389	2.48173	2.1742	-6.44828	22.2368	20.8354	0.000401944	0.00117073	DDB_G0295807	Short-chain dehydrogenase/reductase family protein	NA
4.17342	1.55662	1.16645	-0.451451	-6.44504	24.63	32.9973	8.3457e-05	0.000389437	DDB_G0288461	Hydroxymethylglutaryl-CoA synthase A (HMG-CoA synthase A) (EC 2.3.3.10) (3-hydroxy-3-methylglutaryl coenzyme A synthase A)	hgsA
1.11077	1.92758	1.22555	2.17205	-6.43594	21.4345	74.4541	4.63588e-06	7.45549e-05	DDB_G0283763	GrpE protein homolog, mitochondrial (dRoe1)	grpE
1.35913	1.19649	2.40379	1.47257	-6.43199	22.7912	62.6705	8.61895e-06	0.000104712	DDB_G0283767	Dynacortin	dct
1.79352	2.10982	1.06316	1.44369	-6.41019	22.4548	16.2058	0.000922329	0.00215977	DDB_G0292688	COMM domain-containing protein 8	commd8
4.00379	1.34585	-0.124059	1.17386	-6.39944	21.5571	25.4336	0.000204746	0.000725962	DDB_G0269688	Protein SDA1	sdad1
2.88061	-2.78105	3.00007	3.2829	-6.38254	20.7623	42.1924	3.52621e-05	0.000232142	DDB_G0273577	Uncharacterized protein DDB_G0273449/DDB_G0273577	NA
3.58616	0.378486	1.65173	0.761151	-6.37753	22.0436	64.8547	7.62121e-06	9.94734e-05	DDB_G0282095	Beta-lactamase family protein	NA
3.05147	0.150666	1.88261	1.2741	-6.35885	20.1391	83.6554	3.0422e-06	6.26096e-05	DDB_G0288375	Lissencephaly-1 homolog (DdLIS1)	lis1
2.99915	-0.896122	4.48462	-0.229424	-6.35823	21.0956	57.6757	1.1607e-05	0.000123515	DDB_G0293530	Penta-EF hand domain-containing protein 2 (Apoptosis-linked gene 2 protein homolog B) (Dd-ALG-2b) (DdPEF-2)	pefB
1.80825	1.68284	1.03564	1.82883	-6.35556	20.6722	28.4902	0.000138754	0.000556872	DDB_G0275633	DEAD/DEAH box helicase	NA
2.12723	1.26936	2.23318	0.715636	-6.34541	26.6402	14.3483	0.0013668	0.00291968	DDB_G0274131	Actin-17 (EC 3.6.4.-) (Actin-2-sub 2)	act17
3.85092	0.342021	1.29826	0.841653	-6.33286	22.7966	30.2423	0.000112929	0.00048271	DDB_G0283275	Large ribosomal subunit protein uL4m	NA
2.08599	2.03372	0.55961	1.64674	-6.32606	25.2143	36.729	5.74175e-05	0.000305564	DDB_G0275537	Cytochrome c domain-containing protein	cytC
2.09194	0.510368	0.0614892	3.64206	-6.30586	20.9108	39.6127	4.40388e-05	0.000264057	DDB_G0277135	Trafficking protein particle complex subunit	trappc3
2.01397	0.912168	1.03206	2.34301	-6.3012	24.847	16.5618	0.000859224	0.00205257	DDB_G0269238	Uncharacterized protein	rab11A
2.76949	0.188281	2.97908	0.338171	-6.27502	23.7311	17.2704	0.000749099	0.00184327	DDB_G0282379	Large ribosomal subunit protein eL28 (60S ribosomal protein L28)	rpl28
3.85567	1.01365	2.18056	-0.85055	-6.19933	22.3004	60.2711	9.91428e-06	0.00011331	DDB_G0269934	Regulator of chromosome condensation domain-containing protein	NA
3.22574	2.32806	-0.179969	0.823649	-6.19748	23.2874	74.794	4.56028e-06	7.41658e-05	DDB_G0284071	Ribonucleoside-diphosphate reductase large subunit (EC 1.17.4.1) (Ribonucleotide reductase large subunit)	rnrA
1.16498	2.12235	1.30781	1.58668	-6.18182	22.3898	118.145	8.67186e-07	4.34962e-05	DDB_G0287985	adenine phosphoribosyltransferase (EC 2.4.2.7)	NA
1.34597	2.11443	2.06729	0.630348	-6.15803	21.8139	57.1592	1.19867e-05	0.000123515	DDB_G0278629	Leucine-rich repeat-containing protein	NA
2.4277	2.1168	0.810378	0.796884	-6.15176	22.8071	50.3637	1.88287e-05	0.000156003	DDB_G0279695	RNA recognition motif-containing protein RRM	NA
0.961654	2.22311	1.02252	1.93571	-6.14299	23.2549	14.4297	0.00134224	0.00287678	DDB_G0279001	Guanylate kinase (EC 2.7.4.8) (GMP kinase)	guk1
1.57475	1.39389	0.839046	2.32618	-6.13387	22.4353	111.785	1.06111e-06	4.44957e-05	DDB_G0291129	NADH dehydrogenase [ubiquinone] 1 alpha subcomplex subunit 6	ndufa6
4.23985	0.0206912	3.89005	-2.03139	-6.11921	20.284	20.5777	0.000419048	0.00120728	DDB_G0269062	Trafficking protein particle complex subunit 13 homolog	NA
3.75549	-0.119222	0.0280117	2.43323	-6.09751	21.4277	26.2092	0.000184774	0.000672084	DDB_G0276427	Oxysterol-binding protein 6 (OSBPf)	osbF
2.71529	1.10766	1.47851	0.79435	-6.09581	28.3192	84.8392	2.89126e-06	6.0916e-05	DDB_G0277803	Large ribosomal subunit protein uL4 (60S ribosomal protein L4)	rpl4
4.72597	0.153497	1.17028	0.0363208	-6.08608	23.512	17.2263	0.000755407	0.00185575	DDB_G0284093	Small ribosomal subunit protein uS9 (40S ribosomal protein S16)	rps16
1.45115	1.45309	0.434838	2.7263	-6.06538	23.0954	40.5631	4.05134e-05	0.000249224	DDB_G0269640	KOW domain-containing protein	NA
4.34027	1.10314	0.0226136	0.567617	-6.03364	20.199	19.1786	0.000529944	0.00142894	DDB_G0287537	U3 snoRNP protein	nop14
1.4733	2.81123	1.60036	0.14398	-6.02888	22.0831	35.9092	6.21372e-05	0.000320635	DDB_G0283533	Calcium-binding protein B	cbpB
3.5538	0.931319	1.30352	0.236815	-6.02545	24.8678	56.8139	1.22492e-05	0.000125441	DDB_G0284473	V-type proton ATPase subunit C (V-ATPase subunit C) (Vacuolar proton pump subunit C)	vatC
3.96328	2.66395	0.357483	-0.975989	-6.00872	27.3033	100.434	1.56705e-06	4.73585e-05	DDB_G0293724	Uncharacterized protein	NA
3.26249	0.238262	1.87205	0.618654	-5.99146	20.9563	38.0175	5.08801e-05	0.000286034	DDB_G0277987	Uncharacterized protein	gxcA
1.33075	1.44818	1.6425	1.54975	-5.97117	22.8637	89.4382	2.38773e-06	5.6739e-05	DDB_G0285855	Dynein light chain roadblock	dlcC
1.179	1.79359	2.27679	0.721207	-5.97059	20.3049	87.2961	2.60712e-06	5.7719e-05	DDB_G0269312	NUC153 domain-containing protein	NA
1.76864	1.57289	1.45561	1.16196	-5.9591	24.9414	71.3335	5.41002e-06	8.23505e-05	DDB_G0275027	RRM domain-containing protein	NA
3.77147	-1.81216	2.13302	1.84682	-5.93915	21.4481	113.288	1.0107e-06	4.44957e-05	DDB_G0292138	NA	NA
0.617979	2.34796	1.88165	1.03818	-5.88576	21.6923	78.9726	3.74717e-06	6.76184e-05	DDB_G0279357	Putative isoaspartyl peptidase/L-asparaginase (EC 3.4.19.5) (EC 3.5.1.1) (Beta-aspartyl-peptidase) (Isoaspartyl dipeptidase) (L-asparagine amidohydrolase) [Cleaved into: Putative isoaspartyl peptidase/L-asparaginase alpha chain; Putative isoaspartyl peptidase/L-asparaginase beta chain]	NA
2.43767	-0.20521	4.36902	-0.722332	-5.87914	20.3948	35.8882	6.22641e-05	0.000320723	DDB_G0285575	Alpha-ketoglutarate-dependent dioxygenase alkB (EC 1.14.11.-) (Alkylated DNA repair protein alkB)	alkB
0.188211	0.657359	2.40156	2.62357	-5.87071	23.4799	38.803	4.73546e-05	0.000274764	DDB_G0269472	Proteasome subunit beta type-2	psmB2
2.67482	2.21934	2.38072	-1.40595	-5.86893	22.1392	54.2694	1.44281e-05	0.000136491	DDB_G0275541	PIH1D1/2/3 CS-like domain-containing protein	NA
2.5869	-0.102655	1.39049	1.97325	-5.84798	22.7713	26.9466	0.000168024	0.000631037	DDB_G0285033	Rhamnolipids biosynthesis 3-oxoacyl-[acyl-carrier-protein] reductase	NA
3.14196	1.78689	-0.160917	1.06749	-5.83542	21.6173	88.7666	2.4539e-06	5.72535e-05	DDB_G0282489	Myosin heavy chain kinase D (MHCK-D) (EC 2.7.11.7)	mhkD
2.00492	-0.0190955	1.24645	2.59042	-5.82269	21.4303	87.2248	2.61485e-06	5.7719e-05	DDB_G0278063	Lon protease homolog, mitochondrial 1 (EC 3.4.21.53)	NA
2.88809	2.28881	0.0850468	0.520949	-5.7829	21.1625	64.0806	7.95716e-06	0.000101793	DDB_G0274457	Probable ubiquinone biosynthesis protein coq9, mitochondrial	coq9
2.13629	2.14975	-0.0143319	1.5	-5.77172	24.2127	98.053	1.70989e-06	4.96749e-05	DDB_G0275829	Large ribosomal subunit protein mL49	NA
3.94243	0.249957	0.764514	0.812235	-5.76913	21.3045	46.9987	2.40729e-05	0.000182775	DDB_G0268786	Uncharacterized protein	NA
-1.20279	1.97573	2.79828	2.18907	-5.76029	21.2577	66.2415	7.06307e-06	9.52245e-05	DDB_G0267560	Uracil phosphoribosyltransferase (UPRTase) (EC 2.4.2.9) (UMP pyrophosphorylase)	uprt
1.3717	0.406236	1.78066	2.19567	-5.75427	21.3751	118.109	8.68161e-07	4.34962e-05	DDB_G0289819	B box-type domain-containing protein	NA
1.01107	2.49171	1.72823	0.519448	-5.75045	23.3693	2.26696	0.156993	0.169449	DDB_G0283419	Uncharacterized protein	gpaI
3.11688	1.48646	0.666993	0.47369	-5.74403	25.1872	10.8398	0.00329307	0.00584037	DDB_G0282695	Uncharacterized protein	NA
1.34177	0.406218	1.94184	2.04974	-5.73958	20.7823	36.2045	6.0382e-05	0.000314699	DDB_G0294044	Small ribosomal subunit protein uS19m (Ribosomal protein S19, mitochondrial)	mrps19
-0.218608	3.45385	1.56297	0.91263	-5.71084	18.8586	38.0321	5.08119e-05	0.000286007	DDB_G0284881	F-actin binding domain-containing protein	NA
2.48954	0.811569	1.34127	1.0539	-5.69627	21.922	62.6298	8.63909e-06	0.000104712	DDB_G0268194	dCTP deaminase	NA
0.883822	2.24784	1.40766	1.13955	-5.67887	22.1822	24.8724	0.000220929	0.000762917	DDB_G0281601	39S ribosomal protein L28, mitochondrial	NA
2.45517	-2.01124	1.40812	3.82102	-5.67307	19.9303	43.1094	3.26841e-05	0.000221318	DDB_G0279019	Uncharacterized protein	NA
3.25968	0.928761	1.46027	0.00997391	-5.65869	24.9766	17.0415	0.000782604	0.00190696	DDB_G0292388	Large ribosomal subunit protein uL15 (60S ribosomal protein L27a)	rpl27a
3.21133	1.32926	1.53673	-0.439209	-5.63812	24.669	81.904	3.28436e-06	6.48661e-05	DDB_G0285429	Adenylosuccinate synthetase (AMPSase) (AdSS) (EC 6.3.4.4) (IMP--aspartate ligase)	purA
1.03611	0.457864	2.02126	2.10062	-5.61586	22.18	32.6122	8.69354e-05	0.000400138	DDB_G0277837	Cytochrome c oxidase subunit 7e (EC 7.1.1.9) (Cytochrome c oxidase polypeptide VIIe)	cxgE
1.89863	1.79906	2.1934	-0.328275	-5.56282	21.6125	45.157	2.77369e-05	0.000197545	DDB_G0271694	PH domain-containing protein	NA
2.48613	0.781151	2.06868	0.218323	-5.55428	26.5492	53.0574	1.5639e-05	0.00014141	DDB_G0272208	Isocitrate dehydrogenase [NADP] cytoplasmic (EC 1.1.1.42) (Cytosolic NADP-isocitrate dehydrogenase 1) (IDH 1) (IDP 1) (NADP(+)-specific ICDH 1) (Oxalosuccinate decarboxylase 1)	idhC
3.34338	-4.01736	8.7513	-2.53616	-5.54115	19.9458	43.9486	3.05311e-05	0.000210217	DDB_G0281637	SAP DNA-binding domain-containing protein	NA
2.6644	0.732905	1.05069	1.09046	-5.53846	25.6444	91.5349	2.19519e-06	5.49942e-05	DDB_G0289923	Serine--pyruvate aminotransferase (SPT) (EC 2.6.1.51) (Alanine--glyoxylate aminotransferase) (AGT) (EC 2.6.1.44)	agxt
0.315571	1.41276	1.09225	2.71494	-5.53552	20.5254	30.7759	0.000106297	0.000463151	DDB_G0272110	Glycogen synthase kinase-3 (GSK-3) (EC 2.7.11.26)	gskA
2.70587	2.13596	1.47141	-0.792037	-5.52119	21.6843	71.2169	5.44203e-06	8.23505e-05	DDB_G0295477	NA	nip7
1.33801	1.20474	0.675504	2.29832	-5.51657	24.494	40.7788	3.97637e-05	0.000246633	DDB_G0272476	Ribosomal protein/NADH dehydrogenase domain-containing protein	NA
3.13885	2.27279	0.814267	-0.710478	-5.51543	23.141	109.789	1.13314e-06	4.44957e-05	DDB_G0287859	E3 ubiquitin-protein ligase (EC 2.3.2.27)	NA
2.84661	-0.674603	1.69023	1.64751	-5.50975	23.0708	108.136	1.19753e-06	4.44957e-05	DDB_G0286383	GAF domain-containing protein	NA
2.64612	1.33167	-0.0298134	1.55618	-5.50416	20.7843	42.4839	3.44155e-05	0.000229088	DDB_G0270096	Uncharacterized protein	NA
3.51574	2.20952	-0.0459289	-0.190056	-5.48928	24.5497	16.5544	0.000860482	0.00205448	DDB_G0273247	Uncharacterized protein	NA
2.01032	0.616909	1.68901	1.16567	-5.48191	21.9949	19.2562	0.000522884	0.00141499	DDB_G0293714	Glutathione transferase	NA
2.06414	2.20569	0.042089	1.16759	-5.47952	22.501	59.1768	1.0587e-05	0.000117487	DDB_G0286953	FZ domain-containing protein	NA
0.423794	0.109467	1.48998	3.4295	-5.45273	20.9754	107.665	1.21672e-06	4.44957e-05	DDB_G0288417	Uncharacterized protein	NA
2.28466	1.12194	1.14895	0.865193	-5.42074	24.9136	53.2622	1.54255e-05	0.00014141	DDB_G0291081	Penta-EF hand domain-containing protein 1 (Apoptosis-linked gene 2 protein homolog A) (Dd-ALG-2a) (DdPEF-1)	pefA
3.71871	1.14421	1.44112	-0.915393	-5.38865	24.9439	17.7304	0.00068708	0.00172941	DDB_G0275501	Probable caffeoyl-CoA O-methyltransferase 2 (EC 2.1.1.104) (O-methyltransferase 6)	omt6
3.31022	-3.09116	3.85901	1.29701	-5.37508	19.9992	21.5816	0.000357168	0.00107508	DDB_G0291974	SH3 domain-containing protein	docA
1.03109	1.30642	1.83918	1.19198	-5.36867	20.7203	13.237	0.00176699	0.0035719	DDB_G0275055	COMM domain-containing protein 7	commd7
1.63369	-0.404426	3.55673	0.568261	-5.35426	21.9477	53.44	1.52432e-05	0.000140082	DDB_G0291916	Arginine biosynthesis bifunctional protein ArgJ, mitochondrial [Cleaved into: Arginine biosynthesis bifunctional protein ArgJ alpha chain; Arginine biosynthesis bifunctional protein ArgJ beta chain] [Includes: Glutamate N-acetyltransferase (GAT) (EC 2.3.1.35) (Ornithine acetyltransferase) (OATase) (Ornithine transacetylase); Amino-acid acetyltransferase (EC 2.3.1.1) (N-acetylglutamate synthase) (…	argJ
1.8679	2.51007	-0.0539613	1.02982	-5.35384	22.1087	10.9236	0.00321626	0.00573577	DDB_G0269746	Inositol-tetrakisphosphate 1-kinase (EC 2.7.1.134)	ITPK1
3.16527	2.01743	-0.0611741	0.227325	-5.34885	21.6074	77.282	4.05199e-06	7.04483e-05	DDB_G0279627	Uncharacterized protein	NA
1.19555	1.41819	1.08126	1.64716	-5.34216	21.5064	84.9482	2.87785e-06	6.0916e-05	DDB_G0268306	DNA-directed RNA polymerase subunit	rpb9
2.76586	0.229542	1.50182	0.835486	-5.33271	21.9871	87.717	2.56206e-06	5.74478e-05	DDB_G0268212	Helicase ATP-binding domain-containing protein	NA
2.25682	0.908125	2.3697	-0.219858	-5.31478	18.7792	20.4247	0.000429642	0.00122837	DDB_G0272416	Uncharacterized protein	NA
2.03487	0.275417	2.65459	0.330752	-5.29562	20.3641	101.587	1.50329e-06	4.67799e-05	DDB_G0291079	Cyclic GMP-binding protein C (EC 2.7.11.1) (Ras guanine nucleotide exchange factor T) (RasGEF domain-containing protein T)	gbpC
-0.780858	1.05707	2.60208	2.4113	-5.28959	22.7841	12.3441	0.00220167	0.00422236	DDB_G0280267	Allantoicase (EC 3.5.3.4) (Allantoate amidinohydrolase)	allC
1.6735	1.44898	0.905622	1.25715	-5.28525	21.8185	24.2583	0.000240545	0.000810154	DDB_G0269418	Osmotically inducible family protein	NA
1.69814	1.76089	0.340236	1.47959	-5.27885	21.5378	32.8924	8.43868e-05	0.000392556	DDB_G0275721	Uncharacterized protein	NA
2.8989	1.58634	2.86709	-2.07732	-5.27501	20.9485	31.1468	0.000101975	0.000450633	DDB_G0292650	Myb-like domain-containing protein	NA
-0.0552257	-0.474487	7.34596	-1.54545	-5.2708	21.232	15.7448	0.00101304	0.00232385	DDB_G0272308	40S ribosomal protein S29	rps29
2.77154	-0.336403	1.48479	1.32545	-5.24537	23.3254	8.1787	0.00762255	0.0115576	DDB_G0285681	Dolichol kinase	NA
4.2451	-1.43423	0.549198	1.87742	-5.23749	24.0696	20.214	0.00044479	0.00125652	DDB_G0269236	Rab GTPase	rab7A
3.74194	-1.82303	4.48649	-1.17865	-5.22676	21.7071	32.6913	8.62063e-05	0.000397732	DDB_G0293126	Uncharacterized protein	NA
2.45629	2.01243	0.696031	0.0602971	-5.22505	22.4184	17.1881	0.000760926	0.00186558	DDB_G0281561	Protein phosphatase 2C-related protein (TipA)	tipA
1.89388	0.48538	2.06236	0.768716	-5.21034	21.2615	67.9196	6.45518e-06	9.08365e-05	DDB_G0269166	Serine/threonine-protein kinase pakA (dPAKa) (EC 2.7.11.1) (dpak1)	pakA
2.84331	2.54751	0.0491629	-0.237111	-5.20287	21.3163	20.1345	0.000450689	0.00126999	DDB_G0293728	Uncharacterized protein	NA
1.86092	0.541717	2.61021	0.172525	-5.18537	22.3778	15.7074	0.0010209	0.00233711	DDB_G0280969	NA	psmA4
1.25311	0.885972	2.53781	0.506945	-5.18383	20.922	21.7399	0.000348495	0.00105649	DDB_G0274279	EARP-interacting protein homolog	eipr1
2.81249	-0.00246172	4.16564	-1.80601	-5.16965	24.2116	55.4138	1.3392e-05	0.000130811	DDB_G0289877	Small ribosomal subunit protein uS4 (40S ribosomal protein 1024) (40S ribosomal protein S9) (Vegetative-specific protein V12)	rps9
2.79663	1.84139	1.6531	-1.13	-5.16112	22.0858	96.9806	1.77961e-06	5.0925e-05	DDB_G0287557	RNA-binding protein pno1	pno1
1.38236	0.823358	4.05121	-1.11718	-5.13975	23.9803	84.1362	2.97972e-06	6.24078e-05	DDB_G0285277	60S ribosomal protein L17	rpl17
-1.17419	1.41699	3.59825	1.29832	-5.13937	21.8503	5.87432	0.019081	0.0254507	DDB_G0267390	Proteasome subunit beta	psmB6
1.03718	-0.181546	1.56307	2.71889	-5.1376	22.3506	13.5799	0.00162928	0.00334404	DDB_G0284911	Mitochondrial import inner membrane translocase subunit Tim10	timm10
4.52415	-0.616101	0.904512	0.318141	-5.13071	20.7777	29.5643	0.000122132	0.000508753	DDB_G0285655	Exocyst complex component Sec8	NA
3.08848	1.62199	-0.241421	0.646721	-5.11577	20.9906	24.197	0.000242622	0.000814985	DDB_G0273937	Uncharacterized protein	NA
1.96148	1.62028	1.14042	0.381581	-5.10377	20.0812	30.7919	0.000106105	0.000462975	DDB_G0269922	5'-3' exoribonuclease (EC 3.1.13.-)	xrn2
0.834705	1.38685	1.23082	1.63513	-5.0875	21.4513	21.3913	0.000367958	0.00109729	DDB_G0292006	GCN5-related N-acetyltransferase	NA
2.09306	0.760149	2.31109	-0.0936006	-5.0707	21.1516	89.432	2.38833e-06	5.6739e-05	DDB_G0284769	Charged multivesicular body protein 3 (Vacuolar protein-sorting-associated protein 24)	chmp3
1.66285	2.16605	1.21626	0.0238897	-5.06904	20.7742	58.841	1.0805e-05	0.000118498	DDB_G0278337	Uncharacterized protein	NA
2.69519	1.44461	0.352411	0.57534	-5.06756	23.532	69.0512	6.08243e-06	8.80647e-05	DDB_G0275981	Uncharacterized protein	NA
0.673729	2.06876	0.727527	1.58911	-5.05912	20.2015	13.3391	0.00172451	0.00350111	DDB_G0290885	Uncharacterized protein	NA
-0.243241	1.78055	2.87116	0.649286	-5.05776	19.7168	11.6524	0.00263525	0.00487333	DDB_G0278111	DNA-binding protein DDB_G0278111	NA
2.57019	1.67039	1.42988	-0.614177	-5.05629	25.1163	26.3433	0.000181576	0.000665286	DDB_G0289467	AAA ATPase domain-containing protein	DD8-14
2.119	0.410938	1.28877	1.20562	-5.02433	20.5253	28.3464	0.000141194	0.000563151	DDB_G0270776	DUF255 family protein	NA
3.38612	-1.26889	3.74249	-0.843026	-5.01669	21.3125	111.712	1.06364e-06	4.44957e-05	DDB_G0275667	Uncharacterized protein	NA
-1.45467	2.27802	2.94559	1.22188	-4.99082	23.5408	24.0456	0.000247853	0.000828567	DDB_G0272296	Small COPII coat GTPase SAR1A (EC 3.6.5.2)	sarA
1.18102	1.571	2.43448	-0.198797	-4.9877	25.9937	27.3234	0.000160208	0.000612725	DDB_G0293502	Large ribosomal subunit protein uL23 N-terminal domain-containing protein	rpl23a
0.988218	1.82371	0.691873	1.46771	-4.97151	21.4891	94.7415	1.93723e-06	5.21831e-05	DDB_G0271728	Uncharacterized protein	NA
3.15229	1.48518	0.537175	-0.206296	-4.96835	20.9209	24.3276	0.000238225	0.000805352	DDB_G0280313	Translocon-associated protein subunit beta	ssr2
2.59877	-1.57805	2.57212	1.36012	-4.95296	20.6449	57.069	1.20545e-05	0.000123931	DDB_G0267978	Serine/threonine-protein kinase 4 homolog B (EC 2.7.11.1) (Kinase responsive to stress B) (STE20-like kinase krsB)	krsB
3.92008	1.7749	-0.0461343	-0.695891	-4.95295	22.7304	78.8955	3.76043e-06	6.76184e-05	DDB_G0278981	RBR-type E3 ubiquitin transferase (EC 2.3.2.31)	NA
1.23096	0.299146	2.24504	1.17577	-4.95092	24.6818	18.0532	0.000647415	0.00165548	DDB_G0274123	Beta-ureidopropionase (EC 3.5.1.6) (Beta-alanine synthase) (N-carbamoyl-beta-alanine amidohydrolase)	pyd3
1.19682	0.470664	4.60067	-1.33529	-4.93287	21.1209	62.0187	8.94844e-06	0.0001066	DDB_G0272130	EF-hand domain-containing protein	NA
3.51309	-1.91074	1.09273	2.22823	-4.92331	21.5468	126.238	6.80843e-07	4.15839e-05	DDB_G0290403	MRPL25 domain-containing protein	NA
2.72777	0.568747	1.85446	-0.237711	-4.91326	22.6515	34.1944	7.37156e-05	0.000358081	DDB_G0283741	Large ribosomal subunit protein uL24 (60S ribosomal protein L26)	rpl26
1.87792	0.857324	0.903647	1.25755	-4.89643	24.3018	49.1882	2.04787e-05	0.000164493	DDB_G0287147	Guanine nucleotide-binding protein-like 3 homolog	gnl3
2.45186	0.102364	1.62197	0.710506	-4.88671	25.4604	44.7026	2.8748e-05	0.00020088	DDB_G0287013	Proline iminopeptidase (PIP) (EC 3.4.11.5) (Prolyl aminopeptidase)	NA
0.455496	0.407146	1.37739	2.63578	-4.87582	22.1481	67.2136	6.70252e-06	9.37313e-05	DDB_G0271984	Ras-related protein Rab-5A	rab5A
3.32201	1.00308	1.47905	-0.946351	-4.85779	20.6873	53.1195	1.55739e-05	0.00014141	DDB_G0286445	Tim44-like domain-containing protein	NA
1.0762	1.84238	1.00552	0.916402	-4.84051	21.0691	78.6724	3.79912e-06	6.76184e-05	DDB_G0274203	SH3 domain-containing protein	NA
1.02258	1.88836	0.855976	1.06574	-4.83266	23.1642	29.1749	0.00012785	0.00052659	DDB_G0275673	Large ribosomal subunit protein uL23m	NA
2.89787	1.01075	1.94347	-1.03582	-4.81627	23.962	92.383	2.12293e-06	5.43157e-05	DDB_G0295683	LIM-type zinc finger-containing protein	NA
1.01648	1.36726	1.08451	1.3477	-4.81595	21.2112	29.8997	0.000117466	0.000493975	DDB_G0288393	Uncharacterized protein	NA
4.31571	-2.98073	2.26074	1.21548	-4.8112	20.7728	63.9638	8.00949e-06	0.000101883	DDB_G0275651	Elongator complex protein 2 (ELP2)	elp2
3.05473	1.92778	0.165687	-0.338784	-4.80941	25.2547	48.5455	2.14587e-05	0.000169524	DDB_G0287587	Small aggregate formation protein	smlA
3.2588	-0.30071	1.12861	0.693323	-4.78003	19.8594	34.4523	7.18089e-05	0.000352239	DDB_G0274083	Uncharacterized protein	NA
2.09347	1.4536	1.48487	-0.252735	-4.77921	24.0013	48.7833	2.10892e-05	0.00016739	DDB_G0283803	Phosphatidylethanolamine-binding protein PEBP	NA
2.54354	0.628021	1.21072	0.385345	-4.76762	23.2098	32.0138	9.27121e-05	0.000420849	DDB_G0271884	Enoyl reductase (ER) domain-containing protein	NA
1.57674	1.70758	0.575466	0.906383	-4.76617	22.6948	41.3307	3.79241e-05	0.0002403	DDB_G0271136	GAF domain-containing protein	gafA
3.06597	1.01874	0.905097	-0.240649	-4.74916	24.2556	8.18207	0.00761347	0.011551	DDB_G0290481	Talin-A (Filopodin)	talA
2.8134	1.29513	0.227987	0.401298	-4.73782	21.5118	22.0513	0.000332198	0.00102129	DDB_G0284401	Methyltransferase domain-containing protein	NA
2.74876	1.90939	0.946844	-0.871498	-4.73349	19.6221	21.5176	0.000360752	0.00108154	DDB_G0282581	WD repeat domain phosphoinositide-interacting protein 3	wdr45l
3.72663	-0.0732671	1.18591	-0.139046	-4.70023	22.0888	21.7733	0.000346695	0.001052	DDB_G0279387	Large ribosomal subunit protein eL21 (60S ribosomal protein L21)	rpl21
3.11025	-0.275365	1.7619	0.0969503	-4.69374	22.3954	24.2054	0.000242338	0.000814985	DDB_G0292378	Flavohemoprotein A (EC 1.14.12.17) (DdFHa) (Flavohemoglobin A) (Hemoglobin-like protein A) (Nitric oxide dioxygenase A) (NO oxygenase A) (NOD A)	fhbA
2.4692	0.590614	0.0972505	1.53666	-4.69372	21.9915	15.9489	0.000971557	0.00224816	DDB_G0293012	NA	chdC
2.49715	-0.949785	2.11151	1.02782	-4.68669	24.2291	51.4139	1.74949e-05	0.000150343	DDB_G0283709	Oxysterol-binding protein 8 (OSBPh)	osbH
1.84328	1.29328	0.442671	1.08387	-4.6631	25.3907	80.3389	3.52181e-06	6.68021e-05	DDB_G0281957	AP-1 complex subunit gamma (Adaptor protein complex AP-1 subunit gamma) (Adaptor-related protein complex 1 subunit gamma) (Clathrin assembly protein complex 1 gamma large chain) (Gamma1-adaptin)	ap1g1
2.71575	1.41816	1.1718	-0.646798	-4.65892	25.3914	41.5071	3.73588e-05	0.000239298	DDB_G0283727	Uncharacterized protein	NA
1.5804	0.93448	-0.0110122	2.14706	-4.65093	20.9756	43.8317	3.08201e-05	0.000211882	DDB_G0278013	Uncharacterized protein	NA
2.27503	0.742207	1.25328	0.357964	-4.62848	28.2438	29.0006	0.00013052	0.000531884	DDB_G0269122	NA	cysA
1.90387	0.977879	0.659114	1.05496	-4.59582	20.5676	20.8905	0.000398401	0.00116418	DDB_G0278897	RGS domain-containing protein	NA
2.05546	0.86001	1.20342	0.454348	-4.57323	21.7664	54.9898	1.37645e-05	0.000132874	DDB_G0290971	TNF receptor-associated factor family protein DDB_G0290971	NA
2.48324	1.29615	0.608523	0.168054	-4.55597	20.0538	23.6155	0.000263505	0.000868006	DDB_G0269968	Uncharacterized protein	NA
1.84668	-0.833535	2.14968	1.39303	-4.55585	24.999	39.7763	4.34051e-05	0.000262353	DDB_G0270188	26S proteasome non-ATPase regulatory subunit 6 (26S proteasome regulatory subunit RPN7) (26S proteasome regulatory subunit S10)	psmD6
3.21552	1.47695	-0.43138	0.288396	-4.54948	26.8473	46.2803	2.54244e-05	0.000190176	DDB_G0277345	Small ribosomal subunit protein eS1 (40S ribosomal protein S3a)	rps3a
1.03459	0.472224	1.48335	1.5568	-4.54697	20.4601	17.8832	0.000667929	0.00169256	DDB_G0280965	G-protein alpha subunit family protein	gbqA
3.71894	-1.62303	1.82491	0.611022	-4.53185	20.3662	33.7329	7.72909e-05	0.000367132	DDB_G0294376	FCP1 homology domain-containing protein	fcpA
3.30981	-1.35566	0.409155	2.15781	-4.52112	20.3305	111.02	1.088e-06	4.44957e-05	DDB_G0276463	RasGTPase-activating protein	DG1112
2.24559	2.09071	-0.221627	0.402476	-4.51715	22.3317	33.1972	8.17221e-05	0.000384023	DDB_G0275847	RNA transcription, translation and transport factor protein	NA
-0.665754	1.89526	3.73837	-0.456123	-4.51175	19.6604	51.538	1.73454e-05	0.000149916	DDB_G0286393	Uncharacterized protein DDB_G0286393	NA
1.97696	-1.07797	3.82452	-0.216985	-4.50653	19.5339	28.5494	0.000137767	0.000554391	DDB_G0267524	Translocon-associated protein subunit gamma (Signal sequence receptor subunit gamma)	ssr3
1.99238	1.56518	1.39168	-0.471387	-4.47785	19.7617	16.1904	0.000925199	0.00216424	DDB_G0288155	Uncharacterized protein DDB_G0288155	NA
2.90592	1.20538	0.872572	-0.509862	-4.47401	21.9116	20.6964	0.000411056	0.00118818	DDB_G0281613	Uncharacterized protein	NA
1.34402	-0.868265	1.0486	2.94847	-4.47282	21.8617	34.3329	7.26842e-05	0.000354715	DDB_G0275525	Small heat shock protein hspK	hspK
1.32332	0.0419239	0.433237	2.66759	-4.46607	23.6392	30.7148	0.00010703	0.000465658	DDB_G0287749	Uncharacterized protein	NA
2.57472	-0.309443	1.12559	1.07047	-4.46134	24.1304	11.1934	0.00298387	0.00540699	DDB_G0279287	Probable cysteine desulfurase, mitochondrial (EC 2.8.1.7)	nfs1
3.10121	-0.193904	4.2076	-2.66048	-4.45443	20.062	63.363	8.28557e-06	0.0001025	DDB_G0289831	Predicted HD phosphohydrolase family protein	NA
3.02403	0.978203	0.657661	-0.209614	-4.45028	24.145	27.2242	0.000162221	0.000617718	DDB_G0270424	60S ribosomal protein L35a	rpl35a
1.87033	1.52514	0.508295	0.542514	-4.44628	20.3495	21.1564	0.000381856	0.00112606	DDB_G0291822	WD repeat-containing protein 92 homolog	dnaaf10
3.24218	0.697317	2.0631	-1.55652	-4.44609	25.5715	65.0709	7.5306e-06	9.88639e-05	DDB_G0267734	Methyltransferase type 11 domain-containing protein	NA
2.44062	1.13376	2.27256	-1.4282	-4.41873	24.1039	14.4333	0.00134118	0.00287678	DDB_G0268948	Putative methyltransferase DDB_G0268948 (EC 2.1.1.-)	NA
2.1037	1.93351	0.271389	0.104585	-4.41319	21.0565	21.2862	0.000374095	0.00110826	DDB_G0290921	BLOC-1 subunit 6	NA
1.49291	0.778161	1.47222	0.65614	-4.39943	23.5715	6.96489	0.0120203	0.0170223	DDB_G0277173	Vesicle-associated membrane protein 7B	vamp7B
2.449	0.487035	0.03412	1.4199	-4.39006	20.8381	35.6034	6.40234e-05	0.000326868	DDB_G0282195	Mitochondrial import inner membrane translocase subunit tim16 (Presequence translocated-associated motor subunit pam16)	timm16
2.49675	2.06035	0.532323	-0.702354	-4.38707	23.0613	37.7545	5.21346e-05	0.000290248	DDB_G0277349	Manganese/iron superoxide dismutase C-terminal domain-containing protein	NA
3.2701	-1.41351	1.33631	1.17464	-4.36754	19.5219	18.9537	0.000551101	0.00146928	DDB_G0267462	Inositol 5-phosphatase 4 (RhoGAP domain-containing protein)	Dd5P4
3.55047	0.457501	0.911702	-0.576245	-4.34343	25.2787	34.453	7.1804e-05	0.000352239	DDB_G0288273	Large ribosomal subunit protein uL16 (60S ribosomal protein L10)	rpl10
0.566587	-0.141874	6.43681	-2.52103	-4.34049	23.1766	48.4569	2.15984e-05	0.000170026	DDB_G0279061	Large ribosomal subunit protein eL31 (60S ribosomal protein L31)	rpl31
1.11817	0.646105	1.33248	1.22169	-4.31845	21.1217	29.962	0.000116624	0.000491719	DDB_G0283831	Golgi SNAP receptor complex member 1	NA
0.785442	0.876058	0.380302	2.27562	-4.31743	21.9003	12.7477	0.00199013	0.00391505	DDB_G0290233	GTPase activating protein homolog 1 (GTPase activating factor for raC protein BB) (Rho GTPase-activating protein gacBB)	mgp1
1.83447	-0.535128	1.02325	1.99394	-4.31654	20.5768	24.3419	0.00023775	0.000804348	DDB_G0279265	Glucose-induced degradation protein 8 homolog	NA
1.79601	-0.432098	1.494	1.43612	-4.29404	25.2762	37.4377	5.36983e-05	0.000293451	DDB_G0274449	Succinate--CoA ligase [GDP-forming] subunit beta, mitochondrial (EC 6.2.1.4) (GTP-specific succinyl-CoA synthetase subunit beta) (G-SCS) (GTPSCS) (Succinyl-CoA synthetase beta-G chain) (SCS-betaG)	scsB
2.33519	0.682346	-0.334761	1.58318	-4.26596	18.9099	17.0978	0.000774192	0.00189261	DDB_G0292108	ATP-dependent RNA helicase (EC 3.6.4.13)	NA
2.95064	-1.93794	3.28826	-0.0386185	-4.26234	21.2791	11.892	0.00247377	0.00462598	DDB_G0276243	ER membrane protein complex subunit 1	NA
2.4018	0.706357	1.04771	0.0849192	-4.24078	25.4717	24.5353	0.000231434	0.00079143	DDB_G0268664	Aspartate aminotransferase, mitochondrial (EC 2.6.1.1) (EC 2.6.1.7) (Kynurenine aminotransferase 4) (Kynurenine aminotransferase IV) (Kynurenine--oxoglutarate transaminase 4) (Kynurenine--oxoglutarate transaminase IV) (Transaminase A)	aatA
1.77994	-0.5432	5.96599	-2.97087	-4.23186	20.6559	75.8975	4.32542e-06	7.26139e-05	DDB_G0284463	Macrophage erythroblast attacher	maea
2.34649	1.74905	0.296624	-0.170634	-4.22154	20.9935	49.5022	2.00206e-05	0.000162796	DDB_G0281739	Rho GTPase-activating protein gacY (GTPase activating factor for raC protein Y)	gacY
1.92847	0.491576	3.20304	-1.4094	-4.21368	22.1665	90.9139	2.2501e-06	5.56715e-05	DDB_G0278969	GOLD domain-containing protein	empC
2.24352	-0.360712	2.60611	-0.294553	-4.19437	25.0912	27.5545	0.000155642	0.000600047	DDB_G0277629	Large ribosomal subunit protein eL8 (60S ribosomal protein L7a)	rpl7a
3.34389	0.072268	0.683374	0.0627011	-4.16224	21.8424	50.1462	1.9121e-05	0.000157407	DDB_G0285391	RhoGEF domain-containing protein	xacC
2.99927	-1.79279	1.0732	1.8631	-4.14277	23.6331	13.2964	0.0017421	0.00353204	DDB_G0274959	50S ribosomal protein L13	NA
3.29141	0.455331	0.510963	-0.129014	-4.12869	25.8003	25.9497	0.00019117	0.000689222	DDB_G0276105	Alpha amylase domain-containing protein	gtr2
0.698887	1.09853	1.69859	0.595062	-4.09106	20.0654	6.78217	0.0129382	0.0181385	DDB_G0274359	Calcium-binding protein K	cbpK
1.3983	1.31107	1.01086	0.353799	-4.07403	20.0143	33.8542	7.63308e-05	0.000364494	DDB_G0274257	Bis(5'-adenosyl)-triphosphatase (EC 3.6.1.29) (AP3A hydrolase) (AP3Aase) (Diadenosine 5',5'''-P1,P3-triphosphate hydrolase) (Dinucleosidetriphosphatase) (Fragile histidine triad protein homolog)	fhit
2.67902	0.246852	1.36031	-0.228615	-4.05756	25.0789	27.6738	0.000153348	0.000593745	DDB_G0271298	Large ribosomal subunit protein eL27 (60S ribosomal protein L27)	rpl27
1.40777	1.38269	0.869095	0.395965	-4.05552	23.0124	52.8825	1.58242e-05	0.000142235	DDB_G0276455	Uncharacterized protein	gpaG
3.83297	0.610858	0.46891	-0.885972	-4.02677	20.4696	20.7539	0.000407254	0.00118085	DDB_G0270972	DUF341 family protein	NA
2.05097	1.63776	1.19448	-0.867249	-4.01597	21.1317	14.3401	0.0013693	0.00292354	DDB_G0268600	Uncharacterized protein	NA
1.18653	0.338433	3.13709	-0.651687	-4.01036	22.6077	13.5785	0.0016298	0.00334404	DDB_G0291926	Endothelial monocyte-activating polypeptide II pro-EMAP II family protein	NA
2.59379	0.285862	1.16331	-0.0486742	-3.99428	25.6028	11.1617	0.00301	0.00544557	DDB_G0291235	GTP-binding nuclear protein Ran (GTPase Ran) (Ras-like protein TC4) (Ras-related nuclear protein)	ranA
3.07821	0.337038	1.71422	-1.145	-3.98447	21.0888	17.4662	0.000721867	0.00178897	DDB_G0292678	ATP synthase mitochondrial F1 complex assembly factor 2	atp12
3.69726	-0.174878	0.884174	-0.429711	-3.97685	20.0074	60.7138	9.65763e-06	0.000111855	DDB_G0284701	Enolase superfamily member DDB_G0284701 (EC 5.-.-.-)	NA
2.04834	0.566815	2.58611	-1.23145	-3.96982	23.5418	29.004	0.000130467	0.000531884	DDB_G0278735	Farnesyl diphosphate synthase (Dfps) (EC 2.5.1.10) ((2E,6E)-farnesyl diphosphate synthase) (Dimethylallyltranstransferase) (EC 2.5.1.1) (Geranyltranstransferase)	fps
0.675023	0.6756	1.82796	0.783166	-3.96175	25.1285	58.6601	1.09248e-05	0.00011854	DDB_G0278205	Eukaryotic translation initiation factor 1A (eIF-1A) (Eukaryotic translation initiation factor 4C) (eIF-4C)	eif1a
0.694656	2.16151	-0.134698	1.21996	-3.94143	22.878	66.5373	6.95081e-06	9.47841e-05	DDB_G0278027	Small nuclear ribonucleoprotein Sm D1 (snRNP core protein D1)	snrpD1
2.64438	1.2338	0.755668	-0.69546	-3.93839	21.3206	14.9131	0.00120735	0.00265204	DDB_G0272012	Putative fatty acid elongase DDB_G0272012 (EC 2.3.1.199) (3-keto acyl-CoA synthase DDB_G0272012) (Putative elongation of fatty acids protein DDB_G0272012) (Very-long-chain 3-oxoacyl-CoA synthase DDB_G0272012)	NA
1.074	0.726403	0.698475	1.43006	-3.92894	20.5438	11.7796	0.00254792	0.00473711	DDB_G0282993	Extracellular superoxide dismutase [Cu-Zn] 3 (EC-SOD 3) (EC 1.15.1.1)	sodC
2.01465	-0.818457	2.19744	0.534257	-3.92789	21.4725	30.5931	0.000108512	0.000468934	DDB_G0283475	E3 ubiquitin-protein ligase (EC 2.3.2.27)	NA
2.65265	0.813851	0.231166	0.228381	-3.92605	24.3045	25.1284	0.000213355	0.000745243	DDB_G0289141	Poly [ADP-ribose] polymerase (PARP) (EC 2.4.2.-)	NA
2.45514	0.155561	0.811481	0.491199	-3.91338	19.9527	2.59428	0.122978	0.135198	DDB_G0269830	Ribosomal RNA-processing protein 7 C-terminal domain-containing protein	NA
1.00111	0.855673	1.32217	0.733623	-3.91257	21.5926	27.0866	0.000165066	0.000622522	DDB_G0271096	Ubiquitin-like modifier-activating enzyme atg7 (ATG12-activating enzyme E1 atg7) (Autophagy-related protein 7)	atg7
0.919629	0.415393	1.13077	1.44517	-3.91096	21.7274	2.66851	0.116576	0.128694	DDB_G0286397	Kinesin light chain	NA
2.57244	-0.839693	1.7123	0.435457	-3.88051	20.3202	5.60276	0.0216083	0.0284343	DDB_G0272680	Protein phosphatase 2C	NA
2.31715	0.883296	-0.318108	0.994214	-3.87655	20.7622	5.89525	0.0189021	0.025242	DDB_G0287853	Probable serine/threonine-protein kinase mkcC (EC 2.7.11.1) (MAP kinase cascade C)	mkcC
3.37031	-2.68774	1.50441	1.68824	-3.87522	20.914	30.4828	0.000109877	0.000473016	DDB_G0284867	ABC transporter C family member 8 (ABC transporter ABCC.8)	abcC8
2.00384	0.568866	0.872795	0.42161	-3.86711	28.4224	44.6914	2.87736e-05	0.00020088	DDB_G0275153	Glyceraldehyde-3-phosphate dehydrogenase (GAPDH) (EC 1.2.1.12)	gpdA
4.0708	-0.149044	1.02344	-1.08063	-3.86457	21.525	71.7174	5.30636e-06	8.21119e-05	DDB_G0283949	Uncharacterized protein	NA
2.62431	-1.18906	2.61478	-0.193057	-3.85697	19.5208	36.9715	5.6109e-05	0.000301862	DDB_G0292472	RRM domain-containing protein	NA
0.709812	0.655129	1.15614	1.33333	-3.85441	19.6065	7.16915	0.0110894	0.015898	DDB_G0269992	Elongin-A	NA
2.35707	1.36049	-0.108565	0.229068	-3.83806	25.573	13.749	0.00156639	0.00324893	DDB_G0284307	Mo25-like protein	NA
0.250731	0.709124	1.31563	1.55579	-3.83127	20.2016	9.86833	0.0043794	0.00737212	DDB_G0291328	Exoribonuclease phosphorolytic domain-containing protein	NA
2.58347	0.376719	0.590977	0.277878	-3.82904	27.3736	50.1943	1.90558e-05	0.000157215	DDB_G0289593	NA	tufM
2.04463	0.881821	0.748703	0.131007	-3.80616	28.3326	14.8899	0.00121344	0.00266022	DDB_G0291301	Putative bifunctional amine oxidase DDB_G0291301 [Includes: Putative sarcosine oxidase (PSO) (EC 1.5.3.1) (EC 1.5.3.7); Putative L-amino-acid oxidase (EC 1.4.3.2)]	NA
1.98959	-0.58816	1.52594	0.859546	-3.78692	24.4512	4.00644	0.0493718	0.0586028	DDB_G0275415	Ubiquitinyl hydrolase 1 (EC 3.4.19.12)	NA
0.693764	0.336708	0.652091	2.09831	-3.78087	24.1943	57.2187	1.19421e-05	0.000123515	DDB_G0286189	Ubiquitin-like domain-containing protein	sumo
2.98684	-2.09933	0.97887	1.91313	-3.77951	20.0413	51.1353	1.78368e-05	0.000151546	DDB_G0285461	NA	pigK
1.19072	-0.0965269	0.139384	2.54341	-3.77699	20.1406	27.4666	0.000157359	0.000604599	DDB_G0278571	HIG1 domain-containing protein	NA
1.58673	0.536852	2.01224	-0.384926	-3.7509	24.7672	31.5609	9.74109e-05	0.000435704	DDB_G0290963	Kinesin-related protein 1 (Kinesin family member 1) (Kinesin-3)	kif1
2.59505	0.4138	0.416044	0.306079	-3.73097	23.2489	13.2323	0.00176897	0.00357365	DDB_G0293758	Histone H2B.v1	H2Bv1
1.18408	0.4587	1.42227	0.664613	-3.72966	20.891	25.5745	0.000200921	0.000717217	DDB_G0290025	DCN1-like protein 1 (Defective in cullin neddylation protein 1-like protein 1)	NA
2.42085	0.896726	2.00135	-1.60394	-3.71498	23.7434	59.1464	1.06065e-05	0.000117487	DDB_G0292380	NA	fhbB
0.985723	1.83585	0.363201	0.528435	-3.71321	17.9545	7.02012	0.0117592	0.0166987	DDB_G0288093	E3 ubiquitin-protein ligase (EC 2.3.2.27)	NA
2.04007	0.471376	1.82641	-0.625201	-3.71266	26.4731	26.5514	0.00017675	0.000653989	DDB_G0286059	Probable asparagine synthetase [glutamine-hydrolyzing] (EC 6.3.5.4) (Glutamine-dependent asparagine synthetase)	asns
1.39683	-0.564255	1.19481	1.68044	-3.70782	20.0062	4.46641	0.0381894	0.0467048	DDB_G0272406	VASt domain-containing protein	NA
1.45241	1.15861	0.59023	0.498819	-3.70007	21.587	38.3406	4.93909e-05	0.000280817	DDB_G0281125	Pirin C-terminal domain-containing protein	NA
0.791119	1.70966	0.0782567	1.11152	-3.69056	22.8079	10.0916	0.00409372	0.00696676	DDB_G0272789	TRASH domain-containing protein	rpl24
2.78067	-2.23437	1.52832	1.61399	-3.68861	20.3081	17.7267	0.000687551	0.00172963	DDB_G0292398	Proteasome activator complex subunit 4	psmE4
2.02522	-2.05323	2.0621	1.64077	-3.67486	20.2426	10.341	0.0038018	0.00656675	DDB_G0278569	Uncharacterized protein	NA
1.2797	1.36352	0.0200722	0.99642	-3.6597	22.1649	37.9138	5.13703e-05	0.000287355	DDB_G0270622	Large ribosomal subunit protein eL19 domain-containing protein	NA
5.14637	-3.45484	3.81041	-1.84412	-3.65782	19.3677	155.641	3.16418e-07	3.40669e-05	DDB_G0287157	DUF1683 family protein	NA
1.54433	-0.359124	1.75358	0.713347	-3.65213	26.3058	41.7105	3.67204e-05	0.000238259	DDB_G0272106	Actin-related protein 2 (Actin-like protein 2) (Actin-related protein B)	arpB
2.13183	1.0535	0.310672	0.148432	-3.64444	23.6139	46.2106	2.55606e-05	0.000190582	DDB_G0283391	Probable serine/threonine-protein kinase kinX (EC 2.7.11.1)	kinX
2.33002	0.430094	0.24809	0.619726	-3.62793	23.6168	29.9786	0.0001164	0.000491238	DDB_G0292264	NOSA (U box domain-containing protein)	nosA
2.16144	0.226411	0.657772	0.579313	-3.62493	23.025	13.091	0.0018301	0.00365939	DDB_G0270618	Uncharacterized protein	NA
2.46729	-0.124396	0.750793	0.502016	-3.5957	21.1409	56.3603	1.26054e-05	0.000127308	DDB_G0275679	Rac guanine nucleotide exchange factor JJ (RacGEF JJ)	gxcJJ
1.29152	-0.451376	1.0683	1.6865	-3.59495	20.0968	28.6209	0.000136586	0.000552106	DDB_G0289353	Cytochrome c oxidase assembly protein COX11, mitochondrial	cox11
2.1369	0.583228	2.01766	-1.14395	-3.59385	19.3917	2.53121	0.128763	0.141007	DDB_G0292230	Clu domain-containing protein	NA
0.70666	1.04893	2.03739	-0.205328	-3.58765	22.3845	37.5845	5.29662e-05	0.000291573	DDB_G0283679	Proteasome subunit beta type-7 (EC 3.4.25.1)	psmB7
0.266246	1.08157	1.15668	1.08171	-3.5862	26.333	38.5495	4.84575e-05	0.00027726	DDB_G0268038	Myotrophin homolog	mtpn
2.38515	1.65407	-0.401428	-0.0518708	-3.58592	18.9135	7.83856	0.00861319	0.0128215	DDB_G0292286	Uncharacterized protein	NA
1.75147	0.726303	1.46969	-0.3635	-3.58396	23.2983	18.9018	0.000556144	0.00147922	DDB_G0281291	NAD(P)-binding domain-containing protein	NA
0.577307	2.06897	0.927114	-0.0107406	-3.56265	22.2621	43.9948	3.04178e-05	0.000210079	DDB_G0292974	t-SNARE coiled-coil homology domain-containing protein	vti1A
2.73526	0.5043	0.456138	-0.145741	-3.54996	24.6316	32.5962	8.70831e-05	0.000400138	DDB_G0271344	Isocitrate dehydrogenase [NAD] regulatory subunit A, mitochondrial (EC 1.1.1.41)	idhA
2.75919	-1.32444	1.40649	0.706323	-3.54756	19.1883	15.5944	0.00104508	0.00237316	DDB_G0279655	Probable serine/threonine-protein phosphatase 2A activator 2 (EC 5.2.1.8) (Peptidyl-prolyl cis-trans isomerase PTPA-2) (PPIase PTPA-2) (Rotamase PTPA-2) (Phosphotyrosyl phosphatase activator 2)	ppp2r4B
1.95992	0.201487	1.22027	0.161928	-3.5436	28.2573	19.6219	0.000491158	0.00135328	DDB_G0292460	Large ribosomal subunit protein eL6 (60S ribosomal protein L6)	rpl6
2.81965	-3.14022	1.19645	2.6448	-3.52068	20.0508	12.3592	0.00219328	0.00420986	DDB_G0269642	Protein MAK16 homolog (MAK16-like protein)	mak16l
2.26893	0.141344	0.784285	0.322959	-3.51752	26.6292	23.8958	0.000253168	0.000840719	DDB_G0272210	Isocitrate dehydrogenase [NADP], mitochondrial (EC 1.1.1.42) (IDH 2) (IDP 2) (NADP(+)-specific ICDH 2) (NADP-isocitrate dehydrogenase 2) (Oxalosuccinate decarboxylase 2)	idhM
4.52566	-1.28302	3.52036	-3.24597	-3.51704	23.8504	9.41093	0.00504826	0.00828739	DDB_G0293434	Ras-like protein rasG (EC 3.6.5.2)	rasG
2.3851	0.647411	1.88151	-1.39796	-3.51607	23.295	27.3414	0.000159846	0.000612416	DDB_G0267374	F-actin-capping protein subunit beta	acpA
2.52778	0.878647	1.47728	-1.37511	-3.5086	27.671	10.3582	0.00378275	0.00653886	DDB_G0285793	Calcium-dependent cell adhesion molecule 1 (CAD-1) (DdCAD-1) (GP24)	cadA
1.84253	1.36863	-0.0213044	0.318102	-3.50796	17.9607	3.83172	0.0546831	0.0642584	DDB_G0281333	HCP-like protein	NA
2.42227	1.02677	-0.160269	0.215548	-3.50432	17.9087	6.78279	0.012935	0.0181385	DDB_G0292046	USP domain-containing protein	NA
1.80631	1.31527	-0.781932	1.16359	-3.50324	18.1513	22.1194	0.000328766	0.001014	DDB_G0289179	Thymidine kinase (EC 2.7.1.21)	thyB
2.05019	0.198898	1.1764	0.0648925	-3.49038	29.2812	43.5712	3.14763e-05	0.00021508	DDB_G0282979	Glutathione S-transferase domain-containing protein	efa1G
1.66549	0.212619	0.259672	1.34631	-3.48409	23.1668	3.40607	0.0709663	0.0815207	DDB_G0288753	Probable serine/threonine-protein kinase ndrB (EC 2.7.11.1) (Nuclear DBF2-related kinase B)	ndrB
2.92414	-1.1062	2.42801	-0.763507	-3.48245	21.3804	19.8967	0.000468912	0.00130663	DDB_G0288977	RasGTPase-activating protein	NA
2.34217	0.952224	-0.233252	0.38988	-3.45102	23.3701	26.5905	0.000175861	0.000652308	DDB_G0290687	Myosin heavy chain kinase C (MHCK-C) (EC 2.7.11.7)	mhkC
1.65725	-0.313036	1.55035	0.547599	-3.44217	18.675	10.0051	0.00420146	0.00711782	DDB_G0287899	Telomere-associated protein Rif1 N-terminal domain-containing protein	NA
1.9715	0.849456	0.217033	0.4013	-3.43929	23.0097	49.0436	2.06942e-05	0.000165223	DDB_G0292752	Calcium channel flower	NA
1.53621	0.815925	1.37417	-0.292188	-3.43411	23.3152	24.4348	0.00023469	0.000799747	DDB_G0267594	Probable prefoldin subunit 2	pfdn2
3.39524	-1.03066	2.13244	-1.07131	-3.42571	19.4645	39.6398	4.3933e-05	0.000263774	DDB_G0280445	Glutathione-dependent formaldehyde-activating, GFA family protein	NA
2.37556	0.216906	0.981396	-0.153264	-3.4206	26.4003	27.6978	0.000152892	0.000593001	DDB_G0273983	Large ribosomal subunit protein eL15 (60S ribosomal protein L15)	rpl15-1; rpl15-2
2.07211	-0.0552991	2.67498	-1.27655	-3.41525	18.8061	4.45005	0.0385289	0.0470688	DDB_G0279907	Uncharacterized protein	NA
-0.338984	0.461942	1.80016	1.47555	-3.39866	22.9998	8.04521	0.0079932	0.0120367	DDB_G0290959	Uncharacterized protein	NA
0.842519	1.06048	0.797056	0.693971	-3.39402	22.3853	2.84863	0.10268	0.114532	DDB_G0284389	Filactin	fia
1.72396	0.166583	0.825447	0.676652	-3.39264	24.4379	16.457	0.00087723	0.00207904	DDB_G0290227	Nuclear protein localization protein 4 homolog	nploc4
3.64858	-0.367991	0.78967	-0.687605	-3.38265	24.7705	20.3457	0.000435249	0.00123655	DDB_G0289025	NA	rps7
2.39972	-1.48772	1.2637	1.20319	-3.37889	19.8755	64.0826	7.95626e-06	0.000101793	DDB_G0294533	Probable serine/threonine-protein kinase roco5 (EC 2.7.11.1) (Ras of complex proteins and C-terminal of roc 5)	roco5
2.18297	0.42865	0.814235	-0.052475	-3.37338	24.2503	15.2381	0.00112623	0.0025028	DDB_G0292306	ATP synthase F(1) complex subunit gamma, mitochondrial (ATP synthase F1 subunit gamma) (F-ATPase gamma subunit)	atp5f1c
1.84661	-1.33871	2.35342	0.508844	-3.37017	19.3433	5.6685	0.0209595	0.0276695	DDB_G0278455	peptidylprolyl isomerase (EC 5.2.1.8)	fkbp6
0.115926	2.07889	1.70016	-0.540156	-3.35482	19.4141	8.25874	0.00741073	0.0113023	DDB_G0278433	CCHC-type domain-containing protein	NA
1.14904	-0.006855	0.313646	1.89637	-3.3522	18.1721	4.8732	0.030841	0.0387817	DDB_G0277563	Uncharacterized protein	NA
0.5836	1.35608	0.391456	1.01478	-3.34592	23.1886	40.3438	4.12942e-05	0.000252646	DDB_G0283363	V-SNARE family protein	vti1B
2.17338	-0.074279	1.75076	-0.50742	-3.34244	27.957	12.6826	0.00202248	0.00396656	DDB_G0291179	S-adenosylmethionine synthase (EC 2.5.1.6)	metK
0.0342515	1.72845	1.96059	-0.399145	-3.32414	18.7561	17.6091	0.000702774	0.0017513	DDB_G0292508	Saposin B domain-containing protein	NA
0.554709	2.0576	0.38037	0.326345	-3.31902	23.9434	5.76294	0.0200698	0.0266355	DDB_G0275663	3'(2'),5'-bisphosphate nucleotidase 1 (EC 3.1.3.7) (3'-phosphoadenosine 5'-phosphate phosphatase) (PAP phosphatase) (Bisphosphate 3'-nucleotidase 1) (BPntase 1) (Inositol-polyphosphate 1-phosphatase) (EC 3.1.3.57)	bpnt1
2.41754	0.546496	0.286717	0.0645293	-3.31528	26.4009	10.111	0.00407	0.00693836	DDB_G0277975	Large ribosomal subunit protein eL14 (60S ribosomal protein L14)	rpl14
1.03554	1.4856	0.61192	0.181455	-3.31452	23.0303	38.2504	4.98012e-05	0.000282357	DDB_G0289999	Methyltransferase type 11 domain-containing protein	NA
1.74799	0.122214	1.18958	0.252578	-3.31237	23.6428	12.6546	0.00203654	0.00398546	DDB_G0275115	Succinate dehydrogenase cytochrome b560 subunit, mitochondrial	sdhC
2.51321	0.665956	0.319604	-0.187853	-3.31092	24.6551	42.6728	3.38806e-05	0.000226021	DDB_G0293070	WD40 repeat-containing protein	NA
1.74732	-1.03763	2.27042	0.315378	-3.29549	23.2896	31.4858	9.82191e-05	0.00043877	DDB_G0274223	Glutathione S-transferase domain-containing protein DDB_G0274223	NA
0.169333	1.98125	0.381273	0.743872	-3.27573	21.7879	12.0256	0.00238912	0.00451267	DDB_G0293086	Probable coatomer subunit zeta-B (Zeta-B-coat protein) (Zeta-B COP)	copZb
1.30605	2.25619	-0.816192	0.522241	-3.26829	21.4082	14.4235	0.0013441	0.00287939	DDB_G0295697	Mss4-like family protein	rabif
0.773917	-0.0402787	1.02424	1.50094	-3.25882	23.5969	2.61296	0.121327	0.133578	DDB_G0291868	60S ribosomal protein L13	rfc2
0.775602	2.31881	-1.0283	1.18597	-3.25209	19.8561	4.23555	0.0433511	0.052279	DDB_G0269400	CRAL-TRIO domain-containing protein	NA
2.00057	1.22108	0.03991	-0.029584	-3.23197	21.7455	13.848	0.00153097	0.00319757	DDB_G0285653	Uncharacterized protein	NA
2.35695	0.788124	0.110402	-0.0351047	-3.22037	19.1785	9.53769	0.00485063	0.00804508	DDB_G0268790	Uncharacterized protein	NA
2.97168	0.460357	0.122211	-0.333889	-3.22036	23.8938	10.2113	0.00395017	0.00677689	DDB_G0278429	Small ribosomal subunit protein uS10 domain-containing protein	rps20
2.03711	-0.318277	0.40948	1.09028	-3.2186	21.0625	12.8297	0.00195032	0.00385358	DDB_G0273597	Uncharacterized protein	NA
0.0946663	0.810001	1.04521	1.25151	-3.20139	22.6169	5.29906	0.0249574	0.0322108	DDB_G0268534	Uncharacterized protein	NA
0.901564	1.71877	-0.630698	1.20538	-3.19502	18.7969	4.48629	0.0377821	0.0462946	DDB_G0280007	C2 domain-containing protein	NA
1.11831	-0.771081	2.12661	0.719305	-3.19315	24.0986	22.05	0.000332265	0.00102129	DDB_G0271862	Eukaryotic translation initiation factor 2 subunit 1 (Eukaryotic translation initiation factor 2 subunit alpha) (eIF-2-alpha) (eIF-2A) (eIF-2alpha) (eIF2-alpha)	eif2s1
0.63739	0.13622	0.572548	1.83983	-3.18599	18.8885	3.9087	0.0522586	0.0616023	DDB_G0267442	NA	cdk8
0.982331	1.22918	0.436074	0.532102	-3.17968	23.9449	27.0993	0.000164799	0.000622038	DDB_G0291131	SH3 domain-containing protein	NA
1.79174	0.224952	0.22119	0.936541	-3.17443	25.9694	22.1277	0.00032835	0.00101391	DDB_G0271812	SH3 domain-containing protein	fbp17
2.41713	0.772733	0.335122	-0.350776	-3.17421	25.0618	41.1429	3.85376e-05	0.000241356	DDB_G0277957	RNA recognition motif-containing protein RRM	NA
2.03842	-0.534871	0.725178	0.935952	-3.16467	23.2712	4.78453	0.0322793	0.0402753	DDB_G0277867	Ras-related protein Rab-1B	rab1B
2.67788	-2.77767	0.194163	3.06627	-3.16064	20.6879	35.766	6.30118e-05	0.000322434	DDB_G0288009	Protein HID1 (HID1 domain-containing protein) (Protein hid-1 homolog)	hid1
2.34648	0.512098	0.57049	-0.271511	-3.15756	25.23	6.68627	0.0134556	0.0187587	DDB_G0277861	Calcium-transporting ATPase PAT1 (PAT1) (EC 7.2.2.10)	patA
2.68444	0.582107	-0.0538776	-0.0563468	-3.15632	28.2438	10.901	0.00323676	0.0057632	DDB_G0292206	Alpha-mannosidase (EC 3.2.1.-)	manA
1.25076	1.12146	0.867306	-0.0907722	-3.14875	23.2139	29.0628	0.000129559	0.000529886	DDB_G0282235	Probable replication factor C subunit 5 (Activator 1 subunit 5)	rfc5
0.0332707	1.42376	2.54886	-0.85921	-3.14668	19.424	18.382	0.000609944	0.00157668	DDB_G0276345	N-alpha-acetyltransferase 20 (EC 2.3.1.-) (N-acetyltransferase 5 homolog) (N-terminal acetyltransferase B complex catalytic subunit NAA20 homolog) (NatB catalytic subunit)	nat5
1.74398	1.36571	0.0489275	-0.0126679	-3.14594	24.6733	19.3088	0.000518162	0.00140475	DDB_G0272200	Uncharacterized protein	NA
2.5701	1.04372	0.0723562	-0.540797	-3.14538	20.9995	14.17	0.00142263	0.0030189	DDB_G0270102	Probable serine/threonine-protein kinase mkcF (EC 2.7.11.1) (MAP kinase cascade F)	mkcF
1.73609	0.19727	0.598268	0.60624	-3.13787	18.4117	15.3994	0.00108854	0.00244473	DDB_G0269220	Cytochrome c oxidase subunit VIb	NA
0.214032	0.843152	1.94927	0.129017	-3.13547	23.4969	29.0413	0.000129891	0.000530761	DDB_G0273815	28 kDa heat- and acid-stable phosphoprotein homolog	NA
2.75306	-0.636464	2.27861	-1.26103	-3.13418	19.6131	4.8602	0.0310468	0.038986	DDB_G0267422	NA	tipC
2.57351	-2.28824	1.43811	1.39065	-3.11403	19.3826	61.1425	9.41703e-06	0.000110143	DDB_G0286013	DNA damage-binding protein 1 (DNA repair protein E) (UV-damaged DNA-binding protein 1)	repE
0.46886	0.579002	0.797929	1.26736	-3.11315	24.6762	5.27642	0.0252325	0.0325378	DDB_G0288679	Myosin IE heavy chain	myoE
0.716943	1.07461	1.20097	0.117146	-3.10967	20.117	6.80588	0.0128142	0.0179927	DDB_G0276683	DUF4326 domain-containing protein	NA
1.58688	0.347425	-0.158573	1.32908	-3.10481	20.8138	4.27128	0.0424972	0.0513455	DDB_G0294066	Large ribosomal subunit protein uL14m (60S ribosomal protein L14, mitochondrial)	mrpl14
1.12099	-0.258962	2.49749	-0.256864	-3.10265	23.3476	7.87488	0.00849993	0.0126907	DDB_G0276493	Eukaryotic translation initiation factor 6 (eIF-6)	eif6
1.99761	0.23355	0.460202	0.407895	-3.09926	24.6511	7.38609	0.0101984	0.0148187	DDB_G0275505	C2 NT-type domain-containing protein	NA
0.240115	0.932095	0.588633	1.31573	-3.07658	25.8782	6.93036	0.0121873	0.0172306	DDB_G0276033	Cytochrome b5 heme-binding domain-containing protein	cyb5A
1.2323	-0.0103832	0.897195	0.945793	-3.0649	20.3885	13.9952	0.00148021	0.00311321	DDB_G0288863	Phospholipid/glycerol acyltransferase domain-containing protein	NA
1.92089	0.871413	0.824129	-0.552158	-3.06428	22.2559	10.1057	0.00407642	0.00694518	DDB_G0285507	Protein CLP1 homolog	clp1
1.31846	0.674327	1.46563	-0.39754	-3.06088	26.1861	2.70459	0.113614	0.125701	DDB_G0272825	Small ribosomal subunit protein eS4 (40S ribosomal protein S4)	rps4
1.98049	0.288612	0.881845	-0.0935956	-3.05735	26.139	26.2393	0.000184051	0.000669995	DDB_G0275881	Large ribosomal subunit protein uL13 (60S ribosomal protein L13a)	rpl13a
1.00315	2.94305	-1.37016	0.469215	-3.04525	18.947	7.26448	0.0106862	0.0154379	DDB_G0279733	Guanine exchange factor for Rac 30	gxcDD
0.720056	0.747113	0.927137	0.647011	-3.04132	24.3759	4.21509	0.0438497	0.052852	DDB_G0283187	Serine/threonine-protein phosphatase (EC 3.1.3.16)	pho2B
0.82227	0.785583	1.29848	0.134822	-3.04115	22.8075	36.7652	5.72195e-05	0.000305564	DDB_G0294058	Small ribosomal subunit protein uS13m (Ribosomal protein S13, mitochondrial)	mrps13
2.07752	1.5205	-0.537641	-0.0355253	-3.02485	22.2152	29.6117	0.000121459	0.000506418	DDB_G0278535	Probable serine/threonine-protein kinase DDB_G0278535 (EC 2.7.11.1)	NA
0.810305	1.01649	-0.0496172	1.21762	-2.99479	21.4545	2.20207	0.165061	0.177476	DDB_G0277183	Histone H4	H4a; H4b
2.55977	0.791612	-0.00587078	-0.353277	-2.99223	24.9599	12.0727	0.00236016	0.00446358	DDB_G0279189	Large ribosomal subunit protein uL5 (60S ribosomal protein L11) (Vegetative-specific protein V18)	rpl11
-0.0446256	0.938473	0.807178	1.26668	-2.9677	19.2427	2.69246	0.114599	0.126729	DDB_G0293992	C2 domain-containing protein	NA
1.8626	0.909993	-0.221966	0.401467	-2.95209	23.2165	18.3061	0.000618346	0.00159565	DDB_G0281711	Probable ATP-dependent RNA helicase ddx27 (EC 3.6.4.13) (DEAD box protein 27)	ddx27
0.891427	-0.517646	2.09849	0.472201	-2.94447	21.153	22.4709	0.000311737	0.000975504	DDB_G0289547	RNA-binding region RNP-1 domain-containing protein	NA
0.270807	1.79661	0.237062	0.627113	-2.93159	23.5936	4.65366	0.0345605	0.0427426	DDB_G0268048	ER membrane protein complex subunit 8/9 homolog	NA
1.6762	1.69633	-0.424105	-0.034166	-2.91426	17.7268	3.01927	0.0913679	0.102835	DDB_G0280455	CUE domain-containing protein	ascc2
2.05811	0.220654	0.590549	0.0441486	-2.91346	25.2425	28.8692	0.000132579	0.000537841	DDB_G0269102	Actin-related protein 2/3 complex subunit 4 (Arp2/3 complex 20 kDa subunit) (p20-ARC)	arcD
1.60294	1.82225	-0.424094	-0.106286	-2.89481	19.1642	19.5079	0.000500774	0.00137415	DDB_G0274217	Ribosome quality control complex subunit TCF25 (TCF-25) (Transcription factor 25 homolog)	tcf25
1.07386	2.34195	-0.554048	0.0301321	-2.89189	17.9027	5.23229	0.02578	0.0331299	DDB_G0292000	Uncharacterized protein	NA
1.31243	1.19112	0.0379745	0.341718	-2.88324	24.69	21.3518	0.000370252	0.00110268	DDB_G0269388	Coronin-B (Coronin-7) (DdCRN7) (Doublecoronin)	corB
2.22982	1.34026	-0.633985	-0.0613428	-2.87475	18.0984	4.40538	0.0394752	0.0481039	DDB_G0295761	WD40 repeat-containing protein	nle1
1.63695	0.231658	0.246653	0.754024	-2.86928	29.0937	26.8136	0.000170898	0.000638102	DDB_G0278539	Large ribosomal subunit protein uL18 (60S ribosomal protein L5)	rpl5
0.700412	0.777656	2.0575	-0.671364	-2.8642	21.3606	16.782	0.000822925	0.00198374	DDB_G0274331	V-type proton ATPase subunit D (V-ATPase subunit D) (Vacuolar proton pump subunit D)	atp6v1d
0.879468	-0.169149	0.69565	1.45719	-2.86316	20.0925	25.6175	0.000199773	0.000714741	DDB_G0279697	Complex 1 LYR protein domain-containing protein	NA
2.09139	0.804632	-0.340239	0.307329	-2.86311	24.9142	18.4756	0.000599783	0.00155847	DDB_G0289333	HTH La-type RNA-binding domain-containing protein	NA
1.14784	0.3376	0.986221	0.389876	-2.86154	21.828	13.571	0.00163268	0.00334789	DDB_G0290181	S1 motif domain-containing protein	NA
1.88117	0.597203	-0.120205	0.49503	-2.8532	21.044	19.9196	0.000467117	0.00130324	DDB_G0271514	RNA polymerase III subunit	rpc5
1.51213	0.912334	-0.531217	0.957165	-2.85041	24.7658	29.1336	0.000128478	0.000527379	DDB_G0276617	Myosin IC heavy chain	myoC
2.13309	0.71219	-0.544816	0.54082	-2.84128	27.2049	14.7097	0.00126191	0.00274511	DDB_G0288333	Adenylosuccinate lyase (ASL) (EC 4.3.2.2) (Adenylosuccinase)	purB
0.81991	1.0726	1.02358	-0.0822058	-2.83388	22.8003	11.4135	0.00280986	0.00514341	DDB_G0269358	CBS domain-containing protein	NA
0.241134	1.17339	1.34662	0.0709208	-2.83206	24.2343	20.4485	0.000427975	0.00122516	DDB_G0278155	Maleylacetoacetate isomerase	mai
1.08481	0.905748	1.44653	-0.605639	-2.83145	23.2071	11.019	0.00313153	0.00562027	DDB_G0276361	SKICH domain-containing protein	NA
2.05728	0.157095	0.111628	0.500953	-2.82696	18.4615	5.10271	0.027476	0.0349406	DDB_G0290503	Putative leucine-rich repeat-containing protein DDB_G0290503	NA
0.740962	0.872347	0.0478816	1.16376	-2.82495	20.1603	11.7746	0.00255128	0.00473944	DDB_G0288439	Probable syntaxin-8B	syn8B
0.657085	1.00154	0.607719	0.55543	-2.82177	24.3809	18.881	0.000558178	0.00148288	DDB_G0267436	ABC transporter F family member 4	abcF4
2.08309	-0.00932138	-0.148837	0.87176	-2.79669	20.4154	7.04553	0.0116414	0.0165649	DDB_G0293536	Calcium up-regulated protein D	cupD
0.862253	1.93644	-1.45995	1.45152	-2.79027	17.7826	10.2697	0.00388247	0.00668046	DDB_G0267748	NA	cdc45
1.19745	2.55663	-0.89	-0.0816626	-2.78242	18.9853	3.12974	0.0848675	0.0961404	DDB_G0276043	Probable serine/threonine-protein kinase ifkC (EC 2.7.11.1) (Initiation factor kinase C)	ifkC
0.0705553	1.68897	-0.0330777	1.0525	-2.77894	22.0116	4.15911	0.0452515	0.0543525	DDB_G0274915	Nuclear pore complex protein DDB_G0274915	NA
0.307619	0.44114	2.24711	-0.21962	-2.77625	21.1739	11.7861	0.00254353	0.00473482	DDB_G0291269	Spg1, Ras superfamily GTPase	spg1
0.435257	-0.590728	2.37847	0.541935	-2.76494	18.3732	5.40373	0.0237336	0.0308727	DDB_G0268764	UBA domain-containing protein	NA
0.258604	1.08335	0.550385	0.869194	-2.76153	22.4007	5.3129	0.0247911	0.0320465	DDB_G0278039	DNA-directed RNA polymerases I, II, and III subunit RPABC3	polr2h
0.0453147	0.988619	1.04455	0.675653	-2.75414	27.6123	11.9201	0.00245561	0.00460192	DDB_G0279407	Calmodulin (CaM)	calA
1.50952	0.981206	-0.486776	0.73941	-2.74336	24.0204	4.97545	0.0292812	0.0369751	DDB_G0273531	Stress-activated protein kinase alpha (SAPK-alpha) (EC 2.7.11.1)	spkA-1; spkA-2
1.63194	1.31022	-0.891883	0.673547	-2.72382	19.7985	6.16454	0.0167787	0.0227917	DDB_G0286069	ATP-dependent DNA helicase ku70 (EC 3.6.4.12)	ku70
3.71782	-0.11099	2.59624	-3.47947	-2.7236	20.0747	10.7631	0.00336542	0.00593829	DDB_G0283893	Probable E3 ubiquitin-protein ligase DDB_G0283893 (EC 2.3.2.-) (Probable E3 ubiquitin-protein transferase DDB_G0283893)	NA
1.5341	0.813838	1.56686	-1.19963	-2.71516	24.5169	31.5771	9.72378e-05	0.000435683	DDB_G0269106	Carbonic anhydrase (EC 4.2.1.1) (Carbonate dehydratase)	cahA
-0.0867138	1.17397	1.40306	0.197965	-2.68828	17.9376	18.8278	0.00056342	0.00149416	DDB_G0302588	RanBP2-type zinc finger	NA
1.63502	0.709108	1.09767	-0.768873	-2.67293	24.0028	22.8246	0.000295718	0.000940928	DDB_G0291340	GPR180/TMEM145 transmembrane domain-containing protein	NA
1.15066	1.41276	-0.544252	0.640571	-2.65974	21.7369	7.36237	0.0102913	0.0149334	DDB_G0286167	WD-40 repeat-containing protein	NA
1.9894	0.533036	0.866442	-0.730688	-2.65819	24.933	6.99897	0.0118583	0.0168235	DDB_G0283283	ATP synthase peripheral stalk subunit OSCP, mitochondrial (ATP synthase subunit O) (Oligomycin sensitivity conferral protein) (OSCP)	atp5po
0.291348	0.829707	2.09944	-0.566352	-2.65414	20.3922	14.7874	0.00124071	0.00271077	DDB_G0278783	Elongator complex protein 4 (ELP4)	elp4
1.87708	0.469879	0.253309	0.0226768	-2.62294	24.0694	10.8053	0.00332542	0.00588153	DDB_G0279449	Villin headpiece domain-containing protein	NA
2.5544	0.361894	-0.441502	0.146404	-2.62119	25.84	20.1589	0.000448867	0.00126565	DDB_G0279487	TOG domain-containing protein	NA
1.51007	-1.29661	2.39298	-0.00562435	-2.60082	19.5106	38.7141	4.77378e-05	0.000275241	DDB_G0273831	Armadillo-like helical domain-containing protein	NA
2.50255	0.587362	-0.206131	-0.29443	-2.58935	23.7753	7.94548	0.00828508	0.012407	DDB_G0272120	Peptidase M41, FtsH domain-containing protein	rcaA
1.91161	0.458008	0.252076	-0.0428098	-2.57888	27.308	19.5863	0.000494139	0.00135843	DDB_G0293742	Small ribosomal subunit protein uS5 (40S ribosomal protein S2) (Protein LLRep3) (Ribosomal protein S4)	rps2
1.04172	1.0176	0.158885	0.354298	-2.5725	23.5917	26.9069	0.000168876	0.000633709	DDB_G0291852	NADH dehydrogenase (ubiquinone) complex I, assembly factor 6 homolog	NA
-0.266131	1.16008	0.642828	1.03218	-2.56896	18.1339	8.47727	0.00686914	0.0106222	DDB_G0292682	Trafficking protein particle complex subunit 8	NA
1.94642	0.3818	0.14423	0.0962428	-2.56869	21.8666	4.56252	0.0362698	0.0446037	DDB_G0285381	DNA polymerase delta catalytic subunit (EC 2.7.7.7) (DNA polymerase III)	pold1
1.38296	1.31622	-0.283821	0.150333	-2.56569	18.4706	2.74698	0.110251	0.122341	DDB_G0271470	N-acetyltransferase domain-containing protein	NA
2.13946	0.754797	-0.504274	0.165041	-2.55503	25.7013	16.0594	0.000949982	0.00220845	DDB_G0287723	phosphoenolpyruvate carboxylase (EC 4.1.1.31)	NA
0.876749	1.40415	1.10477	-0.837421	-2.54826	23.1655	31.0529	0.000103049	0.000454039	DDB_G0281737	Kinase (EC 2.7.-.-)	NA
2.19727	0.823614	-0.82088	0.332044	-2.53205	26.1863	12.6066	0.00206106	0.0040212	DDB_G0290483	RNaseL inhibitor-like protein	abcE1
1.13083	0.816797	0.396518	0.187199	-2.53135	27.0775	9.50124	0.00490644	0.00811373	DDB_G0271970	Pectate lyase superfamily protein domain-containing protein	NA
1.92495	0.412584	0.272179	-0.0902502	-2.51946	24.043	9.46902	0.00495646	0.00816347	DDB_G0269022	BTB domain-containing protein	NA
0.78063	1.0801	0.243517	0.379996	-2.48424	23.1443	19.102	0.000537037	0.00144375	DDB_G0283053	Protein farnesyltransferase/geranylgeranyltransferase type-1 subunit alpha (EC 2.5.1.58) (EC 2.5.1.59) (CAAX farnesyltransferase subunit alpha) (FTase-alpha) (Ras proteins prenyltransferase subunit alpha) (Type I protein geranyl-geranyltransferase subunit alpha) (GGTase-I-alpha)	fntA
2.266	1.08161	-1.03665	0.167438	-2.4784	21.1816	15.1915	0.00113743	0.00252555	DDB_G0288569	WASH complex subunit 5 (WASH complex subunit strumpellin homolog)	washc5
0.359547	1.3008	1.37524	-0.568195	-2.46739	22.1809	2.07363	0.182585	0.195199	DDB_G0284951	Vesicle-associated membrane protein 7	vamp7A
1.61545	0.710999	-0.438194	0.578688	-2.46694	27.6392	6.23336	0.0162851	0.0222016	DDB_G0288947	NA	NA
0.932739	1.50499	0.248984	-0.219929	-2.46678	23.3819	17.5181	0.000714862	0.00177552	DDB_G0283127	Uncharacterized protein	NA
0.625672	-0.038193	1.06905	0.794283	-2.45081	23.2218	17.6921	0.000691991	0.00173402	DDB_G0281523	Glucokinase	NA
0.268064	0.362623	0.829029	0.98223	-2.44195	22.5433	19.5331	0.000498634	0.00136911	DDB_G0274815	Dynein light chain, cytoplasmic (Dynein light chain LC8-type 2)	dlcB
1.99509	0.29634	-0.238773	0.38786	-2.44051	27.0613	20.5614	0.000420161	0.00120799	DDB_G0292386	Protein CARMIL (dDcarmil) (Capping protein, arp2/3 and myosin I linker) (Leucine-rich repeat-containing protein p116) (p116)	carmil
1.44978	0.851535	0.0749096	0.0484575	-2.42468	28.2487	19.3896	0.000511015	0.00139235	DDB_G0277615	ADF-H domain-containing protein	NA
0.945958	1.49308	0.162114	-0.192732	-2.40842	17.9749	3.012	0.091817	0.103285	DDB_G0283771	Uncharacterized protein	NA
1.65809	0.0805323	0.448737	0.195819	-2.38318	24.5026	26.5113	0.000177668	0.000656072	DDB_G0275395	MI domain-containing protein	eIF4g
-0.132235	0.826057	1.17114	0.509211	-2.37418	22.6881	22.8433	0.000294899	0.000939794	DDB_G0281263	Uncharacterized protein	NA
0.804841	0.69789	1.57969	-0.724626	-2.35779	17.2876	5.521	0.0224511	0.0294153	DDB_G0295801	B_lectin domain-containing protein	NA
0.311416	0.340969	0.452362	1.20088	-2.30563	22.6812	1.12401	0.413797	0.424062	DDB_G0283851	Tyrosine specific protein phosphatases domain-containing protein	NA
2.1539	0.279398	-0.277065	0.141209	-2.29744	26.3717	6.71805	0.0132813	0.0185559	DDB_G0271552	PH domain-containing protein	NA
1.66455	0.430736	0.287676	-0.107771	-2.27519	26.2365	9.22776	0.0053522	0.00871251	DDB_G0286359	Protein kinase domain-containing protein	svkA
1.02153	1.1876	0.900661	-0.839016	-2.27078	23.5615	17.5045	0.000716681	0.00177808	DDB_G0291534	Uncharacterized protein	NA
1.85385	0.0319863	0.271387	0.0673193	-2.22454	25.9377	15.6196	0.00103962	0.00236492	DDB_G0282483	Uncharacterized transmembrane protein DDB_G0282483	NA
0.864511	0.839726	0.941467	-0.44938	-2.19632	22.6749	6.4745	0.014694	0.0202469	DDB_G0272732	Uncharacterized protein	emg1
0.440513	0.704679	0.780243	0.268116	-2.19355	27.7955	8.91706	0.00592278	0.00948445	DDB_G0284845	DH domain-containing protein	gxcC
1.82306	0.261951	-0.0478757	0.141859	-2.17899	23.7601	9.64353	0.00469309	0.00781545	DDB_G0277143	Guanine nucleotide-binding protein subunit beta	gpbA
0.825947	0.860138	0.94087	-0.46569	-2.16127	18.5301	2.76602	0.108781	0.120889	DDB_G0278765	RING-type E3 ubiquitin transferase (EC 2.3.2.27)	NA
1.21936	0.860433	1.13362	-1.0701	-2.14332	24.1671	19.6544	0.000488461	0.00135024	DDB_G0275859	Leucine-rich repeat-containing protein	NA
-0.0225471	0.657287	1.18495	0.319623	-2.13932	22.7406	4.93404	0.0299005	0.0376938	DDB_G0281725	UBC core domain-containing protein	ube2m
0.74815	1.14234	0.93156	-0.699141	-2.12291	25.132	10.8661	0.00326867	0.00580625	DDB_G0292528	Pirin family protein	NA
0.991351	0.377284	0.24317	0.501489	-2.11329	21.5631	15.7883	0.00100403	0.00230788	DDB_G0274027	Transglutaminase-like domain-containing protein	NA
0.768874	0.267606	0.453611	0.621672	-2.11176	19.6944	2.44777	0.136944	0.149132	DDB_G0287717	Phytanoyl-CoA dioxygenase	NA
1.8809	0.164784	-0.211649	0.263209	-2.09724	26.086	7.48111	0.00983667	0.014358	DDB_G0287159	Cysteine--tRNA ligase, cytoplasmic (EC 6.1.1.16) (Cysteinyl-tRNA synthetase) (CysRS)	cysS
1.10208	0.567366	1.12976	-0.716684	-2.08252	25.8509	8.17323	0.0076373	0.0115755	DDB_G0289003	AAA+ ATPase domain-containing protein	psmC4
0.505592	0.578263	0.454518	0.51163	-2.05	22.9366	10.3162	0.00382962	0.0066072	DDB_G0285919	TIP41-like protein	tiprl
1.39302	0.737912	-0.348935	0.258147	-2.04015	24.8648	8.24659	0.0074424	0.0113318	DDB_G0287257	BAR domain-containing protein	NA
0.923537	0.302116	0.620899	0.178513	-2.02507	24.5727	14.5117	0.00131807	0.00283849	DDB_G0283157	protein-serine/threonine phosphatase (EC 3.1.3.16)	NA
0.281061	0.933787	0.96049	-0.168176	-2.00716	22.5402	18.1977	0.000630598	0.00161892	DDB_G0281327	RNA exonuclease 4 (EC 3.1.-.-)	rexo4
1.24794	0.798452	-0.0901113	0.0262186	-1.9825	28.749	8.02017	0.00806523	0.0121302	DDB_G0277855	Fimbrin	fimA
-0.385537	0.481856	1.01501	0.708775	-1.82011	18.3622	1.87131	0.21505	0.227638	DDB_G0285415	Nuclear pore complex protein nup85 (Nucleoporin nup85)	nup85

## Sheet: Cluster 3
Hierarchical cluster 3 proteins sorted by descending log fold change of abundance at the aggregation stage
Summarized phenotypes are compiled from dictyBase: KO: knockout phenotype; RNAi: silencing, AS: antisense; OE: overexpression
+TM: transmembrane region
LogFC of abundance relative to all other stages
Veg_vs_AllOthers	Agg_vs_AllOthers	Mound_vs_AllOthers	Culm_vs_AllOthers	Fruit_vs_AllOthers	AveExpr	F	P.Value	adj.P.Val	DDB_GID	Protein_names	Gene_Names	Signal peptide?	Phenotype
0.355824	8.17239	-6.6347	-0.541053	-1.35246	20.9604	43.3107	3.21504e-05	0.000218984	DDB_G0269038	ATP synthase F(1) complex subunit delta, mitochondrial (ATP synthase F1 subunit delta) (F-ATPase delta subunit)	atp5D
-1.15556	7.91272	-1.61662	-0.319668	-4.82087	19.6075	161.011	2.79413e-07	3.40669e-05	DDB_G0282969	Malate synthase	masB
-2.207	7.82385	-3.17801	1.64104	-4.07988	19.732	113.37	1.00803e-06	4.44957e-05	DDB_G0293982	Uncharacterized protein	NA		KO: no information available
-0.718784	7.44848	-3.30628	-1.77706	-1.64635	19.4497	24.7507	0.00022465	0.000773987	DDB_G0286191	Autophagy protein 8A	atg8a		KO: aberrant cellular response to nitrogen starvation | aberrant macroautophagy | aberrant spore morphology | aberrant vacuole organization | decreased defense response to Gram-positive bacterium | decreased fruiting body size | decreased spore cell differentiation | decreased sporulation | increased number of tip-organizers, aberrant lysosome organization | decreased catalytic activity | | decre…
-1.60055	7.28289	-2.01327	-0.0613507	-3.60772	19.0606	37.4989	5.33916e-05	0.000292485	DDB_G0288449	RNA polymerase III, second largest subunit	rpc2
-0.920407	7.15203	-3.3845	0.104891	-2.95202	19.6689	74.9953	4.51625e-06	7.41658e-05	DDB_G0290547	Ubiquitin-conjugating enzyme E2 4	NA
0.161429	6.92236	-1.76407	-1.34103	-3.97869	20.4932	21.3624	0.000369634	0.00110156	DDB_G0281585	Cleavage/polyadenylation specificity factor 160 kDa subunit	cpsf1
-5.78342	6.69187	-4.42824	-2.22998	5.74976	21.3222	104.505	1.35613e-06	4.59747e-05	DDB_G0287619	GDP-mannose pyrophosphorylase B	gmppB
0.551248	6.68117	-1.25104	-0.699978	-5.2814	21.4075	58.9917	1.07065e-05	0.000118165	DDB_G0282595	ADF-H domain-containing protein	gmfA		KO: decreased growth rate, defective cytokinesis, increased cell-substrate adhesion, aberrant morphology during migration, disconnected aggregation streams, high persistency during migration
-2.59409	6.56377	-1.71456	-0.368084	-1.88705	19.3129	18.3887	0.000609211	0.00157573	DDB_G0277423	Uncharacterized protein	NA
-3.83562	6.51574	-4.11693	1.24036	0.196451	21.2144	33.8268	7.65461e-05	0.000364748	DDB_G0277881	LIM domain-containing protein C	limC		KO: aberrant cytokinesis | aberrant response to osmotic stress | decreased growth rate | delayed aggregation. Stronger phenotype in double KO limC-/limD1-
-1.41298	6.43775	-3.42905	-0.0739299	-1.52179	18.9364	18.1181	0.000639791	0.00164065	DDB_G0278907	Mps1 binder-like protein MobA	mobA
1.8622	6.28852	-1.57725	-2.32582	-4.24765	22.9366	86.4369	2.70228e-06	5.9358e-05	DDB_G0272266	NADH dehydrogenase [ubiquinone] 1 alpha subcomplex subunit 9, mitochondrial	ndufa9
1.4802	6.26095	-3.03182	-1.16445	-3.54489	20.443	45.0272	2.8021e-05	0.000198707	DDB_G0280351	G protein alpha-12 subunit	gpaL
-1.9764	6.13679	-2.53266	0.00592379	-1.63365	18.727	18.5512	0.00059173	0.00154378	DDB_G0291520	RNA ligase domain-containing protein	iliO
-3.10942	6.0426	2.94185	-2.6594	-3.21563	19.9407	29.7984	0.00011885	0.000498308	DDB_G0267992	Dual-specificity protein phosphatase	NA
-1.09475	6.00709	-0.250084	1.41883	-6.08109	21.3673	71.9636	5.24121e-06	8.13834e-05	DDB_G0272138	Rab GTPase Rab2B	rab2B
-0.344387	5.75524	-1.79175	-0.838734	-2.78037	19.4968	68.7157	6.19001e-06	8.82076e-05	DDB_G0280513	Uncharacterized RING domain-containing protein	NA
-1.77806	5.65208	-2.10682	-1.73222	-0.0349805	20.5948	18.9428	0.000552155	0.00147122	DDB_G0290027	BolA family protein	NA
0.2236	5.56509	0.252435	-0.94488	-5.09624	22.0182	47.4792	2.32195e-05	0.000177819	DDB_G0283843	Uncharacterized protein	NA
-2.67567	5.49426	5.85054	-1.94586	-6.72327	23.6461	93.8692	2.00342e-06	5.26477e-05	DDB_G0291155	RNA-binding region RNP-1 domain-containing protein	NA
-1.22778	5.46197	-0.563746	0.569655	-4.24009	18.3853	12.118	0.0023327	0.00441909	DDB_G0268452	V-SNARE family protein	NA
-4.78439	5.42448	3.32684	4.46427	-8.4312	25.2801	340.364	1.77464e-08	2.66373e-05	DDB_G0277907	60S acidic ribosomal protein P1	rplp1
-0.7425	5.30002	-4.67033	-0.508763	0.621574	19.2249	52.8512	1.58577e-05	0.000142235	DDB_G0275161	Uncharacterized protein	NA
-1.63203	5.28889	3.56685	-4.14451	-3.0792	22.4917	11.8566	0.0024968	0.00466189	DDB_G0272152	Uncharacterized protein	NA
-0.350168	5.27554	-1.10589	-1.36488	-2.45459	19.1746	16.1523	0.000932316	0.00217524	DDB_G0284373	Acyl transferase domain-containing protein	NA
-1.62932	5.25296	-2.21546	1.90784	-3.31602	20.1665	82.3871	3.21518e-06	6.40618e-05	DDB_G0286727	GGACT and PUA domain-containing protein	NA
-1.86785	5.21211	2.1988	-0.832831	-4.71023	20.8251	36.5464	5.84279e-05	0.000308804	DDB_G0291948	Ragulator complex protein LAMTOR4 homolog	NA
-2.54526	5.1604	1.00997	-1.17207	-2.45303	19.9154	7.04861	0.0116273	0.0165584	DDB_G0293984	Non-SMC condensin I complex, subunit D2	ncapD2
-0.895345	5.11881	-1.04932	-0.858104	-2.31603	18.7587	20.0709	0.000455471	0.00128187	DDB_G0276423	Histone cell cycle regulation defective homolog A	hira
-1.65783	5.10104	-0.261943	-0.669264	-2.51199	18.5331	7.8815	0.00847946	0.0126727	DDB_G0270232	Uncharacterized protein	NA
-1.09149	5.01682	-1.6074	-0.316532	-2.0014	19.082	16.39	0.000888978	0.00209914	DDB_G0286077	COMM domain-containing protein 6	commd6
-0.672369	5.00772	-1.14604	-0.051021	-3.13829	19.2727	28.4062	0.000140173	0.00056007	DDB_G0268386	SET domain-containing protein	NA
-0.178713	4.96684	-2.58192	1.7655	-3.97171	19.2268	29.7546	0.000119455	0.000500105	DDB_G0282497	Putative ribosome biogenesis protein slx9-like	NA
-0.0171667	4.90411	-3.79108	-0.648266	-0.447599	22.9943	60.7046	9.66284e-06	0.000111855	DDB_G0289679	ATP synthase subunit e, mitochondrial	NA
-7.75374	4.90249	4.71107	5.29528	-7.1551	23.8317	222.535	8.50703e-08	3.25953e-05	DDB_G0284693	Cytochrome c oxidase subunit VIb	NA
-2.04673	4.84859	-3.4909	-2.3287	3.01774	20.0718	38.7258	4.76874e-05	0.000275241	DDB_G0285455	FKBP-type peptidyl-prolyl cis-trans isomerase	impA	+TM
-1.02083	4.78385	-1.22802	-1.01198	-1.52302	19.1238	5.79669	0.0197635	0.0262909	DDB_G0279871	B box-type domain-containing protein	NA
-1.41675	4.78272	-3.67544	2.22949	-1.92002	24.1873	23.9037	0.000252882	0.00084039	DDB_G0289127	Short-chain dehydrogenase/reductase family protein	NA
-1.25658	4.73938	-0.433237	-0.778604	-2.27096	19.4791	27.5354	0.000156012	0.000600962	DDB_G0272484	HD phosphohydrolase domain-containing protein	NA
-0.948628	4.7036	0.101833	-1.3378	-2.51901	18.2697	5.17033	0.026574	0.033986	DDB_G0270022	CRAL_TRIO and SEC14 domain-containing protein	NA
-0.154861	4.68573	-0.650725	-1.84749	-2.03265	19.0488	13.0975	0.00182724	0.00365876	DDB_G0283107	Microtubule interacting and transport domain-containing protein	NA
-1.5676	4.66906	-2.23121	1.21516	-2.08541	18.0617	13.7693	0.00155902	0.00323976	DDB_G0271734	RapA guanosine triphosphatase-activating protein 1	rapgap1		KO: decreased cell motility | decreased myosin II assembly | decreased positive regulation of GTPase activity | increased actin filament polymerization | increased cell-substrate adhesion | increased protein kinase activation. OE: decreased cell-substrate adhesion | increased actin filament polymerization | increased cell motility | increased lateral pseudopodium formation | increased myosin II a…
-0.347569	4.65666	-1.27175	-0.141282	-2.89606	18.7233	8.00172	0.00811884	0.0121945	DDB_G0269834	Uncharacterized DUF3430 domain-containing protein	NA		KO: no information available
-0.519903	4.63613	-1.38345	0.238955	-2.97173	17.8224	18.5359	0.000593352	0.00154443	DDB_G0293596	IQ and WW domain-containing protein	NA
-1.57867	4.6287	-0.867973	0.156135	-2.3382	18.9646	5.62703	0.0213659	0.0281317	DDB_G0278051	ELMO domain-containing protein A	elmoA		KO: abolished establishment of cell polarity | decreased cell motility | decreased culmination | delayed development | increased actin filament polymerization | increased phagocytosis | increased protein localization to pseudopodium | increased pseudopodium formation
-3.9496	4.51447	1.12809	-0.41352	-1.27944	19.2982	25.8689	0.000193218	0.000694937	DDB_G0294617	Fcf2 pre-rRNA processing C-terminal domain-containing protein	NA
0.235973	4.4902	-1.27017	-1.17787	-2.27812	18.9343	33.4628	7.94861e-05	0.000374792	DDB_G0280061	Synaptobrevin-A	sybA
1.27306	4.48045	-1.18534	0.143828	-4.712	18.8021	5.21156	0.0260422	0.0334382	DDB_G0288865	N-acetyltransferase domain-containing protein	NA
-0.928858	4.4287	-3.19302	-1.20095	0.894138	20.2826	18.5874	0.000587931	0.00153992	DDB_G0288625	Microtubule-associated protein 6	NA
-1.24789	4.37245	-0.487173	-0.587549	-2.04983	18.1244	6.57568	0.0140851	0.0194914	DDB_G0270176	Protein phosphatase 2C	NA
0.312876	4.37204	-0.951008	-0.199605	-3.5343	18.7739	18.4552	0.000601974	0.00156306	DDB_G0269778	Cell differentiation protein Rcd1-like	NA
0.326048	4.37096	-2.77188	-2.41604	0.490907	19.6199	22.0912	0.00033018	0.00101696	DDB_G0286443	DJ-1/PfpI domain-containing protein	NA
-1.01252	4.37072	-1.37136	-0.498397	-1.48844	19.1001	15.1418	0.00114954	0.00254618	DDB_G0283921	Cathepsin B	ctsB
-1.77307	4.36525	-0.953299	-0.0231864	-1.61569	19.3861	7.49872	0.00977141	0.0142906	DDB_G0281199	Uncharacterized protein	NA
-1.33814	4.3228	-3.0324	-6.03011	6.07784	23.2043	55.804	1.30604e-05	0.000129854	DDB_G0284681	Sterol carrier protein	NA
-2.22217	4.3201	-3.72939	-4.60882	6.24028	23.1051	98.6641	1.6717e-06	4.88809e-05	DDB_G0282517	AhpC/TSA family protein (peroxiredoxin)	NA
1.10938	4.31619	-1.01602	-0.460929	-3.94861	20.0385	15.7368	0.00101472	0.00232652	DDB_G0275993	N-acetyltransferase domain-containing protein	NA
-0.220133	4.28089	-2.57758	1.19117	-2.67434	18.922	13.1877	0.00178798	0.00360237	DDB_G0289719	RING-type zinc finger domain-containing protein	NA
-3.37608	4.26774	-4.07311	2.78495	0.396515	21.412	29.6777	0.000120529	0.00050347	DDB_G0292024	Protein-tyrosine-phosphatase, dual spoecificity	NA
-0.553013	4.25256	-2.56725	-1.21431	0.0820085	19.8641	50.6214	1.84899e-05	0.000154424	DDB_G0287025	Uncharacterized protein	NA
-1.7571	4.21548	-1.47115	2.24954	-3.23677	18.2404	24.6565	0.000227587	0.000780539	DDB_G0278031	CRAL-TRIO domain-containing protein	NA
-0.255487	4.19723	0.353426	-2.28395	-2.01122	19.2208	5.63284	0.0213083	0.0280642	DDB_G0284547	Uncharacterized protein	NA
-2.11121	4.1967	-1.53657	1.54386	-2.09279	19.8026	26.7689	0.000171878	0.00064017	DDB_G0293372	Tetratricopeptide repeat protein 27	ttc27
-0.0554061	4.19236	-3.31322	1.11378	-1.93751	18.7304	25.9971	0.00018998	0.000686032	DDB_G0283523	UPF0538 protein	NA
-1.69071	4.18963	1.66051	0.297677	-4.4571	20.9657	12.5661	0.00208196	0.00404795	DDB_G0284643	Hsp70-binding protein 1	NA
-2.61066	4.18955	-1.24932	-0.879802	0.550227	21.2528	19.7053	0.000484269	0.0013403	DDB_G0277489	Uncharacterized protein	NA
0.0925977	4.18582	-0.829568	-1.0631	-2.38575	18.6834	24.3701	0.000236815	0.000803795	DDB_G0267846	Expansin-like protein 1 (Ddexpl1)	expl1
-0.281854	4.17571	-1.81327	-1.11727	-0.963319	18.2947	6.61851	0.0138369	0.0192189	DDB_G0285817	Putative calcium-dependent cell adhesion molecule 3	cad3
0.00281277	4.1605	-3.02905	-0.237626	-0.896638	18.9109	3.79769	0.0557996	0.065502	DDB_G0270680	SAM domain-containing protein kinase D	samkD
-0.491819	4.11763	-1.72885	-0.974431	-0.922522	22.5141	14.9326	0.00120228	0.00264219	DDB_G0281589	CobW C-terminal domain-containing protein	NA
-1.39167	4.11523	-1.89111	-0.359856	-0.472595	18.3759	9.15249	0.0054838	0.008873	DDB_G0288619	RING-type domain-containing protein	NA
-0.241699	4.09972	-1.23634	-1.08887	-1.53281	18.3241	35.5017	6.46669e-05	0.000328663	DDB_G0286927	Ubiquitin-like protein NEDD8-like protein 2	nedd8l2
-2.4157	4.09475	1.11955	-0.443454	-2.35514	18.4611	11.4788	0.00276067	0.00507194	DDB_G0277041	Ras GTPase Rheb	rheb		KO: increase phagocytosis. AS: decreased growth rate | increased macropinocytosis | increased phagocytosis. OE: decreased macropinocytosis | decreased phagocytosis | increased growth rate | increased vegetative cell size. OE (const. active): decreased phagocytosis. OE (dom. negative): increased phagocytosis.
-2.12611	4.09474	3.32639	-1.2279	-4.06712	24.2398	12.5968	0.00206609	0.0040258	DDB_G0291866	Acyl carrier protein	ndufab1
0.595826	4.09241	0.334673	-2.4387	-2.58421	22.9752	14.2108	0.0014096	0.00299548	DDB_G0271376	NUDIX domain-containing protein	NA
-3.35144	4.08534	-0.340375	2.71218	-3.1057	22.3765	71.0079	5.49998e-06	8.23505e-05	DDB_G0293526	Rho GTPase RacC	racC		KO: aberrant cell morphology | aberrant cytokinesis | aberrant stream morphology | decreased actin filament polymerization | decreased chemotaxis rate | abolished positive regulation of chemorepellant activity | decreased growth rate. OE: aberrant actin filament organization | decreased exocytosis | decreased macropinocytosis | decreased pinocytosis | increased phagocytosis. OE (const. active): i…
-2.33412	4.06552	-0.371946	-2.1717	0.81224	22.8711	23.4301	0.000270642	0.000882478	DDB_G0276405	Peptidase C56 family protein	pfp1
-1.27616	4.05532	-0.370258	-0.315137	-2.09376	18.6616	6.0669	0.017512	0.023631	DDB_G0279123	RhoGEF domain-containing protein	gxcCC
-0.494969	4.05117	-3.22198	-0.000331364	-0.333885	20.0444	5.84192	0.0193622	0.0258105	DDB_G0274315	Protein phosphatase inhibitor 2	dpiA
-1.06825	4.04862	-1.89096	0.0785971	-1.168	18.7177	7.59619	0.00942005	0.0138668	DDB_G0290709	Putative polyketide synthase	pks32
-2.34405	4.04106	0.115335	1.95324	-3.76558	18.7099	14.4727	0.0013295	0.00285626	DDB_G0293950	Uncharacterized protein	NA
-2.2154	4.03182	-3.22285	1.44038	-0.0339567	20.8767	23.3143	0.000275221	0.000894171	DDB_G0269570	Geranylgeranyl transferase type-2 subunit alpha	rabggta
-2.06174	4.00152	-2.67098	-2.18709	2.9183	26.4218	29.4779	0.000123372	0.000512051	DDB_G0278095	Trans-2enoyl-CoA reductase, mitochoindrial	mecr
-2.26776	3.99374	-4.47329	-0.615307	3.36261	20.023	70.0278	5.78242e-06	8.50923e-05	DDB_G0282763	Pre-mRNA-splicing factor spf27	spf27
-2.90218	3.99038	-3.61624	1.22097	1.30707	24.5225	41.4127	3.766e-05	0.0002403	DDB_G0288579	Uncharacterized protein	NA
-0.698827	3.97806	-2.36903	-3.50263	2.59243	20.1272	40.0419	4.24006e-05	0.000258713	DDB_G0275003	Putative uncharacterized protein	NA
-1.33623	3.96079	-0.601398	2.46879	-4.49195	22.6573	34.5638	7.10043e-05	0.000350172	DDB_G0274273	C2 domain-containing protein	NA
1.02468	3.95471	-2.0666	0.0386634	-2.95145	19.3123	14.6524	0.00127785	0.00277442	DDB_G0268224	DDT domain-containing protein	NA
-0.371211	3.95194	-2.3954	1.00576	-2.19109	18.9779	14.8653	0.00121991	0.00267312	DDB_G0287677	3-beta hydroxysteroid dehydrogenase/isomerase family protein	NA
-1.68096	3.9508	-1.56981	-0.325512	-0.374517	18.7642	16.9964	0.000789427	0.00191633	DDB_G0282151	Uncharacterized protein	NA
0.0232062	3.94599	-1.35263	-0.252076	-2.36449	18.757	8.48101	0.0068603	0.0106158	DDB_G0289723	Alpha/beta hydrolase fold-1 domain-containing protein	abhd
0.262726	3.94025	-2.80136	1.84285	-3.24447	18.4521	7.46681	0.00989003	0.0144207	DDB_G0283397	Protein kinase, TKL group	NA
-0.602637	3.93776	-1.16182	-4.73159	2.55829	25.1958	93.6721	2.01877e-06	5.26477e-05	DDB_G0280985	Uridine phosphorylase	udpB
-3.30824	3.9304	-3.13087	1.29963	1.20908	23.1463	31.649	9.64734e-05	0.00043312	DDB_G0282767	DUF4419 domain-containing protein	NA
0.172521	3.91452	-1.04189	-3.05942	0.0142718	23.1259	8.36124	0.00715019	0.0109851	DDB_G0268538	Proteasome subunit alpha type	psmA5
0.770131	3.91101	3.64578	-4.58505	-3.74187	22.0999	127.831	6.50348e-07	4.15839e-05	DDB_G0288799	39S ribosomal protein L21, mitochondrial	mrpl21
-3.40976	3.89318	2.88598	2.21115	-5.58056	21.4914	100.812	1.54575e-06	4.73585e-05	DDB_G0290975	Alpha/beta hydrolase fold-3 domain-containing protein	NA
-0.19105	3.88626	-1.53678	0.461176	-2.6196	19.4078	6.1584	0.0168237	0.0228321	DDB_G0286857	Glyoxalase domain-containing protein 5	glod5
-4.2743	3.88092	3.13229	2.9295	-5.66841	20.4631	37.6686	5.25528e-05	0.00029127	DDB_G0293580	dCTP deaminase 1	NA
0.167065	3.8471	1.28866	-1.15187	-4.15096	20.6926	6.73835	0.0131715	0.0184196	DDB_G0304543	Proteasome assembly chaperone 4	psmG4
-0.100566	3.84245	-2.78617	1.96882	-2.92453	23.6099	10.6231	0.00350282	0.00614461	DDB_G0288081	DUF4286 family protein	NA
-1.23416	3.83116	-2.26371	-0.0415845	-0.291708	21.3577	26.4987	0.000177957	0.000656298	DDB_G0287627	Mitochondrial import inner membrane translocase subunit 17	timm17
0.742712	3.82161	-3.30465	1.2245	-2.48417	18.8856	12.8069	0.00196128	0.00386845	DDB_G0285417	Cyclin-depenent kinase	cdk7
-5.87496	3.81537	1.1005	0.85283	0.106255	21.9448	4.37567	0.0401208	0.0487885	DDB_G0278847	Proteasome subunit alpha type-6	psmA6
-2.1064	3.80865	-2.00699	2.12071	-1.81597	19.4367	20.731	0.000408762	0.00118446	DDB_G0291334	Uncharacterized protein	NA
0.47545	3.79577	0.0157891	-0.875977	-3.41103	19.9011	12.3847	0.00217918	0.00418994	DDB_G0294076	Uncharacterized mitochondrial protein 21 (ORF189)	DidioMp21
-1.91991	3.79488	1.61523	-1.11547	-2.37473	19.7668	20.3991	0.000431445	0.00123182	DDB_G0282957	Uncharacterized protein	NA
-2.61172	3.79165	-3.46145	2.02115	0.260371	19.6562	15.7127	0.00101977	0.00233691	DDB_G0293412	U3 small nucleolar RNA-interacting protein 2	NA
-0.92173	3.75966	-1.37624	0.548668	-2.01036	18.1639	8.33716	0.00721036	0.0110474	DDB_G0278435	AAA+ ATPase domain-containing protein	NA
2.00079	3.75118	1.67185	-1.38236	-6.04146	22.6945	79.6123	3.63945e-06	6.71268e-05	DDB_G0284221	Copper transport protein	atox1
1.74404	3.74758	-1.72601	-0.0812901	-3.68432	19.8402	11.3728	0.002841	0.00518987	DDB_G0278191	Deoxyadenosine kinase	dak
-4.21386	3.73912	1.61732	1.98276	-3.12535	20.6856	68.1493	6.37723e-06	9.02496e-05	DDB_G0289713	SAP DNA-binding domain-containing protein	NA
-0.223482	3.73711	0.730563	-2.72525	-1.51895	21.7003	47.6728	2.28866e-05	0.000176455	DDB_G0279519	39S ribosomal protein L22, mitochondrial	mrpl22
-2.92576	3.73163	-4.70355	4.41398	-0.516298	20.8669	22.8265	0.000295636	0.000940928	DDB_G0290329	Short-chain dehydrogenase/reductase family protein	NA
-2.89349	3.72062	1.69508	-1.75265	-0.769551	20.8213	11.3294	0.00287481	0.00523465	DDB_G0288921	Heat shock protein Hsp20 domain-containing protein	hspI
0.986029	3.70984	-2.29169	-3.05767	0.653488	22.7985	64.9222	7.59277e-06	9.93902e-05	DDB_G0288935	Pantoate--beta-alanine ligase	panC
-0.247982	3.70243	-2.11398	0.913037	-2.25351	18.5089	7.4892	0.00980663	0.0143281	DDB_G0285379	Uncharacterized protein	NA
-1.93644	3.68576	1.86516	-1.8005	-1.81398	18.9815	9.18539	0.00542577	0.00880124	DDB_G0291267	STE20 family protein kinase Dst3	dst3
-0.983959	3.66603	-2.52649	-0.725082	0.569499	19.5578	3.4115	0.0707229	0.0812965	DDB_G0268100	Asparagine--tRNA ligase	asnS2
-0.0845357	3.64494	0.279746	-1.61264	-2.22751	19.113	5.92393	0.0186604	0.0249711	DDB_G0287707	DNA-directed RNA polymerase subunit	rpc11
-0.665722	3.6404	-1.4424	-2.09151	0.559235	19.2188	25.0557	0.000215473	0.000748907	DDB_G0277775	Peptidyl-prolyl cis-trans isomerase	NA
0.990579	3.61629	-3.21547	0.857097	-2.24849	20.6262	14.4791	0.00132761	0.00285358	DDB_G0275405	Sigma-adaptin of adaptor protein complex 3	ap3s1
-0.748328	3.61191	0.0557849	2.52284	-5.44221	21.1472	12.6521	0.00203783	0.00398623	DDB_G0302414	Small nuclear ribonucleoprotein E	snrpE
-1.73842	3.60752	-1.39798	1.19229	-1.66342	18.1935	3.74098	0.0577249	0.0675157	DDB_G0276675	CDAN1-interacting nuclease 1	NA
-0.138076	3.59638	1.08385	-2.45547	-2.08669	20.6229	8.34163	0.00719914	0.0110377	DDB_G0291255	Sct family protein B	29C
-0.344172	3.58272	-0.753812	0.445329	-2.93007	18.0815	9.5822	0.00478359	0.00795145	DDB_G0271548	Uncharacterized protein	NA
1.11092	3.57924	-0.616513	-1.32428	-2.74937	19.4998	10.6116	0.00351443	0.00616258	DDB_G0289949	EGF-like domain-containing protein	NA	+TM
-4.33664	3.55366	2.85014	-5.44434	3.37717	22.247	42.744	3.36817e-05	0.000225642	DDB_G0280569	Cytochrome b-c1 complex subunit 8	uqcrq
-3.56318	3.54048	3.07108	-5.40209	2.3537	24.601	172.814	2.15532e-07	3.40669e-05	DDB_G0286399	Elongation factor Ts, mitochondrial	tsfm
-6.61897	3.53214	3.95039	4.85944	-5.723	22.2226	124.247	7.2155e-07	4.18785e-05	DDB_G0274291	Putative T4-like lysozyme 2	lyT2-4
-1.12468	3.52496	-1.74748	-0.504936	-0.147863	21.3694	21.4232	0.000366119	0.00109326	DDB_G0288595	Thioredoxin domain-containing protein	NA
1.68011	3.50029	-3.14676	0.643232	-2.67687	20.1903	51.348	1.75751e-05	0.000150744	DDB_G0272730	Alpha-1,3/1,6-mannosyltransferase	alg2
-0.0392742	3.48302	-3.17588	0.958678	-1.22655	19.6623	14.7774	0.00124341	0.00271536	DDB_G0269240	Rho GTPase RacH	racH		KO: aberrant defense response to bacterium | aberrant protein localization to cytoplasmic vesicle | decreased defense response to bacterium | decreased exocytosis | decreased pinocytosis. OE: aberrant cell morphology | aberrant cytokinesis | decreased growth rate | decreased phagocytosis | decreased pinocytosis.OE (const. active): aberrant cell morphology | aberrant cytokinesis | increased actin …
-3.61151	3.48293	1.62496	2.31048	-3.80686	24.4775	19.3814	0.000511734	0.00139235	DDB_G0274407	39S ribosomal protein L12, mitochondrial	NA
1.77873	3.47828	-0.808228	-0.355557	-4.09323	19.0427	5.12934	0.0271163	0.0345416	DDB_G0292028	von Willebrand factor A domain-containing protein 5B1	NA
1.5707	3.47349	-2.71707	0.412264	-2.73939	19.6629	7.5776	0.00948582	0.0139454	DDB_G0279961	RNase P protein subunit	drpp40
-1.78535	3.47333	2.71558	1.36488	-5.76843	22.0224	99.4446	1.62449e-06	4.81256e-05	DDB_G0268210	Monalysin beta barrel pore-forming domain-containing protein	NA
0.674211	3.45452	-0.840869	-0.141917	-3.14594	18.7751	10.7102	0.00341651	0.00601194	DDB_G0284535	Probable cytochrome P450 508A4	cyp508A4
0.456854	3.44336	-0.946434	-0.12413	-2.82965	19.7771	9.01213	0.00574035	0.00922513	DDB_G0276269	Soluble guanylyl cyclase	SgcA		KO: aberrant aggregation | aberrant chemotaxis to cAMP | decreased guanylyl cyclase activity. OE (various constructs): decreased chenotaxis to cAMP
2.03896	3.43326	-1.40405	-0.26668	-3.80149	21.7184	39.7139	4.36456e-05	0.0002631	DDB_G0275675	Rab GTPase Rab32C	rab32C
1.56442	3.41608	1.02452	-0.91755	-5.08747	19.8636	25.5883	0.000200552	0.000716735	DDB_G0287053	Probable U6 snRNA-associated Sm-like protein LSm4	lsm4
-0.642783	3.41534	-0.256376	0.207566	-2.72375	19.2394	5.03099	0.0284756	0.036069	DDB_G0275801	WWE domain-containing protein	NA
0.504505	3.41454	-2.03584	-0.904384	-0.978822	18.3805	23.4366	0.000270389	0.00088229	DDB_G0278651	Alpha-mannosidase	manE
-2.46307	3.40365	-1.67552	-2.93912	3.67406	23.8115	25.5518	0.000201533	0.000718095	DDB_G0282967	Acyl-CoA dehydrogenase, short-branched chain	acadsb
0.280894	3.40208	-1.91158	0.553292	-2.32469	18.5206	10.2822	0.00386819	0.00666099	DDB_G0292640	MIT domain-containing protein	NA
-1.55198	3.37982	-2.52995	0.0312262	0.670888	19.1413	19.3985	0.000510235	0.00139163	DDB_G0292094	Uncharacterized protein	NA
-0.378753	3.37859	-2.55562	-0.197318	-0.2469	18.5928	12.2965	0.00222846	0.00426184	DDB_G0287079	CDK5 regulatory subunit-associated protein 1	NA
0.269215	3.37718	-0.0392763	-2.39838	-1.20875	20.9284	13.132	0.00181208	0.00363628	DDB_G0271396	Exoribonuclease phosphorolytic domain-containing protein	NA
-1.42056	3.3608	0.538444	0.556194	-3.03488	18.8536	9.94571	0.00427759	0.00722505	DDB_G0281827	WW domain-containing protein A	dwwA		KO: aberrant actin filament organization | aberrant cell morphology | aberrant cytokinesis
0.927228	3.3601	-1.99645	-2.01219	-0.278687	21.7255	9.57581	0.00479314	0.00796439	DDB_G0272781	Phosphomannomutase 2	pmmB
-4.19898	3.3586	0.859994	0.528912	-0.548534	23.1676	31.9409	9.34491e-05	0.000422491	DDB_G0284879	COMM domain-containing protein 2	commd2
-4.10603	3.35786	1.85248	-4.03528	2.93097	23.3793	74.7131	4.57812e-06	7.41658e-05	DDB_G0270194	DUF866 containing protein	NA
-2.03731	3.34368	2.76929	-0.973678	-3.10198	18.4694	22.1712	0.000326182	0.00101018	DDB_G0267670	Nucleolar protein 16	NA
-2.16665	3.3224	3.14204	-1.29591	-3.00188	18.8049	19.1923	0.000528684	0.00142811	DDB_G0283413	Kynurenine formamidase	NA
0.366547	3.31837	-1.91077	0.0152602	-1.7894	22.155	12.5213	0.00210544	0.00408811	DDB_G0292624	Putative myosin light chain kinasae	NA
-4.75389	3.31701	3.41592	3.48509	-5.46413	22.2786	57.5482	1.16993e-05	0.000123515	DDB_G0268828	Uncharacterized protein	NA
-2.59612	3.31079	0.0305437	0.780934	-1.52614	19.0878	8.45916	0.00691207	0.0106849	DDB_G0268852	Putative ATP-binding protein	NA
0.0862597	3.27659	-1.99659	0.876017	-2.24227	18.7428	11.9827	0.00241587	0.00454793	DDB_G0270062	C2 domain-containing protein	NA
-0.222789	3.26994	-0.384304	-0.244919	-2.41793	21.4835	8.74878	0.00626411	0.00987305	DDB_G0290177	Uncharacterized transmembrane protein	NA	+TM
0.420168	3.26071	-0.844092	-0.055696	-2.78109	21.8397	37.3428	5.4178e-05	0.000294566	DDB_G0279195	Poly [ADP-ribose] polymerase 1B	adprt1B		KO: aberrant oscillatory cAMP signaling | decreased single-strand break repair
-0.721305	3.26049	-1.33567	-1.61974	0.416222	21.2528	41.3109	3.79879e-05	0.0002403	DDB_G0283801	DUF59 family protein	fam96B
0.642878	3.25593	-0.820979	-1.67641	-1.40142	18.9512	19.3138	0.000517717	0.00140439	DDB_G0269510	VPS37 C-terminal domain-containing protein	vps37
-5.52222	3.25582	3.89385	4.14127	-5.76872	21.3116	29.3917	0.000124627	0.000515804	DDB_G0288141	Uncharacterized protein	NA
-2.17106	3.20914	0.0410604	1.03336	-2.11251	19.8494	41.0543	3.88314e-05	0.000242521	DDB_G0272871	RNA polymerase II subunit A C-terminal domain phosphatase	ssu72
-0.175665	3.20011	-0.882968	0.075117	-2.2166	18.2574	4.1093	0.0465465	0.0557701	DDB_G0271302	Uncharacterized protein	NA
1.02879	3.1919	1.40304	-0.372556	-5.25117	27.1827	107.993	1.20331e-06	4.44957e-05	DDB_G0282361	Proliferation associated protein	prlA
-0.6297	3.18115	-1.46311	-0.298932	-0.789412	18.9647	3.5413	0.0652035	0.0755562	DDB_G0293658	Uncharacterized protein	NA
-0.560643	3.17653	-0.946575	-0.684959	-0.984348	18.7717	5.83292	0.0194412	0.0258928	DDB_G0285269	CAF1 family protein	NA
-3.82892	3.16317	0.461756	-0.188694	0.392689	26.3804	46.1511	2.56778e-05	0.000190582	DDB_G0279973	Thioredoxin peroxidase	NA
-1.43455	3.15333	-4.12	2.55069	-0.149472	20.0794	4.75877	0.032713	0.0407374	DDB_G0267446	Calcineurin subunit B type 1	cnbA		RNAi: aberrant response to cation stress | aberrant sorus morphology | aberrant stalk cell differentiation | decreased gene expression | decreased stalk length | increased defense response to Gram-negative bacterium
2.65373	3.14434	-0.262963	-1.43424	-4.10087	23.0318	89.213	2.40967e-06	5.6739e-05	DDB_G0290031	Ribosome biogenesis protein	NA
-2.71537	3.13291	-1.82157	-0.923837	2.32787	21.1791	42.729	3.37235e-05	0.000225642	DDB_G0284289	Uncharacterized protein	NA
-1.97232	3.13084	0.223985	0.870108	-2.25262	23.3732	42.9962	3.29892e-05	0.000222714	DDB_G0282847	Rab GTPase Rab5B	rab5B
1.38964	3.13071	-2.52622	0.303486	-2.29761	18.5692	10.9245	0.00321542	0.00573577	DDB_G0280227	Uncharacterized protein	NA
0.0536875	3.12357	3.81807	-2.82669	-4.16863	23.7256	23.5028	0.000267815	0.000877114	DDB_G0270260	Non-histone chromosomal protein 6	nhp6
-1.99426	3.11556	-2.01615	2.36765	-1.4728	18.3606	3.82297	0.0549674	0.0645756	DDB_G0292106	Uncharacterized protein	NA
-0.909318	3.10505	-2.59527	1.29255	-0.893006	19.0854	15.2431	0.00112503	0.0025018	DDB_G0270902	EF-hand domain-containing protein	NA
0.703825	3.09776	-2.31162	0.261374	-1.75133	19.8163	4.59799	0.0355922	0.043886	DDB_G0289573	Enhancer of yellow 2 transcription factor homolog	eny2
2.06776	3.09342	-0.0753188	-1.2668	-3.81906	19.781	8.62528	0.00653058	0.0102179	DDB_G0288727	Roadblock/LAMTOR2 domain-containing protein	NA
-3.40703	3.08756	2.49102	-2.83144	0.65989	20.7945	13.4605	0.00167562	0.0034188	DDB_G0293066	Transmembrane protein	NA	+TM
-2.36652	3.08262	-1.99524	0.165046	1.11409	19.5664	8.8203	0.00611609	0.00972141	DDB_G0273523	RNA polymerase III subunit	rpc25
-0.37263	3.08058	-1.6996	0.379836	-1.38818	26.8799	26.0483	0.000188707	0.000683626	DDB_G0281049	LIM zinc-binding domain-containing protein	NA
-0.412723	3.07891	-1.85931	0.515905	-1.32278	18.3413	5.83131	0.0194554	0.0259041	DDB_G0275691	Uncharacterized protein	NA
2.09308	3.06654	0.313556	-1.89841	-3.57477	18.2302	11.0729	0.00308496	0.00555218	DDB_G0269974	Uncharacterized protein	NA
-0.291219	3.0661	-1.04731	0.88374	-2.61131	19.2336	5.52093	0.0224518	0.0294153	DDB_G0286505	Putative RNA methyltransferase	NA
1.87049	3.06605	-0.940777	0.224871	-4.22064	24.693	54.5073	1.42045e-05	0.000134943	DDB_G0289487	Actin	act3
-2.6784	3.05885	1.23614	2.6693	-4.28589	24.3404	16.5791	0.000856299	0.00204775	DDB_G0294627	MaoC-like domain-containing protein	NA
-0.167224	3.05871	-2.71133	1.07972	-1.25987	18.348	6.81069	0.0127893	0.01798	DDB_G0292928	Nucleoside diphosphate kinase-like domain-containing protein	NA
1.13071	3.05608	0.690056	-1.09845	-3.7784	19.7585	6.09326	0.0173102	0.0233803	DDB_G0273871	Rhamnose/fucose mutarotase family protein	NA
-0.469598	3.05036	-1.14936	0.193599	-1.625	19.1318	3.83882	0.0544537	0.0640055	DDB_G0268718	Pentatricopeptide repeat-containing protein E	ptcE
0.990254	3.03388	0.186787	-0.186057	-4.02487	21.3887	11.6445	0.00264078	0.00487954	DDB_G0284241	Proteasome component region PCI (PINT) domain-containing protein	NA
-3.0803	3.02279	2.97696	-0.878574	-2.04087	20.4637	13.753	0.00156491	0.00324737	DDB_G0269210	ABC transporter G family protein	abcG14
-2.37337	3.02167	2.44506	2.54012	-5.63348	19.6377	26.2972	0.000182669	0.00066766	DDB_G0277877	Uracil-DNA glycosylase	uglA
-3.13343	2.9916	2.54054	1.69777	-4.09648	24.7917	6.64444	0.0136894	0.0190276	DDB_G0293956	tRNA-binding domain-containing protein	NA
-2.4724	2.98803	0.792563	-0.0370378	-1.27115	18.8133	14.0418	0.00146456	0.00308605	DDB_G0270932	Sca1 complex protein PHR	phr		KO: aberrant chemotaxis to cAMP | delayed development
-1.63068	2.96943	-2.4224	-2.3612	3.44485	19.4311	53.4957	1.51867e-05	0.000139956	DDB_G0267714	Splicing factor 3B subunit 4	sf3b4
0.594316	2.96856	-1.82712	-1.51428	-0.221476	23.0559	28.7504	0.000134477	0.000544558	DDB_G0287517	Putative uncharacterized protein	NA
-2.82873	2.96336	-0.814565	1.06507	-0.385137	21.6572	57.2985	1.18827e-05	0.000123515	DDB_G0290083	Phenylacetic acid degradation-related protein	NA
1.24968	2.95886	-1.21616	-1.00176	-1.99061	17.6618	13.2665	0.00175459	0.00355098	DDB_G0274409	Serine/threonine-protein kinase pakF (EC 2.7.11.1)	pakF
0.0575662	2.95215	1.18357	-1.12867	-3.06462	22.0012	30.4845	0.000109854	0.000473016	DDB_G0276933	Mitochondrial substrate carrier family protein X	mcfX
-4.84033	2.92772	0.541403	0.177813	1.19339	22.0944	21.9172	0.000339096	0.00103452	DDB_G0270134	ADF-H domain-containing protein	NA
0.40722	2.91931	0.10368	-3.71177	0.281563	22.3064	22.3227	0.000318778	0.000994085	DDB_G0290795	HD domain-containing protein 2	hddc2
-4.69847	2.91764	0.12203	0.988447	0.670353	23.5888	35.9874	6.16662e-05	0.000319543	DDB_G0275755	Thioredoxin-dependent peroxiredoxin	NA
0.211716	2.89496	-3.20417	1.27697	-1.17947	19.0381	12.9359	0.00190027	0.00377124	DDB_G0283857	DNA ligase III	lig3
-5.68967	2.89068	4.25188	2.7406	-4.19349	23.0577	60.7572	9.63288e-06	0.000111855	DDB_G0271892	Glutathione S-transferase 4	gst4		KO: decreased fruiting body size. OE: increased fruiting body size
0.528406	2.89027	-0.390134	-0.633524	-2.39502	18.1988	13.3411	0.00172366	0.00350097	DDB_G0290425	Surfeit locus protein 6 homolog	NA
0.986796	2.88232	-0.157982	-0.044018	-3.66712	19.7973	22.1406	0.000327703	0.00101349	DDB_G0269274	Dihydroxyacetone kinase	dhak
-2.16876	2.87443	2.96342	0.415467	-4.08456	19.8521	13.8846	0.00151814	0.00317666	DDB_G0288379	Cortactin family protein	NA
-4.4064	2.86662	-1.06101	1.72571	0.875074	24.7148	85.4903	2.81228e-06	6.0916e-05	DDB_G0284629	Nuclear transport factor 2 (NTF2) domain-containing protein	NA
0.609382	2.86246	-2.00712	-0.319541	-1.14518	18.8039	2.9877	0.0933386	0.104709	DDB_G0280017	Zinc finger C3H1 domain-containing protein	NA
0.266667	2.85269	-0.461775	0.0927294	-2.75031	18.1753	6.49968	0.0145394	0.0200646	DDB_G0277567	Uncharacterized protein	NA
-1.72165	2.84067	-0.582028	1.49302	-2.03	18.3038	11.7597	0.00256131	0.00475219	DDB_G0285051	Rab GTPase Rab32D	rab32D
-1.80037	2.82866	1.75137	1.95059	-4.73026	23.207	35.2806	6.60941e-05	0.000331427	DDB_G0289027	Uncharacterized protein	NA
-0.388762	2.82776	-1.29953	1.48457	-2.62404	23.9366	32.8407	8.48499e-05	0.000394303	DDB_G0277455	Phospholipase B-like protein E	plbE
-2.46241	2.81867	2.8221	-1.49592	-1.68244	19.4662	10.4471	0.00368568	0.00638331	DDB_G0279657	ELMO domain-containing protein E	elmoE		KO: decreased actin filament polymerization at leading edge | decreased chemotaxis to cAMP | decreased culmination
0.0604899	2.80932	-3.15645	-2.44965	2.73629	25.0749	68.9962	6.09988e-06	8.80647e-05	DDB_G0285509	Branched-chain-amino-acid aminotransferase	bcaA
-1.75652	2.80062	-0.464663	-1.06783	0.488391	21.1511	11.3046	0.00289432	0.00526378	DDB_G0274045	Prespore-specific protein	3B
-0.223788	2.79797	0.383773	1.58718	-4.54513	22.6043	12.125	0.00232852	0.00441301	DDB_G0286147	Probable prefoldin subunit 6	pfdn6
1.52955	2.79629	0.715987	0.0357102	-5.07754	23.3308	42.7484	3.36694e-05	0.000225642	DDB_G0271724	RRP15-like protein	NA
-4.24772	2.79562	0.0763051	1.10925	0.26654	23.8158	10.2046	0.00395802	0.00678452	DDB_G0273615	SCF ubiquitin ligase complex protein SKP1b	fpaB		KO: decreased response to hypoxia | increased culmination | increased stalk length. OE: aberrant fruiting body morphogenesis; increased response to hypoxia
-2.23711	2.79413	2.69042	-0.776015	-2.47143	18.8135	22.7445	0.000299254	0.00094697	DDB_G0289921	Uncharacterized protein	NA
2.14809	2.79325	0.0492055	-0.564419	-4.42612	24.4295	52.8169	1.58945e-05	0.000142235	DDB_G0286371	Calcium-binding protein M	cbpM
-3.84082	2.77604	1.61636	-1.89623	1.34466	20.7676	71.5221	5.35878e-06	8.23505e-05	DDB_G0271814	Uncharacterized membrane protein	NA
-0.770341	2.75939	-1.70341	1.11604	-1.40168	21.3566	16.1213	0.00093816	0.00218661	DDB_G0291021	Rho GTPase-activating protein GacD	gacD
-0.265428	2.75683	-0.318209	0.0567226	-2.22991	18.3194	1.83326	0.221919	0.234577	DDB_G0287909	Peptidase M16 domain-containing protein	NA
-1.18516	2.75407	-1.0624	1.5978	-2.10431	20.0408	8.97209	0.00581631	0.00933055	DDB_G0289171	Uncharacterized protein	NA
-0.0397236	2.75246	0.244845	-1.17693	-1.78065	23.8678	4.57538	0.0360223	0.0443798	DDB_G0286495	Inosine triphosphate pyrophosphatase	itpa		KO: wild type
0.527127	2.74818	-1.10475	-0.143908	-2.02665	21.8716	34.4735	7.16556e-05	0.000352239	DDB_G0278983	U3 small nucleolar ribonucleoprotein protein	imp3
0.445001	2.74514	-1.98031	0.0797059	-1.28953	18.1664	7.78815	0.00877358	0.0130259	DDB_G0286555	Rho-related protein racA	racA
0.106307	2.74272	-1.49147	0.626287	-1.98384	18.1615	2.59843	0.122608	0.134857	DDB_G0276485	Uncharacterized protein	NA
-1.1335	2.72792	-1.17966	-0.0868043	-0.327956	21.7754	1.32127	0.345648	0.356494	DDB_G0293424	Uncharacterized protein	NA
-1.75635	2.72272	3.3331	-2.44802	-1.85146	18.3705	17.2436	0.000752927	0.00185067	DDB_G0269302	Ubiquinol-cytochrome c chaperone domain-containing protein	NA
2.89143	2.71793	-0.419664	-1.7447	-3.44499	20.1516	17.0452	0.000782049	0.00190664	DDB_G0272857	Rap GTPase RapB	rapB
1.18784	2.71579	-1.49375	-0.638174	-1.77171	17.4555	5.8635	0.0191743	0.0255677	DDB_G0285471	Glutaredoxin family protein	NA
0.0649599	2.71111	0.84479	1.27889	-4.89975	22.0786	41.0196	3.89474e-05	0.000242909	DDB_G0281859	Biogenesis of lysosome-related organelles complex 1 subunit 5	bloc1s5
-3.58533	2.70838	4.21722	2.51378	-5.85405	21.7215	20.6748	0.000412498	0.00119146	DDB_G0293708	LIM zinc-binding domain-containing protein	NA
-2.02168	2.69736	2.27942	1.98922	-4.94431	20.3279	12.689	0.00201923	0.00396365	DDB_G0275647	Cytochrome b5 domain-containing protein	NA
0.479528	2.6973	-0.822656	-0.0551345	-2.29904	18.727	11.6861	0.00261177	0.00483586	DDB_G0286843	GATA zinc finger domain-containing protein 17	gtaQ
1.42945	2.69105	-1.58712	-0.407547	-2.12583	18.9756	3.28411	0.0767206	0.0875501	DDB_G0292780	Ran-binding protein 10	NA
-2.4651	2.68797	0.72152	-1.42513	0.480733	21.2697	22.8534	0.000294462	0.000939066	DDB_G0272022	DNA-directed RNA polymerase III subunit	rpc34
0.244423	2.68141	-1.58476	-0.0553069	-1.28576	18.2518	4.556	0.0363961	0.0447425	DDB_G0285797	E3 ubiquitin-protein ligase RNF213 family protein	NA
0.364669	2.67984	-1.76164	-0.488457	-0.794408	17.9664	1.88967	0.211828	0.224491	DDB_G0271890	Hydrolase_4 domain-containing protein	NA
-0.24096	2.67978	-2.21552	-2.44954	2.22624	19.1344	2.59883	0.122573	0.134857	DDB_G0285233	CWFJ family protein	NA
1.80995	2.66514	-0.0731698	0.123013	-4.52493	22.4235	55.1435	1.3628e-05	0.000132256	DDB_G0272859	Putative polyketide synthase	pks14
0.435247	2.66476	-0.748653	-0.0890297	-2.26233	18.5563	5.68069	0.0208419	0.0275465	DDB_G0284777	Store-operated calcium entry-associated regulatory factor (SARAF)	NA
-0.906303	2.66395	2.95785	-2.39423	-2.32127	19.4706	7.07491	0.0115071	0.0164133	DDB_G0288319	Actin-related protein 2/3 complex subunit 5 (p16-ARC)	arcE
0.684409	2.65108	-0.517091	-0.550645	-2.26775	18.3036	8.24604	0.00744383	0.0113318	DDB_G0277777	Trailing edge protein Teep1	teep1		KO: wild type growth and development | reduced random motility | normal directed migration.
-3.7704	2.64879	-0.328284	-1.39768	2.84757	20.5356	5.53456	0.0223084	0.029253	DDB_G0275013	O-methyltransferase family 2 protein	omt4
-1.34683	2.63925	-0.930659	1.24673	-1.6085	19.7161	16.5517	0.000860936	0.00205448	DDB_G0291265	Lactoylglutathione lyase (Glyoxalase I)	gloA
-0.537126	2.63899	-2.82934	0.729555	-0.0020792	19.1636	3.70715	0.0589133	0.0687093	DDB_G0274325	RNA helicase	ddx52
0.782431	2.63174	-0.219903	-0.801684	-2.39259	19.0554	5.28642	0.0251106	0.0323899	DDB_G0267708	ESCRT-II complex subunit VPS25	vps25
-1.36323	2.63152	-1.19093	0.724954	-0.802307	19.2758	1.63623	0.262024	0.273885	DDB_G0276901	Uncharacterized protein	NA
1.51752	2.62773	0.123395	-0.19519	-4.07345	24.2015	31.9446	9.34114e-05	0.000422491	DDB_G0288091	Uncharacterized protein	NA
0.400583	2.6178	-0.697943	-0.539817	-1.78062	18.5527	6.75122	0.0131024	0.0183345	DDB_G0281289	Transmembrane protein	NA
1.53903	2.59559	0.256396	0.363264	-4.75428	22.0514	49.55	1.99521e-05	0.000162761	DDB_G0277917	Myosin ID light chain	mlcD
-4.30918	2.59304	1.48182	1.64927	-1.41494	21.5184	79.9785	3.57955e-06	6.69902e-05	DDB_G0287169	Putative uncharacterized protein	NA
-0.704824	2.57726	-1.93355	0.267953	-0.206839	18.6409	3.12123	0.0853471	0.0965623	DDB_G0286811	Vesicle transport protein Use1	use1
-0.166167	2.55928	-0.856577	-2.34828	0.81174	26.4419	23.7318	0.000259154	0.000856179	DDB_G0268758	Obg-like ATPase 1	ola1
-5.03718	2.55471	1.30676	1.22528	-0.0495649	21.5297	22.5576	0.000307712	0.000966266	DDB_G0277487	Uncharacterized protein	NA
-0.959805	2.54497	-0.650504	1.15049	-2.08516	18.6222	2.78658	0.107222	0.119273	DDB_G0289191	tRNAHis guanylyltransferase catalytic domain-containing protein	tlp2
0.630908	2.54227	0.234101	-1.91264	-1.49464	18.3253	2.69135	0.114689	0.126797	DDB_G0292906	BLOC-1-related complex subunit 7	NA
1.17331	2.5406	1.34322	-0.361605	-4.69552	24.613	53.9494	1.47359e-05	0.000138093	DDB_G0276241	ATP synthase epsilon chain, mitochondrial	atp5e
-0.285001	2.53628	0.726595	1.39112	-4.36899	20.1497	7.46618	0.0098924	0.0144207	DDB_G0278457	NDR family protein kinase A	ndrA		KO: decreased engulfment during phagocytosis
-0.849762	2.53134	0.744315	0.567246	-2.99314	18.3056	20.2751	0.000440329	0.0012494	DDB_G0292740	Type A von Willebrand factor domain-containing protein	NA
-1.71686	2.52158	1.18433	1.35022	-3.33927	18.9724	27.6249	0.000154282	0.000595825	DDB_G0268916	Uncharacterized protein	NA
-0.302216	2.5213	-0.324439	1.52039	-3.41504	22.4352	29.7514	0.000119501	0.000500105	DDB_G0291828	Uncharacterized protein	NA
-1.72529	2.5201	1.74602	1.0836	-3.62443	19.2107	8.71386	0.00633804	0.0099756	DDB_G0278075	UBC core domain-containing protein	NA
-0.246425	2.51792	-1.03436	1.41162	-2.64876	18.4974	9.31904	0.00519792	0.00849282	DDB_G0284329	Ras guanine nucleotide exchange factor A (Aimless)	gefA		KO: aberrant chemotaxis to cAMP | abolished aggregation | decreased actin filament polymerization | abolished activation of adenylate cyclase activity | decreased actin filament polymerization | decreased cGMP-mediated signaling | abolished culmination | abolished oscillatory cAMP signaling | abolished slug migration | abolished stream development
-1.66695	2.51683	-3.81764	-0.874061	3.84183	19.8681	11.9183	0.00245678	0.00460192	DDB_G0291049	Oligosaccharyl transferase subunit OST2	ost2
-0.451808	2.51592	0.692904	-0.989997	-1.76702	18.5852	8.56389	0.00666838	0.0103723	DDB_G0292214	Protein phosphatase 2C-related protein	NA
-3.90936	2.51014	0.378986	0.138619	0.881612	21.6886	10.0337	0.00416547	0.00707015	DDB_G0276431	Glycoside hydrolase family 57 domain-containing protein	NA
-0.113189	2.50634	-1.41383	-0.697887	-0.281432	20.2699	10.8329	0.00329955	0.00584956	DDB_G0291750	Meiotic nuclear division protein 1	mnd1
-2.79178	2.48869	1.7421	-1.38682	-0.0521962	19.7361	18.7379	0.000572428	0.00151004	DDB_G0289067	Suppressor of Mek1 (SMEK)	smkA		KO: aberrant cytokinesis | decreased chemotaxis rate | decreased myosin II assembly | delayed development. OE: decreased chemotaxis to cAMP | decreased establishment of cell polarity | decreased fruiting body size | delayed development
-3.83696	2.48646	0.285532	0.687202	0.377771	22.0595	34.6629	7.02981e-05	0.00034786	DDB_G0274491	L-antigen family member	NA
-3.26895	2.48586	-2.17088	2.13111	0.822858	18.9502	63.5266	8.20923e-06	0.000102301	DDB_G0293622	Nucleolar complex protein 3 homolog	NA
-2.25224	2.47872	1.15104	3.12539	-4.5029	20.3728	66.9173	6.80988e-06	9.40641e-05	DDB_G0281937	Maf-like protein	NA
-0.390527	2.47132	-3.31055	1.94181	-0.71206	23.4201	3.25333	0.0782641	0.0892437	DDB_G0268574	Eukaryotic translation initiation factor 4E	eif4e
2.75633	2.46436	-0.411973	-1.51558	-3.29314	20.5826	24.9529	0.000218513	0.000755732	DDB_G0288787	Vacuolar sorting protein 29	vps29
2.21053	2.46141	0.31175	-1.05055	-3.93315	23.0563	41.2324	3.82436e-05	0.0002403	DDB_G0288697	UBC core domain-containing protein	NA
-2.04055	2.45906	-0.0494069	1.73134	-2.10044	21.2966	44.9665	2.81553e-05	0.000199345	DDB_G0268518	Ribosome recycling factor, mitochondrial	NA
-3.44469	2.45421	3.15342	-1.46809	-0.694849	21.7522	20.3872	0.000432293	0.00123203	DDB_G0271106	Superoxide dismutase [Mn], mitochondrial	sod2		OE: decreased fruiting body size | decreased slug migration | decreased sporulation | decreased superoxide generation
0.22447	2.44785	1.43342	-1.45347	-2.65227	21.4352	4.99232	0.0290334	0.0367137	DDB_G0279207	40S ribosomal protein S19	rps19
-4.18298	2.44077	-3.28044	2.25242	2.77023	24.3701	45.8658	2.62483e-05	0.000192816	DDB_G0267704	Mitochondrial substrate carrier family protein T	mcfT
0.691594	2.43613	-1.28974	-0.408117	-1.42987	22.7576	17.4462	0.000724585	0.00179275	DDB_G0284017	DEAD/DEAH box helicase	ddx10
-0.542241	2.43528	0.240219	0.497239	-2.6305	20.8888	7.26732	0.0106745	0.0154349	DDB_G0275429	Syntaxin-8A	syn8A
0.697234	2.43518	-0.849713	-0.308043	-1.97466	18.2564	4.06353	0.0477778	0.0570032	DDB_G0292838	Transcription initiation factor TFIID subunit	taf13
0.186011	2.41089	-0.200432	-3.41133	1.01487	22.724	32.9844	8.35708e-05	0.000389564	DDB_G0269636	EF-hand domain-containing protein	NA
-0.845511	2.40649	-1.62976	1.18691	-1.11813	24.0426	2.51226	0.130567	0.142808	DDB_G0276623	Ankyrin repeat-containing protein	NA
-0.134855	2.40032	0.913215	-0.322567	-2.85611	20.0751	26.2604	0.000183544	0.000669399	DDB_G0271864	Molybdenum cofactor synthesis protein 2 large subunit	mocs2l
-0.758066	2.4003	-1.93975	1.44664	-1.14912	18.4305	3.04667	0.089699	0.101155	DDB_G0294629	SET domain-containing protein	NA
-3.01554	2.39854	-0.368878	1.19078	-0.204904	24.0882	2.0157	0.19123	0.203861	DDB_G0269230	SCF ubiquitin ligase complex protein SKP1a (Glycoprotein FP21 isoform A) [Cleaved into: SCF ubiquitin ligase complex protein SKP1a(4-162); SCF ubiquitin ligase complex protein SKP1a(6-162)]	fpaA		Gene replacement fpaA(P143A): delayed aggregation | increased response to hypoxia
-1.21187	2.39324	0.847143	-2.85097	0.822456	24.1658	21.6907	0.000351158	0.00106071	DDB_G0291816	Thiosulfate sulfurtransferase	NA
-0.0514003	2.3898	-1.65702	1.56183	-2.24321	18.004	8.29048	0.00732878	0.0112021	DDB_G0267958	Bromo and FHA domain-containing protein DDB_G0267958	NA
-2.43587	2.38968	1.94918	-2.53096	0.627966	20.0998	17.6721	0.000694566	0.00173854	DDB_G0282117	MYND-type domain-containing protein	NA
0.638243	2.38521	-0.434883	-0.344873	-2.2437	23.7524	19.5981	0.000493143	0.00135652	DDB_G0268182	Uncharacterized protein	NA
-1.71437	2.37916	3.87039	-4.78318	0.247994	22.9845	26.1994	0.000185011	0.000672399	DDB_G0273909	20S roteasome subunit beta-4	psmB4
-0.581169	2.37546	-1.42788	0.802553	-1.16897	22.6486	1.5816	0.274648	0.286017	DDB_G0277367	Ocnus family protein	NA
-0.0806874	2.36535	0.614129	1.86171	-4.7605	22.3645	23.8626	0.000254366	0.000843453	DDB_G0290689	NUDIX hydrolase family protein	NA
-3.36456	2.36355	-2.13501	3.00423	0.131793	20.1703	5.5057	0.0226133	0.0295667	DDB_G0292208	Transmembrane protein	NA
0.0263761	2.3531	-0.500272	0.713569	-2.59277	18.0499	4.97231	0.0293275	0.0370025	DDB_G0287353	NADPH:ferredoxin reductase	fdxr
-1.62602	2.35212	-0.602277	-0.203565	0.0797327	24.2414	15.421	0.00108361	0.00243609	DDB_G0291281	Uncharacterized protein	NA
-3.85699	2.35142	2.37219	0.16851	-1.03513	25.7923	51.4214	1.74858e-05	0.000150343	DDB_G0279187	Cysteine proteinase 7	cprG
-1.21992	2.34855	-2.34645	1.5622	-0.344375	19.4657	5.66343	0.0210086	0.0277099	DDB_G0271050	DNA-3-methyladenine glycosylase I	magA
1.2202	2.34015	-3.48187	-2.06055	1.98207	19.9854	8.09986	0.00783876	0.0118211	DDB_G0280091	Ubiquitin-conjugating enzyme E2	NA
-0.0745847	2.33447	-1.1234	0.666427	-1.8029	18.1389	6.89831	0.012345	0.0174371	DDB_G0267980	Molybdenum cofactor synthesis protein 3	mocs3
-0.0555962	2.3257	-1.12929	0.390643	-1.53146	18.9076	3.75571	0.0572171	0.0669565	DDB_G0272458	Phosphatidylinositol-glycan biosynthesis class X protein	NA	+TM
-0.904191	2.31317	-3.58677	-1.27017	3.44796	21.6183	8.64757	0.00648143	0.0101687	DDB_G0286519	Dolichol-phosphate mannosyltransferase subunit 1	dgtB
-2.75687	2.3095	1.9967	1.65324	-3.20258	24.2848	38.2712	4.9706e-05	0.000282253	DDB_G0286535	Gamma-glutamyl hydrolase A	gghA
-2.91017	2.30806	1.73652	2.31752	-3.45192	20.3066	41.2267	3.82624e-05	0.0002403	DDB_G0277677	DNA-directed RNA polymerase II core subunit	rpb11
-3.77398	2.30626	1.18515	1.07007	-0.787502	24.4596	55.1614	1.36121e-05	0.000132256	DDB_G0284985	Rab GTPase	rab1D
-3.98773	2.29493	1.91507	-2.30627	2.084	20.191	72.5623	5.08695e-06	7.98137e-05	DDB_G0274025	DUF1794 family protein	NA
1.64938	2.29055	0.129003	-0.425622	-3.64331	18.3223	6.47828	0.0146706	0.020221	DDB_G0286361	U1 zinc finger domain-containing protein	NA
-1.84316	2.29039	-3.09477	1.56485	1.08269	19.5817	5.68168	0.0208324	0.0275465	DDB_G0269786	Coiled-coil domain-containing protein 25 homolog	ccdc25
-1.76527	2.27968	0.14375	2.7689	-3.42706	18.7529	8.36668	0.0071367	0.0109719	DDB_G0283953	Myb-like protein U	mybU
-3.89152	2.25268	0.0532305	2.02572	-0.440112	20.5448	7.94628	0.0082827	0.012407	DDB_G0284791	C2 domain-containing protein Copine C	cpnC
-1.08382	2.24881	0.639714	1.23312	-3.03783	21.4885	6.10783	0.0171998	0.0232655	DDB_G0275449	N-acetyltransferase complex subunit	natA ard1
0.547495	2.24218	0.709443	-0.984936	-2.51419	22.1547	29.0849	0.00012922	0.000529886	DDB_G0292288	CAP domain-containing protein	NA
-2.75727	2.22778	3.28656	0.0606579	-2.81772	19.6533	11.3514	0.00285761	0.00520834	DDB_G0270230	U3 small nucleolar RNA-associated protein 11	utp11
0.302944	2.22056	-1.36575	1.09519	-2.25295	19.2415	5.46217	0.0230832	0.030107	DDB_G0269784	NUDIX hydrolase family protein	NA
-1.2437	2.21619	-0.102237	0.662826	-1.53308	21.94	8.60101	0.00658462	0.0102846	DDB_G0285909	Putative tyrosine phosphatase	NA
-2.57052	2.21189	2.40221	-1.16254	-0.881045	24.4422	7.10518	0.0113708	0.0162394	DDB_G0286251	DNAJ heat shock N-terminal domain-containing protein	dnajc3
0.446004	2.20537	-2.01519	1.29542	-1.9316	18.1092	2.74898	0.110096	0.122199	DDB_G0280093	Rho GTPase-activating protein GacGG	gacGG
-3.65999	2.20045	0.013535	1.06521	0.380786	20.5171	9.49076	0.00492264	0.00813157	DDB_G0279675	Putative pantetheine hydrolase	NA
-5.67795	2.1977	3.09018	-0.303411	0.693485	22.1576	46.3166	2.5354e-05	0.000190176	DDB_G0276883	Calcineurin A, PP2B	canA		RNAi: aberrant response to cation stress | aberrant sorus morphology | decreased fruiting body size | decreased stalk length | increased defense response to Gram-negative bacterium. OE: wild type
-0.922813	2.18548	-0.655233	1.23058	-1.83801	18.3553	10.3011	0.00384677	0.00663171	DDB_G0278103	Uncharacterized protein	NA
-2.50838	2.18514	-2.76963	1.42534	1.66753	22.1795	26.431	0.000179522	0.000659907	DDB_G0279837	Probable U6 snRNA-associated Sm-like protein LSM1	lsm1
-1.714	2.17551	-2.75862	1.69171	0.605397	25.2495	35.4457	6.50245e-05	0.000329365	DDB_G0275619	Serine/threonine-protein phosphatase PP1 (DdPP1c)	pppB
-3.82701	2.17457	2.17363	0.906116	-1.42731	23.9042	29.6167	0.000121388	0.000506418	DDB_G0287753	AAA18 domain-containing protein	NA
-2.14429	2.15738	1.82802	0.669561	-2.51068	19.5285	19.6403	0.000489628	0.00135181	DDB_G0287967	Uncharacterized protein	NA
-2.89099	2.14861	1.18666	-3.09604	2.65176	24.404	57.5787	1.16771e-05	0.000123515	DDB_G0284067	Citrate lyase subunit beta-like protein	clybl
-5.77317	2.14476	1.15484	1.35961	1.11396	24.6299	61.5856	9.17625e-06	0.000108187	DDB_G0271122	Ubiquitin fusion degradation protein 1 homolog	ufd1
-0.411827	2.14043	-1.25779	-0.0332447	-0.437572	22.5887	1.13141	0.410979	0.421366	DDB_G0283861	39S ribosomal protein L9, mitochondrial	NA
-3.56272	2.12696	-2.9653	0.364614	4.03645	20.3682	12.4228	0.00215825	0.00415503	DDB_G0273673	PP2Ac domain-containing	NA
0.299725	2.11443	0.247788	-1.16622	-1.49572	23.6239	12.573	0.00207837	0.00404443	DDB_G0267394	SNF7-family protein	vps46		KO: increased sorus size
-0.254393	2.10914	-0.812054	1.84471	-2.88741	19.5248	10.7516	0.0033765	0.00595083	DDB_G0271944	Uncharacterized transmembrane protein	NA
1.66023	2.09305	-0.248159	-0.210035	-3.29509	23.2533	49.3166	2.02898e-05	0.000163737	DDB_G0290343	Superoxide dismutase	sodE
-0.550581	2.09043	-3.22249	1.27322	0.409421	20.7007	13.0817	0.00183421	0.00366599	DDB_G0288791	Biotin--[acetyl-CoA-carboxylase] ligase 1	hlcs1
1.35134	2.0814	-1.56096	0.043134	-1.91491	22.4321	27.3125	0.000160427	0.000612725	DDB_G0267534	Transmembrane protein	NA
-2.67669	2.06985	-1.35538	-0.144436	2.10666	19.5274	45.4612	2.70853e-05	0.000194832	DDB_G0290723	Probable serine/threonine-protein kinase mkcB (MAP kinase cascade B)	mkcB		KO: decreased fruiting body size
0.0744977	2.06919	1.56083	-0.998345	-2.70617	23.0389	33.0281	8.3187e-05	0.00038858	DDB_G0272466	Short-chain dehydrogenase/reductase family protein	NA
-1.40933	2.06872	0.398932	1.40945	-2.46776	24.7417	15.3427	0.0011016	0.00246423	DDB_G0288983	Large mitochondrial ribosomal subunit protein uL3m	mrpl3
0.454752	2.06659	-1.14886	0.765314	-2.1378	18.4659	2.01499	0.191339	0.203929	DDB_G0272694	Rho GTPase-activating protein gacH (GTPase activating factor for raC protein H)	gacH		KO: aberrant chemotaxis to cAMP | delayed formation of aggregates
0.276299	2.06152	-0.416514	-2.67439	0.753082	20.549	25.0372	0.000216015	0.000749972	DDB_G0274873	Putative peroxisomal biogenesis factor 19 (Peroxin-19)	pex19
-1.68486	2.02684	3.55843	-1.74078	-2.15963	19.3555	5.16742	0.026612	0.0340051	DDB_G0283989	Peptidase S9 prolyl oligopeptidase catalytic domain-containing protein	NA
-0.0226625	2.01893	1.42148	0.936681	-4.35443	22.8524	16.7412	0.000829505	0.00199655	DDB_G0274181	Glycoside hydrolase family 25 protein	lyEh1
0.980317	2.01081	-1.13088	-0.148636	-1.71161	25.2665	8.3386	0.00720674	0.0110456	DDB_G0274833	Mitogen-activated protein kinase scaffold protein 1	mapksp1
1.48965	1.99805	0.777899	-0.555473	-3.71013	23.0824	33.5324	7.89129e-05	0.000372479	DDB_G0274575	Myosin-K heavy chain	myoK		KO: aberrant cell morphology | aberrant cortical actin cytoskeleton organization | aberrant engulfment during phagocytosis | aberrant phagosome maturation | decreased chemotaxis rate | decreased phagocytosis | delayed aggregation | delayed phagosome acidification
-1.79353	1.98254	0.00131908	0.978709	-1.16905	18.339	1.47032	0.30267	0.313387	DDB_G0286085	ATP adenylyltransferase	NA
-2.26021	1.97927	0.658692	2.1022	-2.47995	18.5965	5.89549	0.0189	0.025242	DDB_G0293164	TAXi_C domain-containing protein	NA
-0.648261	1.97238	-0.572799	1.25157	-2.00289	18.4458	2.53241	0.12865	0.140918	DDB_G0290649	CCCH-type zinc finger-containing protein	NA
1.04598	1.96663	0.213076	-1.23257	-1.99312	19.0133	1.96097	0.199862	0.21261	DDB_G0289211	T4 RNA ligase 1-like N-terminal domain-containing protein	NA
-4.48737	1.9635	1.36456	2.25552	-1.09621	20.7034	60.6117	9.71603e-06	0.000112183	DDB_G0271550	Probable myosin light chain kinase	NA
-2.25107	1.95617	2.34458	0.558988	-2.60866	18.4204	8.11284	0.00780264	0.0117904	DDB_G0282629	Uncharacterized protein	NA
-2.89375	1.9464	-1.20485	1.02158	1.13061	19.8645	13.6801	0.00159161	0.00328911	DDB_G0269980	RNase P protein subunit	drpp30
-4.75839	1.94617	0.0486544	1.79935	0.964212	22.7085	84.8092	2.89497e-06	6.0916e-05	DDB_G0286541	Mitochondrial import inner membrane translocase subunit Tim23	timm23
-1.34621	1.94562	-2.23503	1.54064	0.094987	18.6029	21.7356	0.000348723	0.00105649	DDB_G0270916	Uncharacterized protein	NA
2.17073	1.93598	-0.0883378	-0.472059	-3.54631	22.7301	58.692	1.09036e-05	0.00011854	DDB_G0282209	Type A von Willebrand factor domain-containing protein	NA
1.19557	1.93203	-1.89904	0.956497	-2.18506	19.7108	7.08809	0.0114475	0.0163386	DDB_G0290891	Rho GTPase-activating protein GacL	gacL
-1.8866	1.92864	1.07624	2.88428	-4.00256	20.5058	19.6194	0.000491363	0.00135328	DDB_G0274469	Uncharacterized protein	NA
-0.701237	1.91896	-2.11389	1.0777	-0.181538	19.5592	2.18074	0.167823	0.180188	DDB_G0287407	TPR repeat-containing protein	NA
-0.805834	1.9163	-2.73687	1.83653	-0.210123	19.7804	6.50492	0.0145075	0.0200267	DDB_G0289199	mRNA capping enzyme subunit alpha	NA
-0.465839	1.91174	-1.28896	1.33466	-1.49161	18.7733	1.62638	0.264248	0.275888	DDB_G0269884	Zn finger C2HC5 domain-containing protein	NA
-1.79875	1.87769	-0.361856	3.78896	-3.50604	18.4925	9.46972	0.00495537	0.00816347	DDB_G0293262	Uncharacterized protein	NA
-1.99989	1.87379	-0.488858	-0.992324	1.60728	19.0769	7.81326	0.00869321	0.0129193	DDB_G0267590	t-SNARE family protein	NA
-2.25754	1.86785	0.313072	1.48212	-1.4055	20.4116	21.3185	0.000372198	0.00110555	DDB_G0293944	Complex 1 LYR protein domain-containing protein	NA
-1.38646	1.85305	-1.27362	0.376475	0.430557	21.415	15.766	0.00100864	0.00231495	DDB_G0282803	RNA 3'-terminal phosphate cyclase family protein	rcl1
-1.0614	1.85041	0.952885	2.34653	-4.08843	22.6713	25.9188	0.00019195	0.000691479	DDB_G0286747	Histone H2A.z	H2AZ
0.0233908	1.8362	-0.645867	-2.25868	1.04495	22.3905	23.1537	0.000281738	0.000909993	DDB_G0278649	TatD-related DNase	iliK
-0.581746	1.82707	1.64653	0.535108	-3.42696	18.2585	9.86415	0.00438498	0.007376	DDB_G0281105	Putative uncharacterized transmembrane protein	NA
0.875752	1.81925	0.52697	-1.0193	-2.20267	23.7642	15.9612	0.000969119	0.00224613	DDB_G0285265	Calcium-binding EF-hand domain-containing protein	NA
1.77702	1.8166	0.740973	-0.945369	-3.38923	24.5118	27.3169	0.000160338	0.000612725	DDB_G0272668	Protein phosphatase 4 regulatory subunit 2	pppr2
0.93791	1.81003	-2.43989	1.79432	-2.10238	22.0414	4.04566	0.0482696	0.0575022	DDB_G0284331	cAMP phosphodiesterase RegA	regA		KO: aberrant chemotaxis to cAMP | aberrant fruiting body morphogenesis | increased cAMP level | increased resistance to cisplatin | aberrant oscillatory cAMP signaling | decreased macropinocytosis | | decreased spore germination | increased lateral pseudopodium formation | precocious sporulation | aberrant aggregation | aberrant stream morphology | abolished culmination | abolished slug migration
-3.04419	1.80589	-0.822405	0.864241	1.19646	19.9683	15.243	0.00112506	0.0025018	DDB_G0294064	Uncharacterized mitochondrial protein 30 (ORF188)	DidioMp30
1.48673	1.79909	0.566782	-0.185971	-3.66663	22.934	56.0561	1.28517e-05	0.000128317	DDB_G0302418	U3 small nucleolar ribonucleoprotein protein	imp4
-2.04458	1.7952	-1.47405	1.25662	0.466813	22.562	30.6698	0.000107575	0.000467015	DDB_G0280251	Ribonuclease PH family	NA
-4.49997	1.79164	-0.949496	3.65565	0.00218798	21.336	35.8734	6.23543e-05	0.000320723	DDB_G0277115	Protein doublecortin (DdDCX)	dcx		KO: normal chemotaxis and phototaxis; (with lis1(D327H) abolished aggregation
-2.72987	1.78279	-0.267113	1.45602	-0.241819	24.4494	39.4942	4.45053e-05	0.000265792	DDB_G0292820	Poly [ADP-ribose] polymerase 2	adprt2		KO: decreased double-strand break repair | decreased resistance to cisplatin | decreased single-strand break repair
-4.10753	1.77107	-3.97224	3.2939	3.01479	24.3906	85.0076	2.87056e-06	6.0916e-05	DDB_G0277725	Methylenetetrahydrofolate dehydrogenase [NAD(+)]	thfA
-1.5415	1.76671	-0.831956	0.164489	0.442253	20.6116	16.0851	0.000945046	0.00219893	DDB_G0282887	Trafficking protein particle complex subunit 2	trappc2
-2.26948	1.7646	1.11381	2.61365	-3.22259	20.8751	6.09257	0.0173154	0.0233803	DDB_G0270814	NEK family protein kinase 2	nek2		OE: aberrant nucleus morphology | increased number of microtubule organizing center
1.93493	1.76459	0.331455	-0.184911	-3.84606	24.3614	19.1834	0.000529503	0.00142874	DDB_G0287335	RNA-binding region RNP-1 domain-containing protein	NA
-4.58253	1.76117	0.563798	2.14173	0.115827	21.8169	23.4554	0.000269654	0.00088053	DDB_G0290033	Thymidylate kinase	dtymk
-1.47319	1.74364	2.9226	-0.438711	-2.75434	19.2768	10.5593	0.00356773	0.00624518	DDB_G0271642	Cyclin-dependent kinases regulatory subunit	cks1
-1.05514	1.73464	-3.84189	3.35758	-0.195189	19.6867	22.5644	0.000307399	0.000966266	DDB_G0270384	Translin	NA
-2.80636	1.7274	-4.9122	1.81972	4.17145	20.2947	96.1414	1.83671e-06	5.13095e-05	DDB_G0281847	Uncharacterized protein	NA
-3.04756	1.70825	2.13424	1.97913	-2.77407	19.8488	24.1893	0.000242885	0.000814985	DDB_G0282395	Rho GTPase-activating protein GacQ	gacQ
-2.56303	1.70642	-2.22217	2.16829	0.910477	23.5189	14.159	0.00142615	0.00302353	DDB_G0277669	Aldose 1-epimerase family protein	NA
0.842308	1.7008	1.62322	0.38672	-4.55305	19.758	45.961	2.6056e-05	0.000192031	DDB_G0268762	Coiled-coil domain-containing protein 86	NA
1.5403	1.67553	1.15896	-0.98915	-3.38564	22.5238	38.8751	4.7047e-05	0.000274764	DDB_G0293730	TIM beta/alpha-barrel domain-containing protein	NA
0.217285	1.65844	0.488262	-2.81906	0.455074	22.849	8.44552	0.00694462	0.0107242	DDB_G0281707	Putative transmembrane protein	NA
2.08932	1.65828	0.688296	-0.751236	-3.68465	27.4076	11.9277	0.00245075	0.00459823	DDB_G0291191	Cysteine protease	NA
0.569056	1.64285	-1.22745	1.01383	-1.99829	22.8818	25.5445	0.00020173	0.000718095	DDB_G0280403	Biogenesis of lysosome-related organelles complex 1, subunit 4	bloc1s4
1.77797	1.62597	0.625494	-0.808383	-3.22105	20.6031	3.52919	0.0656951	0.0760671	DDB_G0284277	Short-chain dehydrogenase/reductase family protein	NA
-1.54039	1.61636	0.22295	-1.38811	1.08919	18.3841	4.24209	0.0431932	0.0521305	DDB_G0294172	Uncharacterized protein	NA
0.437659	1.61489	-1.07	1.01973	-2.00227	18.1288	14.7576	0.0012488	0.00272581	DDB_G0291360	tRNA-dihydrouridine synthase	dus4l
-2.5254	1.60783	1.57979	1.70501	-2.36723	19.6859	22.9951	0.000288369	0.000925634	DDB_G0285513	Anti-silencing protein 1	asf1
-0.871759	1.60327	-1.70483	1.02065	-0.0473334	23.0315	7.20567	0.0109327	0.0157139	DDB_G0292922	Usp domain-containing protein	NA
-4.20504	1.561	-3.64477	1.63577	4.65305	21.0106	27.1539	0.000163665	0.00062088	DDB_G0286239	Alpha/betahydrolase-1 domain-containing protein	NA
-2.34543	1.5607	1.90784	-0.459482	-0.663634	18.773	5.20477	0.0261288	0.0335018	DDB_G0292212	Vacuolar protein sorting-associated protein 26 family protein	vps26I
0.787282	1.54436	-3.17141	-1.89908	2.73885	20.5135	5.71882	0.0204794	0.0271311	DDB_G0278863	FRAY subfamily protein kinase	fray1
0.125702	1.54157	-1.36002	1.37214	-1.67939	18.4156	2.42852	0.138922	0.151103	DDB_G0289151	Myb domain-containing protein	mybI
-4.66065	1.53128	0.959211	0.748767	1.42139	25.4335	65.6727	7.28553e-06	9.73493e-05	DDB_G0267768	Metal-dependent protein hydrolase domain-containing protein	NA
-1.26044	1.45581	1.95136	1.9417	-4.08843	22.0184	61.2073	9.38132e-06	0.000110011	DDB_G0292692	Ribosomal RNA-processing protein 43	NA
-1.3517	1.44709	2.42585	0.0490046	-2.57024	18.7997	12.7595	0.00198434	0.00390536	DDB_G0275071	Fumarylacetoacetate (FAA) hydrolase domain-containing protein	fahd1
0.253068	1.37634	-1.78517	1.63908	-1.48332	18.2015	2.4693	0.134774	0.146946	DDB_G0278015	Protein SCAI homolog	NA
2.053	1.35797	0.684725	-0.875813	-3.21988	21.3725	43.4252	3.1852e-05	0.000217318	DDB_G0272398	Complex 1 LYR protein domain-containing protein	NA
-4.44227	1.34905	0.941055	0.982384	1.16978	20.8991	55.5215	1.32994e-05	0.000130758	DDB_G0269874	SH3 domain-containing protein	NA
-1.52309	1.30517	2.14005	1.29398	-3.21612	18.6368	9.8836	0.00435906	0.00734064	DDB_G0268900	Uncharacterized protein	NA
-1.59125	1.2935	-2.10705	2.35297	0.051828	24.2482	20.1297	0.000451044	0.0012702	DDB_G0289397	VWFA domain-containing protein	NA
-2.88662	1.24569	2.38522	-0.757016	0.012722	20.6194	2.66051	0.117245	0.129401	DDB_G0285083	Uncharacterized protein	NA	+TM
-3.65654	1.24228	2.09623	0.791359	-0.47333	20.9613	9.49291	0.00491931	0.00812905	DDB_G0274329	Cyclophilin-type peptidylprolyl cis-trans isomerase (PPIase)	NA
-0.823959	1.21171	-0.1369	4.29855	-4.54941	19.0361	17.5229	0.000714211	0.00177488	DDB_G0280131	ARMK family protein kinase	NA
-4.62758	1.19032	0.970881	1.65398	0.812397	23.069	25.6152	0.000199836	0.000714741	DDB_G0276115	Diphthamide biosynthesis methyltransferase	dph5
-4.04997	1.17685	0.349064	0.701534	1.82252	22.168	19.3844	0.000511468	0.00139235	DDB_G0276503	Phosphatidylserine decarboxylase	NA
-2.60314	1.16912	1.41861	1.23162	-1.21622	23.6463	5.25712	0.0254702	0.0327879	DDB_G0292804	Actin-related protein 2/3 complex subunit 3	arcC
-1.10822	1.16843	-2.39143	1.15548	1.17574	19.9793	13.4484	0.00168044	0.00342554	DDB_G0274443	Mediator complex subunit 30	med30
-4.60928	1.143	0.000127108	1.38692	2.07923	20.3864	37.8991	5.144e-05	0.000287388	DDB_G0278477	ARF/SAR superfamily protein	sarB
-3.74307	1.10627	0.988267	1.08589	0.562648	20.2532	10.8448	0.00328844	0.00583446	DDB_G0276873	RanBP2-type domain-containing protein	NA
-2.91104	1.10594	1.22329	0.913392	-0.331584	23.4916	15.3684	0.00109566	0.00245461	DDB_G0285525	Dephospho-CoA kinase	NA
-1.98056	1.10478	-1.06673	1.15597	0.786541	19.1633	6.79537	0.012869	0.0180527	DDB_G0283339	EGF-like domain-containing protein	NA	+TM
-1.45865	1.10273	-2.25902	1.77178	0.843168	19.5547	5.46318	0.0230721	0.0301054	DDB_G0289217	AlgH-like domain-containing protein	NA
-2.10384	1.08002	0.877792	-1.10266	1.24869	18.7626	5.76206	0.0200779	0.0266384	DDB_G0292458	RRM domain-containing protein	NA
-4.19415	1.06472	0.774335	0.99674	1.35836	20.5718	7.36365	0.0102862	0.0149319	DDB_G0290849	CAAX prenyl protease 1 homolog	zmpste24
-3.76012	1.0477	3.00339	-3.24288	2.9519	22.6076	19.0683	0.000540192	0.00144791	DDB_G0284831	4-coumarate--CoA ligase 1	4cl1
-4.84398	1.01129	-1.96226	1.29738	4.49757	20.5577	22.3663	0.000316685	0.000989613	DDB_G0284351	KR domain-containing protein	NA
-3.77279	0.97497	1.87916	0.915988	0.0026695	20.3324	2.8523	0.102419	0.114298	DDB_G0286645	Cleavage stimulation factor subunit 3	cstf3
-0.289287	0.919019	1.46872	2.32239	-4.42084	19.1882	33.5963	7.83914e-05	0.000370795	DDB_G0295723	IPT/TIG domain-containing protein	NA
-1.82115	0.899018	-1.4327	1.95656	0.39827	19.5158	2.77957	0.10775	0.119832	DDB_G0275933	Cytochome C oxidase assembly mitochondrial protein	NA
-3.66712	0.847923	-4.93848	3.54047	4.2172	21.2367	31.9989	9.28615e-05	0.000421103	DDB_G0289379	t-SNARE family protein	syn1A
-0.515519	0.847901	1.0367	2.69265	-4.06173	23.3657	18.7168	0.000574576	0.00151305	DDB_G0280439	Cystatin-A2 cysteine protease inhibitor	cpiB
-0.0754399	0.788843	0.657557	-2.38872	1.01776	17.3102	7.01087	0.0118024	0.0167495	DDB_G0268006	UspA domain-containing protein	NA
-4.33102	0.786048	0.542865	1.36364	1.63847	21.3637	36.5168	5.8594e-05	0.000308957	DDB_G0284837	Translin-associated protein X	tsnax
-4.89994	0.746317	0.361327	2.06424	1.72805	26.1062	62.592	8.65785e-06	0.000104712	DDB_G0288629	Putative translocase of outer mitochondrial membrane 22	NA
-1.99418	0.664251	2.43148	-0.620179	-0.481368	20.3234	7.19731	0.0109684	0.0157545	DDB_G0278141	Vacuolar protein sorting-associated protein 11 homolog	vps11
-2.61036	0.648638	1.43965	0.993148	-0.471073	19.2306	7.27057	0.0106611	0.0154214	DDB_G0285295	Vacuolar protein sorting-associated protein 28	vps28
-3.19591	0.487438	-0.919007	3.05548	0.571993	19.7302	11.157	0.0030139	0.00544915	DDB_G0285215	Uncharacterized protein	NA
-4.05211	0.225574	0.748666	1.90897	1.1689	21.5094	35.925	6.20415e-05	0.000320635	DDB_G0271488	Vacuolar protein sorting-associated protein VTA1 homolog	vta1

## Sheet: Cluster 4
Hierarchical cluster 4 proteins sorted by descending log fold change of abundance at the vegetative stage
	Ribosomal subunit processing and assembly
	tRNA modification
	Phosphatidylinositol metabolism
LogFC of abundance relative to all other stages
Veg_vs_AllOthers	Agg_vs_AllOthers	Mound_vs_AllOthers	Culm_vs_AllOthers	Fruit_vs_AllOthers	AveExpr	F	P.Value	adj.P.Val	DDB_GID	Protein_names	Gene_Names
8.01302	-3.78648	-1.38413	-0.435743	-2.40667	19.6122	124.649	7.13104e-07	4.18785e-05	DDB_G0282377	Histidine kinase M	dhkM
7.90101	-3.19301	-2.51871	-0.938384	-1.25091	19.9308	39.0329	4.63819e-05	0.000272305	DDB_G0291380	Ataxia telangiectasia and Rad3 related protein kinase	atr1
7.67667	-2.44811	-1.9134	-0.151782	-3.16338	19.8369	26.4875	0.000178214	0.000656709	DDB_G0282559	Acid phosphatase	dduA
7.52466	-1.26361	-2.21142	0.141363	-4.191	19.6347	21.4476	0.000364723	0.00109054	DDB_G0273105	Delta 9 fatty acid desaturase	scdB
7.49344	-0.749442	-2.58824	-0.669602	-3.48616	19.3753	62.4939	8.70667e-06	0.000104829	DDB_G0290777	Uncharacterized protein	NA
7.24954	-1.17358	-2.99283	-1.06927	-2.01386	19.4165	62.3236	8.79239e-06	0.000105298	DDB_G0286947	Ankyrin repeat-containing protein	NA
7.14288	-1.827	-2.62094	0.340982	-3.03592	19.0085	65.5768	7.32388e-06	9.74366e-05	DDB_G0284699	Methionine synthase	mtr
6.96063	-0.75876	-2.32499	-0.576514	-3.30036	19.5721	18.0982	0.000642112	0.00164379	DDB_G0277421	Uncharacterized protein	NA
6.92447	-0.993005	0.0451828	-2.68562	-3.29103	22.0619	44.9141	2.82717e-05	0.000199371	DDB_G0294491	Thioredoxin-2 (Trx-2)	trxB
6.91051	-0.166504	-3.06513	-1.24849	-2.43038	19.7877	21.2256	0.000377694	0.00111475	DDB_G0293034	Uncharacterized short chain dehydrogenase/reductase family member	NA
6.88683	-1.72351	-3.24472	0.713632	-2.63223	19.068	12.6987	0.00201442	0.00395592	DDB_G0293374	Deoxyuridine 5'-triphosphate nucleotidohydrolase, mitochondrial	dut
6.86127	-1.29111	-0.582759	-1.02187	-3.96553	19.9691	14.5439	0.00130871	0.00282413	DDB_G0269158	Niemann-Pick C type protein	npcA
6.7216	-0.0371031	-4.43344	0.900246	-3.1513	18.8586	22.2022	0.000324651	0.00100682	DDB_G0270024	MEGAP2	mgp2
6.6999	-3.34706	-3.09259	4.89502	-5.15527	20.5444	91.5276	2.19583e-06	5.49942e-05	DDB_G0278473	GT23 domain-containing protein	NA
6.69024	-3.84687	-0.255328	-0.422907	-2.16513	19.3699	27.5138	0.000156433	0.000601551	DDB_G0285559	Uncharacterized protein	NA
6.60476	-0.420868	-2.27272	-0.756037	-3.15513	19.79	12.4244	0.00215739	0.00415503	DDB_G0287461	ABC transporter G family protein	abcG3
6.58304	0.891302	-3.40723	0.528816	-4.59593	20.3496	38.609	4.81958e-05	0.000276411	DDB_G0268966	Lipase	lip1
6.57397	-1.72992	-1.17461	-1.51361	-2.15584	19.7089	11.4986	0.00274604	0.00505124	DDB_G0287961	UDENN domain-containing protein	NA
6.51143	-0.596608	-2.51133	-0.788309	-2.61518	18.9748	30.955	0.000104182	0.000458136	DDB_G0282579	Phospholipase D	pldZ
6.49439	-1.71533	-0.557547	-1.53659	-2.68493	19.4754	34.8016	6.93255e-05	0.000343803	DDB_G0281313	Glycoside hydrolase family 42 N-terminal domain-containing protein	NA
6.47615	-0.283155	-1.91827	-0.125342	-4.14938	18.4642	20.6256	0.000415801	0.00119946	DDB_G0290753	C2 domain-containing protein	NA
6.45951	-1.97871	-2.05345	-0.777171	-1.65019	18.4801	30.9349	0.000104416	0.000458333	DDB_G0291996	Pleckstrin domain-containing protein	gxcU
6.43976	-0.180759	-1.7385	-1.31339	-3.20712	19.1053	34.1076	7.43723e-05	0.000358969	DDB_G0272991	Exocyst complex component 7	exoc7
6.35385	-0.193905	-3.92683	1.21419	-3.4473	19.1637	126.11	6.83368e-07	4.15839e-05	DDB_G0286219	Chromatin remodeling complex subunit R (CHR) protein	NA
6.24302	-1.18035	-1.28905	-0.331162	-3.44246	19.0678	41.6098	3.70348e-05	0.000238363	DDB_G0279611	Sterol desaturase family protein	NA
6.14877	-2.55348	-3.56351	3.91552	-3.9473	19.7426	15.4658	0.00107349	0.00241696	DDB_G0275895	Probable holocytochrome-c-type synthase	cchl
6.06531	-2.66808	-1.11237	1.06295	-3.3478	18.6776	26.5738	0.00017624	0.000652638	DDB_G0293420	EF-hand domain-containing protein	NA
6.0267	-3.51288	1.34166	-3.74905	-0.106424	24.8017	5.32104	0.024694	0.031967	DDB_G0289663	Major actin (EC 3.6.4.-) (Actin A1) (Actin A12) (Actin A8) (Actin III) (Actin M6) (Actin-1) (Actin-11) (Actin-12) (Actin-13) (Actin-14) (Actin-15) (Actin-16) (Actin-19) (Actin-2) (Actin-2-sub 1) (Actin-20) (Actin-21) (Actin-3a) (Actin-4) (Actin-5) (Actin-6) (Actin-7) (Actin-8) (Actin-9) (Actin-IEL1)	act1 act1a DDB_G0289553; act2 act2-1 DDB_G0274133; act4 DDB_G0289005; act5 DDB_G0289663; act6 DDB_G0274135; act7 DDB_G0280545; act8 actA8 DDB_G0269234; act9 DDB_G0274601; act11 DDB_G0288879; act12 DDB_G0274129; act13 DDB_G0274599; act14 actB1 DDB_G0274137; act15 actA1 DDB_G0272520; act16 actM6 DDB_G0272248; act19 DDB_G0274727; act20 DDB_G0274285; act21 DDB_G0274561
6.00932	-1.9304	-2.92311	-0.299581	-0.85623	18.9068	13.6757	0.00159325	0.00328951	DDB_G0293476	Uncharacterized protein	NA
6.00772	-1.86513	-2.9627	1.2781	-2.45798	18.7547	22.0148	0.000334058	0.00102422	DDB_G0277065	HTH La-type RNA-binding domain-containing protein	NA
5.96749	-0.343316	-2.16533	-0.578484	-2.88036	19.2701	104.766	1.34384e-06	4.59747e-05	DDB_G0272522	Sphingosine kinase A	sgkA
5.95666	-0.271336	-0.27975	-2.07498	-3.3306	18.7591	20.4162	0.000430239	0.00122929	DDB_G0274499	PNPLA domain-containing protein	NA
5.95473	-0.854861	-3.19485	-0.340063	-1.56496	18.9876	8.90105	0.00595422	0.00952402	DDB_G0284853	RING zinc finger-containing protein	NA
5.92882	-2.81118	1.32244	-1.43636	-3.00372	19.916	18.5681	0.000589954	0.00154182	DDB_G0269410	Pyrroline-5-carboxylate reductase 2	pycr2
5.8745	-2.22267	-0.558298	0.664239	-3.75777	18.3278	24.1596	0.000243901	0.000817179	DDB_G0287667	MRH domain-containing protein	NA
5.84935	-1.87594	-2.98534	0.127537	-1.11561	19.5249	29.8881	0.000117623	0.000494084	DDB_G0279145	Glycosidase superfamily protein	NA
5.79074	-2.79448	0.130885	-0.934139	-2.19301	18.8163	30.8569	0.000105333	0.000460498	DDB_G0292630	Uncharacterized protein	NA
5.7526	-0.0402316	-2.8595	-1.58937	-1.26351	18.1561	13.0694	0.00183969	0.00367366	DDB_G0273791	SMP-30/Gluconolactonase/LRE-like region domain-containing protein	NA
5.72732	-1.38565	-1.70054	-1.62457	-1.01656	18.674	8.82308	0.00611041	0.00971582	DDB_G0274183	Leucine-rich repeat-containing protein	NA
5.70693	-2.79469	-3.87925	-1.79495	2.76197	20.7218	40.9902	3.9046e-05	0.000243042	DDB_G0291410	Methyltransferase type 11 domain-containing protein	NA
5.70176	0.00870842	-2.14392	-0.0373433	-3.52921	19.0659	21.1207	0.000384027	0.00113098	DDB_G0287337	Transcription initiation factor TFIID subunit 5	taf5
5.68884	-1.2855	-1.92776	-1.61969	-0.855882	19.3574	13.2302	0.00176985	0.00357383	DDB_G0274797	Intron-binding protein aquarius	aqr
5.66075	-0.688197	-2.68781	-3.56479	1.28005	25.3637	31.2455	0.000100864	0.000447477	DDB_G0275459	RNA-binding region RNP-1 domain-containing protein	NA
5.64361	-3.52768	-3.41811	4.59102	-3.28884	20.2387	42.2872	3.49838e-05	0.000231325	DDB_G0284745	Probable 4-coumarate--CoA ligase 2	4cl2
5.63331	-1.43789	-0.545588	-0.244712	-3.40512	18.3835	17.3443	0.00073867	0.00182159	DDB_G0287215	J domain-containing protein	NA
5.6197	-1.31161	0.653012	-1.45328	-3.50782	19.7637	81.0961	3.4043e-06	6.62367e-05	DDB_G0275953	Molybdenum cofactor sulfurase domain-containing protein	NA
5.6095	-0.318372	-0.491304	-1.83815	-2.96167	20.0347	24.7178	0.00022567	0.000776016	DDB_G0293460	Purple acid phosphatase	NA
5.57488	-2.45734	-2.06779	2.29388	-3.34363	20.7322	139.265	4.75435e-07	3.9646e-05	DDB_G0267830	Mitochondrial Rho GTPase gemA (Miro)	gemA
5.57096	-0.370845	-3.00643	-0.0608899	-2.1328	18.9336	37.9896	5.10115e-05	0.000286252	DDB_G0277291	ComC supersandwich domain-containing protein	NA
5.53586	-1.09376	-3.1557	2.89477	-4.18116	21.0501	22.1244	0.000328513	0.00101391	DDB_G0292574	Glucose/ribitol dehydrogenase family protein	NA
5.47539	0.513233	-2.45171	-0.65687	-2.88005	18.7687	55.7429	1.31116e-05	0.000129854	DDB_G0278257	BRO1 domain-containing protein	NA
5.416	-0.752397	-1.98787	-1.10604	-1.5697	18.8354	20.9782	0.000392849	0.00115244	DDB_G0269840	VASt domain-containing protein	NA
5.40613	-1.23201	-2.33117	1.33207	-3.17503	19.0298	38.5068	4.86468e-05	0.000277699	DDB_G0267406	Lysosome membrane protein 2-A (Lysosome membrane protein II-1) (LIMP II-1)	lmpA
5.36064	-0.144803	-1.7621	-0.784465	-2.66927	18.7105	34.5538	7.10764e-05	0.000350172	DDB_G0276791	Leucine-rich repeat-containing protein	NA
5.34147	-3.08051	-1.60522	5.10594	-5.76169	19.9023	22.4944	0.000310639	0.000973422	DDB_G0282753	C2H2-type domain-containing protein	NA
5.30756	-1.0032	-3.13668	-1.24328	0.0756093	19.0581	15.6244	0.00103858	0.00236492	DDB_G0283313	RmlC-like cupin family protein	NA
5.30493	-0.563336	-2.86834	-0.115801	-1.75745	19.4884	5.51198	0.0225465	0.0295051	DDB_G0273059	NA	cak1-1; cak1-2
5.30374	-1.41102	-0.624594	-1.31206	-1.95606	20.22	27.9851	0.000147565	0.000581861	DDB_G0285067	Exocyst complex component 1 (Exocyst complex component Sec3)	exoc1
5.28601	-1.45023	0.635797	-0.48796	-3.98362	22.7063	4.71647	0.0334412	0.0415612	DDB_G0280317	Glutathione S-transferase	gsta3
5.23609	-0.155087	-0.599239	-2.12062	-2.36114	19.5791	16.1951	0.000924314	0.0021633	DDB_G0273595	Probable importin subunit alpha-A (Karyopherin subunit alpha-A)	NA
5.19363	0.156713	-0.908162	-0.950371	-3.49181	20.0695	9.33492	0.00517166	0.00846001	DDB_G0288807	Palmitoyl-protein thioesterase 2	ppt2
5.15698	-1.91095	-1.01024	0.554397	-2.79018	18.681	9.17617	0.00544196	0.00882161	DDB_G0291468	Ankyrin repeat domain-containing protein	NA
5.13983	-0.457972	-3.45086	0.226604	-1.4576	17.5754	12.8191	0.00195545	0.00385992	DDB_G0267516	DEAD/DEAH box helicase	dhx57
5.13479	-2.07384	-1.70824	0.945007	-2.29771	19.1529	15.3112	0.00110894	0.00247574	DDB_G0286803	Vacuolar protein sorting-associated protein 41 homolog	vps41
5.12788	-1.10391	-0.876025	0.122072	-3.27001	18.6476	18.7811	0.000568083	0.0015021	DDB_G0269250	Probable serine/threonine-protein kinase pats1	pats1
5.12559	-2.03507	-1.35124	-0.0464836	-1.69281	19.4558	24.9805	0.000217689	0.000754176	DDB_G0291946	Late endosomal/lysosomal adaptor and MAPK and MTOR activator 4	NA
5.10985	-0.553473	-0.525328	-1.45618	-2.57486	19.1692	5.83427	0.0194293	0.0258846	DDB_G0291201	Cationic amino acid transporter C-terminal domain-containing protein	ctrC
5.08793	-4.33577	-0.70754	-3.26103	3.21641	23.3541	45.4786	2.70486e-05	0.000194832	DDB_G0278025	Villin headpiece domain-containing protein	NA
5.07031	-1.33737	-0.835418	0.171888	-3.06941	18.714	37.951	5.11938e-05	0.000286724	DDB_G0281891	TBC1 domain family member 5 homolog B	tbc1d5B
5.06625	0.0733836	-3.02283	0.741381	-2.85818	18.9319	10.914	0.00322497	0.00574676	DDB_G0269686	NA	NA
5.0627	-0.669729	-0.686156	-2.63409	-1.07273	18.7075	24.9953	0.000217251	0.000753683	DDB_G0282965	Uncharacterized protein	NA
5.04756	-0.0742295	-3.62115	1.63166	-2.98384	19.8864	34.2345	7.34156e-05	0.000357395	DDB_G0284757	OTU domain-containing protein	NA
5.01288	0.183807	-2.78052	0.399207	-2.81536	19.4711	85.3329	2.83112e-06	6.0916e-05	DDB_G0284969	Tetratricopeptide-like helical domain-containing protein	NA
4.97634	0.610598	-2.55213	-2.83579	-0.199015	20.1388	25.1649	0.000212301	0.00074223	DDB_G0291336	EF-hand domain-containing protein	NA
4.95308	-0.945449	-1.02567	-1.18033	-1.80164	19.4697	3.99864	0.0495946	0.058816	DDB_G0267416	DNA-directed RNA polymerase (EC 2.7.7.6)	rpmA
4.95213	-0.518546	-1.54529	0.074005	-2.9623	19.1391	5.47773	0.0229138	0.0299162	DDB_G0293912	Probable polyketide synthase 45	pks45
4.9362	-1.09506	1.29905	-0.910205	-4.22998	19.8986	20.5485	0.000421044	0.00120799	DDB_G0280489	BING4 C-terminal domain-containing protein	wdr46
4.86236	-3.09477	0.513484	0.101344	-2.38242	18.6808	9.2814	0.00526085	0.0085863	DDB_G0284685	Probable mannose-6-phosphate isomerase	mpi
4.85285	-1.38133	-2.2476	0.357274	-1.5812	19.2411	18.7122	0.000575038	0.00151338	DDB_G0282941	Ras GTPase activation domain-containing protein	NA
4.84535	-5.26932	-1.11073	2.88762	-1.35292	21.828	107.128	1.23905e-06	4.44957e-05	DDB_G0289463	Serine racemase	srr
4.80902	-1.15681	-3.06511	2.03077	-2.61786	20.0781	20.6486	0.000414255	0.00119576	DDB_G0290459	J domain-containing protein	NA
4.7932	-1.27913	-0.773084	0.323067	-3.06406	18.8137	30.3807	0.000111159	0.000476714	DDB_G0283003	Iron-sulfur cluster assembly protein	NA
4.7902	0.0407685	-1.67464	-0.849754	-2.30658	19.0897	10.2674	0.00388513	0.00668248	DDB_G0268420	EGF-like domain-containing protein	NA
4.7836	-2.3396	1.48054	-0.877904	-3.04663	19.7356	5.99199	0.0181022	0.0243108	DDB_G0287647	Esterase, SGNH hydrolase-type	NA
4.76172	-3.33753	-1.27928	5.0624	-5.2073	19.9836	31.6988	9.59493e-05	0.000431197	DDB_G0290363	NA	sybB
4.75811	-0.876525	-2.70067	1.39033	-2.57124	19.44	28.0896	0.000145685	0.000575455	DDB_G0275077	Probable polyketide synthase 17 (dipks17) (EC 2.3.1.-)	pks17
4.75591	-0.540745	-2.68676	0.48748	-2.01589	18.3729	4.62843	0.0350232	0.0432436	DDB_G0280487	Ribosomal RNA-processing protein 17	NA
4.75283	-0.662306	-1.16024	-1.17319	-1.7571	18.675	14.231	0.0014032	0.00298329	DDB_G0278229	Uncharacterized protein	NA
4.74975	-0.197325	-1.42234	-0.1518	-2.97828	18.7041	41.6368	3.69502e-05	0.000238363	DDB_G0288611	RRM domain-containing protein	NA
4.7446	0.00584218	-0.81698	-2.15949	-1.77396	18.6654	12.5801	0.0020747	0.00404082	DDB_G0284499	Structural maintenance of chromosomes protein	smc2
4.74242	-1.37826	-1.00959	0.557714	-2.91229	18.6247	14.0723	0.00145443	0.00306759	DDB_G0291372	Basic-leucine zipper transcription factor B	dimB
4.71397	-1.9866	-0.453509	0.708281	-2.98215	20.6395	30.1937	0.000113558	0.000484235	DDB_G0291438	Nucleolar protein 6	nol6
4.70892	-0.141551	-5.444	-0.462434	1.33906	20.809	21.5478	0.000359051	0.00107859	DDB_G0292924	Arrestin domain-containing protein A	adcA
4.69413	-1.71333	-1.49818	-0.0160134	-1.46661	19.3593	42.748	3.36705e-05	0.000225642	DDB_G0279311	Cell division cycle 5-like protein (Cdc5-like protein)	cdc5l
4.69256	-0.365579	-0.84341	-1.63655	-1.84702	18.1647	22.1592	0.000326776	0.00101132	DDB_G0280143	Rab escort protein 1	NA
4.68924	-1.04063	-2.81053	0.513005	-1.35108	19.8056	8.50205	0.00681094	0.0105629	DDB_G0268258	Kinesin-related protein 12 (Kinesin family member 12) (Kinesin-6)	kif12
4.68227	-0.651812	-3.13876	1.24607	-2.13776	19.1192	17.1091	0.000772517	0.00188954	DDB_G0281353	Uncharacterized protein	NA
4.67804	-1.16487	-0.315087	0.254854	-3.45294	18.2573	9.43012	0.00501769	0.00824321	DDB_G0277905	NA	snfA
4.64686	0.0771478	-1.92406	-1.48749	-1.31247	18.7962	11.7701	0.00255429	0.00474308	DDB_G0277657	Uncharacterized protein	NA
4.64286	-0.686954	-1.41151	-0.100058	-2.44434	18.3237	5.9345	0.0185722	0.0248605	DDB_G0289175	Tetratricopeptide-like helical domain-containing protein	DG1091
4.63722	0.273808	-0.302226	-1.43256	-3.17625	18.7426	8.57906	0.00663399	0.0103295	DDB_G0282149	Ankyrin repeat-containing protein	NA
4.63513	-0.0986886	-1.90377	-0.12236	-2.51031	19.0813	23.7646	0.000257941	0.000853421	DDB_G0276551	G domain-containing protein	NA
4.63103	-0.844174	-1.5524	-0.233502	-2.00095	17.7964	11.96	0.00243018	0.00456725	DDB_G0270708	EGF-like domain-containing protein	NA
4.62479	-3.25068	0.38547	0.338906	-2.09849	18.6667	24.516	0.000232054	0.000792822	DDB_G0274077	ribonuclease III (EC 3.1.26.3)	DrnA
4.6103	-1.06946	-2.5427	1.71853	-2.71666	18.0131	21.8316	0.000343592	0.00104399	DDB_G0285485	G domain-containing protein	NA
4.59775	-0.792468	-2.36634	-0.15964	-1.2793	18.9842	18.8351	0.000562702	0.00149313	DDB_G0288443	Uncharacterized protein	NA
4.58496	-1.2039	-1.20615	-1.18888	-0.986038	18.7574	12.9083	0.00191314	0.00378842	DDB_G0286459	Phorbol-ester/DAG-type domain-containing protein	NA
4.57332	-1.15227	-3.07597	-1.08438	0.739292	20.3537	9.78736	0.00448923	0.00752046	DDB_G0287363	Integrin beta-like protein A (109 gene 1 protein)	sibA
4.55107	0.908861	-2.42539	-1.9088	-1.12575	19.4505	8.59541	0.00659718	0.0102911	DDB_G0269608	Uncharacterized protein	NA
4.55099	1.09458	-2.85693	-1.75973	-1.02891	20.403	8.80374	0.00614996	0.00974904	DDB_G0279755	OB fold-containing protein, nucleic acid binding	NA
4.54149	1.39151	-1.15267	-2.15719	-2.62314	19.2339	8.63436	0.0065105	0.0101901	DDB_G0274779	Transmembrane protein	NA
4.54039	0.95313	-0.264032	-2.03139	-3.1981	20.6578	22.3252	0.000318655	0.000994085	DDB_G0271306	60S ribosomal export protein NMD3	nmd3
4.53959	-1.41696	0.204841	-1.70463	-1.62283	23.7371	9.41559	0.00504081	0.00827817	DDB_G0284533	40S ribosomal protein S13	rps13
4.53907	-1.2801	-2.36355	0.177267	-1.07268	18.9799	4.39457	0.0397085	0.0483525	DDB_G0279843	Extradiol ring-cleavage dioxygenase class III enzyme subunit B domain-containing protein	NA
4.53343	0.128659	-0.950881	-0.854018	-2.85719	19.2066	8.39712	0.00706175	0.0108826	DDB_G0292748	Phosphatidylserine decarboxylase	NA
4.52739	-0.636905	-3.38377	2.9732	-3.47992	18.7038	27.9198	0.000148755	0.000584505	DDB_G0275323	Protein tipD	tipD
4.52265	-2.1522	-1.91478	1.64665	-2.10233	19.0194	7.28031	0.010621	0.0153734	DDB_G0281171	Membrane insertase YidC/Oxa/ALB C-terminal domain-containing protein	oxaB
4.5138	0.0119484	-3.56143	-2.34176	1.37744	19.8604	22.0517	0.000332176	0.00102129	DDB_G0270704	CRAL-TRIO domain-containing protein	NA
4.48905	-0.558174	-2.21268	-1.70359	-0.0146063	19.1066	9.07392	0.00562557	0.00906331	DDB_G0285211	Delta(5) fatty acid desaturase A (Delta-5 fatty acid desaturase A) (EC 1.14.19.-)	fadA
4.48459	-0.279298	-0.0647386	-1.60181	-2.53874	18.8557	8.84901	0.00605791	0.00964595	DDB_G0274875	E3 ubiquitin-protein ligase listerin (EC 2.3.2.27) (RING finger protein 160) (RING-type E3 ubiquitin transferase listerin)	rnf160
4.48309	-1.64904	0.899355	-1.82778	-1.90563	19.0431	7.56256	0.00953945	0.0140196	DDB_G0291105	Probable cytochrome P450 513C1 (EC 1.14.-.-)	cyp513C1
4.47993	-3.24814	-2.12598	4.3411	-3.44691	24.0857	35.4503	6.49952e-05	0.000329365	DDB_G0285597	40S ribosomal protein S28	rps28
4.4773	-0.110026	-0.0129824	-4.71787	0.363575	21.7429	50.7315	1.83475e-05	0.000154139	DDB_G0293438	ABC transporter B family member 2 (ABC transporter ABCB.2)	abcB2
4.46809	0.302358	-2.25053	-0.54949	-1.97043	19.2356	6.67461	0.0135202	0.0188371	DDB_G0284263	J domain-containing protein	dnajc11
4.42077	-2.27108	-1.26896	1.07122	-1.95194	19.4201	7.9366	0.00831174	0.0124427	DDB_G0288255	Radical SAM core domain-containing protein	NA
4.42017	-3.27963	-0.00110964	-3.23029	2.09086	22.9406	39.759	4.34715e-05	0.000262403	DDB_G0286305	Zinc-containing alcohol dehydrogenase	NA
4.40859	-1.47903	-2.25184	0.655227	-1.33295	18.3325	39.5176	4.44129e-05	0.000265593	DDB_G0293222	tRNA-uridine aminocarboxypropyltransferase 1	NA
4.39246	-3.76717	0.623703	1.02517	-2.27417	20.3084	10.8695	0.00326561	0.00580309	DDB_G0279285	UBX domain-containing protein	NA
4.38824	-0.120044	-2.2111	-0.974627	-1.08247	18.9644	2.80926	0.105533	0.117511	DDB_G0292986	ABC transporter G family member 10 (ABC transporter ABCG.10)	abcG10
4.34405	-3.41022	2.09544	-5.55675	2.52749	22.2736	79.8441	3.60138e-06	6.70125e-05	DDB_G0274805	SH3 domain-containing protein	NA
4.33426	0.621169	-0.0791323	-1.97161	-2.90468	23.9363	27.1715	0.000163303	0.000620029	DDB_G0272785	Saposin B-type domain-containing protein	aoaH
4.33223	-1.2195	-3.10725	2.17498	-2.18046	18.8783	37.0682	5.55977e-05	0.000299828	DDB_G0281363	CCR4-NOT transcription complex subunit 10	NA
4.32318	-1.92073	0.620956	-1.23635	-1.78706	18.9288	4.86145	0.0310269	0.0389828	DDB_G0290967	Uncharacterized protein	NA
4.31589	-2.52368	-1.81033	-1.03843	1.05655	20.2912	19.735	0.000481841	0.00133522	DDB_G0282103	ABC transporter G family member 24 (ABC transporter ABCG.24)	abcG24
4.30249	-4.17801	2.49383	-6.5767	3.95839	24.2301	254.07	5.221e-08	3.25953e-05	DDB_G0277991	Electron transfer flavoprotein subunit beta (Beta-ETF)	etfb
4.29042	-1.0945	-1.89709	1.83814	-3.13697	18.5791	19.3328	0.000516022	0.00140148	DDB_G0283385	Dual-specificity protein kinase SplA	splA
4.27399	-0.900245	-0.699301	-0.265492	-2.40896	18.7779	11.9336	0.00244697	0.00459303	DDB_G0277199	DNA-directed RNA polymerase III subunit rpc1 (RNA polymerase III subunit C1) (EC 2.7.7.6) (DNA-directed RNA polymerase III subunit A)	polr3a
4.27192	0.225036	-0.294981	-2.55721	-1.64476	18.4609	9.84425	0.0044117	0.00740711	DDB_G0275005	RING zinc finger-containing protein	NA
4.26645	-0.0292234	-2.09021	-0.548678	-1.59834	23.4129	10.9708	0.00317396	0.00568737	DDB_G0277721	Mitochondrial division protein fszA	fszA
4.26143	0.900186	-1.59046	-1.17665	-2.3945	24.998	52.0588	1.6735e-05	0.000147471	DDB_G0279921	Glycoprotein 130	gp130
4.25603	0.136717	0.954727	-2.05479	-3.29268	23.0377	16.9245	0.000800461	0.00193893	DDB_G0276457	Small ribosomal subunit protein uS8 (40S ribosomal protein S15a) (Ribosomal protein S24)	rps15a
4.25296	0.931552	-1.57907	-1.31097	-2.29447	18.8465	8.75062	0.00626025	0.00987042	DDB_G0269632	Probable serine/threonine-protein kinase irlD (EC 2.7.11.1) (Inositol-requiring protein-like protein kinase D)	irlD
4.25134	-0.617353	-4.66058	-0.920204	1.94679	19.7	17.9202	0.000663397	0.00168407	DDB_G0285967	Phosphatidylinositol-3,4,5-trisphosphate 3-phosphatase	NA
4.24061	1.3988	-0.401502	-3.4813	-1.75662	20.3292	62.8744	8.51908e-06	0.000104121	DDB_G0280797	ETS domain-containing protein	NA
4.23772	0.970044	0.563922	-2.23125	-3.54044	20.4625	21.6897	0.000351213	0.00106071	DDB_G0285063	HECT-type E3 ubiquitin transferase (EC 2.3.2.26)	NA
4.23585	-5.95549	1.94454	-1.22059	0.995692	23.7002	25.3335	0.00020752	0.000731766	DDB_G0294036	60S ribosomal protein L8	mrpl2
4.23481	0.604209	-0.96093	-3.36936	-0.508726	20.3689	10.6405	0.00348529	0.00611623	DDB_G0294032	NADH-ubiquinone oxidoreductase subunit 9 (EC 7.1.1.2)	nad9
4.22693	-2.27269	0.256491	0.689408	-2.90014	18.3239	11.804	0.00253156	0.00472034	DDB_G0279699	histone acetyltransferase (EC 2.3.1.48)	NA
4.22593	-2.29163	-1.74673	0.594907	-0.782479	18.4294	32.0469	9.23797e-05	0.000420188	DDB_G0279985	Uncharacterized protein	NA
4.21323	0.0769098	-2.95902	1.38881	-2.71993	19.4834	6.83448	0.0126666	0.0178243	DDB_G0275167	Signal transducer and activator of transcription	dstD
4.20603	-1.05287	0.658677	-0.45552	-3.35632	19.1273	16.6709	0.000840989	0.00201649	DDB_G0295775	Armadillo-like helical domain-containing protein	NA
4.20509	-3.459	3.10938	-6.09068	2.23522	23.0439	89.3139	2.39981e-06	5.6739e-05	DDB_G0290123	Prohibitin-1, mitochondrial	phbA
4.19118	-1.67922	1.99661	-1.53248	-2.97608	20.0668	17.2144	0.000757127	0.00185896	DDB_G0276475	Counting factor-associated protein C	cfaC
4.18692	-0.469252	-0.485113	-0.310801	-2.92175	18.4404	11.4089	0.00281334	0.00514769	DDB_G0280293	Decaprenyl-diphosphate synthase (EC 2.5.1.91) (All-trans-decaprenyl-diphosphate synthase subunit 1) (Coenzyme Q biosynthesis protein 1) (Decaprenyl pyrophosphate synthase) (Trans-prenyltransferase) (TPT)	coq1
4.17738	-2.21922	-0.986885	-0.154664	-0.816614	18.4586	6.22255	0.0163614	0.0222786	DDB_G0294020	NADH:quinone oxidoreductase/Mrp antiporter transmembrane domain-containing protein	nad2
4.17247	-0.504469	-1.76122	-0.60815	-1.29864	18.1655	19.4122	0.000509043	0.00138964	DDB_G0283535	WD-40 repeat-containing protein	DG1104
4.1708	1.05231	-1.38642	-2.79223	-1.04446	19.1224	17.3065	0.000743976	0.00183267	DDB_G0269462	Ubiquitin domain-containing protein	NA
4.16447	-0.337743	-1.23003	-0.199415	-2.39727	19.3433	7.48178	0.00983416	0.014358	DDB_G0268404	DENN domain-containing protein	NA
4.15451	-1.19289	-0.83175	-0.938371	-1.1915	18.6966	2.86138	0.101776	0.113609	DDB_G0278311	Myotubularin-related protein	NA
4.15425	-1.73929	-0.184476	0.165212	-2.3957	19.1634	10.9025	0.00323534	0.00576295	DDB_G0283565	Uncharacterized protein	NA
4.14405	0.0868354	-2.99066	2.91063	-4.15084	21.3281	11.7891	0.0025415	0.004733	DDB_G0268168	Transglutaminase-like domain-containing protein	NA
4.13611	-0.279012	-2.07154	1.45064	-3.2362	19.5567	27.9862	0.000147544	0.000581861	DDB_G0291063	THO complex subunit 2	thoc2
4.12094	0.374976	-1.50253	-0.118267	-2.87511	19.0108	6.01247	0.0179384	0.024098	DDB_G0287135	RNase III domain-containing protein	NA
4.11049	-3.72219	4.41989	-5.47091	0.662718	20.7803	123.836	7.30335e-07	4.18785e-05	DDB_G0275689	ABC transporter domain-containing protein	abcG2
4.11039	-1.0051	-1.20721	0.483224	-2.38131	19.3931	5.68807	0.020771	0.0274852	DDB_G0278829	SET domain-containing protein	NA
4.10956	0.0963528	-0.323159	-0.653085	-3.22967	18.8062	15.386	0.0010916	0.00244917	DDB_G0277545	Cytochrome P450	cyp518A1
4.10674	1.67311	-0.920286	-2.28352	-2.57605	26.5161	43.0567	3.28255e-05	0.000221942	DDB_G0290333	Peptidase S53 domain-containing protein	NA
4.10491	-1.4477	-1.49388	-1.23296	0.0696336	20.145	10.4746	0.0036564	0.00635459	DDB_G0269738	sphingolipid 4-desaturase (EC 1.14.19.17)	desA
4.10409	-0.566578	-0.101401	-1.23093	-2.20519	18.0505	31.7163	9.57657e-05	0.000430802	DDB_G0292794	Cullin-4 (CUL-4) (Cullin-D)	culD
4.09927	0.5526	-1.99131	-0.591331	-2.06923	19.0908	10.2379	0.00391919	0.0067385	DDB_G0270746	WD40 repeat-containing protein	NA
4.09923	-2.32472	-2.29262	2.30435	-1.78625	19.2746	8.41035	0.0070295	0.0108441	DDB_G0291346	Leucine--tRNA ligase, mitochondrial	mleuS
4.08437	-1.16861	-2.05512	0.254064	-1.11469	18.7922	8.77245	0.00621462	0.0098191	DDB_G0286419	Probable cytochrome P450 519E1 (EC 1.14.-.-)	cyp519E1
4.07813	0.0125215	-0.513665	-0.575743	-3.00125	18.6459	5.01311	0.0287318	0.0363629	DDB_G0284919	Short-chain dehydrogenase/reductase family protein	NA
4.0773	-1.54247	-2.82342	-0.0199932	0.308585	18.0347	21.9798	0.000335851	0.0010281	DDB_G0285849	Spindle pole body component	spc97
4.07707	-1.60417	-0.662452	0.936882	-2.74733	20.1659	6.70844	0.0133337	0.0186079	DDB_G0280067	PPM-type phosphatase domain-containing protein	NA
4.06106	1.33885	-1.65516	-0.949895	-2.79486	24.3273	48.7743	2.1103e-05	0.00016739	DDB_G0269048	Hemerythrin-like domain-containing protein	NA
4.05474	0.298169	-3.54277	1.92005	-2.73019	19.6897	10.0888	0.00409706	0.0069698	DDB_G0276631	Chalcone isomerase domain-containing protein	NA
4.05022	1.76094	-2.58488	-2.39483	-0.831445	20.4404	45.7798	2.64234e-05	0.000193471	DDB_G0286875	Glutamyl-tRNA(Gln) amidotransferase subunit A, mitochondrial (Glu-AdT subunit A) (EC 6.3.5.7)	gatA
4.04546	0.058683	-0.304595	-0.724867	-3.07468	18.739	12.1845	0.00229319	0.00435706	DDB_G0277337	ribonuclease Z (EC 3.1.26.11)	NA
4.04291	0.376505	-1.96714	0.156728	-2.60901	18.6945	23.011	0.000287696	0.000924693	DDB_G0286575	Short-chain dehydrogenase/reductase family protein	NA
4.03824	-1.48715	-2.85886	3.31465	-3.00689	19.3823	41.5071	3.73586e-05	0.000239298	DDB_G0275897	B box-type domain-containing protein	NA
4.02849	-1.98287	0.849753	-1.74329	-1.15209	18.6548	24.9778	0.00021777	0.000754176	DDB_G0270256	Uncharacterized protein	NA
4.02816	0.259736	-0.346646	-3.61708	-0.324169	22.2369	29.0679	0.000129481	0.000529886	DDB_G0289697	FAD-linked oxidoreductase DDB_G0289697 (EC 1.-.-.-)	NA
4.01549	-1.0454	-0.297724	0.992821	-3.66519	19.3364	6.64469	0.013688	0.0190276	DDB_G0292556	Putative uncharacterized protein DDB_G0292556	NA
4.00717	1.4015	0.2742	-2.08991	-3.59296	20.4079	6.22541	0.0163412	0.0222635	DDB_G0294068	ORF1740	DidioMp27
4.00574	0.28553	-1.78127	-0.394602	-2.11539	18.4442	6.04492	0.0176826	0.0238067	DDB_G0291115	Uncharacterized protein	NA
4.00437	0.280028	-1.16009	-0.482361	-2.64194	23.2969	64.2146	7.89767e-06	0.000101793	DDB_G0278179	Myb domain-containing protein	NA
3.99838	-0.896446	-0.686525	-1.35602	-1.05939	23.1637	54.5675	1.41487e-05	0.000134943	DDB_G0267570	Uncharacterized protein	NA
3.98733	0.386558	-1.26244	-1.34614	-1.76531	19.3237	9.10479	0.00556932	0.00898823	DDB_G0283955	Rho-GAP domain-containing protein	gacG
3.97169	1.10022	-2.3807	-0.657546	-2.03367	18.0296	41.2813	3.8084e-05	0.0002403	DDB_G0269050	Uncharacterized protein	NA
3.96733	-1.19644	-2.39914	0.035676	-0.407423	18.8815	4.30087	0.0418061	0.0506192	DDB_G0278255	Regulator of chromosome condensation domain-containing protein	NA
3.96198	-1.13922	-0.507794	-0.489863	-1.8251	19.1116	4.14702	0.0455618	0.0546523	DDB_G0285427	Probable serine/threonine-protein kinase mkcA (EC 2.7.11.1) (MAP kinase cascade A)	mkcA
3.95442	0.953789	-0.503629	-1.73814	-2.66644	26.227	28.1926	0.000143862	0.000571764	DDB_G0278959	Large ribosomal subunit protein uL6 (60S ribosomal protein L9)	rpl9
3.94716	-1.60205	-2.18452	1.72817	-1.88876	19.9213	8.64199	0.00649369	0.0101762	DDB_G0278529	PXMP2/4 family protein 2	NA
3.93007	-0.910185	-2.99658	3.25505	-3.27835	19.2866	21.5262	0.000360268	0.00108153	DDB_G0271398	Protein MON2 homolog	mon2
3.924	-0.688227	-0.720683	0.0457637	-2.56085	18.947	15.3176	0.00110745	0.00247394	DDB_G0292742	C2 calcium/lipid-binding region-containing protein	NA
3.90392	-2.55953	-1.67332	-1.28266	1.6116	20.22	37.2996	5.43983e-05	0.000294772	DDB_G0278157	Succinate dehydrogenase [ubiquinone] cytochrome b small subunit	sdhD
3.89577	-0.5356	1.21891	-1.58754	-2.99155	22.4909	34.3281	7.27195e-05	0.000354715	DDB_G0294597	Beta-lactamase family protein	NA
3.87985	0.250623	-0.223312	-1.25768	-2.64948	18.9782	27.7819	0.000151308	0.000590367	DDB_G0275823	Pentacotripeptide-repeat region of PRORP domain-containing protein	NA
3.86928	-1.31857	-1.64624	-0.571429	-0.333043	18.9939	17.0495	0.000781397	0.00190608	DDB_G0292042	Long-chain-alcohol oxidase (EC 1.1.3.20)	NA
3.85271	-0.441613	-2.29055	0.174245	-1.29479	18.4466	19.9364	0.000465809	0.00130201	DDB_G0292240	UPF3 domain-containing protein	NA
3.84665	-6.46937	0.628917	1.71088	0.282923	22.818	39.1513	4.58908e-05	0.000271484	DDB_G0275125	Phospholipase B-like protein F (EC 3.1.1.-)	plbF
3.84651	-0.925237	-0.916077	-1.31826	-0.68694	19.4388	5.7724	0.0199833	0.0265335	DDB_G0280133	Probable serine/threonine-protein kinase DDB_G0280133 (EC 2.7.11.1)	NA
3.8432	-0.705313	-0.219626	0.739878	-3.65814	22.6748	14.5357	0.00131108	0.00282614	DDB_G0269628	Probable serine/threonine-protein kinase DDB_G0269628 (EC 2.7.11.1)	NA
3.83214	-1.7997	-1.91796	3.87245	-3.98693	19.4592	32.725	8.58976e-05	0.00039708	DDB_G0295825	Large ribosomal subunit protein bL34m (39S ribosomal protein L34, mitochondrial) (L34mt) (MRP-L34)	mrpl34
3.82768	0.107389	-1.74992	-0.790126	-1.39502	19.3048	9.11787	0.0055457	0.00895384	DDB_G0272760	DNA replication licensing factor mcm6 (EC 3.6.4.12)	mcm6
3.8248	-0.41419	-1.08923	-0.0539657	-2.26742	18.2738	7.5173	0.00970319	0.0142185	DDB_G0285401	Uncharacterized protein	NA
3.82207	-1.88558	-0.0896486	-0.214858	-1.63198	21.3279	18.5546	0.000591376	0.00154378	DDB_G0290987	tRNA pseudouridylate synthase	pus1
3.81619	-0.476381	-0.566372	-0.675079	-2.09836	18.7302	7.17309	0.0110724	0.0158786	DDB_G0286817	RGS domain-containing protein	NA
3.815	0.214037	-0.370252	-1.85322	-1.80557	18.6725	10.4767	0.0036541	0.00635423	DDB_G0286885	Uncharacterized protein	NA
3.80619	-1.95644	-1.81828	1.23714	-1.26862	18.4287	3.08759	0.0872774	0.0986224	DDB_G0286403	Structural maintenance of chromosomes protein 4 (SMC protein 4) (SMC-4)	smc4
3.80615	-1.24953	-0.529901	-0.133643	-1.89308	18.3933	8.33417	0.00721788	0.0110551	DDB_G0274897	UBC core domain-containing protein	NA
3.80603	-1.13339	-0.708109	0.649573	-2.61411	18.4885	18.6751	0.000578832	0.00152159	DDB_G0273995	Protein-S-isoprenylcysteine O-methyltransferase (EC 2.1.1.100) (Isoprenylcysteine carboxylmethyltransferase) (Prenylated protein carboxyl methyltransferase) (PPMT) (Prenylcysteine carboxyl methyltransferase) (pcCMT)	icmt-1; icmt-2
3.79201	0.7733	-1.45867	-0.533688	-2.57294	23.8356	15.4812	0.00107002	0.00241058	DDB_G0271976	Uncharacterized protein	rpl32
3.78213	1.12108	-2.29363	-0.584837	-2.02475	18.7245	14.2493	0.00139745	0.00297668	DDB_G0277343	Sec1-like family protein	scfd2
3.77893	-1.17352	-1.53683	-0.656345	-0.412233	18.4529	10.4663	0.00366519	0.00636497	DDB_G0272835	5-Phosphatidylinositol phosphatase	plip
3.77743	-1.18519	-2.95436	0.625911	-0.263794	19.7637	4.70412	0.0336576	0.0417752	DDB_G0290529	Copine-E	cpnE
3.76244	-1.16677	-1.81348	-0.0536113	-0.728577	18.4577	7.87004	0.00851491	0.0127047	DDB_G0272985	Vacuolar protein sorting-associated protein 54 C-terminal domain-containing protein	vps54
3.75758	-2.71597	-1.9648	1.41873	-0.49554	21.9587	35.2806	6.6094e-05	0.000331427	DDB_G0288639	DnaJ homolog subfamily C member 7 homolog	dnajc7
3.75648	0.620778	-1.51501	-0.748002	-2.11424	25.1558	64.4234	7.80614e-06	0.000101009	DDB_G0284047	ABC transporter F family member 2	abcF2
3.74879	-0.572279	-1.70495	0.390872	-1.86244	18.4757	5.17137	0.0265603	0.033986	DDB_G0289667	Uncharacterized protein	gefD
3.74871	0.107722	-1.15847	-0.45256	-2.24539	18.4056	13.5779	0.00163006	0.00334404	DDB_G0275021	ubiquitinyl hydrolase 1 (EC 3.4.19.12)	ubpB
3.7486	-2.21308	-2.31497	1.59811	-0.818672	19.0342	4.05233	0.0480853	0.0573129	DDB_G0285605	Malonyl-CoA:ACP transacylase (MAT) domain-containing protein	NA
3.73674	-2.46006	-1.85682	-1.56431	2.14444	19.8862	8.97777	0.00580546	0.00931645	DDB_G0282201	Right handed beta helix domain-containing protein	NA
3.7324	-0.162054	-1.7464	-1.14761	-0.676334	18.2059	6.52983	0.014357	0.0198373	DDB_G0288051	Uncharacterized protein	NA
3.72652	0.852155	-4.89589	-1.01589	1.33311	21.8066	29.8544	0.000118082	0.000495547	DDB_G0276769	Uncharacterized protein	NA
3.71571	-2.65987	-0.32292	0.592401	-1.32532	22.8952	4.86025	0.031046	0.038986	DDB_G0286725	Intermembrane lipid transfer protein vps13A (Vacuolar protein sorting-associated protein 13A)	vps13A
3.71429	-0.824475	-2.46948	-0.46952	0.0491812	18.3755	13.4631	0.00167461	0.0034183	DDB_G0279863	Uncharacterized protein	NA
3.71254	-1.28877	0.90596	-1.33096	-1.99877	18.621	8.06243	0.0079441	0.011972	DDB_G0272666	Uncharacterized protein	NA
3.70445	-4.8819	2.72325	1.1944	-2.7402	23.077	18.9947	0.00054717	0.00146063	DDB_G0277101	Ras-related protein Rab-11C	rab11C
3.69185	-0.576714	-1.69804	0.115203	-1.53229	18.3916	7.58954	0.00944352	0.0138923	DDB_G0290645	Uncharacterized protein	NA
3.69149	0.100124	-0.773008	-0.589359	-2.42925	18.6078	9.47319	0.00494995	0.00816171	DDB_G0287745	DUF733 family protein	NA
3.6887	0.174199	-0.666697	-1.86708	-1.32912	18.692	14.1251	0.00143712	0.00304249	DDB_G0269306	RNA helicase (EC 3.6.4.13)	dhx35
3.67564	-0.635671	-1.5849	0.241416	-1.69649	18.8245	14.4182	0.00134568	0.00288141	DDB_G0288183	Non-specific serine/threonine protein kinase	roco9
3.6703	-0.129286	-1.12081	-0.425043	-1.99516	18.2031	8.43601	0.00696746	0.0107557	DDB_G0282303	Rab-GAP TBC domain-containing protein	NA
3.67012	-0.359742	-0.879649	-0.807774	-1.62296	18.6139	4.25423	0.0429019	0.0517928	DDB_G0284689	DNA2/NAM7 helicase-like C-terminal domain-containing protein	NA
3.66421	0.259298	-2.28048	1.5462	-3.18923	19.4533	14.5496	0.00130708	0.00282402	DDB_G0277865	Tyrosine-protein phosphatase 2 (EC 3.1.3.48) (Protein-tyrosine-phosphate phosphohydrolase 2) (PTPA)	ptpB
3.64892	-0.197508	-1.13378	-0.429747	-1.88788	19.2102	7.84745	0.00858529	0.0127969	DDB_G0269722	Probable 18S rRNA (guanine-N(7))-methyltransferase (EC 2.1.1.-) (Bud site selection protein 23 homolog) (Williams-Beuren syndrome chromosomal region 22 protein homolog)	NA
3.6482	-1.30328	0.520756	-0.160748	-2.70493	18.4292	15.3953	0.00108947	0.0024456	DDB_G0289385	Uncharacterized protein	NA
3.6366	-1.75947	-0.837731	-0.110933	-0.928465	22.5561	10.4556	0.00367656	0.00637979	DDB_G0287793	glutathione S-transferase	gst
3.62628	-1.39321	-0.326397	-0.584068	-1.3226	19.4744	5.96615	0.0183116	0.0245555	DDB_G0268614	DNA mismatch repair protein Msh6	msh6
3.6231	-0.879984	-1.14924	1.80258	-3.39645	18.9373	21.4979	0.000361861	0.00108414	DDB_G0291600	Putative uncharacterized transmembrane protein DDB_G0291600	NA
3.61368	-0.39832	-0.706228	-0.295669	-2.21347	18.9821	6.60535	0.0139126	0.0193061	DDB_G0278425	Uncharacterized protein	NA
3.61237	0.235583	-1.81145	-0.969085	-1.06741	19.1214	3.19094	0.0815138	0.0926363	DDB_G0279835	Uncharacterized protein	NA
3.60435	0.299319	-1.3679	-0.960412	-1.57535	19.2463	4.64871	0.0346507	0.0428318	DDB_G0295475	Uncharacterized protein	NA
3.58705	0.981687	-1.0965	-0.879592	-2.59264	19.3445	8.645	0.00648709	0.0101711	DDB_G0291356	Metabotropic glutamate receptor-like protein E (DdmGluPR) (GABA-B receptor-like protein grlE)	grlE
3.58637	0.857559	-0.578111	-1.67776	-2.18806	28.064	45.1421	2.77694e-05	0.000197545	DDB_G0278345	Probable ATP-citrate synthase (EC 2.3.3.8) (ATP-citrate (pro-S-)-lyase) (Citrate cleavage enzyme)	acly
3.58421	0.485894	-3.22001	2.25814	-3.10823	20.1424	40.5723	4.0481e-05	0.000249224	DDB_G0285279	Uncharacterized protein	NA
3.57559	-2.52692	-2.59341	4.40008	-2.85533	19.3438	76.415	4.22055e-06	7.19891e-05	DDB_G0291037	NA	rpb6
3.57329	-0.074003	-1.15223	0.00737694	-2.35443	19.748	3.52324	0.0659385	0.0763097	DDB_G0267854	RhoGEF domain-containing protein	gxcD
3.57119	-2.21222	-1.43339	0.429792	-0.355384	23.6558	17.5725	0.000707605	0.00176041	DDB_G0270196	Mitochondrial import inner membrane translocase subunit TIM50	timm50
3.57055	-1.36651	-0.936807	0.621818	-1.88905	23.2211	15.629	0.00103759	0.00236492	DDB_G0270336	Importin 4	ipo4
3.56052	-1.15701	0.842335	-0.392191	-2.85365	26.1426	36.7516	5.72935e-05	0.000305564	DDB_G0269878	rRNA 2'-O-methyltransferase fibrillarin (Histone-glutamine methyltransferase)	fbl
3.55438	-3.75248	-0.56976	-0.428066	1.19593	22.7659	11.8322	0.00251285	0.00468933	DDB_G0291009	Arpin	arpin
3.55261	0.859639	-1.72127	-0.951439	-1.73954	24.1471	42.749	3.36677e-05	0.000225642	DDB_G0269034	Uridine-cytidine kinase A (EC 2.7.1.48) (Cytidine monophosphokinase A) (Uridine kinase/uracil phosphoribosyltransferase) (UK-UPRT) (Uridine monophosphokinase A)	udkA
3.54924	-1.09977	-3.61184	-1.76778	2.93016	19.9162	9.33231	0.00517595	0.00846001	DDB_G0280157	EGF-like domain-containing protein	NA
3.54644	0.324244	-0.591126	-1.06967	-2.20989	18.494	7.78324	0.0087894	0.0130364	DDB_G0277537	1-phosphatidylinositol 4-kinase	NA
3.52833	-1.97099	-1.76622	0.757254	-0.548383	21.0299	16.674	0.000840489	0.00201637	DDB_G0279565	Uncharacterized protein	NA
3.52532	1.2714	1.006	-2.62258	-3.18014	20.5138	13.8614	0.00152625	0.00319216	DDB_G0287973	Ubiquitin-like domain-containing protein	NA
3.51451	2.1272	-1.9639	-2.68304	-0.994766	21.6167	30.1989	0.000113491	0.000484235	DDB_G0289621	Uncharacterized protein	NA
3.51396	0.718247	-1.5888	-0.442842	-2.20057	18.9271	15.9563	0.000970078	0.00224613	DDB_G0283355	WASH complex subunit 4 (WASH complex subunit SWIP homolog)	washc4
3.5137	-3.98784	1.05607	-0.704551	0.122628	21.7378	16.2162	0.000920413	0.00215753	DDB_G0283607	Microtubule-associated protein RP/EB family member 1 (DdEB1)	eb1
3.49483	-3.07894	-1.93528	-2.08418	3.60356	20.0288	45.7207	2.65446e-05	0.000194043	DDB_G0267908	ABM domain-containing protein	NA
3.49082	-3.82252	-0.294841	-3.07195	3.69849	20.9908	46.3631	2.52639e-05	0.000190176	DDB_G0291856	Germination protein	gerD
3.49042	-4.63721	1.90039	0.670367	-1.42397	21.5064	57.3236	1.18641e-05	0.000123515	DDB_G0285589	Formin-H (Diaphanous-related formin dia2) (dDia2)	forH
3.4895	-1.88209	-1.18611	3.13608	-3.55738	19.1777	36.8999	5.6491e-05	0.000303555	DDB_G0279037	Ubiquinone biosynthesis O-methyltransferase, mitochondrial (3-demethylubiquinol 3-O-methyltransferase) (EC 2.1.1.64) (Polyprenyldihydroxybenzoate methyltransferase) (EC 2.1.1.114)	coq3
3.48618	-0.689845	-0.927114	-0.611852	-1.25737	19.0009	8.15522	0.00768615	0.0116339	DDB_G0273945	Probable cytochrome P450 508A2 (EC 1.14.-.-)	cyp508A2-1; cyp508A2-2
3.48569	-4.77592	1.66817	0.0616673	-0.4396	25.1376	17.7122	0.000689401	0.00173235	DDB_G0293254	Eukaryotic translation initiation factor 3 subunit F (eIF3f) (Eukaryotic translation initiation factor 3 subunit 5)	eif3f
3.47053	0.607897	-0.7347	-0.66597	-2.67776	18.7914	10.5316	0.00359641	0.00627699	DDB_G0283171	Uncharacterized protein	NA
3.46778	-0.640759	-1.17392	-0.184566	-1.46853	23.8863	8.4838	0.00685373	0.0106093	DDB_G0285591	Carboxymethylenebutenolidase homolog (EC 3.1.-.-)	cmbl
3.46763	-0.671537	-3.52825	-2.98709	3.71925	19.4136	137.642	4.96272e-07	4.05008e-05	DDB_G0288019	CMP/dCMP deaminase, zinc-binding domain-containing protein	NA
3.46604	-1.68805	-0.00976958	-0.088942	-1.67928	18.753	5.15389	0.0267898	0.0341935	DDB_G0280835	DUF4291 domain-containing protein	NA
3.46346	0.0364674	-1.07838	1.04757	-3.46912	18.89	7.97755	0.00818976	0.0122805	DDB_G029153	NA	NA
3.46263	0.325986	-0.350782	-0.996118	-2.44171	18.2932	4.2608	0.0427455	0.0516317	DDB_G0279765	NA	NA
3.46034	-0.95492	-0.490303	0.706856	-2.72197	20.5447	12.0428	0.00237849	0.00449448	DDB_G0279169	Tetratricopeptide-like helical domain-containing protein	vps39
3.45542	0.324908	0.645941	-6.40523	1.97896	23.7387	78.7022	3.79391e-06	6.76184e-05	DDB_G0275059	Uncharacterized protein	NA
3.45443	-0.901783	0.184702	-0.701379	-2.03597	20.2656	43.1406	3.26005e-05	0.000221085	DDB_G0287739	Actin-related protein 10	arpH
3.43529	-0.700508	-2.04011	1.29429	-1.98896	18.4445	9.21985	0.00536584	0.00872602	DDB_G0281555	Kinesin motor domain-containing protein	kif7
3.4319	-0.557857	-0.190256	-0.522644	-2.16114	17.7898	5.58256	0.0218128	0.0286629	DDB_G0280443	FNIP repeat-containing protein	NA
3.43065	-2.87644	-1.10824	1.72256	-1.16853	18.4091	6.29197	0.0158791	0.0217139	DDB_G0276627	Uncharacterized protein	NA
3.42802	-1.89989	-1.40059	-0.266531	0.138993	18.3734	8.93817	0.00588166	0.00942195	DDB_G0286253	Tetratricopeptide repeat protein 4 homolog (TPR repeat protein 4 homolog)	ttc4
3.42239	-1.82521	0.444952	-0.610279	-1.43185	18.5731	8.37565	0.00711452	0.0109565	DDB_G0282927	Histidine kinase	dhkL
3.41273	-0.301991	-0.842685	-0.646875	-1.62118	19.3703	7.62397	0.00932286	0.0137436	DDB_G0273781	ABC transporter G family member 17 (ABC transporter ABCG.17)	abcG17-1; abcG17-2
3.41208	-1.68057	-2.47163	1.54923	-0.809108	18.7135	5.74607	0.0202252	0.0268181	DDB_G0278491	tRNA-uridine aminocarboxypropyltransferase (EC 2.5.1.25)	NA
3.41097	0.741912	-1.58858	-0.704011	-1.8603	18.2079	3.7235	0.0583351	0.0681232	DDB_G0277473	Fungal lipase-type domain-containing protein	NA
3.40785	0.813728	-2.04612	-0.745182	-1.43027	19.8504	9.09751	0.00558252	0.00900362	DDB_G0284825	Rap-GAP domain-containing protein	NA
3.40622	-2.70778	-0.939055	3.39714	-3.15652	19.2396	8.69431	0.00637992	0.0100345	DDB_G0286759	Protein KRTCAP2 homolog (Dolichyl-diphosphooligosaccharide--protein glycosyltransferase subunit KCP2) (Oligosaccharyl transferase subunit KCP2)	NA
3.38992	-2.16582	-2.59909	1.3522	0.0227918	19.5988	52.6901	1.60313e-05	0.000142688	DDB_G0288671	Pyrroline-5-carboxylate reductase 1 (P5C reductase 1) (P5CR 1) (EC 1.5.1.2)	pycr1
3.38693	-0.76837	-2.03731	-0.91517	0.333919	19.3818	31.5586	9.7436e-05	0.000435704	DDB_G0291061	Uncharacterized protein	NA
3.38521	-1.2971	-0.914014	1.28066	-2.45476	18.6083	8.17856	0.00762292	0.0115576	DDB_G0290653	SAC domain-containing protein	NA
3.38395	-0.335725	-0.902538	-0.0902343	-2.05545	19.6761	5.95637	0.0183916	0.0246407	DDB_G0276089	Clu domain-containing protein	NA
3.38339	0.0461824	-1.23098	-0.861313	-1.33728	19.0108	5.67644	0.0208828	0.0275844	DDB_G0293184	Probable inactive serine/threonine-protein kinase DDB_G0293184	NA
3.38147	0.222548	-1.51223	-1.44036	-0.65142	18.3912	5.5034	0.0226379	0.0295902	DDB_G0287077	Uncharacterized protein	NA
3.38138	0.784368	4.35601	-6.56035	-1.96141	24.3035	52.498	1.62413e-05	0.000143966	DDB_G0273979	Probable 26S proteasome non-ATPase regulatory subunit 8 (26S proteasome regulatory subunit RPN12) (26S proteasome regulatory subunit S14) (Protein M4) (Vegetative cell protein X)	psmD8-1; psmD8-2
3.3808	1.06236	0.971747	-5.5613	0.146405	21.4248	21.8416	0.000343061	0.00104308	DDB_G0279205	CAATT-binding protein	NA
3.36332	0.00296805	-0.837718	-1.28435	-1.24422	23.6484	14.7402	0.00125353	0.00273349	DDB_G0288551	Pumilio RNA-binding region-containing protein	NA
3.36071	-3.87284	0.513583	1.33306	-1.33451	22.8348	63.6911	8.13335e-06	0.000102223	DDB_G0281609	Asl1-like glycosyl hydrolase catalytic domain-containing protein	NA
3.35627	-1.42053	-2.07487	-0.772929	0.912062	19.688	5.67157	0.0209298	0.0276383	DDB_G0274401	NADP-dependent oxidoreductase domain-containing protein	NA
3.33712	-1.07356	-2.78573	4.07269	-3.55051	19.8469	22.3293	0.000318457	0.000994085	DDB_G0283375	Protein CASP	scdA
3.32749	1.23871	-1.17992	-1.09249	-2.29379	26.8923	40.6061	4.03624e-05	0.000248975	DDB_G0275359	SAM-dependent methyltransferase Erg6/SMT-type domain-containing protein	NA
3.32369	-0.767151	0.0858266	0.973234	-3.6156	23.8597	15.5966	0.00104461	0.00237316	DDB_G0286117	Small ribosomal subunit protein eS10 (40S ribosomal protein S10)	rps10
3.31105	-0.0987688	-1.02614	-0.378456	-1.80769	18.4818	10.7554	0.0033728	0.00594663	DDB_G0271490	Alpha-galactosidase (EC 3.2.1.22) (Melibiase)	melA
3.30487	-0.893465	-1.47042	1.34267	-2.28365	17.8917	3.40497	0.0710159	0.08154	DDB_G0274771	Uncharacterized protein	NA
3.29792	-0.671643	-2.15209	-0.149821	-0.32436	19.4064	8.81197	0.00613309	0.00973597	DDB_G0268760	Ras-related protein RabQ	rabQ
3.29347	1.07261	2.78581	-5.62995	-1.52195	22.3108	8.28459	0.00734389	0.0112138	DDB_G0283757	Ras-related protein Rab-1A	rab1A
3.29044	0.325876	-0.162997	-0.764979	-2.68834	18.933	21.0654	0.000387419	0.00113874	DDB_G0279429	Uncharacterized protein	NA
3.29038	1.31606	0.717156	-1.52084	-3.80276	21.8285	54.9231	1.38243e-05	0.000132988	DDB_G0277915	Ras guanine nucleotide exchange factor I (RasGEF domain-containing protein I)	gefI
3.28903	0.33253	-0.607294	-1.24136	-1.77291	18.4635	8.52754	0.0067517	0.0104874	DDB_G0287927	Uncharacterized protein	NA
3.28289	-0.270207	-0.968565	0.214119	-2.25823	25.7524	30.878	0.000105084	0.000459857	DDB_G0273657	V-type proton ATPase subunit d (V-ATPase subunit d) (DVA41) (V-ATPase 41 kDa accessory protein) (Vacuolar proton pump subunit d)	vatD-1; vatD-2
3.28169	0.0593595	-0.797608	-0.866736	-1.6767	19.5585	3.72635	0.0582351	0.068024	DDB_G0285281	Transmembrane protein	NA
3.27554	0.168724	-1.97901	-4.65857	3.19331	23.7226	28.2429	0.000142982	0.000568772	DDB_G0285311	Probable phosphoglycerate mutase (EC 5.4.2.11) (EC 5.4.2.4) (BPG-dependent PGAM) (dPGM)	gpmA
3.27201	-2.36223	-2.86464	-1.98141	3.93626	20.5078	10.2282	0.00393046	0.00675529	DDB_G0277039	Uncharacterized protein	NA
3.26497	-0.725609	-2.19499	1.93093	-2.27531	18.0327	6.1711	0.0167309	0.0227404	DDB_G0286089	Armadillo repeat-containing domain-containing protein	NA
3.25668	-0.174588	0.526436	-1.85238	-1.75615	23.3104	13.7971	0.00154904	0.00322525	DDB_G0280289	Nucleolar GTP-binding protein 2	NA
3.25155	0.450187	-1.15412	-0.195759	-2.35186	25.1386	15.317	0.00110759	0.00247394	DDB_G0286293	J domain-containing protein	dnajc13
3.2341	3.52587	2.13209	-6.39647	-2.49559	23.7846	77.9824	3.92204e-06	6.91085e-05	DDB_G0292216	Ribosome production factor 2 homolog (Brix domain-containing protein 1 homolog) (Ribosome biogenesis protein RPF2 homolog)	bxdc1
3.23094	0.201764	-1.40791	-0.465455	-1.55933	25.2332	31.2479	0.000100837	0.000447477	DDB_G0281967	IPT/TIG domain-containing protein	NA
3.22314	-2.00252	-1.6437	3.00991	-2.58683	19.6556	12.6504	0.0020387	0.00398623	DDB_G0269372	Uncharacterized protein	NA
3.22195	-0.0237593	-1.09127	0.25043	-2.35735	23.1788	15.4927	0.00106746	0.00240821	DDB_G0280819	Alternative oxidase	aoxA
3.22062	-0.91131	0.0364503	-0.0920495	-2.25371	23.8506	17.8509	0.000671918	0.00170171	DDB_G0284181	Serine/threonine-protein kinase 4 homolog A (EC 2.7.11.1) (Kinase responsive to stress A) (STE20-like kinase krsA)	krsA
3.21787	0.745944	0.624932	-1.91973	-2.66901	20.3627	6.80902	0.0127979	0.017981	DDB_G0294557	Calponin-homology (CH) domain-containing protein	NA
3.21733	0.75271	-2.47689	1.44124	-2.93439	19.4033	44.0719	3.02302e-05	0.000209104	DDB_G0292324	Putative mediator of RNA polymerase II transcription subunit 28 (Putative mediator complex subunit 28)	med28
3.21532	-0.275116	-2.17392	-0.748976	-0.0173034	18.961	8.29232	0.00732406	0.0111987	DDB_G0293922	TraB family protein	NA
3.21351	0.0680867	-0.0827918	0.20363	-3.40243	18.8479	4.70029	0.033725	0.0418242	DDB_G0293520	Exocyst complex component 3 (Exocyst complex component Sec6)	exoc3
3.21155	-0.469756	-1.36677	0.133577	-1.5086	18.9457	12.0033	0.00240301	0.0045332	DDB_G0288405	RabGAP/TBC domain-containing protein	NA
3.20981	-2.52671	1.96328	0.300403	-2.94678	20.9796	23.9298	0.000251948	0.000839142	DDB_G0278663	Uncharacterized protein	NA
3.20828	-0.670212	-1.45926	0.850804	-1.92961	18.2897	2.57838	0.124405	0.136667	DDB_G0290369	Arf guanyl-nucleotide exchange factor	NA
3.2033	1.40438	0.0426469	-1.76198	-2.88835	22.7492	36.3855	5.93377e-05	0.000311057	DDB_G0279537	AP-3 complex subunit delta (Adaptor-related protein complex 3 subunit delta) (Delta-adaptin)	ap3d1
3.19989	1.19835	0.963353	-1.68435	-3.67724	22.3544	16.8326	0.000814862	0.00196659	DDB_G0285561	Small ribosomal subunit protein uS19 (40S ribosomal protein S15)	rps15
3.19955	0.789038	-0.569943	-1.19052	-2.22812	18.3961	27.2211	0.000162283	0.000617718	DDB_G0281167	DNA-dependent protein kinase catalytic subunit (DNA-PK catalytic subunit) (DNA-PKcs) (EC 2.7.11.1)	dnapkcs
3.19532	-0.335298	-0.00261038	0.0515447	-2.90896	19.3865	10.8038	0.00332678	0.00588162	DDB_G0275239	DOCK family protein	zizC
3.19381	-1.37818	-2.99928	-1.52949	2.71314	20.9805	36.7624	5.7235e-05	0.000305564	DDB_G0279979	Uncharacterized protein	NA
3.18615	1.3128	0.568001	-1.65577	-3.41118	23.8048	15.3743	0.0010943	0.00245279	DDB_G0279403	Uncharacterized protein	cyp51
3.18549	-0.707708	-1.92601	0.3249	-0.876673	19.3204	13.5302	0.00164836	0.00336929	DDB_G0279183	Cation-transporting ATPase (EC 7.2.2.-)	NA
3.17503	-0.745051	-0.175512	0.762767	-3.01724	18.8165	6.43443	0.0149443	0.0205353	DDB_G0270404	DOCK family protein	docB
3.17412	-1.08078	-0.940481	0.673271	-1.82613	18.2448	5.20768	0.0260917	0.0334923	DDB_G0285955	Nucleolar 27S pre-rRNA processing Urb2/Npa2 C-terminal domain-containing protein	NA
3.15736	1.68405	0.437287	-4.55188	-0.726821	22.4605	33.8412	7.64331e-05	0.000364596	DDB_G0349487	MORN repeat protein	NA
3.15577	-0.959335	-0.766539	1.05864	-2.48853	18.7707	22.1931	0.000325099	0.00100751	DDB_G0273127	Uncharacterized protein	hbx5-1; hbx5-2
3.1544	-1.03499	-2.00016	0.175453	-0.29471	18.6586	6.04732	0.0176639	0.0238003	DDB_G0274603	Kinesin-related protein 9 (Kinesin family member 9)	kif9
3.15424	-0.984165	-2.38324	1.43623	-1.22306	19.1207	15.6184	0.00103987	0.00236492	DDB_G0285599	Mitochondrial substrate carrier family protein B	mcfB
3.14634	-0.85139	-0.443863	1.46841	-3.31949	21.4451	9.90805	0.00432676	0.00729716	DDB_G0289599	Comitin (24 kDa actin-binding protein) (CABP1-related protein p24)	comA
3.13317	0.916481	-0.916863	-0.509512	-2.62328	18.3859	14.0938	0.00144738	0.00305906	DDB_G0274585	Acyl-CoA dehydrogenase	NA
3.13014	-1.75947	-1.93468	1.46024	-0.896228	22.3797	10.9342	0.00320674	0.00573094	DDB_G0293194	ABC transporter D family member 2 (ABC transporter ABCD.2)	abcD2
3.12306	-0.902044	-1.99135	1.44416	-1.67383	19.0919	2.55178	0.12684	0.139104	DDB_G0268516	Tubulin-specific chaperone D (Tubulin-folding cofactor D)	tbcd
3.10828	-0.026364	-0.641157	-0.998704	-1.44206	18.8489	2.72257	0.112172	0.124228	DDB_G0290401	Pantothenate kinase	NA
3.0928	-4.0515	-0.489851	2.07792	-0.629365	21.7572	23.137	0.000282431	0.000910368	DDB_G0293376	Cpras2, large protein with the cpRAS domain	cpras2
3.09023	2.31648	-2.87324	-2.63362	0.100157	20.562	17.9197	0.000663456	0.00168407	DDB_G0283703	Uncharacterized protein	NA
3.08553	-1.98032	-0.102114	-0.460088	-0.543002	18.7453	5.54822	0.0221659	0.0290795	DDB_G0293388	ATP-dependent metalloprotease	NA
3.08289	0.336765	-1.35824	-0.448458	-1.61296	22.3453	7.7856	0.00878177	0.0130337	DDB_G0267688	Copine-D	cpnD
3.08285	-1.89109	-0.86851	1.19073	-1.51398	18.6109	9.17419	0.00544544	0.00882224	DDB_G0290587	Uncharacterized protein DDB_G0290587	NA
3.08098	-0.637056	-1.48435	0.636782	-1.59635	21.7704	4.62538	0.0350797	0.0433015	DDB_G0269412	RNA polymerase II-associated factor 1	paf1
3.07656	-2.14915	-0.981716	1.8019	-1.74759	18.2519	12.3942	0.00217395	0.00418167	DDB_G0291297	Putative mediator of RNA polymerase II transcription subunit 14 (Putative mediator complex subunit 14)	med14
3.07259	-5.20417	2.19711	1.12917	-1.1947	23.1874	77.9447	3.92889e-06	6.91085e-05	DDB_G0274521	Ribosome biogenesis regulatory protein homolog	rrs1
3.0636	0.232257	-2.23868	0.168883	-1.22606	18.9784	9.83749	0.00442082	0.00741967	DDB_G0274567	Tryptophan--tRNA ligase, mitochondrial	wars2 mtrpS
3.05676	0.708947	-0.257077	-1.17419	-2.33444	23.8262	25.2225	0.000210651	0.000739843	DDB_G0275499	Probable caffeoyl-CoA O-methyltransferase 1 (EC 2.1.1.104) (O-methyltransferase 5)	omt5
3.05514	-7.44972	3.26091	2.04856	-0.914891	22.4527	82.2493	3.23473e-06	6.41674e-05	DDB_G0284809	Iron-sulfur cluster assembly 2 homolog, mitochondrial (Iron-sulfur assembly protein isca2)	isca2
3.05426	1.18956	0.159668	-1.12754	-3.27595	24.2747	53.176	1.55149e-05	0.00014141	DDB_G0291161	Maestro heat-like repeat-containing protein family member 1 (HEAT repeat-containing protein 7A homolog)	mroh1
3.05194	-0.320561	-0.593083	-0.666272	-1.47203	22.2227	4.25884	0.0427921	0.0516741	DDB_G0268776	Glutamyl-tRNA(Gln) amidotransferase subunit B, mitochondrial	NA
3.04297	0.673159	1.09737	-3.16759	-1.64592	25.2839	12.5224	0.00210486	0.00408811	DDB_G0276441	Large ribosomal subunit protein uL30 (60S ribosomal protein L7)	rpl7
3.04065	-2.24189	-0.299865	0.757643	-1.25654	18.9134	3.52765	0.0657582	0.0761206	DDB_G0306367	Reverse transcriptase domain-containing protein	NA
3.03308	-6.29038	1.47588	1.99455	-0.213131	28.0161	100.488	1.56399e-06	4.73585e-05	DDB_G0274113	Large ribosomal subunit protein uL2 C-terminal domain-containing protein	rpl8
3.03119	0.0747527	-0.38049	-1.47674	-1.24872	23.6891	7.50067	0.00976424	0.0142894	DDB_G0278283	Folic acid synthesis protein FOL1 [Includes: Dihydroneopterin aldolase (DHNA) (EC 4.1.2.25) (7,8-dihydroneopterin aldolase); 6-hydroxymethyl-7,8-dihydropterin pyrophosphokinase (HPPK) (2-amino-4-hydroxy-6-hydroxymethyldihydropteridine pyrophosphokinase) (EC 2.7.6.3) (7,8-dihydro-6-hydroxymethylpterin-pyrophosphokinase) (PPPK); Dihydropteroate synthase (DHPS) (EC 2.5.1.15) (Dihydropteroate pyropho…	fol1
3.02634	0.254331	-1.48126	-0.48405	-1.31536	17.9793	1.86884	0.215489	0.228049	DDB_G0285371	Guanine nucleotide-binding protein-like 1	gnl1
3.02408	-1.1471	-0.15457	0.277742	-2.00016	19.4322	5.73204	0.0203556	0.026983	DDB_G0291408	DUF4291 domain-containing protein	NA
3.02143	-3.29091	0.552611	-2.75769	2.47456	22.4011	35.8588	6.24433e-05	0.000320723	DDB_G0293122	Glutathione S-transferase	NA
3.01744	0.0668838	-0.239477	-0.527628	-2.31721	26.8297	15.5297	0.00105924	0.00239807	DDB_G0270316	Small ribosomal subunit protein uS2 (40S ribosomal protein SA)	rpsA
3.00873	-4.35821	0.95078	0.40824	-0.00953701	27.5899	54.3269	1.43737e-05	0.000136263	DDB_G0284669	ribose-phosphate diphosphokinase (EC 2.7.6.1)	prsA
2.99846	-0.518614	-1.37512	0.305505	-1.41024	18.8009	8.04349	0.00799812	0.0120373	DDB_G0280427	Clathrin/coatomer adaptor adaptin-like N-terminal domain-containing protein	ap4e1
2.9968	-1.14092	-1.7137	1.7566	-1.89878	18.8017	5.11579	0.0272985	0.0347345	DDB_G0289721	AP-2 complex subunit sigma (Adaptin small chain) (Adaptor-related protein complex 2 subunit sigma) (Clathrin assembly protein 2 sigma small chain) (Sigma2-adaptin)	ap2s1
2.96375	-0.265598	-1.0498	-0.317185	-1.33117	25.8077	26.2448	0.00018392	0.000669995	DDB_G0269438	Zinc finger protein ZPR1 homolog (Zinc finger protein 259 homolog)	zpr1
2.9636	-2.23662	1.61336	-0.294658	-2.04568	22.303	57.2052	1.19522e-05	0.000123515	DDB_G0278773	Major sperm protein domain-containing protein	NA
2.96178	-0.0742265	-0.487862	0.942016	-3.34171	18.1979	4.0228	0.0489082	0.0581823	DDB_G0278189	Integrator complex subunit 11 homolog (EC 3.1.27.-)	ints11
2.95909	-0.307309	-0.621799	0.138329	-2.16831	23.0405	17.2018	0.000758945	0.00186241	DDB_G0270042	Activating signal cointegrator 1 complex subunit 3-like (EC 3.6.4.-)	ascc3l
2.95646	-0.106512	-0.180447	-1.00151	-1.66798	19.8297	2.52398	0.129447	0.141618	DDB_G0276577	Serine/threonine-protein kinase fray2 (EC 2.7.11.1) (STE20-like kinase fray2)	fray2
2.95624	-0.414159	-2.4174	-2.74575	2.62107	19.9434	13.2738	0.0017515	0.00354732	DDB_G0282033	Major vault protein	NA
2.94867	-0.727073	-1.84464	1.64955	-2.02651	19.3127	18.2983	0.000619217	0.00159698	DDB_G0292538	Tr-type G domain-containing protein	gtpbp1
2.94683	-1.48615	-2.2074	4.19384	-3.44711	19.8787	11.1861	0.00298985	0.00541565	DDB_G0293768	Fucosyltransferase (EC 2.4.1.-)	fut9
2.94095	-5.30318	-0.275474	1.09276	1.54495	22.9565	52.2469	1.65213e-05	0.000145873	DDB_G0278805	Bacterial surface antigen (D15) domain-containing protein	NA
2.93538	-0.0348177	-1.28877	0.324201	-1.936	20.168	3.30326	0.0757796	0.086608	DDB_G0267448	Erg4/erg24 family protein	NA
2.93363	0.0728683	-0.731276	0.813689	-3.08891	23.7898	25.6606	0.000198629	0.000712124	DDB_G0290873	Rho GTPase-activating protein gacJJ (GTPase activating factor for raC protein JJ)	gacJJ
2.93346	0.669538	-1.25902	-1.00198	-1.342	18.6389	7.61999	0.0093367	0.0137509	DDB_G0290785	DUF218 domain-containing protein	NA
2.92747	0.384651	-1.93569	-1.27438	-0.102052	19.0033	3.3825	0.0720353	0.0826222	DDB_G0289907	EGF-like domain-containing protein	NA
2.92621	0.0869445	-0.0598087	-0.810725	-2.14262	18.592	2.59875	0.12258	0.134857	DDB_G0274247	Protein FAM91 homolog	fam91
2.92529	-1.9443	-0.0843677	0.385109	-1.28173	18.7122	3.70721	0.0589112	0.0687093	DDB_G0275393	Uncharacterized protein	NA
2.91481	-4.07982	-0.728743	2.35001	-0.456256	21.1872	26.8297	0.000170548	0.000637853	DDB_G0287691	ABC transporter C family member 3 (ABC transporter ABCC.3)	abcC3
2.91262	-0.131937	-1.15476	0.253727	-1.87965	19.1051	2.37838	0.144242	0.156286	DDB_G0272098	TNF receptor-associated factor family protein DDB_G0272098	NA
2.9111	1.82403	-1.53275	-2.25559	-0.946791	26.716	22.6695	0.000302611	0.000952907	DDB_G0274167	Cullin-associated NEDD8-dissociated protein 1 (Cullin-associated and neddylation-dissociated protein 1)	cand1
2.90708	-0.0437216	-1.10438	-0.240248	-1.51873	18.6515	3.73621	0.0578907	0.0676569	DDB_G0290771	Arf guanyl-nucleotide exchange factor	NA
2.90571	-0.981433	-0.877721	0.700335	-1.74689	18.3344	5.3368	0.0245072	0.031748	DDB_G0291277	Uncharacterized protein	NA
2.90087	0.346578	-1.83584	-0.457132	-0.954475	18.9256	8.24661	0.00744235	0.0113318	DDB_G0284579	Uncharacterized protein	NA
2.88709	-0.277472	-0.0732719	0.69757	-3.23391	21.6637	11.3125	0.00288807	0.00525454	DDB_G0284117	Prohibitin-2	phbB
2.88653	0.226952	-0.80686	-0.297737	-2.00889	24.1917	20.9561	0.000394239	0.00115577	DDB_G0288161	DUF3818 domain-containing protein	NA
2.88449	-0.996078	-1.61745	-0.220713	-0.0502588	19.5707	5.98046	0.0181952	0.0244212	DDB_G0279485	ComC supersandwich domain-containing protein	NA
2.88332	-3.28732	0.20862	0.173505	0.0218714	23.1383	25.3656	0.000206625	0.000729181	DDB_G0268036	Enolase-phosphatase E1 (EC 3.1.3.77) (2,3-diketo-5-methylthio-1-phosphopentane phosphatase)	enoph1
2.88011	-1.50468	-1.82053	0.614312	-0.169216	18.3781	9.34961	0.00514752	0.00843189	DDB_G0290947	C3H1-type domain-containing protein	NA
2.87054	-0.959868	-2.71961	0.850521	-0.0415862	21.6403	1.95849	0.200264	0.212887	DDB_G0289749	Peptidase S28 family protein	NA
2.86868	0.991181	-0.321878	-2.36018	-1.1778	19.7582	10.845	0.00328823	0.00583446	DDB_G0272344	HD protein homolog	htt
2.85529	-4.60539	0.725814	0.465224	0.559062	22.6201	38.4708	4.88065e-05	0.000278197	DDB_G0269630	TatD-related DNAse	NA
2.85512	0.263456	-1.84579	-1.03869	-0.2341	19.1845	4.17879	0.0447524	0.053807	DDB_G0286707	Mic1 domain-containing protein	NA
2.84454	-6.56909	1.3252	2.46153	-0.0621814	23.5009	127.045	6.65187e-07	4.15839e-05	DDB_G0288257	DNA-directed RNA polymerase II subunit rpb2 (RNA polymerase II subunit 2) (RNA polymerase II subunit B2) (EC 2.7.7.6)	polr2b
2.84436	-1.26675	-1.23491	1.10673	-1.44944	18.8509	5.40213	0.0237518	0.0308849	DDB_G0277619	Uncharacterized protein	NA
2.84415	2.86458	-1.9466	-3.12793	-0.634197	20.6282	12.4664	0.0021347	0.0041238	DDB_G0287131	General transcription factor IIF subunit 2 (Transcription initiation factor IIF subunit beta) (TFIIF-beta)	gtf2f2
2.83961	1.52286	1.5665	-4.91211	-1.01686	22.4767	92.9764	2.07416e-06	5.36778e-05	DDB_G0292384	ABC transporter AbcH.1	abcH.1
2.83645	1.18011	-2.5583	-0.907725	-0.550537	19.7264	7.09422	0.0114199	0.0163044	DDB_G0267588	Probable phosphatidylinositol phosphate kinase	NA
2.82646	-0.70457	-1.07431	0.617464	-1.66505	18.2498	3.24527	0.0786751	0.0896627	DDB_G0271912	Uncharacterized protein	NA
2.8159	0.999003	-0.874051	-2.61054	-0.330307	20.7877	30.0011	0.000116098	0.000490422	DDB_G0283799	AB hydrolase-1 domain-containing protein	NA
2.81221	-3.58631	-0.660642	0.697623	0.737122	21.1928	6.38392	0.0152676	0.0209412	DDB_G0285767	Ubiquitin-like domain-containing protein	NA
2.80468	0.514507	-2.14814	0.118716	-1.28976	25.625	4.84659	0.031264	0.0392369	DDB_G0275389	Uncharacterized protein	NA
2.80345	1.45589	-1.39728	-0.141938	-2.72011	19.1132	7.22654	0.0108444	0.0156314	DDB_G0280803	RRM domain-containing protein	NA
2.80074	0.66032	-1.34195	-0.455078	-1.66403	22.5411	8.44659	0.00694206	0.0107239	DDB_G0283917	Protein acetyllysine N-acetyltransferase	sir2A
2.79597	-1.95461	-2.91683	3.26352	-1.18804	20.3807	11.2244	0.00295851	0.00536752	DDB_G0273839	Filament-interacting protein	fip-2
2.79448	-0.640805	-1.60912	0.154562	-0.699113	24.2018	7.98953	0.00815452	0.0122399	DDB_G0271532	NADH:ubiquinone reductase (non-electrogenic) (EC 1.6.5.9)	NA
2.78726	-0.450256	-0.577608	-0.0354363	-1.72396	18.2404	1.96019	0.199988	0.212654	DDB_G0289603	HECT domain-containing protein	NA
2.78259	0.239669	-0.253997	-1.31583	-1.45244	19.1122	2.33193	0.149397	0.161521	DDB_G0285603	Uncharacterized protein	NA
2.78099	-0.420365	-0.320862	1.18594	-3.22571	21.0551	14.0023	0.0014778	0.0031096	DDB_G0277399	Protein pianissimo A (Target of rapamycin complex 2 subunit piaA)	piaA
2.78029	-0.846742	-1.72463	2.6026	-2.81152	19.3766	3.97466	0.0502878	0.0595597	DDB_G0290079	Glycosyltransferase	pgtB
2.77951	-0.332091	-0.411616	0.243388	-2.27919	18.5358	14.4963	0.00132255	0.00284405	DDB_G0282263	Leucine-rich repeat-containing protein	NA
2.77261	0.506603	-0.351014	-1.14133	-1.78687	18.6108	3.8781	0.0532059	0.0626697	DDB_G0282389	Complex 1 LYR protein domain-containing protein	NA
2.76898	-1.2076	-2.82567	-1.2019	2.46619	19.9661	28.5844	0.000137186	0.000553151	DDB_G0294038	Large ribosomal subunit protein uL6 alpha-beta domain-containing protein	mrpl6
2.76874	-0.348045	-0.652004	0.121346	-1.89004	19.5478	5.12149	0.0272217	0.0346563	DDB_G0290805	DUF4419 domain-containing protein	NA
2.75852	-1.1732	0.0197593	0.188668	-1.79375	23.8859	22.2452	0.000322537	0.00100095	DDB_G0277333	Methyltransferase type 12 domain-containing protein	NA
2.75157	-0.024579	-0.666524	-0.829332	-1.23114	24.9552	6.22482	0.0163454	0.0222635	DDB_G0279227	SRR1-like domain-containing protein	NA
2.74766	1.73818	-0.882541	-1.72645	-1.87686	18.9093	4.84083	0.0313565	0.0393091	DDB_G0287553	Ras-related protein Rab-7B	rab7B
2.74749	-0.909565	-2.74525	-2.06419	2.97151	19.2244	14.4414	0.00133875	0.00287341	DDB_G0269376	BPL/LPL catalytic domain-containing protein	NA
2.74438	0.125493	-0.96232	-1.80194	-0.105617	21.4201	9.22936	0.00534944	0.00871195	DDB_G0287233	Guanosine-3',5'-bis(diphosphate) 3'-pyrophosphohydrolase MESH1 (Metazoan SpoT homolog 1) (Penta-phosphate guanosine-3'-pyrophosphohydrolase)	spoT
2.7422	0.428605	-1.86892	0.195978	-1.49786	22.0591	13.1612	0.00179942	0.00361731	DDB_G0275331	Vesicle tethering protein Uso1/P115-like head domain-containing protein	NA
2.73947	-1.52127	-0.327431	0.496307	-1.38708	23.4391	3.14373	0.0840856	0.0953507	DDB_G0287201	Prenylcysteine lyase domain-containing protein	NA
2.73943	1.16946	-1.50162	-0.0124518	-2.39481	18.9897	10.5434	0.00358419	0.00627025	DDB_G0275307	Glutamine amidotransferase domain-containing protein	NA
2.73716	-1.6027	-2.39504	2.32836	-1.06777	19.2723	3.73671	0.0578734	0.0676542	DDB_G0289063	t-SNARE coiled-coil homology domain-containing protein	NA
2.7371	1.2064	1.14248	-1.87446	-3.21152	18.5785	8.21116	0.00753572	0.0114485	DDB_G0291840	Rho GTPase-activating protein gacEE (GTPase activating factor for raC protein EE)	gacEE
2.73572	0.114936	-0.0205398	-1.68318	-1.14694	23.4572	6.59283	0.0139851	0.0193828	DDB_G0288617	Dual specificity protein kinase shkB (EC 2.7.11.1) (SH2 domain-containing protein 2) (SH2 domain-containing protein B)	shkB
2.72744	0.228728	-2.50059	0.764655	-1.22023	19.6662	18.4419	0.000603418	0.0015652	DDB_G0280371	Probable glycerol kinase (GK) (Glycerokinase) (EC 2.7.1.30) (ATP:glycerol 3-phosphotransferase)	gk
2.72413	-1.27752	-2.08859	0.802686	-0.160709	21.566	14.1567	0.00142691	0.0030237	DDB_G0277377	Signal recognition particle receptor subunit alpha (SR-alpha) (Signal recognition particle receptor) (Docking protein alpha) (DP-alpha)	srpra
2.72342	-0.617376	-1.91084	0.6456	-0.840805	18.2365	20.858	0.000400484	0.00116799	DDB_G0280913	Helicase ATP-binding domain-containing protein	NA
2.71736	0.347292	-1.58899	-3.24671	1.77106	22.6871	41.9432	3.60068e-05	0.000234643	DDB_G0274663	Serine protease K12H4.7	NA
2.71405	2.1984	-0.475217	-3.38778	-1.04945	22.7437	31.6115	9.68717e-05	0.000434476	DDB_G0286307	Uncharacterized protein	NA
2.71231	-0.46624	-3.12992	1.49602	-0.612163	23.2995	5.06347	0.0280174	0.0355587	DDB_G0268472	Nicotinate phosphoribosyltransferase (NAPRTase) (EC 6.3.4.21)	naprt
2.69794	-1.80305	-1.15881	0.423715	-0.159797	18.222	6.10601	0.0172135	0.023277	DDB_G0281359	Peptidase S54 rhomboid domain-containing protein	NA
2.69042	0.503163	0.708943	-1.88222	-2.02031	18.6275	3.76531	0.0568891	0.0667113	DDB_G0275637	ABC transporter-related protein	abcF3
2.68994	-0.85641	-1.09018	0.963582	-1.70694	18.4963	19.7255	0.000482618	0.00133655	DDB_G0274889	Pleckstrin domain-containing protein	gxcX
2.68189	-0.287648	-0.705818	-0.740395	-0.948025	18.3334	0.771343	0.575146	0.581865	DDB_G0285853	DNA primase (EC 2.7.7.-)	NA
2.68141	-2.06051	0.196075	1.47846	-2.29544	19.765	4.79205	0.0321542	0.0401638	DDB_G0269214	ABC transporter G family member 1 (ABC transporter ABCG.1)	abcG1
2.67886	0.0962446	-0.702244	-0.655233	-1.41762	19.1708	2.0841	0.181072	0.193812	DDB_G0292686	NA	dus3l
2.67714	1.0902	-1.15029	-1.5417	-1.07535	26.068	23.6352	0.000262764	0.000866198	DDB_G0286341	GST C-terminal domain-containing protein	NA
2.66451	-0.733803	-1.44074	0.366391	-0.856357	18.2777	14.9796	0.00119016	0.00262325	DDB_G0290727	Uncharacterized protein	NA
2.65953	-2.19784	-1.80625	-1.8347	3.17926	25.5374	38.5972	4.82477e-05	0.000276411	DDB_G0284517	AAA+ ATPase domain-containing protein	psmC6
2.65917	-4.51551	-1.90442	-1.92504	5.6858	20.8534	48.7671	2.11142e-05	0.00016739	DDB_G0284365	Phosphoribosyltransferase domain-containing protein	NA
2.6439	-4.40636	-2.37476	0.0372816	4.09993	23.7529	129.605	6.18418e-07	4.15839e-05	DDB_G0285425	Guanine nucleotide-binding protein alpha-4 subunit	gpaD
2.63524	-4.84459	-0.468202	2.20482	0.472739	24.0174	51.7859	1.70513e-05	0.000149092	DDB_G0268652	3'(2'),5'-bisphosphate nucleotidase (EC 3.1.3.7) (3'(2'),5-bisphosphonucleoside 3'(2')-phosphohydrolase) (DPNPase) (Inositol polyphosphate 1-phosphatase) (IPPase) (Inositol-1,4-bisphosphate 1-phosphatase) (EC 3.1.3.57)	NA
2.63194	-0.271011	-1.18967	0.649976	-1.82124	18.5405	4.10673	0.0466147	0.0558112	DDB_G0284171	Chromo domain-containing protein	NA
2.62693	-0.218961	-2.23614	1.09537	-1.2672	19.7041	2.07753	0.182019	0.194687	DDB_G0280447	Protein pelota homolog	pelo
2.62302	0.133974	-0.240395	1.11017	-3.62677	26.0953	34.1244	7.42447e-05	0.000358969	DDB_G0279607	Formin-A	forA
2.61584	-0.146926	-0.738805	0.102458	-1.83257	18.4236	3.83909	0.0544449	0.0640055	DDB_G0275717	THO complex subunit 1	thoc1
2.60392	-0.699758	-1.65544	1.54083	-1.78955	18.4062	2.81774	0.10491	0.116876	DDB_G0278843	Transcription initiation factor TFIID subunit 11	taf11
2.60261	1.09238	-0.217806	-0.800032	-2.67715	25.5599	39.1995	4.5693e-05	0.000270828	DDB_G0269948	Transportin (Importin subunit beta) (Karyopherin subunit beta)	tnpo
2.58725	1.50035	-1.59642	0.15768	-2.64886	24.9162	7.76961	0.00883352	0.0130857	DDB_G0289265	Amine oxidase domain-containing protein	NA
2.57858	-0.60969	-2.17579	-0.950944	1.15784	19.7951	3.48119	0.0676898	0.0781356	DDB_G0268422	Uncharacterized protein	NA
2.57016	-1.77748	1.85954	0.0150927	-2.66732	20.9215	33.5482	7.87833e-05	0.000372257	DDB_G0285871	Probable ran guanine nucleotide release factor (RanGNRF)	mog1
2.5641	-1.01689	-2.35029	1.48033	-0.677253	22.0977	7.14461	0.0111963	0.0160206	DDB_G0287803	arginine--tRNA ligase (EC 6.1.1.19) (Arginyl-tRNA synthetase)	argS2
2.56229	0.914814	-0.570422	-0.648878	-2.2578	18.9537	4.43117	0.0389253	0.0475273	DDB_G0284475	Uncharacterized protein	NA
2.56101	1.10089	-0.0382828	-0.882145	-2.74148	23.2457	30.0449	0.000115514	0.000489881	DDB_G0286941	S1 motif domain-containing protein	NA
2.55523	1.96602	-3.66872	-3.03778	2.18525	19.6492	15.827	0.000996077	0.00229194	DDB_G0284887	Programmed cell death protein 2 C-terminal domain-containing protein	NA
2.55512	-0.798666	-0.881661	0.956088	-1.83088	23.8	6.4522	0.0148326	0.0204068	DDB_G0267492	AAA+ ATPase domain-containing protein	NA
2.5479	0.495698	-1.6317	-0.827702	-0.58419	18.4084	3.8081	0.0554549	0.0651144	DDB_G0270626	Armadillo repeat-containing protein	armc8
2.54778	0.559262	-0.716712	0.877507	-3.26784	22.6425	11.9183	0.00245681	0.00460192	DDB_G0285459	Tyrosine specific protein phosphatases domain-containing protein	NA
2.53899	0.536935	-0.927781	-0.239553	-1.90859	25.9401	26.9716	0.000167492	0.000630087	DDB_G0290465	Uncharacterized protein	NA
2.53839	0.299581	-1.01635	1.16907	-2.99069	23.2622	11.0765	0.00308183	0.00554877	DDB_G0281337	Ras-related protein Rab-14 (EC 3.6.5.2) (Rab4-like GTPase)	rab14
2.52866	-0.672401	-0.86756	0.260181	-1.24888	22.8225	21.9546	0.000337151	0.00103068	DDB_G0280237	2-methoxy-6-polyprenyl-1,4-benzoquinol methylase, mitochondrial (EC 2.1.1.201) (Ubiquinone biosynthesis methyltransferase COQ5)	coq5
2.52774	-0.0105248	-1.71811	0.151432	-0.950537	26.5353	25.0633	0.00021525	0.000748907	DDB_G0270482	Elongation factor G, mitochondrial (EF-Gmt) (Elongation factor G 1, mitochondrial) (mEF-G 1) (Elongation factor G1)	gfm1
2.52597	-1.98344	-1.24309	1.00544	-0.304866	24.4699	34.8659	6.88799e-05	0.000343104	DDB_G0267452	Ubiquilin (Suppressor of NosA)	ubqln
2.51527	1.74057	-0.1349	-1.27858	-2.84236	22.9566	19.237	0.000524612	0.00141882	DDB_G0286613	Poly [ADP-ribose] polymerase (PARP) (EC 2.4.2.-)	NA
2.51402	1.20833	-2.94285	-1.73826	0.958758	20.2653	11.125	0.00304073	0.00548715	DDB_G0285437	Uncharacterized protein	NA
2.51325	-0.724567	-1.61069	0.60862	-0.786608	25.2003	17.7037	0.00069049	0.00173242	DDB_G0279823	Protein SEY1 homolog (EC 3.6.5.-)	NA
2.50804	-0.576109	-1.99838	0.50357	-0.437125	18.0642	2.91668	0.0979702	0.109551	DDB_G0282949	ELMO domain-containing protein C	elmoC
2.50792	-0.694395	-3.78474	3.00796	-1.03674	21.7792	23.6763	0.000261218	0.000861731	DDB_G0286509	Histone H2B.v3	H2Bv3
2.49843	-3.45995	1.00684	0.189744	-0.235056	21.1021	10.7231	0.00340394	0.0059945	DDB_G0289987	Uncharacterized protein	NA
2.49207	1.84632	-3.241	-2.59808	1.50069	21.0977	27.1885	0.000162951	0.000619368	DDB_G0274379	Uncharacterized protein	NA
2.49146	-0.00383866	-0.0189584	-1.34609	-1.12257	22.8955	4.71606	0.0334483	0.0415612	DDB_G0276411	Ribosome assembly factor mrt4 (mRNA turnover protein 4)	mrt4
2.48041	-2.97308	0.931432	0.0028427	-0.441608	21.4457	41.2546	3.81712e-05	0.0002403	DDB_G0270390	Uncharacterized protein	NA
2.47989	-0.958194	-2.05364	1.52795	-0.996002	24.0816	27.7157	0.000152554	0.000592834	DDB_G0271506	Peptidase M16 family protein	pitrm1
2.47099	0.289388	-2.71039	0.834764	-0.884759	19.0782	1.67684	0.253088	0.265036	DDB_G0291470	NA	NA
2.46643	-1.33535	-1.11752	2.8194	-2.83295	18.4245	8.06305	0.00794236	0.011972	DDB_G0287759	DUF202 domain-containing protein	NA
2.46416	0.336938	0.278194	-1.0035	-2.07579	25.3335	18.5083	0.000596286	0.00155117	DDB_G0284035	Elongation factor 1-beta (DdEF-1 beta)	efa1B
2.46186	2.05427	1.8746	-6.65801	0.267276	22.877	128.168	6.44122e-07	4.15839e-05	DDB_G0288821	Small MutS related family protein	NA
2.46157	0.558523	-1.06184	-0.0209525	-1.9373	26.6579	24.4227	0.000235085	0.000799973	DDB_G0290535	Aldehyde dehydrogenase	NA
2.45512	1.10596	1.55325	-2.88732	-2.22702	23.178	7.54983	0.00958515	0.0140822	DDB_G0285741	Thioredoxin domain-containing protein	prdx5
2.44797	-1.31335	-0.135637	0.987087	-1.98607	23.8712	21.6899	0.000351202	0.00106071	DDB_G0269912	NADPH--cytochrome P450 reductase (CPR) (P450R) (EC 1.6.2.4) (NADPH oxidoreductase B)	redB
2.44574	-4.52287	1.05015	0.741222	0.285761	26.2352	45.4894	2.70259e-05	0.000194832	DDB_G0276331	Dihydroorotate dehydrogenase catalytic domain-containing protein	pyr4
2.44555	-2.1396	-1.06773	2.05373	-1.29195	18.8939	2.65536	0.117679	0.129784	DDB_G0270398	Protein raptor homolog	raptor
2.44499	0.561424	0.89698	-1.26846	-2.63493	27.6309	15.9193	0.000977441	0.00225714	DDB_G0281071	D-3-phosphoglycerate dehydrogenase (3-PGDH) (EC 1.1.1.95) (2-oxoglutarate reductase) (EC 1.1.1.399)	serA
2.43984	3.21895	-0.412813	-5.23185	-0.0141309	22.8367	76.2243	4.25881e-06	7.22874e-05	DDB_G0290799	ATP-dependent (S)-NAD(P)H-hydrate dehydratase (EC 4.2.1.93) (ATP-dependent NAD(P)HX dehydratase)	NA
2.43506	0.0539716	-1.09096	-0.65048	-0.747585	29.172	9.21536	0.0053736	0.00872919	DDB_G0288777	Mitochondrial-processing peptidase subunit beta (EC 3.4.24.64) (Beta-MPP)	mppB
2.42947	-3.81547	0.335681	0.707429	0.342892	21.4091	46.95	2.41616e-05	0.000182857	DDB_G0267674	Glycogen [starch] synthase (EC 2.4.1.11)	glcS
2.41122	1.62347	-2.72121	-4.11933	2.80585	24.0831	30.0185	0.000115866	0.000490149	DDB_G0293850	Aldose reductase A (ARA) (EC 1.1.1.21) (Aldehyde reductase A) (AlrA)	alrA
2.40999	0.783982	0.172876	-0.937781	-2.42907	24.489	17.9231	0.000663035	0.00168407	DDB_G0285467	Amidohydrolase-related domain-containing protein	NA
2.40894	-1.20194	-0.261625	1.47483	-2.4202	24.9692	18.2201	0.000628034	0.00161326	DDB_G0287543	Endoplasmic reticulum transmembrane protein YET-like	NA
2.40598	0.138428	-2.00605	0.257433	-0.795797	26.9145	29.5327	0.000122585	0.000510165	DDB_G0290857	Phosphoenolpyruvate carboxykinase (ATP) (EC 4.1.1.49)	NA
2.38727	1.20431	-1.75541	0.184693	-2.02086	23.4205	13.3425	0.00172312	0.00350097	DDB_G0279139	Ankyrin repeat protein	NA
2.38263	0.339399	-0.821006	1.83608	-3.73711	19.0513	4.61523	0.0352686	0.0435228	DDB_G0288659	WD40 repeat-containing protein	wdr18
2.37843	-5.41575	0.288698	1.60899	1.13964	26.6287	99.7499	1.60648e-06	4.79072e-05	DDB_G0275053	NmrA-like domain-containing protein	NA
2.37734	-0.248661	-2.41504	0.667187	-0.380825	23.5618	10.9247	0.00321528	0.00573577	DDB_G0293030	Probable isoleucine--tRNA ligase, mitochondrial (EC 6.1.1.5) (Isoleucyl-tRNA synthetase) (IleRS)	mileS
2.35788	-0.44863	-0.765657	2.1899	-3.3335	18.7072	14.8981	0.00121126	0.00265805	DDB_G0278143	Clu domain-containing protein	NA
2.35769	-2.35824	1.7234	0.317213	-2.04007	24.1415	5.24837	0.0255788	0.0328996	DDB_G0291077	Rho GDP-dissociation inhibitor 1	rdiA
2.35369	-1.34489	-0.587035	1.41992	-1.84168	23.0095	6.87997	0.0124363	0.0175478	DDB_G0286429	Calcium uniporter protein, mitochondrial (DdMCU)	mcu
2.34787	0.0470757	-1.1335	0.654935	-1.91638	23.4501	16.5149	0.00086722	0.00206328	DDB_G0291872	PARP-type domain-containing protein	NA
2.34725	0.681086	0.298492	-1.93982	-1.38701	22.68	28.3955	0.000140356	0.000560302	DDB_G0275753	Probable 26S proteasome non-ATPase regulatory subunit 9 (26S proteasome regulatory subunit p27)	psmD9
2.3445	1.0857	-2.5252	-0.2228	-0.682204	19.6261	1.50802	0.292813	0.30381	DDB_G0282897	Translocase of outer mitochondrial membrane	tom7
2.344	1.11111	-1.22746	0.468874	-2.69653	19.5867	16.9882	0.000790674	0.00191832	DDB_G0288071	Serine/threonine-protein kinase dst4 (EC 2.7.11.1)	dst4
2.34098	-0.216301	-0.720434	0.189673	-1.59392	23.6576	9.1351	0.00551479	0.00891673	DDB_G0278685	ANTH domain-containing protein	clmA
2.33893	-0.396678	-1.50718	-1.2749	0.839829	18.7224	2.50012	0.131739	0.143881	DDB_G0269822	Probable histidine--tRNA ligase, mitochondrial (EC 6.1.1.21) (Histidyl-tRNA synthetase) (HisRS)	mhisS
2.33737	-2.80352	-2.18564	4.15162	-1.49983	20.1347	26.0783	0.000187965	0.000682388	DDB_G0278495	Alkaline phosphatase (EC 3.1.3.1)	alp
2.33599	-2.88749	0.2166	0.379165	-0.0442634	23.7636	22.6779	0.000302234	0.000952385	DDB_G0286961	RBR-type E3 ubiquitin transferase (EC 2.3.2.31)	rbrA
2.33218	0.470354	-1.93149	0.553153	-1.4242	26.7132	11.1838	0.00299172	0.00541685	DDB_G0268044	Uncharacterized protein	NA
2.33034	-0.0707248	-0.494128	0.364097	-2.12958	22.1531	1.59122	0.272373	0.283845	DDB_G0280145	Mannosyl-oligosaccharide glucosidase (EC 3.2.1.106)	NA
2.32477	1.30962	-0.569788	-0.881483	-2.18312	26.882	25.184	0.000211753	0.000742043	DDB_G0272867	Probable arginine--tRNA ligase, cytoplasmic (EC 6.1.1.19) (Arginyl-tRNA synthetase) (ArgRS)	argS1
2.31428	-0.0282552	-2.31647	0.841053	-0.810612	23.2466	18.3913	0.000608923	0.00157573	DDB_G0284903	Cullin family profile domain-containing protein	culC cul3
2.31259	-2.03646	-1.5403	1.18018	0.0839898	23.8602	8.77792	0.00620327	0.0098046	DDB_G0293718	Glutathione S-transferase	NA
2.31038	0.413934	-1.18918	-0.53337	-1.00177	26.2068	9.33514	0.0051713	0.00846001	DDB_G0281547	alpha-amylase (EC 3.2.1.1)	amyA
2.30611	1.2834	-2.19102	0.874775	-2.27326	17.9098	12.4676	0.00213406	0.0041238	DDB_G0279417	Probable serine/threonine-protein kinase roco6 (EC 2.7.11.1) (Ras of complex proteins and C-terminal of roc 6)	roco6
2.30597	-0.917842	-1.14711	0.492032	-0.733049	19.1045	7.67134	0.00915999	0.0135193	DDB_G0289235	U3 small nucleolar RNA-associated protein 25	NA
2.303	1.3142	-1.20494	0.547678	-2.95994	26.686	12.8215	0.00195426	0.00385967	DDB_G0277733	Probable valine--tRNA ligase, cytoplasmic (EC 6.1.1.9) (Valyl-tRNA synthetase) (ValRS)	valS1
2.30129	-0.649857	-3.00761	2.5106	-1.15442	19.5277	6.54395	0.0142726	0.0197266	DDB_G0277089	COMM domain-containing protein	commd4
2.29901	0.61441	-0.846707	-0.106741	-1.95997	24.6293	16.5064	0.000868684	0.0020653	DDB_G0287513	Bifunctional lysine-specific demethylase and histidyl-hydroxylase NO66 (EC 1.14.11.-) (EC 1.14.11.27) (Histone lysine demethylase NO66) (JmjC domain-containing protein G)	jcdg
2.29671	2.77894	-0.290894	-6.27039	1.48563	23.1937	33.2617	8.11717e-05	0.000381939	DDB_G0276267	Guanine nucleotide-binding protein alpha-2 subunit (G alpha-2)	gpaB
2.29531	0.194625	-0.00829776	-1.35318	-1.12846	18.9342	16.4675	0.000875399	0.00207688	DDB_G0279179	Transcription initiation factor TFIID component TAF4 C-terminal domain-containing protein	NA
2.29428	-0.285753	-0.513194	0.281848	-1.77718	18.2252	4.53981	0.0367124	0.0451066	DDB_G0286671	NAD-dependent deacetylase sir2B (EC 2.3.1.286) (Silent information regulator sir2B)	sir2B
2.2914	0.670955	-2.32798	0.484719	-1.11909	24.7556	34.4728	7.16604e-05	0.000352239	DDB_G0292410	Zinc finger CCCH domain-containing protein 15 homolog	NA
2.28873	-2.06784	-1.06888	0.907062	-0.0590677	23.3116	8.81158	0.0061339	0.00973597	DDB_G0269756	Enoyl-CoA hydratase/isomerase domain-containing protein	NA
2.28678	1.72635	-0.227026	-1.89633	-1.88976	19.335	11.3597	0.00285113	0.00519993	DDB_G0277175	Formin G	forG
2.28644	0.305373	-0.829167	-0.570107	-1.19254	23.3518	10.9397	0.00320177	0.0057258	DDB_G0277157	Cytosolic Fe-S cluster assembly factor NUBP2 homolog	nubp2
2.28256	0.279983	-0.601707	-0.226194	-1.73464	25.5976	15.6382	0.00103562	0.0023624	DDB_G0274321	Amidophosphoribosyltransferase (ATase) (EC 2.4.2.14) (Glutamine phosphoribosylpyrophosphate amidotransferase) (GPAT)	purF
2.2817	0.483184	-1.67459	0.573117	-1.66341	26.2059	19.1388	0.000533609	0.00143711	DDB_G0293052	Eukaryotic translation initiation factor 3 subunit E (eIF3e) (Eukaryotic translation initiation factor 3 subunit 6)	eif3E
2.28074	-0.369648	-2.33277	2.44073	-2.01905	19.2801	12.7381	0.00199484	0.0039226	DDB_G0277631	peptidyl-tRNA hydrolase (EC 3.1.1.29)	pth2
2.27229	0.968685	1.37629	-1.77303	-2.84424	22.4218	34.3836	7.23107e-05	0.000354314	DDB_G0287891	BMS1-like ribosome biogenesis protein	bms1l
2.27203	-0.141747	-1.1424	1.02177	-2.00966	22.9534	3.76964	0.0567419	0.066556	DDB_G0269814	Nuclear cap-binding protein subunit 1 (80 kDa nuclear cap-binding protein) (CBP80) (NCBP 80 kDa subunit)	ncbp1
2.26895	0.998522	-1.09222	-0.20176	-1.97349	26.0452	20.5567	0.000420485	0.00120799	DDB_G0278815	Eukaryotic translation initiation factor 5B (eIF-5B) (EC 3.6.5.3) (Translation initiation factor IF-2)	eif5b
2.26418	0.976146	-0.78694	-0.405028	-2.04836	22.4586	22.7235	0.00030019	0.000947937	DDB_G0283621	3-ketoacyl-CoA synthase (EC 2.3.1.-)	cutA
2.2536	0.512451	-0.274132	-0.277134	-2.21478	19.4343	1.6983	0.248514	0.26061	DDB_G0276131	N-formylglutamate amidohydrolase	NA
2.25018	1.76492	-0.199808	-1.50014	-2.31515	20.4948	19.9228	0.000466866	0.00130324	DDB_G0292750	2-phosphoglycerate kinase	NA
2.24925	0.349616	-1.76504	-0.479462	-0.354369	22.8353	6.80597	0.0128138	0.0179927	DDB_G0286517	lysine--tRNA ligase (EC 6.1.1.6) (Lysyl-tRNA synthetase)	mlysS
2.24101	-1.60756	-0.372245	0.817131	-1.07833	21.6191	18.241	0.000625658	0.00160899	DDB_G0279245	U3 snoRNP protein	mpp10
2.24042	-2.03557	0.751575	0.0985012	-1.05492	20.3728	10.9337	0.00320719	0.00573094	DDB_G0278313	Pectin lyase-like family protein	NA
2.23778	0.443082	-2.65576	0.346676	-0.371776	21.7814	11.3645	0.00284742	0.00519527	DDB_G0282961	Pseudouridine synthase RsuA/RluA-like domain-containing protein	NA
2.22966	-0.0923991	-1.9001	0.843951	-1.08111	24.503	8.87298	0.00600987	0.00958642	DDB_G0275049	Uncharacterized protein	NA
2.22858	1.10382	-0.497077	-0.20636	-2.62897	17.9288	4.43004	0.0389492	0.0475435	DDB_G0269060	BTB domain-containing protein	NA
2.22854	-2.02466	0.202842	2.16058	-2.5673	19.1042	22.4239	0.000313949	0.000981745	DDB_G0276777	Uncharacterized protein DDB_G0276777	NA
2.22678	0.217997	-1.07401	-0.125152	-1.24562	29.4616	17.2485	0.000752218	0.00184994	DDB_G0283701	NA	guaB
2.22426	-0.295081	-1.20873	-0.00421104	-0.716242	26.3276	18.5737	0.000589365	0.00154118	DDB_G0269762	Ribosomal protein S18	NA
2.22332	1.21738	-0.401002	-0.621935	-2.41777	25.2035	5.51823	0.0224803	0.0294355	DDB_G0290603	SnoaL-like domain-containing protein	NA
2.21752	1.02656	-0.793699	-1.04398	-1.40641	24.1762	19.0972	0.000537477	0.00144407	DDB_G0267450	Serine/threonine-protein kinase pakC (dPAKc) (EC 2.7.11.1)	pakC
2.21252	-0.484955	-1.00565	0.581733	-1.30364	18.6198	5.36379	0.0241914	0.0314022	DDB_G0284457	Uncharacterized protein	NA
2.21199	2.43272	-0.0877313	-2.01403	-2.54295	20.2041	3.62487	0.061934	0.0719527	DDB_G0276841	Uncharacterized protein	NA
2.20964	0.147894	-0.73414	-0.392481	-1.23092	22.7187	6.99228	0.0118899	0.0168535	DDB_G0283087	Carboxylic ester hydrolase (EC 3.1.1.-)	NA
2.20848	-0.0902275	-1.10168	0.841935	-1.85851	26.3906	20.5868	0.000418429	0.00120626	DDB_G0279109	Eukaryotic translation initiation factor 3 subunit C (eIF3c) (Eukaryotic translation initiation factor 3 subunit 8)	eif3C
2.20693	1.82195	-1.73186	-2.83763	0.540611	25.9955	51.1469	1.78224e-05	0.000151546	DDB_G0289317	Uncharacterized protein	NA
2.20051	0.142047	-0.947222	1.83822	-3.23355	19.1766	3.32541	0.074709	0.0855582	DDB_G0284319	Symplekin	sympk
2.19476	0.287201	-1.45306	2.1784	-3.2073	18.5606	6.12053	0.0171043	0.0231572	DDB_G0270720	Major facilitator superfamily associated domain-containing protein	NA
2.19	0.897521	0.809371	-1.33501	-2.56188	23.6087	3.92019	0.0519084	0.0612375	DDB_G0279997	Large ribosomal subunit protein eL18 (60S ribosomal protein L18)	rpl18
2.18147	1.52596	-1.19329	0.244208	-2.75834	24.1387	5.93635	0.0185569	0.0248474	DDB_G0269588	Acetyl-CoA C-acyltransferase	NA
2.18113	-0.229911	-0.619929	0.605955	-1.93724	18.1509	1.55414	0.281266	0.292571	DDB_G0274613	RING-type domain-containing protein	NA
2.17894	-0.0752956	-0.868342	-0.403504	-0.8318	18.6231	1.9515	0.201403	0.213996	DDB_G0280561	Uncharacterized protein	NA
2.17892	0.867107	0.439088	-0.705974	-2.77914	29.3331	34.0611	7.47269e-05	0.00035912	DDB_G0273623	Heat shock cognate 70 kDa protein 2 (HSC70-2)	hspE-1; hspE-2
2.17725	-0.00300657	-1.2252	0.191549	-1.14059	25.0095	15.6408	0.00103506	0.0023624	DDB_G0275759	DNA-directed RNA polymerase I subunit rpa1 (RNA polymerase I subunit A1) (EC 2.7.7.6) (DNA-directed RNA polymerase I largest subunit) (DNA-directed RNA polymerase I subunit A)	polr1a
2.16452	1.94748	-0.543949	-1.73635	-1.83171	24.2344	34.0334	7.49392e-05	0.000359756	DDB_G0288591	Short-chain dehydrogenase/reductase family protein	NA
2.14907	1.91028	-2.9817	-2.10234	1.02469	21.4441	17.0102	0.000787326	0.00191329	DDB_G0286919	SUMO-activating enzyme subunit 2 (EC 2.3.2.-) (Ubiquitin-like 1-activating enzyme E1B)	uba2
2.14597	0.530405	-1.0053	-0.175482	-1.49559	29.6715	16.8373	0.000814113	0.00196659	DDB_G0267386	Cystathionine beta-synthase (EC 4.2.1.22) (Beta-thionase) (Serine sulfhydrase)	cysB
2.14305	0.540047	-1.87572	0.149991	-0.957364	26.6233	12.2679	0.00224476	0.00428313	DDB_G0286183	Alkyldihydroxyacetonephosphate synthase (Alkyl-DHAP synthase) (EC 2.5.1.26) (Alkylglycerone-phosphate synthase)	eapA
2.13976	0.23	-0.780753	0.85683	-2.44584	22.391	27.9758	0.000147733	0.000582012	DDB_G0283769	HBS1-like protein	HBS1
2.1344	-1.31099	0.310914	0.682596	-1.81692	18.7707	2.41542	0.140289	0.152479	DDB_G0270278	Uncharacterized protein	NA
2.13435	-0.156493	-1.10912	0.82398	-1.69272	18.5786	3.09906	0.0866131	0.0979454	DDB_G0286863	Reverse transcriptase domain-containing protein	NA
2.13324	0.482362	-1.24635	0.114674	-1.48392	25.2807	17.744	0.000685351	0.00172826	DDB_G0277849	Dynamin-A	dymA
2.12784	-4.6656	0.860647	1.21844	0.458662	21.9619	30.6134	0.000108262	0.000468756	DDB_G0282267	FK506-binding protein 2 (EC 5.2.1.8) (Peptidyl-prolyl cis-trans isomerase) (PPIase) (Rotamase)	fkbp2
2.12549	1.99672	-0.342638	-2.19072	-1.58886	23.2986	5.24435	0.0256289	0.0329546	DDB_G0283975	Methyltransferase type 11 domain-containing protein	NA
2.11818	0.818773	-0.603946	-0.143848	-2.18916	25.4992	17.9532	0.000659376	0.00168035	DDB_G0287141	Phenylalanine--tRNA ligase alpha subunit	phesA pheS
2.11735	0.116651	-1.41087	-1.48357	0.660442	22.208	6.66115	0.0135954	0.0189243	DDB_G0268244	mRNA decay factor PAT1 domain-containing protein	NA
2.11637	-2.5237	-0.0276754	2.1872	-1.7522	20.7433	11.8942	0.00247231	0.00462518	DDB_G0277037	CDP-diacylglycerol--glycerol-3-phosphate 1-phosphatidyltransferase (EC 2.7.8.5)	pgs1
2.11137	-0.284161	-1.85636	-1.75311	1.78226	25.7415	27.2502	0.000161691	0.000616505	DDB_G0287005	Eukaryotic translation initiation factor 3 subunit M (eIF3m)	eif3m
2.10658	0.192949	-1.5169	-0.171959	-0.610676	27.0658	13.7114	0.00158009	0.00327133	DDB_G0281909	Uncharacterized protein	NA
2.10265	1.41927	1.07271	-2.37224	-2.22238	21.8421	20.979	0.000392794	0.00115244	DDB_G0288205	Rho GTPase-activating protein gacX (GTPase activating factor for raC protein X)	gacX
2.10173	0.131841	-1.95187	0.805337	-1.08704	22.4959	11.0122	0.00313752	0.00562879	DDB_G0281081	Uncharacterized protein	NA
2.09894	1.89601	-0.671857	-1.52767	-1.79542	23.2428	19.5	0.000501454	0.00137497	DDB_G0279321	Ribosomal RNA processing protein 1 homolog (RRP1-like protein)	rrp1
2.09883	1.79441	-1.58861	-1.45816	-0.846474	21.5837	11.38	0.00283546	0.00518186	DDB_G0268448	DENN domain-containing protein 10 (Protein FAM45 homolog)	dennd10
2.09513	0.590937	-1.09065	-0.0907104	-1.50471	18.6194	1.52168	0.289334	0.300409	DDB_G0279327	Importin 9	cnrP
2.09171	-2.90016	-0.0560778	1.13747	-0.272938	25.0456	29.2371	0.000126915	0.000524309	DDB_G0269140	Ras GTPase-activating protein	gapA
2.08631	-1.62557	1.28297	0.383326	-2.12705	23.7971	25.256	0.0002097	0.000737719	DDB_G0277155	Translocase of outer mitochondrial membrane	tom40
2.08342	-6.16598	1.48637	1.17144	1.42474	21.8743	65.4706	7.36668e-06	9.75304e-05	DDB_G0278541	Membrane bound O-acyl transferase family protein	NA
2.08304	0.40477	-0.769942	0.0108243	-1.72869	24.9208	14.0883	0.00144917	0.00305906	DDB_G0269470	Mitoferrin (Mitochondrial substrate carrier family protein F)	mcfF
2.07986	0.547281	-1.48965	-2.46284	1.32535	22.921	22.7371	0.000299583	0.000947349	DDB_G0282485	Centrosomal protein 44 kDa	NA
2.07462	1.06335	-1.83316	-0.41715	-0.887662	18.6693	2.50879	0.1309	0.143104	DDB_G0291908	THUMP domain-containing protein	NA
2.07115	-0.649504	-1.90358	2.87142	-2.38949	19.2384	24.1978	0.000242595	0.000814985	DDB_G0284381	NA	NA
2.0689	0.576849	0.451469	-0.719366	-2.37785	25.4956	13.5911	0.00162501	0.00333825	DDB_G0274159	Histidine--tRNA ligase, cytoplasmic (EC 6.1.1.21) (Histidyl-tRNA synthetase) (HisRS)	hisS
2.06775	0.418151	0.657173	-0.999033	-2.14404	24.8888	6.87944	0.012439	0.0175478	DDB_G0287125	Profilin-1 (Profilin I)	proA
2.06363	1.6797	-0.21397	-0.475294	-3.05407	23.7729	36.4979	5.87001e-05	0.000309154	DDB_G0281839	Ribosome biogenesis protein BOP1 homolog	NA
2.05664	0.737065	-0.752944	-0.348985	-1.69178	19.0705	4.75983	0.032695	0.0407263	DDB_G0275731	Calponin-homology (CH) domain-containing protein	NA
2.05266	0.0927948	-2.19123	0.432678	-0.386905	25.2564	8.59631	0.00659515	0.0102911	DDB_G0284249	AAA+ ATPase domain-containing protein	NA
2.05201	-1.10168	-1.95891	1.41979	-0.411214	19.6423	15.2539	0.00112247	0.00249851	DDB_G0294591	Transmembrane protein	NA
2.04321	-0.136726	-0.809492	1.36388	-2.46087	18.8983	3.12162	0.0853248	0.0965613	DDB_G0268714	Cytoplasmic tRNA 2-thiolation protein 2	ctu2
2.04221	1.33075	-0.666212	-0.756906	-1.94984	25.056	20.9479	0.000394752	0.00115652	DDB_G0289361	PCI domain-containing protein	csn2
2.03919	-2.57837	0.155539	1.2436	-0.859959	24.6317	23.3374	0.0002743	0.000892046	DDB_G0282009	Alpha adducin	ahhA
2.02961	0.60229	-0.143886	-0.31697	-2.17104	27.3786	15.9942	0.000962629	0.00223439	DDB_G0290121	Bifunctional purine biosynthetic protein purD [Includes: Phosphoribosylamine--glycine ligase (EC 6.3.4.13) (Glycinamide ribonucleotide synthetase) (GAR synthetase) (GARS) (Phosphoribosylglycinamide synthetase); Phosphoribosylformylglycinamidine cyclo-ligase (EC 6.3.3.1) (AIR synthase) (AIR synthetase) (AIRS) (Phosphoribosyl-aminoimidazole synthetase)]	purD
2.02865	-0.40204	-1.11187	1.16544	-1.68019	24.2747	4.81797	0.0317271	0.0397074	DDB_G0269046	proton-translocating NAD(P)(+) transhydrogenase (EC 7.1.1.1)	NA
2.02754	-0.623471	-1.63497	1.3415	-1.11059	18.4381	7.45021	0.00995249	0.0144989	DDB_G0269724	Lipid desaturase domain-containing protein	NA
2.02365	0.466815	-0.553351	-0.110996	-1.82612	27.7221	23.1382	0.000282379	0.000910368	DDB_G0288267	Probable threonine--tRNA ligase 1, cytoplasmic	thrS1
2.02124	0.12853	-1.18387	1.534	-2.4999	18.1748	5.07796	0.0278159	0.0353399	DDB_G0274475	SMP-LTD domain-containing protein	NA
2.01508	-1.96348	-0.800437	1.19504	-0.446203	21.4694	4.99983	0.028924	0.0365856	DDB_G0291193	Iron-sulfur cluster transfer protein NUBPL (Nucleotide-binding protein-like)	nubpl
2.00628	1.4167	-0.0252121	-0.697992	-2.69978	21.976	34.085	7.45444e-05	0.000359069	DDB_G0285515	Peter Pan-like protein	ppan
2.00521	1.55594	0.255828	-2.45982	-1.35716	20.6141	4.70817	0.0335863	0.0416982	DDB_G0272708	Protein-lysine N-methyltransferase RB653_010380 (EC 2.1.1.-)	NA
1.99772	-1.28405	1.32747	0.473986	-2.51512	18.0894	3.61982	0.0621258	0.0721383	DDB_G0267928	Transmembrane protein 144 homolog A (Transmembrane protein 144 homolog 1)	tmem144A
1.99747	-0.623995	-1.24746	2.51267	-2.63869	18.3486	6.36969	0.0153602	0.021049	DDB_G0268216	Fanconi anemia group D2 protein homolog	NA
1.99728	0.178567	-0.698967	-0.0450402	-1.43184	24.2191	6.27189	0.0160168	0.0218755	DDB_G0275451	BRO1 domain-containing protein	alxA
1.99288	2.17853	-1.73869	-1.0208	-1.41191	18.4279	5.16944	0.0265856	0.033986	DDB_G0291506	Probable DNA replication complex GINS protein PSF3 (GINS complex subunit 3)	gins3
1.98682	-3.97878	1.49356	0.185976	0.312423	23.3032	3.09153	0.0870486	0.0983886	DDB_G0277403	Clathrin light chain	clc
1.98515	-2.64072	-0.71728	1.00581	0.367049	24.1934	10.3388	0.00380429	0.00656853	DDB_G0276371	Ras guanine nucleotide exchange factor L (RasGEF domain-containing protein L)	gefL
1.98294	1.69656	0.110167	-0.694296	-3.09537	22.2744	30.4142	0.000110737	0.000475355	DDB_G0280407	RNA helicase	ddx56
1.98177	-0.37802	-2.12769	1.02552	-0.501582	25.5214	15.9424	0.000972847	0.00224999	DDB_G0278053	Thiamine pyrophosphate-binding enzyme family protein	ilvB
1.97784	1.85262	0.647226	-6.6135	2.13581	22.8645	13.6672	0.00159641	0.00329451	DDB_G0274461	DUF2470 domain-containing protein	NA
1.97672	0.980321	-1.3449	0.171763	-1.78391	19.852	13.0954	0.00182816	0.00365876	DDB_G0273047	Probable cytochrome P450 508A3 (EC 1.14.-.-)	cyp508A3-1; cyp508A3-2
1.97654	1.5032	0.837935	-1.7093	-2.60838	19.3854	5.67664	0.0208808	0.0275844	DDB_G0281775	J domain-containing protein	NA
1.973	1.63503	-0.905265	-0.209963	-2.49279	27.1035	8.60359	0.00657886	0.0102792	DDB_G0291650	Probable importin-5 homolog (Importin subunit beta-3) (Karyopherin beta-3)	NA
1.97142	-2.82642	-0.492964	2.16827	-0.82031	21.262	18.8132	0.000564877	0.00149626	DDB_G0273529	C2H2-type domain-containing protein	NA
1.9708	-0.179271	-0.76929	-0.02649	-0.995746	29.3366	14.957	0.00119598	0.00263222	DDB_G0289157	FAD-binding domain-containing protein	cmfB
1.96662	0.0599647	-0.52309	1.37029	-2.87378	24.3455	34.8439	6.90325e-05	0.000343484	DDB_G0275455	Signal recognition particle 54 kDa protein	srp54
1.96553	0.6511	-0.965813	-0.00099759	-1.64982	27.1361	19.6307	0.000490428	0.00135319	DDB_G0293218	Vacuolar protein sorting-associated protein 35	vps35
1.96328	-0.164635	-0.473068	1.39126	-2.71684	18.1638	4.48321	0.0378449	0.0463466	DDB_G0270330	Pesticidal crystal protein N-terminal domain-containing protein	NA
1.96313	-2.89953	-0.207606	2.14815	-1.00414	21.6973	27.1293	0.000164176	0.00062106	DDB_G0279459	FHA domain-containing protein	NA
1.96024	1.11446	-1.19413	0.126559	-2.00713	25.3722	31.0719	0.00010283	0.00045352	DDB_G0277009	Rhodanese domain-containing protein	NA
1.95933	0.768891	-0.559305	-0.280997	-1.88792	23.4103	13.7672	0.0015598	0.00323976	DDB_G0283163	Translation initiation factor eIF2B subunit epsilon (eIF2B GDP-GTP exchange factor subunit epsilon)	eif2b5
1.95607	0.82798	-1.08524	0.59734	-2.29615	23.8725	28.1767	0.000144142	0.000571868	DDB_G0270156	RRM domain-containing protein	NA
1.93965	-1.32984	-0.0426863	0.734894	-1.30202	22.0573	11.5797	0.00268692	0.00495259	DDB_G0284347	Vacuolar protein sorting-associated protein 4 (EC 3.6.4.6)	vps4
1.93329	0.983742	-0.438419	-0.846451	-1.63216	22.701	13.1103	0.00182161	0.00365214	DDB_G0281789	Phosphoglucosamine mutase	NA
1.93213	-2.78388	0.639909	0.416708	-0.204858	22.7934	9.07152	0.00562998	0.00906717	DDB_G0270324	Uncharacterized protein	NA
1.92931	1.14135	-1.35137	0.110716	-1.83001	24.6938	27.7017	0.000152819	0.000593001	DDB_G0292266	AMP deaminase (AMPD1) (EC 3.5.4.6)	amdA
1.9281	0.574721	-2.00285	0.407387	-0.907358	22.6819	20.6958	0.000411099	0.00118818	DDB_G0291814	FMN hydroxy acid dehydrogenase domain-containing protein	haox
1.92552	1.42373	-0.00210962	-0.603181	-2.74396	25.924	9.6394	0.00469912	0.00781977	DDB_G0290479	Aldehyde dehydrogenase	hydA
1.92207	1.5579	-1.33882	0.351593	-2.49275	20.5652	13.7966	0.00154924	0.00322525	DDB_G0290029	C2H2-type zinc finger-containing protein	NA
1.90916	0.407415	0.0967039	-0.460537	-1.95274	23.6718	4.42425	0.0390719	0.0476676	DDB_G0284075	Elongator complex protein 1	elp1
1.90871	0.717519	-0.342623	-0.520684	-1.76292	29.8313	22.3077	0.0003195	0.000994269	DDB_G0279211	5-methyltetrahydropteroyltriglutamate--homocysteine methyltransferase (EC 2.1.1.14) (Cobalamin-independent methionine synthase) (Methionine synthase, vitamin-B12 independent isozyme)	metE
1.9081	0.144793	-2.0055	-1.6096	1.56221	19.729	4.19468	0.0443543	0.053388	DDB_G0267722	ParB/Sulfiredoxin domain-containing protein	NA
1.90809	0.37759	0.128209	-1.539	-0.874896	24.6282	12.4967	0.00211851	0.00410529	DDB_G0281061	tRNA (guanine-N(7)-)-methyltransferase non-catalytic subunit wdr4 (WD repeat-containing protein 4)	wdr4
1.89975	1.12464	-0.847012	0.12995	-2.30733	24.2686	14.5433	0.00130889	0.00282413	DDB_G0281315	26S proteasome non-ATPase regulatory subunit 11 (26S proteasome regulatory subunit RPN6) (26S proteasome regulatory subunit S9)	psmD11
1.89864	0.655009	0.821248	-1.36541	-2.00949	27.803	19.4937	0.000501989	0.00137497	DDB_G0286187	Profilin-2 (Profilin II)	proB
1.8977	-5.36913	0.98543	1.2678	1.2182	22.1119	46.1511	2.56776e-05	0.000190582	DDB_G0285175	Vacuole membrane protein 1 homolog (Transmembrane protein 49 homolog)	vmp1 tmem49
1.89689	-0.0771529	-3.44546	3.42063	-1.7949	18.2952	7.2123	0.0109046	0.0156929	DDB_G0275593	Nitronate monooxygenase domain-containing protein	NA
1.89475	-1.742	-0.897518	0.585319	0.159447	23.9463	8.58687	0.00661636	0.0103111	DDB_G0282007	Probable ubiquitin carboxyl-terminal hydrolase (EC 3.4.19.12) (Ubiquitin thioesterase)	uch1
1.88138	0.85578	-0.931869	-0.287299	-1.51799	24.2646	10.5914	0.00353483	0.00619352	DDB_G0288521	Aldehyde dehydrogenase domain-containing protein	NA
1.88116	0.39184	-0.799271	-0.30525	-1.16848	28.6269	13.9386	0.00149945	0.00314486	DDB_G0281551	NA	guaA
1.87294	-2.51648	0.939386	0.111479	-0.407327	24.8045	6.72178	0.0132611	0.0185391	DDB_G0280043	Rab GTPase	rab8A
1.87294	-1.27922	-1.97674	1.60695	-0.223926	20.136	2.93469	0.096769	0.108315	DDB_G0273539	Aminopeptidase	NA
1.86593	0.256924	-0.581914	0.204101	-1.74504	25.9556	19.2811	0.000520637	0.00141061	DDB_G0289481	Probable glutamine--tRNA ligase (EC 6.1.1.18) (Glutaminyl-tRNA synthetase) (GlnRS) (Vegetative-specific protein H4)	glnS
1.86543	0.74845	0.436787	-0.916596	-2.13408	20.3119	3.86552	0.0536014	0.0630695	DDB_G0287315	Clu domain-containing protein	NA
1.85916	0.0635313	-1.00618	1.47758	-2.3941	18.5148	5.68081	0.0208407	0.0275465	DDB_G0291980	ABC transporter A family member 9 (ABC transporter ABCA.9)	abcA9
1.85734	0.96165	-0.849727	-0.820266	-1.149	28.1498	19.9934	0.000461387	0.00129206	DDB_G0284583	glycine--tRNA ligase (EC 6.1.1.14) (Diadenosine tetraphosphate synthetase)	glyS
1.85614	-0.240983	-1.05541	0.0971858	-0.656925	26.3599	13.6363	0.00160795	0.00331304	DDB_G0270264	Methionine aminopeptidase 2 (MAP 2) (MetAP 2) (EC 3.4.11.18) (Peptidase M)	metap2
1.84607	0.335159	0.203568	-1.37887	-1.00593	22.1847	4.63598	0.0348839	0.0430953	DDB_G0279513	Leucine-rich repeat-containing protein	NA
1.84319	0.746944	-0.805076	-1.98909	0.204032	22.2624	16.1741	0.000928231	0.00217021	DDB_G0287043	TraB domain-containing protein	NA
1.83857	0.110934	-1.84227	-2.33225	2.22501	23.0461	24.0155	0.000248909	0.000830249	DDB_G0269444	Delta-aminolevulinic acid dehydratase (ALADH) (EC 4.2.1.24) (Porphobilinogen synthase)	alad
1.83791	0.00691826	-1.87437	0.379751	-0.350205	26.7574	20.81	0.000403593	0.00117478	DDB_G0270028	NADP-dependent glyceraldehyde-3-phosphate dehydrogenase (EC 1.2.1.9) (Glyceraldehyde-3-phosphate dehydrogenase [NADP(+)]) (Non-phosphorylating glyceraldehyde 3-phosphate dehydrogenase) (Triosephosphate dehydrogenase)	NA
1.837	-1.34839	0.169725	0.56028	-1.21861	25.2217	20.1818	0.000447172	0.00126246	DDB_G0271630	Phosphatidylinositol-3-phosphatase SAC1	sac1
1.83623	0.562794	-0.218331	-0.0263397	-2.15435	28.0227	13.592	0.00162469	0.00333825	DDB_G0281383	Alpha-1,4 glucan phosphorylase (EC 2.4.1.1)	glpV
1.82678	0.976242	-0.288867	-0.125295	-2.38886	18.3903	1.48283	0.299355	0.310312	DDB_G0277119	Small heat shock protein hspG8	hspG8
1.8253	1.85802	-1.39708	-0.173445	-2.1128	25.5802	29.0713	0.000129428	0.000529886	DDB_G0271282	COP9 signalosome complex subunit 7 (Signalosome subunit 7)	csn7
1.8223	0.452652	-0.718602	-1.26622	-0.290126	22.8651	11.6147	0.0026619	0.00491051	DDB_G0274015	3-ketodihydrosphingosine reductase (KDS reductase) (EC 1.1.1.102) (3-dehydrosphinganine reductase)	ksrA-1; ksrA-2
1.80372	-1.93576	-0.764064	0.630179	0.265923	26.6213	4.52835	0.0369381	0.0453469	DDB_G0285071	Enoyl-CoA hydratase	echs1
1.80254	1.13038	-0.0547353	-0.583413	-2.29478	24.443	25.3735	0.000206407	0.000729049	DDB_G0295739	Aminoglycoside phosphotransferase domain-containing protein	NA
1.79655	1.26704	-1.37868	0.143625	-1.82854	26.5943	14.2081	0.00141045	0.00299589	DDB_G0278293	Probable isoleucine--tRNA ligase, cytoplasmic (EC 6.1.1.5) (Isoleucyl-tRNA synthetase) (IRS) (IleRS)	ileS
1.79636	1.36237	-1.51528	-0.47735	-1.16611	19.5092	3.62638	0.0618769	0.071905	DDB_G0268684	Uncharacterized protein	NA
1.79581	-0.209279	-1.72932	0.692998	-0.550212	17.9406	1.51551	0.290899	0.301963	DDB_G0283471	RING-type domain-containing protein	NA
1.79245	0.452411	-0.484621	-0.0919677	-1.66827	24.9569	9.78255	0.00449586	0.00752877	DDB_G0288771	Darlin (Armadillo-like protein A)	darA
1.79222	0.773222	-1.42337	0.00365654	-1.14572	23.3975	9.81516	0.00445113	0.00745942	DDB_G0287937	Ribosome biogenesis protein BRX1 homolog (Brix domain-containing protein 2 homolog)	bxdc2
1.78914	1.51853	0.899277	-1.54485	-2.6621	21.4208	25.734	0.000196702	0.000705777	DDB_G0278195	Large ribosomal subunit protein mL52 (39S ribosomal protein L52, mitochondrial)	NA
1.78804	2.08179	-1.95957	-1.28857	-0.62169	22.5349	11.8742	0.00248531	0.00464372	DDB_G0279855	Small ribosomal subunit protein uS10m (28S ribosomal protein S10, mitochondrial) (MRP-S10) (S10mt)	mrps10
1.78714	-1.99804	-1.07885	1.90177	-0.612016	22.8072	13.1494	0.00180453	0.00362596	DDB_G0276073	Mitochondrial DNA repair protein recA homolog (Recombinase A homolog)	recA
1.78024	0.588979	-0.938356	-0.552622	-0.878245	28.2101	14.6937	0.00126634	0.00275209	DDB_G0269242	NA	fcsA
1.77676	-1.02353	0.386715	0.000394177	-1.14035	24.1463	4.08618	0.0471635	0.0564083	DDB_G0292594	Cytochrome c1, heme protein, mitochondrial (Cytochrome c-1) (EC 7.1.1.8) (Complex III subunit 4) (Complex III subunit IV) (Cytochrome b-c1 complex subunit 4)	cyc1
1.76857	0.704358	-0.569926	-0.182841	-1.72016	28.1754	14.0891	0.00144889	0.00305906	DDB_G0275263	Asparagine--tRNA ligase, cytoplasmic (EC 6.1.1.22) (Asparaginyl-tRNA synthetase) (AsnRS)	asnS1
1.76622	-0.401686	-0.160739	1.37184	-2.57564	22.6685	16.9031	0.000803783	0.00194593	DDB_G0267984	Probable carboxypeptidase S-like 2 (EC 3.4.17.-)	NA
1.7649	1.86724	-0.0895073	-4.83834	1.2957	23.4544	76.8421	4.13642e-06	7.10928e-05	DDB_G0288647	Acyl-CoA dehydrogenase	acad8
1.7612	0.033827	-1.02782	0.35075	-1.11796	19.2099	0.769943	0.5759	0.582497	DDB_G0283315	Nudix hydrolase domain-containing protein	dcp2
1.7569	0.573445	-0.226321	-1.22665	-0.877366	24.6381	13.212	0.00177761	0.00358468	DDB_G0282199	Probable allantoinase 1 (EC 3.5.2.5)	allB1
1.75635	2.56204	1.83595	-7.71061	1.55627	26.8126	199.428	1.27339e-07	3.25953e-05	DDB_G0279633	26S proteasome non-ATPase regulatory subunit 7 (26S proteasome regulatory subunit RPN8)	psmD7
1.75565	-2.19902	1.17473	1.65587	-2.38724	19.9761	3.4049	0.0710193	0.08154	DDB_G0275973	NADH:ubiquinone oxidoreductase intermediate-associated protein 30 domain-containing protein	NA
1.75017	0.241952	-0.735356	0.173253	-1.43002	26.3507	16.6848	0.0008387	0.00201315	DDB_G0272318	Importin subunit alpha-B (Karyopherin subunit alpha-B)	NA
1.7492	-1.20624	0.473308	-0.208852	-0.807418	22.6227	11.3892	0.00282842	0.00517134	DDB_G0285007	PRA1 family protein 2	prafB
1.74873	0.464803	-1.1784	-0.212213	-0.822927	27.0627	16.5037	0.000869144	0.00206531	DDB_G0291358	CCT-beta	cct2
1.74361	-2.78589	0.146643	0.547941	0.3477	22.7975	4.81347	0.0318008	0.0397775	DDB_G0269454	tryptophan--tRNA ligase (EC 6.1.1.2) (Tryptophanyl-tRNA synthetase)	trpS
1.74333	1.78316	-1.4352	0.10805	-2.19934	18.6032	2.39898	0.142027	0.154107	DDB_G0288485	PI3K/PI4K catalytic domain-containing protein	pikD
1.72892	2.28069	-2.22424	-3.44306	1.65768	20.4376	4.79464	0.0321111	0.040121	DDB_G0275835	Uncharacterized protein	NA
1.72644	-1.30458	0.321456	0.297908	-1.04123	27.3982	17.2882	0.00074656	0.00183803	DDB_G0281437	Lysine--tRNA ligase (EC 6.1.1.6) (Lysyl-tRNA synthetase)	lysS
1.72004	0.915391	-0.780341	0.0915242	-1.94661	27.152	12.3272	0.00221117	0.00423697	DDB_G0285451	Leucine--tRNA ligase, cytoplasmic (EC 6.1.1.4) (Leucyl-tRNA synthetase) (LeuRS)	leuS
1.71972	-6.40724	1.61959	2.53208	0.535847	24.348	122.439	7.61247e-07	4.18785e-05	DDB_G0285361	RRM domain-containing protein	NA
1.71851	0.379852	-1.08558	0.451123	-1.46391	26.6519	13.8041	0.00154653	0.0032226	DDB_G0276871	Ribosomal protein	rpl10A
1.71277	0.752668	-0.481803	-0.24734	-1.73629	27.2659	16.4588	0.000876912	0.00207904	DDB_G0269190	T-complex protein 1 subunit alpha (TCP-1-alpha) (CCT-alpha) (DdTcp-1)	tcp1
1.71066	1.21357	-2.02183	-1.70931	0.806913	22.4265	36.2737	5.998e-05	0.000313693	DDB_G0283773	NA	NA
1.7097	-1.82965	0.694262	0.624824	-1.19914	20.7613	6.02978	0.0178014	0.0239308	DDB_G0269460	ELYS-like domain-containing protein	NA
1.70952	-4.02688	1.89186	1.03016	-0.604664	21.14	9.95043	0.00427148	0.00722015	DDB_G0293204	TRAF-type domain-containing protein	NA
1.7091	1.41776	-2.77198	-1.31321	0.958326	19.6748	5.32056	0.0246997	0.031967	DDB_G0281871	TSET complex member tstB (Protein TSAUCER)	tstB
1.70885	-0.399368	-2.15102	1.78961	-0.948072	18.3917	18.5532	0.000591526	0.00154378	DDB_G0273193	SMP-LTD domain-containing protein	NA
1.70781	0.504818	-0.561969	-0.101978	-1.54868	29.2771	13.8184	0.00154144	0.00321644	DDB_G0288145	Phosphoribosylformylglycinamidine synthase (FGAM synthase) (FGAMS) (EC 6.3.5.3) (Formylglycinamide ribonucleotide amidotransferase) (FGAR amidotransferase) (FGAR-AT) (Formylglycinamide ribotide amidotransferase)	purL
1.704	1.19853	-0.472347	-0.731314	-1.69887	25.0381	24.0296	0.000248411	0.000829279	DDB_G0282741	Probable ATP-dependent RNA helicase ddx18 (EC 3.6.4.13) (DEAD box protein 18)	ddx18
1.70148	-5.5062	1.04376	1.34265	1.41829	21.3689	22.7561	0.000298736	0.000945997	DDB_G0279435	Uncharacterized protein	NA
1.70083	-1.95484	0.326729	0.632546	-0.70527	26.4533	5.26409	0.025384	0.0327051	DDB_G0283597	Eukaryotic translation initiation factor 3 subunit B (eIF3b) (Eukaryotic translation initiation factor 3 subunit 9)	eif3B
1.69894	0.243946	-1.37525	0.2194	-0.78704	22.312	4.6987	0.033753	0.0418359	DDB_G0273999	RWD domain-containing protein	NA
1.69373	-4.61298	0.41806	1.19659	1.3046	21.5275	18.6385	0.000582602	0.00152971	DDB_G0268118	Carbohydrate kinase PfkB domain-containing protein	NA
1.69095	0.423453	-0.68593	-0.346146	-1.08233	31.089	13.7689	0.00155919	0.00323976	DDB_G0276821	aldehyde dehydrogenase (NAD(+)) (EC 1.2.1.3)	NA
1.68534	0.671036	-1.09635	-0.108858	-1.15117	17.9063	2.48501	0.133216	0.145423	DDB_G0279901	B box-type domain-containing protein	NA
1.68366	-0.919776	-1.39357	1.53694	-0.907254	18.37	1.75939	0.236025	0.248265	DDB_G026976	protein-histidine N-methyltransferase (EC 2.1.1.85)	cnrI
1.67427	-0.96748	0.337484	0.641442	-1.68572	32.2354	11.9149	0.00245895	0.00460401	DDB_G0286355	Myosin-2 heavy chain (Myosin II heavy chain)	mhcA
1.67127	-0.844028	0.418616	0.289215	-1.53507	18.7362	1.1475	0.404931	0.415354	DDB_G0282625	Phosphatidylinositol 3-kinase	pikG
1.66963	0.559954	-0.970217	-0.81317	-0.446196	24.3627	6.89932	0.0123399	0.0174354	DDB_G0270402	AD domain-containing protein	NA
1.66894	-2.66803	-0.462495	1.27751	0.184081	21.3748	8.25062	0.00743187	0.0113251	DDB_G0268156	ATPase AAA-type core domain-containing protein	NA
1.66843	-1.60028	0.73742	0.582205	-1.38777	18.4669	1.81247	0.225783	0.238438	DDB_G0289165	MatA protein	matA
1.6651	-1.53044	0.469474	1.1696	-1.77373	23.151	8.22553	0.0074977	0.0113946	DDB_G0285011	Putative transferase caf17 homolog, mitochondrial (EC 2.1.-.-)	caf17
1.66475	0.505059	-1.03565	0.715587	-1.84974	26.4631	17.6975	0.000691289	0.00173323	DDB_G0278967	NA	eif2s3
1.66152	-6.922	3.42044	0.121833	1.71822	23.3591	141.417	4.49488e-07	3.89239e-05	DDB_G0281683	DNA mismatch repair protein Msh3 (MutS protein homolog 3)	msh3
1.6606	0.187848	-1.02328	0.0839933	-0.90916	25.9018	10.6072	0.00351884	0.00616791	DDB_G0277919	Eukaryotic peptide chain release factor GTP-binding subunit (ERF2) (Eukaryotic release factor 3) (ERF-3) (ERF3) (Polypeptide release factor 3) (Translation release factor 3)	erf3
1.66039	-4.16049	0.480765	0.630368	1.38897	27.2433	36.1361	6.07832e-05	0.000316044	DDB_G0272566	26S proteasome non-ATPase regulatory subunit 14 (EC 3.4.19.-) (26S proteasome regulatory subunit RPN11) (Sks1 multidrug resistance protein homolog)	psmD14
1.65316	-1.67109	-0.902633	0.973312	-0.0527535	26.419	20.0512	0.00045697	0.00128448	DDB_G0280353	Transketolase-like pyrimidine-binding domain-containing protein	odhA
1.65186	0.710843	-1.18336	-0.658197	-0.521145	29.8855	16.2129	0.000921011	0.00215781	DDB_G0277087	MGS-like domain-containing protein	purH
1.65142	-2.67928	1.354	1.78903	-2.11518	22.7401	5.80982	0.0196459	0.0261423	DDB_G0268332	Uncharacterized protein	NA
1.64878	0.917819	-0.0595576	-1.10935	-1.39769	23.4501	18.0605	0.000646541	0.00165419	DDB_G0292328	FAD-binding domain-containing protein	NA
1.64548	0.751494	-0.911078	0.033981	-1.51988	25.6928	7.20706	0.0109268	0.0157139	DDB_G0281741	T-complex protein 1 subunit gamma (TCP-1-gamma) (CCT-gamma)	cct3
1.63666	-2.71206	1.70237	0.631831	-1.2588	24.0818	10.7114	0.00341539	0.00601194	DDB_G0281239	Inositol-1-monophosphatase (EC 3.1.3.25)	impa1
1.62923	0.853677	-0.33694	-0.129808	-2.01616	19.2952	2.04728	0.186456	0.199055	DDB_G0290801	Uncharacterized protein	NA
1.62605	1.57038	-0.491972	-1.24417	-1.46029	18.8705	3.29656	0.0761072	0.0869162	DDB_G0275999	DNA mismatch repair proteins mutS family domain-containing protein	msh1
1.61779	1.43362	-0.620051	-1.02754	-1.40382	26.0078	2.92872	0.0971652	0.108704	DDB_G0292600	Probable malate dehydrogenase 2, mitochondrial (EC 1.1.1.37)	mdhB
1.61728	-4.68845	0.858118	1.52571	0.687336	20.9967	27.3368	0.000159938	0.000612416	DDB_G0285521	Pre-mRNA-splicing factor ISY1 homolog	isy1
1.61683	0.563461	-0.931861	0.844073	-2.0925	23.3225	4.86301	0.0310022	0.0389625	DDB_G0285931	Dynamin-like protein B (EC 3.6.5.5)	dlpB
1.61599	-2.03164	-0.39757	1.60867	-0.795448	20.5176	14.8958	0.00121188	0.00265811	DDB_G0275569	Uncharacterized protein	NA
1.60861	1.72916	0.727037	-1.55247	-2.51234	17.8826	14.1739	0.00142137	0.00301765	DDB_G0285203	LIM zinc-binding domain-containing protein	NA
1.60455	1.54255	-0.250768	-1.06125	-1.83508	20.2253	6.40074	0.015159	0.0208049	DDB_G0269224	Mitochondrial division protein fszB	fszB
1.58584	-1.52305	-0.609786	0.718456	-0.171457	25.9583	12.9424	0.00189729	0.00376863	DDB_G0283329	Calcium-binding mitochondrial carrier protein (Mitochondrial substrate carrier family protein O)	mcfO
1.57565	1.56332	0.065552	-1.13859	-2.06593	26.5521	12.226	0.00226894	0.00432193	DDB_G0289955	Uncharacterized protein DDB_G0289955	NA
1.56996	-5.95663	1.53127	2.06307	0.79233	23.6366	122.379	7.6261e-07	4.18785e-05	DDB_G0290491	NA	atg8b
1.56505	0.528999	-1.27638	-0.923498	0.105824	21.8203	4.57	0.0361256	0.0444706	DDB_G0289823	O-methyltransferase 9 (EC 2.1.1.-)	omt9
1.56336	1.37335	-0.569024	-1.55091	-0.816777	24.2981	8.28849	0.0073339	0.0112036	DDB_G0286753	W2 domain-containing protein	eif5
1.56106	1.83969	-0.36595	-1.18288	-1.85192	25.3005	24.9314	0.000219154	0.000757367	DDB_G0279137	methylenetetrahydrofolate reductase (NADH) (EC 1.5.1.54)	NA
1.56051	1.32847	-0.922739	0.213852	-2.18009	18.9717	11.9755	0.00242041	0.00455078	DDB_G0279951	thioredoxin-dependent peroxiredoxin (EC 1.11.1.24) (Thioredoxin peroxidase)	NA
1.55849	1.8774	-1.24238	-1.31536	-0.878148	21.9888	20.3588	0.000434307	0.00123465	DDB_G0269750	Uncharacterized protein	NA
1.55174	0.742004	-0.745559	0.326972	-1.87516	23.5489	8.2274	0.00749276	0.0113919	DDB_G0289513	Replication protein A subunit	rfa1
1.54758	-1.3815	-1.04345	1.38536	-0.507991	25.2439	10.2932	0.00385567	0.00664451	DDB_G0293874	Mitochondrial substrate carrier family protein Z	mcfZ
1.54472	-3.55268	1.34887	0.930376	-0.271289	21.7786	4.15119	0.0454546	0.0545382	DDB_G0279791	Uncharacterized protein	NA
1.53716	1.76985	-0.16114	-1.32685	-1.81901	27.2121	14.6404	0.00128122	0.0027804	DDB_G0285025	Aldo-keto reductase	alrE
1.52318	0.997558	-0.294243	-0.399699	-1.82679	28.8831	12.3651	0.00218998	0.00420532	DDB_G0268034	Rab GDP dissociation inhibitor	NA
1.49991	0.302947	-0.810112	-1.42291	0.43016	19.5537	1.7958	0.228941	0.24149	DDB_G0280469	Serine/threonine-protein phosphatase 2A regulatory subunit psrA (Protein PPP2R5A/B56 homolog) (Protein phosphatase 2A regulatory B subunit) (Serine/threonine-protein phosphatase 2A 56 kDa regulatory subunit) (protein phosphatase 2A B56 regulatory subunit homolog)	psrA
1.49941	1.27755	-1.06155	-0.446355	-1.26904	23.0134	13.7758	0.00155668	0.00323774	DDB_G0282337	Phosphatidylserine decarboxylase proenzyme 2 (EC 4.1.1.65) [Cleaved into: Phosphatidylserine decarboxylase 2 beta chain; Phosphatidylserine decarboxylase 2 alpha chain]	PSD2
1.47437	1.26231	0.100405	-1.21328	-1.6238	25.5852	17.4538	0.000723546	0.00179196	DDB_G0284697	Porphobilinogen deaminase (EC 2.5.1.61) (Heme biosynthesis protein C) (Hydroxymethylbilane synthase) (HMBS)	hemC
1.46256	-1.75521	-0.42194	0.684566	0.0300243	22.6148	6.57869	0.0140675	0.019479	DDB_G0282341	Enoyl-CoA hydratase/isomerase family protein	NA
1.4429	-1.23911	0.19251	1.27972	-1.67602	23.4948	17.8049	0.000677651	0.0017143	DDB_G0283273	Large ribosomal subunit protein mL43	NA
1.43422	1.6859	-1.06097	-0.0490816	-2.01006	19.2719	5.01359	0.0287248	0.0363629	DDB_G0268384	PH domain-containing protein	NA
1.43217	0.571145	-3.19202	2.51762	-1.32892	18.2157	5.19862	0.0262077	0.0335933	DDB_G0290161	Inositol oxygenase (EC 1.13.99.1) (Myo-inositol oxygenase) (MI oxygenase)	miox
1.42837	1.17635	-1.12432	0.742077	-2.22248	24.0941	8.10077	0.00783621	0.0118211	DDB_G0286473	Probable prefoldin subunit 3	pfdn3
1.4249	1.78978	-1.25983	-0.46645	-1.4884	23.0332	15.1028	0.00115913	0.00256113	DDB_G0269770	MINDY deubiquitinase domain-containing protein	fam63A
1.41777	1.68326	0.898879	-1.45799	-2.54192	19.3964	4.35896	0.0404897	0.0491707	DDB_G0270182	DOT1 domain-containing protein	NA
1.41561	1.3851	-1.41676	-0.245792	-1.13817	25.1627	7.23404	0.0108129	0.015593	DDB_G0270070	Mitochondrial cardiolipin hydrolase	NA
1.40152	1.03167	0.00912639	-1.93254	-0.509768	28.155	17.4395	0.000725499	0.00179304	DDB_G0272660	serine--tRNA ligase (EC 6.1.1.11) (Seryl-tRNA synthetase)	serS
1.38819	1.60566	-0.627966	-0.500882	-1.86501	25.9356	23.7355	0.000259015	0.000856179	DDB_G0276279	Uncharacterized protein	NA
1.38524	0.37694	-1.35859	-1.14813	0.744551	18.7535	1.79794	0.228533	0.241116	DDB_G0267264	DIRS ORF1 fragment	NA
1.38335	0.953008	-1.01162	-0.709402	-0.615335	28.2975	7.76939	0.00883424	0.0130857	DDB_G0287595	Phosphoglycerate kinase (EC 2.7.2.3)	pgkA
1.3828	-2.19099	-0.45004	0.834709	0.423525	23.7364	7.39979	0.0101452	0.014751	DDB_G0290721	Aminotransferase class-III	NA
1.37717	1.37204	-2.43418	-1.24938	0.93434	19.4661	3.64199	0.0612898	0.0712595	DDB_G0282531	Uncharacterized protein	NA
1.36163	1.98239	1.0174	-5.36411	1.0027	25.227	75.8374	4.33781e-06	7.26139e-05	DDB_G0269334	C2 domain-containing protein	NA
1.35759	0.588913	-0.834805	-0.269149	-0.842548	25.416	5.22567	0.0258633	0.0332275	DDB_G0281255	Protein transport protein SEC24	sec24
1.35131	0.515815	-1.07239	-0.182118	-0.612616	28.3262	8.50923	0.00679417	0.0105424	DDB_G0279561	AMP-dependent synthetase and ligase domain-containing protein	NA
1.34794	-1.94005	0.305255	0.980891	-0.694044	21.9931	2.47667	0.13404	0.146181	DDB_G0278797	NAD-dependent epimerase/dehydratase domain-containing protein	NA
1.34757	0.492043	0.127491	-0.992888	-0.974213	24.417	10.4924	0.00363752	0.00633156	DDB_G0291756	Glutathione synthetase (GSH synthetase) (GSH-S) (EC 6.3.2.3) (Glutathione synthase)	gshB
1.3382	1.97159	-1.34683	-1.83964	-0.123305	22.8799	30.0788	0.000115065	0.00048889	DDB_G0291654	Methyltransferase type 11 domain-containing protein	NA
1.33671	0.790662	-2.0641	-2.6726	2.60932	20.1477	21.5644	0.000358125	0.00107653	DDB_G0277835	Culmination specific protein 37D	cspA
1.3269	-1.45816	0.48482	0.948891	-1.30245	19.1395	4.87535	0.0308071	0.0387499	DDB_G0276129	Cell division cycle protein 123 homolog	cdc123
1.30194	-1.38849	-0.0734997	1.10645	-0.946393	17.8328	4.00752	0.0493411	0.0585925	DDB_G0273063	F5/8 type C domain-containing protein	dscA-1; dscA-2
1.29328	-2.30732	-0.200991	1.8486	-0.633568	21.786	8.4899	0.0068394	0.010592	DDB_G0276029	Uncharacterized protein	DG1040
1.29261	0.54133	-0.855167	-1.00802	0.0292493	18.9816	1.67573	0.253328	0.265226	DDB_G0279723	Putative mediator of RNA polymerase II transcription subunit 17	med17
1.28842	1.09187	-1.48162	-0.276613	-0.622062	25.7708	8.49479	0.00682792	0.0105802	DDB_G0293528	ATPase ASNA1 homolog (EC 3.6.-.-) (Arsenical pump-driving ATPase homolog) (Arsenite-stimulated ATPase)	arsA
1.28218	-3.35395	2.12798	0.543458	-0.599668	21.1174	5.78848	0.0198375	0.0263816	DDB_G0274549	Uncharacterized protein	NA
1.28158	1.28836	-0.171204	-0.600052	-1.79868	22.457	17.4713	0.000721178	0.00178825	DDB_G0291984	glutaminase (EC 3.5.1.2)	NA
1.27184	0.975247	-1.02195	-0.93174	-0.293389	25.3795	9.55372	0.00482635	0.00801366	DDB_G0283663	peptidylprolyl isomerase (EC 5.2.1.8)	ppiD
1.24248	-2.6497	1.71313	1.10905	-1.41496	20.2319	9.17356	0.00544655	0.00882224	DDB_G0275121	Lysozyme C (EC 3.2.1.17) (1,4-beta-N-acetylmuramidase C)	alyC
1.23623	1.64715	-1.23061	0.414762	-2.06753	19.2781	2.4215	0.139652	0.151861	DDB_G0292010	RNA helicase (EC 3.6.4.13)	NA
1.23179	2.03617	-1.47525	-2.02505	0.232342	24.6567	7.21982	0.0108727	0.015665	DDB_G0276767	Phospholipase B-like (EC 3.1.1.-)	plbA
1.22848	-2.49509	1.29658	0.678052	-0.708025	21.051	4.84127	0.0313495	0.0393091	DDB_G0270496	Putative uncharacterized protein DDB_G0270496	NA
1.21188	1.865	-2.07841	-0.929062	-0.0694049	21.1475	18.8038	0.000565809	0.00149716	DDB_G0287309	N-acetyltransferase domain-containing protein	NA
1.20907	1.26279	-0.590633	-0.104907	-1.77632	23.2661	5.18127	0.0264315	0.0338416	DDB_G0293428	GH18 domain-containing protein	NA
1.19408	1.79971	-1.75992	-2.0243	0.790422	19.2691	3.01923	0.0913706	0.102835	DDB_G0284403	PHD finger-like domain-containing protein 5A	phf5a
1.1852	1.55883	-0.784009	0.280144	-2.24016	18.6213	7.20559	0.010933	0.0157139	DDB_G0283911	HSP20-like chaperone domain-containing protein	NA
1.17757	2.12924	-1.19524	-0.938051	-1.17353	24.7142	12.6717	0.00202793	0.00397206	DDB_G0277369	Protein set homolog	set
1.12415	-3.10742	-1.83392	-2.22196	6.03915	23.5144	16.4157	0.000884435	0.00209281	DDB_G0290927	Electron transfer flavoprotein subunit alpha, mitochondrial (Alpha-ETF)	etfa
1.12322	1.39601	-0.986445	-0.799104	-0.733687	20.8748	2.24087	0.160177	0.172761	DDB_G0269966	Probable ATP-dependent RNA helicase ddx1 (EC 3.6.4.13) (DEAD box protein 1)	ddx1
1.08169	-4.67536	0.957177	1.43763	1.19886	22.0388	41.1667	3.84592e-05	0.0002412	DDB_G0274465	Uncharacterized protein	NA
1.07976	-1.68462	0.754734	1.319	-1.46888	23.9788	15.267	0.00111937	0.00249407	DDB_G0293084	DOCK family protein	zizB
1.07339	-1.29249	0.544929	0.607485	-0.933319	22.9136	3.6936	0.0593979	0.0692028	DDB_G0281489	Calcium load-activated calcium channel homolog (CLAC channel)	tmco1
1.07022	1.6888	0.0213434	-0.688868	-2.09149	21.2627	10.669	0.00345697	0.00607602	DDB_G0281605	Uncharacterized protein	cfaD
1.06831	1.08503	-0.644677	0.346442	-1.85511	25.135	9.52429	0.00487106	0.00807005	DDB_G0284597	Mov34/MPN/PAD-1 family protein	csn5
1.05344	2.00375	-1.12472	-1.98505	0.0525779	18.7941	2.58724	0.123607	0.135856	DDB_G0289763	Formin-F (Diaphanous-related formin dia1)	forF
1.03977	-1.58668	1.71038	1.36122	-2.52468	18.7759	24.7151	0.000225757	0.000776016	DDB_G0291606	RING zinc finger-containing protein	vps8
1.02429	-1.08844	0.222829	0.791565	-0.950238	24.7085	4.12411	0.0461569	0.0553366	DDB_G0269682	Ataxin-2 homolog	atxn2
1.00071	2.11697	-1.13305	-4.30303	2.31841	23.5188	74.6763	4.58628e-06	7.41658e-05	DDB_G0290263	Serine/threonine-protein phosphatase 2A catalytic subunit A (EC 3.1.3.16) (Protein phosphatase 2A 37 kDa catalytic subunit)	pho2a
0.982706	-5.76506	1.20538	1.81479	1.76219	22.4698	32.5993	8.70547e-05	0.000400138	DDB_G0286487	Seven transmembrane domain protein	NA
0.973011	-6.79882	1.23118	2.03807	2.55656	24.2719	13.5098	0.00165631	0.00338401	DDB_G0274565	NA	erh
0.968984	0.397251	-1.43409	-0.561061	0.628917	22.0737	9.22691	0.00535366	0.00871251	DDB_G0291464	Uncharacterized protein	NA
0.946431	1.34299	-0.0119875	-1.19744	-1.07999	24.2181	8.80373	0.00614998	0.00974904	DDB_G0288961	Translation initiation factor eIF2B subunit alpha (eIF2B GDP-GTP exchange factor subunit alpha)	eif2b1
0.932639	1.33228	-0.63218	-0.460515	-1.17223	20.8168	1.81274	0.225733	0.238438	DDB_G0285197	GPN-loop GTPase 3 (ATP-binding domain 1 family member C homolog)	gpn3
0.901721	-1.7677	0.867832	0.990389	-0.992243	21.04	1.23445	0.373932	0.384872	DDB_G0285537	Probable dolichyl-diphosphooligosaccharide--protein glycosyltransferase subunit 3	ost3
0.901006	1.73947	-2.06124	-0.968175	0.38894	20.0994	3.79238	0.0559764	0.0656924	DDB_G0275577	Lipoxygenase domain-containing protein	NA
0.853587	-5.65055	2.65285	1.86011	0.284004	21.2475	51.9385	1.68736e-05	0.000148113	DDB_G0287851	Insulin-degrading enzyme homolog (EC 3.4.24.-) (Insulin protease homolog) (Insulinase homolog) (Insulysin homolog)	NA
0.852107	-1.89681	1.26643	1.92255	-2.14428	18.12	7.70315	0.00905267	0.0133785	DDB_G0282599	SET domain-containing protein	NA
0.825393	1.41673	-0.23268	-0.456872	-1.55257	25.0736	3.91833	0.051965	0.0612882	DDB_G0275573	Charged multivesicular body protein 4 (Vacuolar protein-sorting-associated protein 32) (Dd-Vps32)	chmp4
0.81752	0.532894	-1.24912	-0.716763	0.615468	23.236	1.07688	0.432237	0.441853	DDB_G0276205	Glycoside hydrolase family 5 domain-containing protein	NA
0.817413	1.1455	-1.62966	-2.55443	2.22119	25.9012	34.3191	7.27864e-05	0.000354715	DDB_G0275775	26S proteasome non-ATPase regulatory subunit 4 (26S proteasome regulatory subunit RPN10) (26S proteasome regulatory subunit S5A)	psmD4
0.812818	1.71323	-0.715201	-0.422396	-1.38845	23.9553	15.5044	0.00106487	0.00240355	DDB_G0281341	Uncharacterized protein	NA
0.800883	-1.67345	0.533837	1.24993	-0.911197	23.2047	4.67151	0.0342376	0.0424015	DDB_G0283307	Tetratricopeptide-like helical domain-containing protein	prpf39
0.740382	1.81288	-0.0309636	-1.20539	-1.31691	18.3055	1.77108	0.233722	0.246072	DDB_G0274961	DUSP domain-containing protein	NA
0.715223	-4.46694	1.85537	0.519821	1.37653	22.0726	51.1451	1.78247e-05	0.000151546	DDB_G0269414	Probable 3-beta-hydroxysteroid-Delta(8),Delta(7)-isomerase (EC 5.3.3.5) (Cholestenol Delta-isomerase) (Delta(8)-Delta(7) sterol isomerase) (D8-D7 sterol isomerase) (Emopamil-binding protein homolog)	ebp
0.687342	-2.70827	1.71972	1.6999	-1.3987	22.628	38.8439	4.718e-05	0.000274764	DDB_G0275057	Probable myosin light chain kinase DDB_G0275057 (EC 2.7.11.18)	NA
0.64557	1.12963	0.216275	-1.19434	-0.797131	26.3329	7.04551	0.0116415	0.0165649	DDB_G0270184	GDP-L-fucose synthase (EC 1.1.1.271) (FX protein) (GDP-4-keto-6-deoxy-D-mannose-3,5-epimerase-4-reductase) (GER)	ger
0.629776	1.41289	-1.15513	-1.36495	0.477418	17.8732	1.91702	0.207138	0.219727	DDB_G0276239	Sec1-like family protein	NA
0.610487	-2.11377	1.66564	2.33185	-2.4942	18.7654	2.41085	0.140769	0.15289	DDB_G0287273	WD repeat-containing protein 5 homolog	wdr5
0.560073	1.05225	0.353855	-1.06704	-0.899134	24.6583	5.04192	0.0283202	0.0359026	DDB_G0280607	Probable prefoldin subunit 5	pfdn5
0.422984	2.31631	-0.562418	-1.78536	-0.391522	19.1875	2.35458	0.146856	0.158926	DDB_G0292558	MIP18 family-like domain-containing protein	fam96A
0.415174	1.95896	-0.927261	-1.18388	-0.262988	20.0831	0.89318	0.513078	0.521533	DDB_G0279409	C-module-binding factor A	cbfA
0.312271	-6.26052	3.01189	3.12802	-0.191662	21.7502	27.125	0.000164264	0.00062106	DDB_G0288893	Oxygen-dependent coproporphyrinogen-III oxidase (Coprogen oxidase) (Coproporphyrinogenase) (EC 1.3.3.3)	cpox
0.205725	-6.29358	1.15176	2.06835	2.86774	24.6606	60.3719	9.85508e-06	0.000113011	DDB_G0292116	Hydroxysteroid dehydrogenase-like protein 2	NA
0.187086	-6.21172	1.72555	1.58183	2.71726	21.3655	59.127	1.0619e-05	0.000117487	DDB_G0272562	Glycoprotein 24B (gp24B) (Contact site B protein B)	csbB
0.0282335	2.36712	-0.488396	-1.33827	-0.56869	22.2773	3.38879	0.0717483	0.082335	DDB_G0278413	NA	ppcdc
0.0135013	2.02786	-0.18408	-1.95395	0.0966669	21.9117	18.5445	0.000592437	0.00154383	DDB_G0278169	Uncharacterized protein	NA

## Sheet: Cluster 5
Hierarchical cluster 5 proteins sorted by descending log fold change of abundance at the fruting body stage
Cell type expression and summarized phenotypes are compiled from dictyBase: KO: knockout phenotype; RNAi: silencing, AS: antisense; OE: overexpression
+TM: transmembrane region
GPI: glycosylphosphatidylinositol anchor
Proteins with signal peptide								Other
	Unknown			EGF-like					Cytoskeleton-related
	Enzymes			Colossin					Key signalling enzymes
	Spore coat			Expansin
	CBM49			Other ECM
	Cellulose binding domain			Adhesion (includes csb family, no signal peptide)
	PA14 domain
LogFC of abundance relative to all other stages
Veg_vs_AllOthers	Agg_vs_AllOthers	Mound_vs_AllOthers	Culm_vs_AllOthers	Fruit_vs_AllOthers	AveExpr	F	P.Value	adj.P.Val	DDB_GID	Protein_name	Gene_name	Signal peptide?	Expresion in psp/spore	Expression in pst/stalk	Expression, other	Phenotype
-4.32394	-4.83125	-1.73042	1.62172	9.2639	20.2487	49.1292	2.05663e-05	0.000164494	DDB_G0273601	EGF-like domain-containing protein (p-selectin)	sigL			stalk
-5.19177	-5.7538	-2.34975	4.05845	9.23688	22.644	90.04	2.33035e-06	5.64425e-05	DDB_G0286649	Carbohydrate binding domain CBM49-containing protein	NA
-4.36144	-4.31465	-4.03608	3.595	9.11717	21.6061	71.3578	5.40339e-06	8.23505e-05	DDB_G0278953	CBS domain-containing protein	NA
-4.6864	-3.39984	-5.98209	5.00249	9.06584	21.9907	33.6822	7.7697e-05	0.000368672	DDB_G0277141	Spore coat protein SP60	cotC					KO: aberrant spore coat morphology
-6.35563	-3.4689	-6.38607	7.26929	8.94132	22.6007	61.0515	9.46745e-06	0.000110445	DDB_G0268028	DUF5923 domain-containing protein	NA
-5.62767	-3.46995	-3.53194	3.96945	8.66011	22.0454	70.0328	5.78093e-06	8.50923e-05	DDB_G0270190	Carbohydrate binding domain CBM49 and cellulose-binding domain-containing protein	NA			pstAO
-2.82197	-3.51617	-6.24185	3.99293	8.58706	21.5856	74.636	4.59522e-06	7.41658e-05	DDB_G0276939	Spore coat protein SP85 (Prespore protein B)	pspB					KO: aberrant spore coat morphology | precocious spore germination
-5.91132	-2.81396	-5.25473	5.51248	8.46752	21.4353	94.1983	1.97812e-06	5.26477e-05	DDB_G0286647	Carbohydrate binding domain CBM49-containing protein EcmD	ecmD			pst
-0.250488	-4.71359	-5.98331	2.71315	8.23424	22.4059	153.895	3.29773e-07	3.40669e-05	DDB_G0291314	AAA ATPase domain-containing protein	hsp101
-3.99388	-4.63111	-5.42124	5.8343	8.21193	21.2435	38.9496	4.67314e-05	0.000273999	DDB_G0283575	Glutathione S-transferase alpha5	gsta5
-5.5028	-0.747483	-3.7764	2.00643	8.02025	20.5142	112.787	1.02716e-06	4.44957e-05	DDB_G0286055	Peptidase C1A papain C-terminal domain-containing protein	NA
-5.24962	-3.27959	-4.12879	4.80701	7.851	22.3406	56.2851	1.26657e-05	0.000127308	DDB_G0276761	Spore coat protein SP70 (Protein Beejin)	cotB					KO: aberrant spore coat morphology | abolished cellulose binding | decreased spore germination
-3.76801	-2.72824	-3.01278	1.74761	7.76142	20.2136	21.2335	0.00037722	0.00111475	DDB_G0267898	EGF-like domain-containing protein	NA			pstAB
-3.53934	-0.133171	-4.14804	0.0966212	7.72392	20.8127	63.8445	8.06338e-06	0.000102223	DDB_G0274451	Uncharacterized protein	NA
-4.80623	-5.1029	-5.28389	7.48888	7.70413	22.761	199.487	1.27201e-07	3.25953e-05	DDB_G0290557	Thiamine pyrophosphate binding domain-containing protein	NA
-2.65482	-4.32786	-4.57587	3.89982	7.65873	21.1827	161.405	2.76917e-07	3.40669e-05	DDB_G0277275	Peroxinectin A	poxA
-3.37718	-4.02153	-3.08854	2.87569	7.61156	19.8585	57.231	1.19329e-05	0.000123515	DDB_G0275255	Uncharacterized protein	NA			pstO
-3.87459	-3.01022	-4.52534	3.86262	7.54753	22.335	32.5294	8.77061e-05	0.00040259	DDB_G0290925	PA14 domain-containing protein	psiD
-3.17338	-2.49123	-3.77135	1.94436	7.49161	20.1967	30.5574	0.000108951	0.000470381	DDB_G0286025	Cellulose binding domain containing protein	NA	+TM		pstAB, pstA, pstO
-3.84849	-2.14925	-3.10428	1.67213	7.42988	21.0174	140.51	4.60197e-07	3.90994e-05	DDB_G0268250	Uncharacterized protein	NA
-3.09128	-2.69402	-2.31617	0.682079	7.41939	20.4559	42.4746	3.44421e-05	0.000229088	DDB_G0282255	Carbohydrate binding domain CBM49-containing protein	NA
-3.92789	-2.66272	-3.82235	3.02946	7.3835	20.45	38.0673	5.06468e-05	0.000285518	DDB_G0286285	Putative uncharacterized protein	NA
-4.69304	-5.44258	-2.61542	5.46946	7.28159	22.0197	90.9668	2.24536e-06	5.56715e-05	DDB_G0277871	Uncharacterized protein	rsc12					KO: aberrant culmination
-4.16139	-3.16985	-3.91059	4.12866	7.11317	20.9705	201.289	1.23062e-07	3.25953e-05	DDB_G0291291	Carbohydrate binding domain CBM49-containing protein	ecmF			pstA		KO: wild type
-2.53828	-4.31704	-2.75423	2.55181	7.05774	22.9256	110.053	1.12326e-06	4.44957e-05	DDB_G0292696	Colossin A	colA
-3.16068	-2.42222	-3.82764	2.49301	6.91754	20.1068	67.4281	6.62613e-06	9.29516e-05	DDB_G0290041	Uncharacterized protein	NA
-4.48634	-4.13394	-4.98389	6.69448	6.9097	21.7246	194.441	1.39765e-07	3.25953e-05	DDB_G0287231	Alpha-mannosidase F	manF
-3.19935	-0.994028	-5.33322	2.61756	6.90904	25.8997	177.482	1.95441e-07	3.25953e-05	DDB_G0280051	Uncharacterized protein	NA
-2.1283	-3.02982	-2.53382	0.817779	6.87416	18.716	38.6758	4.79042e-05	0.000275495	DDB_G0270926	Uncharacterized protein	NA
-4.21814	-3.57321	-5.63713	6.6076	6.82089	21.4853	19.4686	0.000504147	0.00137969	DDB_G0291392	Uncharacterized protein, similar to pspB	NA	GPI
-3.77618	-0.241723	-3.491	0.742602	6.7663	20.332	22.522	0.000309357	0.000970081	DDB_G0291760	Uncharacterized protein	NA
-3.10975	-2.2643	-4.84826	3.47381	6.74849	19.7184	10.5702	0.00355653	0.00622912	DDB_G0277853	Extracellular matrix protein A (ST430)	ecmA			pstA, pstAB		KO: decreased slime trail | decreased standing slugh width | incresed standin slug length
-3.68332	-3.33286	-1.76932	2.04349	6.74201	21.8778	51.2028	1.77531e-05	0.000151546	DDB_G0271074	Uncharacterized protein	NA
-2.22116	-3.77945	-3.23398	2.61776	6.61683	20.5143	73.7546	4.79651e-06	7.63204e-05	DDB_G0277001	Cystatin-A3, cysteine protease inhibitor (VSA745)	cpiC
-3.1736	-1.87559	-5.43149	3.88703	6.59365	20.9155	95.8009	1.86054e-06	5.13095e-05	DDB_G0288331	Expansin-like protein 7 (Ddexpl7)	expl7			pstAB, stalk		KO: wild type; OE: aberrant late culminant morphology
-2.07272	-4.55981	-5.23313	5.35083	6.51484	20.7644	53.9658	1.472e-05	0.000138093	DDB_G0280199	Glutamate decarboxylase A	gadA
-3.77212	-3.49376	-5.01838	5.81894	6.46532	21.073	148.984	3.71383e-07	3.55817e-05	DDB_G0286309	Zinc-containing alcohol dehydrogenase	NA
-4.2106	-4.42114	-4.93968	7.12578	6.44564	21.8925	35.3346	6.57419e-05	0.000331427	DDB_G0280215	Heat shock protein 48	hsp48
-3.08729	-2.80383	-2.95731	2.41961	6.42882	20.6593	47.1193	2.38551e-05	0.000181759	DDB_G0293638	Carbohydrate binding domain CBM49-containing protein	NA
-2.31574	-3.87433	-3.63595	3.64932	6.17671	20.2668	19.1673	0.000530982	0.00143089	DDB_G0279473	NADH:flavin oxidoreductase/NADH oxidase domain-containing protein	NA
-4.32563	-3.20126	-4.69028	6.11285	6.10432	21.7508	41.9958	3.58477e-05	0.000234472	DDB_G0289693	Uncharacterized protein	NA
-2.97456	-1.4091	-3.91515	2.26049	6.03833	21.4231	29.4775	0.000123379	0.000512051	DDB_G0269108	Catalase-B	catB
-2.65286	-4.62898	-5.7285	7.01513	5.99521	21.8983	63.4459	8.24677e-06	0.000102301	DDB_G0281507	Colossin C	colC
-3.35048	-2.57343	-4.58725	4.52	5.99115	20.519	23.5244	0.000266984	0.00087626	DDB_G0286605	NmrA-like family domain-containing protein	NA
-5.13654	-6.85164	-0.636888	6.74645	5.87862	23.2778	47.5258	2.31389e-05	0.000177503	DDB_G0273017	isocitrate lyase	NA
-5.62329	-4.76877	-2.28604	6.83684	5.84127	22.5269	105.733	1.29966e-06	4.53672e-05	DDB_G0272440	Putative quinone oxidoreductase	NA
-1.94956	-2.21897	-4.75667	3.09623	5.82898	20.2334	63.7197	8.12022e-06	0.000102223	DDB_G0288151	Uncharacterized protein	NA
-2.9292	-3.03251	-2.75052	3.1901	5.52213	20.6966	80.2827	3.53073e-06	6.68021e-05	DDB_G0284907	Uncharacterized protein	NA			pstO	upper cup
-3.74787	-2.15431	-3.60895	3.99434	5.5168	20.2507	89.8958	2.34394e-06	5.64425e-05	DDB_G0269648	Profilin-related protein	NA
-4.35647	-2.62648	-1.60686	3.17221	5.4176	20.1131	61.4994	9.22246e-06	0.00010843	DDB_G0281493	Superoxide dismutase [Cu-Zn] 4	sodD
-3.86899	-2.65883	-3.88904	5.03092	5.38594	21.7225	80.2881	3.52987e-06	6.68021e-05	DDB_G0274309	Discoidin-like protein	NA
-2.02134	-2.7781	-4.19928	3.62765	5.37107	20.4049	8.86201	0.00603179	0.00961116	DDB_G0293286	PA14 domain-containing protein	psiR
-2.66566	-2.78907	-5.38602	5.4741	5.36666	21.324	118.765	8.50774e-07	4.34962e-05	DDB_G0293182	Expansin-like protein 8 (Ddexpl8)	expl8
-2.24252	-2.02552	-4.25359	3.22939	5.29224	20.1012	27.9627	0.000147971	0.000582441	DDB_G0272146	DUF6748 domain-containing protein	NA
-3.19959	-1.3032	-3.10272	2.32444	5.28108	20.0795	40.6133	4.03375e-05	0.000248975	DDB_G0294499	Carbohydrate binding domain CBM49-containing protein, stalk specififc protein B	staB			pst	basal disc
-6.6145	-1.36302	-0.44509	3.15441	5.26819	21.8987	110.925	1.09139e-06	4.44957e-05	DDB_G0283281	Strictosidine synthase family protein	NA
-2.43924	-2.3908	-4.00504	3.56917	5.26592	20.4475	104.857	1.3396e-06	4.59747e-05	DDB_G0286925	Esterase/lipase/thioesterase domain-containing protein	estA
-2.06036	-3.65397	-4.08966	4.60659	5.1974	20.4008	13.1377	0.0018096	0.00363291	DDB_G0279727	Uncharacterized protein	NA
-4.18298	-3.7138	-3.57217	6.29747	5.17148	20.6493	28.5125	0.000138382	0.000555872	DDB_G0284843	Uncharacterized protein	NA	+TM
-3.28017	-4.52086	-2.97919	5.72634	5.05388	21.2734	66.283	7.0472e-06	9.52245e-05	DDB_G0278565	Carbohydrate binding domain CBM49-containing protein	NA
-1.91004	-1.88897	-4.25206	3.02934	5.02173	19.3919	16.7147	0.000833805	0.00200396	DDB_G0283935	Short-chain dehydrogenase/reductase family protein	NA
-3.8466	-4.93311	1.69351	2.18015	4.90606	21.2736	77.592	3.99381e-06	6.97059e-05	DDB_G0283645	Calcium-binding protein F-like (Calcium-binding protein 12)	cbp12
-3.34503	-2.0243	-2.5735	3.05087	4.89196	20.618	14.1127	0.00144118	0.00304965	DDB_G0281571	Ankyrin repeat-containing protein	comE					KO: aberrant fruiting body morphogenesis
-3.66104	-3.66488	-2.20211	4.64582	4.88221	19.2797	59.1547	1.06012e-05	0.000117487	DDB_G0292112	Galactokinase	galK
-3.15779	-4.19759	-3.89695	6.37985	4.87248	21.1839	77.07	4.09241e-06	7.08775e-05	DDB_G0285939	alpha-catenin related protein	ctnnA					KO: wild type; RNAi: abolished epithelium-like organization, stalk development and culmination
-3.01136	-4.44431	-0.491614	3.09383	4.85345	21.8011	63.1243	8.3986e-06	0.000103294	DDB_G0292014	PA14 domain-containing protein	psiK	+TM
-4.04326	-2.93167	-2.16294	4.31505	4.82282	20.7149	23.2638	0.000277253	0.000899474	DDB_G0287581	Uncharacterized protein	NA
-3.0859	-2.38568	-2.4925	3.24781	4.71628	19.9525	7.82677	0.00865036	0.0128726	DDB_G0271196	Uncharacterized protein csb family protein	staC			stalk
-2.94189	-2.21574	-3.89634	4.36512	4.68885	19.0018	32.2301	9.05695e-05	0.000413625	DDB_G0292226	Alpha/beta hydrolase domain-containing protein	NA
-5.26339	-4.69172	2.3125	3.01776	4.62485	21.5542	41.6054	3.70485e-05	0.000238363	DDB_G0283305	ERV/ALR Sulfhydryl oxidase domain-containing protein	NA	+TM
-2.60871	-2.593	-2.95228	3.59862	4.55537	20.4226	20.2452	0.000442507	0.00125242	DDB_G0287199	5' nucleotidase	5nt			pstAB	lower & upper cup	KO: delayed development of tipped mound | increased number of early culminant tips | increased number of mound tips
-2.85927	-4.2455	2.06148	0.554985	4.48831	20.8609	21.4562	0.00036423	0.00108978	DDB_G0280085	Uncharacterized protein	NA
-2.52327	-1.50159	-3.85641	3.41428	4.46699	19.2975	15.9588	0.000969602	0.00224613	DDB_G0283023	Heterochromatin protein A	hcpA					KO: decreased growth rate; OE: aberrant cell division and decreased growth rate
-3.60729	-2.49957	-1.2037	2.85147	4.45909	20.1498	70.9911	5.50466e-06	8.23505e-05	DDB_G0282107	Putative phosphatidylglycerol/phosphatidylinositol transfer protein	NA			pstO
-2.87797	-1.2511	-1.73295	1.40327	4.45875	20.4904	17.9612	0.000658409	0.00167883	DDB_G0288369	CBS domain-containing protein	NA
-4.08532	-1.97107	-3.16019	4.80195	4.41463	21.0045	17.4269	0.000727228	0.00179633	DDB_G0289075	Spore coat protein SpiA	spiA					KO: decreased spore germination
-0.718497	-3.25187	-1.62435	1.19906	4.39566	19.001	12.4783	0.00212832	0.004115	DDB_G0269644	Uncharacterized protein	NA
-2.79193	-2.8706	-1.21884	2.54492	4.33645	20.322	8.78627	0.00618595	0.00978754	DDB_G0287093	Uncharacterized protein	NA
-0.937952	-3.43285	-2.48242	2.60183	4.25138	20.2778	27.5242	0.000156231	0.00060129	DDB_G0274261	Uncharacterized protein	NA
-14.5848	1.43013	3.8864	5.04954	4.21877	29.2605	160.926	2.79955e-07	3.40669e-05	DDB_G0269136	Elongation factor 1 alpha	efaAII
-3.89321	-2.09957	-3.31439	5.10424	4.20293	20.76	31.113	0.00010236	0.00045189	DDB_G0290845	Glycine cleavage system H-like protein gcvH2	gcvH2
-3.3278	-1.62404	-3.2978	4.09124	4.15841	20.3628	18.2875	0.000620425	0.00159735	DDB_G0286141	Uncharacterized transmembrane protein	NA
-2.78735	-2.97479	-3.97515	5.61835	4.11895	20.5083	23.8146	0.00025611	0.000848611	DDB_G0289919	Ponticulin-like protein J	ponJ	GPI
-2.78603	-2.53168	-0.37856	1.59515	4.10111	20.5495	21.9242	0.000338732	0.00103411	DDB_G0284057	Uncharacterized protein	NA
-1.2418	-3.82624	-4.64117	5.63182	4.07739	21.198	53.498	1.51843e-05	0.000139956	DDB_G0280019	DJ-1/PfpI domain-containing protein	NA
-2.65183	-2.73381	-2.79622	4.14507	4.03679	20.6693	20.9186	0.000396608	0.00115969	DDB_G0282715	O-glycosyl hydrolase	NA
-3.21034	-6.06213	0.680982	4.57605	4.01544	22.1542	85.9156	2.76217e-06	6.03789e-05	DDB_G0291181	AIM24 domain containing protein	NA
-2.31282	-2.06336	-2.03137	2.39584	4.01172	23.6389	83.0161	3.12787e-06	6.28786e-05	DDB_G0279363	CBS domain-containing protein	NA
-4.52829	-4.06892	2.02713	2.63737	3.93271	22.6618	21.9428	0.000337761	0.00103184	DDB_G0284759	PA14 domain-containing protein	psiM					KO: wild type
-3.98217	-1.87782	-2.27881	4.24247	3.89633	20.3467	94.9277	1.92347e-06	5.21771e-05	DDB_G0281527	Cpn60_TCP1 domain containing protein	NA
-3.45086	-4.14945	0.67099	3.07726	3.85206	21.042	32.9066	8.42604e-05	0.000392373	DDB_G0285781	Uncharacterized protein	NA
-2.65206	-4.69586	-1.51389	5.01965	3.84216	20.7281	39.5495	4.42871e-05	0.000265192	DDB_G0276215	Glycoside hydrolase family 15 protein	NA
-5.77416	-3.39165	3.9423	1.38758	3.83593	21.5521	104.252	1.36811e-06	4.59747e-05	DDB_G0273789	Dyp-type peroxidase family protein	dypA
-7.2449	0.0465948	1.34391	2.03515	3.81924	22.8316	66.5716	6.93795e-06	9.47841e-05	DDB_G0293354	Enoyl-CoA hydratase	NA
-2.83324	-3.36577	-1.67468	4.06334	3.81036	20.0711	21.2243	0.000377772	0.00111475	DDB_G0275411	Uncharacterized protein	NA	GPI		pstAO
-2.2489	-1.46989	-3.30515	3.23287	3.79107	19.5617	18.4527	0.000602244	0.00156306	DDB_G0277375	C2H2-type zinc finger-containing protein	srtA
0.111239	-3.68101	-2.22708	2.03746	3.7594	22.3833	26.7905	0.000171405	0.000639468	DDB_G0275967	Fatty acid amide hydrolase	NA
-4.69169	-1.43357	-2.21422	4.63635	3.70314	20.7403	30.9951	0.000103716	0.000456532	DDB_G0290685	Uncharacterized protein	NA
-2.95779	-1.49981	-3.81309	4.67461	3.59608	19.7968	23.2391	0.000278251	0.000902061	DDB_G0287873	Alpha-2-macroglobulin domain-containing protein	NA
-3.70544	-2.09913	-2.83338	5.06332	3.57463	19.291	77.6089	3.99067e-06	6.97059e-05	DDB_G0292054	Carbohydrate binding domain CBM49-containing protein	NA
-3.13158	-1.50285	-1.0361	2.11748	3.55304	19.9457	38.751	4.75784e-05	0.000275241	DDB_G0271178	Uncharacterized protein csb family protein	NA
-2.69187	-5.62497	2.33597	2.43111	3.54976	21.2182	170.347	2.27215e-07	3.40669e-05	DDB_G0269254	Transmembrane protein SigJ	sigJ
-2.30197	-0.100502	-2.72637	1.59878	3.53006	18.876	9.33324	0.00517443	0.00846001	DDB_G0290217	Beta-galactosidase	glb1
-2.47673	-1.38961	-2.17028	2.54078	3.49584	18.9144	17.0224	0.000785484	0.00190984	DDB_G0282063	Uncharacterized protein	NA
-2.99248	-4.13111	1.91799	1.7202	3.48539	20.8651	29.1371	0.000128424	0.000527379	DDB_G0293542	Phytanoyl-CoA dioxygenase	NA
-1.26502	-0.68331	-2.1372	0.630656	3.45488	18.8418	4.8469	0.0312591	0.0392369	DDB_G0278731	Polyglycosyl transferase	pgtD	+TM
-0.483654	-1.84734	-3.55091	2.42878	3.45312	20.2829	28.1304	0.000144959	0.000573091	DDB_G0287841	Uncharacterized protein	NA
-2.57281	0.585988	-3.3126	1.84989	3.44953	20.0575	9.7058	0.00460342	0.00769173	DDB_G0276579	Peptide methionine sulfoxide reductase	msrA
-2.36826	-3.61765	-2.12726	4.66557	3.4476	20.5547	24.2591	0.000240519	0.000810154	DDB_G0290291	Probable microsomal glutathione S-transferase	NA
-1.5099	-2.58746	-2.89069	3.55883	3.42922	19.4666	18.1109	0.00064063	0.00164093	DDB_G0279615	Nuclear transport factor 2 (NTF2) domain-containing protein	NA
-4.68629	-5.8423	0.520758	6.59573	3.41211	22.1093	37.9822	5.10461e-05	0.000286252	DDB_G0291123	Glycogen phosphorylase 2	glpD			pst		KO: aberrant glycogen metabolism
-1.83612	-2.01352	-1.38227	1.93432	3.29758	19.5953	9.16664	0.00545875	0.00883881	DDB_G0279807	Metal transporter CNNM2	NA
-2.30404	-2.26455	-1.90765	3.18034	3.29591	19.1276	39.398	4.48888e-05	0.000267037	DDB_G0269216	Cyclophilin type peptidyl-prolyl cis-trans isomerase	cypE
-2.52461	-1.77383	-0.836655	1.84483	3.29028	23.7523	33.9109	7.58869e-05	0.000363144	DDB_G0269854	Imidazolonepropionase	amdhd1
-1.9235	-3.87479	0.584235	1.97891	3.23514	21.0496	24.7164	0.000225715	0.000776016	DDB_G0282113	Uncharacterized protein	NA					KO: no information
-0.718809	-2.91667	-2.87419	3.27968	3.22998	20.1879	10.0296	0.00417059	0.00707617	DDB_G0280537	Aquaporin C (Aquaporin-like protein wacA) (Water channel protein A)	wacA
-1.78047	-0.965482	-1.44167	0.961318	3.2263	18.7921	7.31755	0.0104698	0.015169	DDB_G0287047	Uncharacterized protein	NA
-2.98156	-1.15981	-3.17053	4.15671	3.15519	20.4823	12.2786	0.00223866	0.0042733	DDB_G0286053	Uncharacterized protein	NA	+TM
-2.33523	-1.20903	-0.777447	1.1725	3.14921	19.1676	2.99612	0.092808	0.104205	DDB_G0289861	Uncharacterized protein	NA
-0.173328	-2.26118	-2.76596	2.07161	3.12885	21.5315	2.44404	0.137325	0.14951	DDB_G0281139	Legume lectin domain-containing protein	NA
-2.29644	-0.50936	-2.55528	2.25062	3.11046	19.2947	15.6632	0.00103027	0.00235498	DDB_G0283445	tRNA-guanine(15) transglycosylase-like domain-containing protein	NA
-1.20993	-1.22206	-1.64948	0.972721	3.10875	18.3616	5.96654	0.0183085	0.0245555	DDB_G0293832	PA14 domain-containing protein	NA
-1.44756	-2.86617	-2.4669	3.67728	3.10335	19.9389	20.8797	0.000399095	0.00116545	DDB_G0269886	SnoaL-like domain-containing protein	NA
-0.950239	-1.88417	-2.5549	2.29152	3.09779	19.1931	7.98557	0.00816614	0.0122533	DDB_G0276545	Alcohol dehydrogenase domain-containing protein	NA
-2.38966	0.118193	-1.48526	0.664008	3.09271	18.9213	17.737	0.000686238	0.00172826	DDB_G0274303	CDGSH iron-sulfur domain-containing protein	NA
-2.82979	-1.55766	-2.66709	3.97277	3.08177	20.7768	9.54405	0.00484099	0.00803204	DDB_G0275437	HssA/B-like protein 27 (Protein 7E)	7E			pst		KO: no information
-3.17797	-2.14924	-2.13956	4.39868	3.06809	20.1514	37.0132	5.58877e-05	0.000301031	DDB_G0278079	3'-5' exonuclease domain-containing protein	xdl2A
-2.62447	-3.08352	-1.99502	4.6646	3.03841	22.4087	103.38	1.41059e-06	4.6247e-05	DDB_G0280975	Rho-related protein racE	racE					KO: multiple phenotypes related to vegetative and early development stages
-2.96455	-2.6604	-2.56967	5.16895	3.02567	20.1916	43.2289	3.23661e-05	0.000219826	DDB_G0286061	Cellulose binding domain containing protein	NA	+TM
-1.67611	-2.76887	-2.18485	3.631	2.99884	19.8761	22.8209	0.000295882	0.000940928	DDB_G0292202	Transmembrane protein	NA
-4.90271	-5.949	0.206374	7.65878	2.98655	22.4683	26.6916	0.000173591	0.000645483	DDB_G0284613	cAMP-inducible prespore protein D7	D7
-1.90197	-2.4578	-1.14153	2.51908	2.98221	19.7373	47.359	2.34294e-05	0.000178818	DDB_G0279373	CHE group protein	snf5
-1.15983	-1.79238	-1.81877	1.79768	2.9733	20.4253	7.23369	0.0108144	0.015593	DDB_G0293062	N-acetyltransferase domain-containing protein	NA
-1.56423	-0.382905	-1.54418	0.527292	2.96402	18.5448	18.5815	0.000588541	0.00153992	DDB_G0273921	Zinc-containing alcohol dehydrogenase	NA
-4.87474	-2.98981	0.916811	4.0093	2.93844	21.6614	76.5638	4.19099e-06	7.17568e-05	DDB_G0280531	IPT/TIG domain-containing protein, Tiger protein C1. The mutated gene in one of the first REMI mutants was named lagC because morphogenesis stopped at the loose aggregate stage (Dynes et al. 1994). The gene encodes a secreted protein with a carboxy-terminal transmembrane domain that acts as an intercellular signal essential for post-aggregative gene expression (Dynes et al. 1994; Kibler et al. 20…	tgrC1	+TM				KO: decreased cell motility | aberrant aggregation | development arrests at loose mound stage | incresed mound size | abolished sporulation
-2.18873	-1.04605	-3.25699	3.5715	2.92027	19.37	28.9468	0.000131359	0.000534334	DDB_G0269380	Phospholipid-transporting ATPase	NA
-2.25126	-0.382068	-1.91254	1.63174	2.91413	19.8835	4.07354	0.0475052	0.0567717	DDB_G0285293	Transcription initiation factor Spt4	spt4
-4.27393	-2.74676	-3.78988	7.90888	2.90169	20.4484	93.8822	2.00241e-06	5.26477e-05	DDB_G0286499	Protein 3F (Prespore protein)	pspG
-2.3605	-2.90885	-1.45594	3.83765	2.88763	23.5985	20.2286	0.000443722	0.00125508	DDB_G0276837	Uncharacterized protein	NA
-3.00748	-2.37422	-0.916362	3.41138	2.88667	20.8515	13.1729	0.00179437	0.00361196	DDB_G0274347	Transmembrane protein	NA
-2.35187	-2.26367	-1.76475	3.52996	2.85033	21.543	27.871	0.000149651	0.000587003	DDB_G0287663	Uncharacterized protein	NA
-1.90852	-1.08251	-1.49787	1.64543	2.84347	19.0773	8.04456	0.00799504	0.0120367	DDB_G0293754	Uncharacterized protein	NA
-5.56722	-2.5306	2.29432	2.96027	2.84323	24.7666	8.81831	0.00612014	0.00972442	DDB_G0294447	Thioredoxin	trxA
-2.18255	-0.0289102	-1.59457	0.966122	2.83991	24.7582	25.3728	0.000206426	0.000729049	DDB_G0282529	WD-40 repeat-containing protein	rbbD
-1.30165	-0.992237	-1.27135	0.762818	2.80242	19.2835	10.4621	0.00366964	0.00637024	DDB_G0290289	Pectin lyase fold domain-containg protein	NA
-0.634393	-1.5339	-2.14603	1.53829	2.77603	18.7872	3.09425	0.0868907	0.0982347	DDB_G0292476	Serine protease K12H4.7	NA
-2.46457	-4.57128	1.0548	3.21689	2.76416	21.7205	24.6679	0.00022723	0.000780484	DDB_G0272180	CBS domain-containing protein	NA
-1.48107	-1.46055	-1.18651	1.37802	2.75011	24.8044	24.4188	0.000235213	0.000799973	DDB_G0270990	Acyl-coenzyme A oxidase	NA
-3.17409	-4.02655	0.375321	4.08554	2.73977	20.9533	47.7896	2.26886e-05	0.000175881	DDB_G0291141	Putative zinc transporter D	zntD
-1.81184	-2.2442	-1.83515	3.15716	2.73402	20.7379	5.59887	0.0216475	0.0284692	DDB_G0285023	Aldo-keto reductase	alrF
-3.5227	-0.348703	-0.343666	1.49522	2.71985	21.5914	30.4665	0.00011008	0.000473439	DDB_G0281987	LYR motif-containing protein 1	lyrm1
-2.04623	-3.25397	-0.627154	3.21233	2.71502	21.155	21.2303	0.000377416	0.00111475	DDB_G0272738	Inosine-uridine nucleoside N-ribohydrolase	iunH
-3.19815	-3.47366	-0.288863	4.30514	2.65552	20.0866	15.9264	0.000976011	0.00225499	DDB_G0274269	Putative histone acetyltransferase	NA
-2.03308	-0.444291	-0.897665	0.727153	2.64789	18.7459	5.58086	0.02183	0.0286758	DDB_G0276321	Putative acetyl-CoA synthetase	NA
-2.5278	-1.1955	-2.10285	3.1798	2.64635	19.4303	20.2923	0.000439084	0.00124665	DDB_G0286395	RNA-binding region RNP-1 domain-containing protein	u2af2
-3.81987	-2.26858	1.31173	2.15245	2.62426	22.4803	22.7036	0.000301081	0.000950081	DDB_G0284997	SH3 and BAR domain-containing protein	NA
-1.04769	-1.33959	-1.31401	1.079	2.6223	18.5301	3.13478	0.0845848	0.0958443	DDB_G0270474	Uncharacterized protein	NA
-3.77737	-0.12971	-1.81089	3.10178	2.6162	18.817	9.52685	0.00486715	0.00806654	DDB_G0283625	Mob1-like protein	NA
-3.47917	-2.02934	0.400481	2.51278	2.59525	20.9337	15.8759	0.000986144	0.00227141	DDB_G0268374	Neutral/alkaline nonlysosomal ceramidase family protein	dcd2B
-1.84529	-1.81435	0.437848	0.654024	2.56777	24.9361	25.5198	0.000202396	0.000719329	DDB_G0272550	Oligopeptide transporter Slc15A	slc15A					KO: decreased macropinocytosis |decreased growth rate | increased rate of autophagy
-0.17505	-2.25648	-2.59531	2.46639	2.56045	19.3281	9.23675	0.00533674	0.00869641	DDB_G0289073	Contact site A protein	csaA	GPI				KO: decreased cell-cell adhesion | increased cell-substrate adhesion | delayed aggregation | decreased culmination |decreased sporulation; OE: incresed calcium-independent cell-cell adhesion
-3.07697	-3.07212	1.88513	1.72804	2.53592	19.7431	21.0734	0.000386927	0.00113804	DDB_G0289339	Putative mediator complex subunit 21	med21
-1.71489	-3.34351	0.657294	1.86547	2.53564	22.2966	23.1496	0.00028191	0.000909993	DDB_G0284601	Casein kinase II subunit beta (CK II beta)	csnk2b
-2.0915	-2.25677	-0.66443	2.50049	2.51221	18.336	32.7178	8.59631e-05	0.00039708	DDB_G0279351	Uncharacterized protein	NA
-3.04439	-2.29863	-1.11696	3.96416	2.49581	19.7802	75.0186	4.51119e-06	7.41658e-05	DDB_G0275515	Asparagine synthetase	asnB
-3.70266	-3.67339	2.67104	2.21627	2.48874	21.2342	57.6361	1.16355e-05	0.000123515	DDB_G0283125	N-terminal delta endotoxin domain-containing protein	uduD1
-0.531948	-1.73475	-2.1487	1.95259	2.46281	19.1561	13.1201	0.00181731	0.00364514	DDB_G0281465	Uncharacterized protein	NA
-0.715958	-2.00951	-2.89531	3.17183	2.44895	19.2257	25.1236	0.000213494	0.000745243	DDB_G0289345	PWWP domain-containing protein	NA
-5.35702	-1.02234	2.42986	1.51883	2.43067	21.4593	73.3831	4.8847e-06	7.745e-05	DDB_G0292996	Ras-like protein rasD	rasD			pstAO	upper cup	KO: aberrant phototaxis | aberrant thermotaxis
-2.55298	-3.21434	1.66934	1.66946	2.42852	19.845	9.07992	0.00561459	0.00904885	DDB_G0278709	Yip1 domain-containing protei n	NA
-1.87692	-1.65134	0.313539	0.792316	2.42241	19.0046	2.21979	0.162808	0.175221	DDB_G0281979	eIF 4E domain-containing protein	NA
-5.72502	0.718233	2.4205	0.184322	2.40197	23.0976	3.98442	0.0500043	0.0592551	DDB_G0288347	H/ACA ribonucleoprotein complex subunit 3	nola3
-1.80731	-1.92625	0.723922	0.629934	2.37971	24.4618	16.2195	0.000919798	0.00215721	DDB_G0281865	Alcohol dehydrogenase class 3	adh5
-1.46014	-1.86875	0.517334	0.435035	2.37652	20.0137	5.34729	0.0243839	0.0316246	DDB_G0290427	alpha/beta hydrolase-1 domain-containing protein	NA
-2.8269	-0.763519	-1.11829	2.33702	2.37168	19.499	14.1616	0.00142532	0.00302317	DDB_G0284683	Uncharacterized protein	NA	+TM
-1.01207	-3.88703	0.886763	1.65715	2.35518	20.8357	54.128	1.45631e-05	0.000137192	DDB_G0290279	Diacylglycerol O-acyltransferase 2	dgat2					KO (double dgst1/dgat2): aberrant endoplasmic reticulum membrane organization | abolished lipid droplet formation | decreased growth rate | increased sporulation
-1.40343	-0.536047	-2.88632	2.48961	2.33618	20.1532	8.25209	0.00742804	0.0113231	DDB_G0293210	Sphingomyelinase B	sgmB
-6.21006	-3.62945	4.10593	3.40007	2.33351	21.7917	74.3506	4.6592e-06	7.46632e-05	DDB_G0280689	IPT/TIG domain-containing protein, Tiger protein B1	tgrB1	+TM				KO: decreased cell motility | decreased / delayed sporulation | development arrests at loose mound stage
-1.59352	-3.72074	0.533804	2.45388	2.32657	22.2263	50.4478	1.87173e-05	0.000155793	DDB_G0278799	Luc7-like protein (Protein CROP homolog)	crop
-2.2974	-3.09145	-3.73003	6.80417	2.31471	20.3373	35.8137	6.27187e-05	0.000321299	DDB_G0274265	Uncharacterized protein	NA
-2.14905	-5.15721	-1.10904	6.10357	2.31172	21.5784	27.8973	0.000149167	0.000585615	DDB_G0288711	IPT/TIG domain-containing protein	tgrM1	+TM
-1.43635	-1.36222	-2.89877	3.42406	2.27329	20.212	13.5568	0.00163812	0.00335446	DDB_G0269742	Phosphatidate cytidylyltransferase	cdsA
-1.31196	-2.81916	-1.24107	3.12932	2.24287	28.9516	37.4613	5.35798e-05	0.000293159	DDB_G0269138	14-3-3-like protein	fttB					RNAi: aberrant cytokinesis | aberrant cytoskeleton organization | decreased chemotaxis to cAMP | decreased growth rate | delayed development | increased number of mound tips
-4.66083	-2.66633	2.79016	2.29511	2.24189	21.0952	4.4192	0.0391793	0.0477856	DDB_G0268026	Transmembrane protein	NA
-3.64539	-1.43788	0.330917	2.52008	2.23227	20.2614	39.0955	4.61216e-05	0.000271484	DDB_G0271162	Uncharacterized protein	NA
-1.19434	-1.17968	0.24925	-0.105752	2.23052	18.5241	2.76372	0.108958	0.121055	DDB_G0267300	DIRS ORF1/ORF2 fusion fragment	NA
-2.82887	-2.07993	-0.100816	2.7964	2.2132	25.8973	45.5178	2.69661e-05	0.000194832	DDB_G0274661	Anthrone oxygenase family domain-containing protein	NA
-2.71939	-0.0253654	-1.08977	1.63971	2.19481	21.6406	39.855	4.31045e-05	0.000261631	DDB_G0271788	U5 snRNP 40 kDa protein	wdr57
-2.83582	-3.99253	2.40947	2.23101	2.18787	21.418	12.4817	0.00212647	0.00411319	DDB_G0280451	Galactose-binding domain-containing protein	NA
-2.35487	-1.27065	-0.685477	2.12863	2.18236	19.1594	15.4032	0.00108767	0.002444	DDB_G0293128	DOP1 N-terminal domain-containing protein	NA
-1.87031	-1.06108	-3.71927	4.52416	2.12651	19.7156	74.6496	4.59221e-06	7.41658e-05	DDB_G0283691	FNIP repeat-containing protein	NA
-1.67784	-0.683267	-2.37685	2.69003	2.04792	19.369	13.8524	0.00152944	0.00319586	DDB_G0286051	RNA polymerase-associated protein LEO1	leo1
-2.71314	-3.61828	3.76926	0.521299	2.04086	21.0424	27.8091	0.000150801	0.000590304	DDB_G0271820	Short-chain dehydrogenase/reductase family protein	NA
-1.85574	-2.44785	0.0808105	2.20824	2.01453	19.9635	8.62239	0.00653699	0.0102244	DDB_G0269914	Tripeptidyl-peptidase 1 (TPP-1)	tpp1					KO: aberrant cell morphology | increased autophagic cell death | precocious development | decreased sporulation; AS: aberrant sorocarp development
-2.21591	-1.63316	-1.83184	3.66742	2.0135	20.2029	28.9513	0.000131288	0.000534334	DDB_G0289669	Tetratricopeptide repeat protein	NA
-2.35235	-3.54818	1.21233	2.6903	1.9979	23.2877	26.3039	0.000182508	0.000667613	DDB_G0292326	Aminomethyltransferase, mitochondrial	gcvT
-1.40135	-1.28686	0.04843	0.675457	1.96432	20.6017	2.83239	0.103845	0.115803	DDB_G0284359	Polyhydroxybutyrate depolymerase	phaZ
-2.46042	-3.36839	-0.508005	4.38677	1.95005	20.6991	41.2776	3.80962e-05	0.0002403	DDB_G0279705	Saposin B-type domain-containing protein	aplE
-2.43656	-4.10335	1.8007	2.82864	1.91058	21.3419	59.7548	1.02247e-05	0.000116089	DDB_G0280565	Calponin-homology (CH) domain-containing protein	NA
-1.85647	-2.60043	0.926789	1.64406	1.88606	19.5738	7.66366	0.00918618	0.0135491	DDB_G0291708	Translation factor GUF1 homolog, mitochondrial	guf1
-2.45758	-0.481354	-0.717669	1.80502	1.85158	19.2581	2.88062	0.100432	0.112219	DDB_G0293554	Splicing factor 1	sf1
-1.60151	-0.291639	-1.48264	1.5452	1.83059	20.6735	5.18773	0.0263478	0.0337441	DDB_G0284947	Cytochrome b-c1 complex subunit Rieske, mitochondrial	ucr
-2.35782	-1.6923	0.284828	1.98035	1.78494	23.1285	17.1102	0.000772352	0.00188954	DDB_G0277371	Polyadenylate-binding protein	pabpn1
-1.99143	-0.242954	-1.90976	2.36344	1.7807	19.0864	4.97825	0.0292398	0.0369392	DDB_G0283751	Mitochondrial substrate carrier family protein M (Solute carrier family 25 member 32 homolog)	mcfM
-1.36492	-1.62099	-1.40718	2.62348	1.76961	19.9498	23.5025	0.000267828	0.000877114	DDB_G0282409	Bromodomain-containing protein	NA
-3.16365	-1.8128	-1.38605	4.62711	1.73539	20.1476	11.0334	0.003119	0.0056045	DDB_G0288419	GIY-YIG domain-containing protein	NA
-2.48717	0.343771	-2.0373	2.46661	1.71408	20.1686	58.5527	1.09967e-05	0.000119034	DDB_G0276099	Uncharacterized protein	NA
-2.74765	-3.35763	2.97879	1.45079	1.6757	20.8248	9.12916	0.00552542	0.00893071	DDB_G0289473	Calcium-transporting ATPase (EC 7.2.2.10)	NA
-3.42927	-4.75859	3.32275	3.19012	1.67499	23.2028	59.6964	1.02606e-05	0.000116089	DDB_G0290009	Sepiapterin reductase	spr					KO: decreased growth rate, decreased spore germination
-2.17674	-2.18185	0.430516	2.2591	1.66897	20.0077	10.8153	0.00331595	0.00587169	DDB_G0292554	ABC transporter B family member 5 (ABC transporter ABCB.5)	abcB5
-3.89469	-1.39989	0.949598	2.67903	1.66596	24.926	19.4666	0.000504325	0.00137969	DDB_G0277083	N-terminal delta endotoxin domain-containing protein	uduD2
-2.32174	-1.07049	0.408306	1.32188	1.66204	21.5635	4.10817	0.0465765	0.0557803	DDB_G0274887	Thioredoxin domain-containing protein	NA	+TM
-1.86591	-1.764	-1.97278	3.97975	1.62294	23.8022	22.7263	0.000300065	0.000947937	DDB_G0273743	40S ribosomal protein S30	rps30
-2.00861	-1.82451	-2.92289	5.15618	1.59983	19.0693	25.7431	0.000196463	0.000705481	DDB_G0278881	Manose-6-phosphate receptor domain-containing protein	NA
-1.34861	-4.5344	2.17198	2.11184	1.5992	26.2729	78.1363	3.89418e-06	6.90373e-05	DDB_G0277635	40S ribosomal protein S27	rps27
-3.32491	-3.17521	2.23889	2.67457	1.58667	20.8467	11.7043	0.00259918	0.00481651	DDB_G0288919	PA14 domain-containing protein	psiI	+TM
-2.39	-1.05505	0.377374	1.4886	1.57909	18.7578	13.1463	0.00180586	0.00362702	DDB_G0269732	DnaJ homolog subfamily C member 1	NA
-3.12509	-0.49983	0.756617	1.30703	1.56127	23.7621	20.1758	0.000447613	0.00126291	DDB_G0286299	Uncharacterized protein	NA
-1.92207	-0.950516	-1.67549	3.04546	1.50262	19.6583	4.5968	0.0356146	0.0439016	DDB_G0275385	Putative prolyl hydroxylase alpha subunit	NA
-0.833468	-5.35611	1.00147	3.69106	1.49705	22.9653	13.1715	0.00179497	0.00361196	DDB_G0287291	Interaptin	abpD					KO: decreased cell-cell adhesion | aberrant sorocarp development | delayed development | decreased spore germination
-5.051	-1.02425	2.52711	2.05216	1.49598	23.3095	18.7217	0.000574079	0.00151262	DDB_G0285159	Dolichyl-diphosphooligosaccharide--protein glycosyltransferase subunit STT3 (Oligosaccharyl transferase subunit STT3) (EC 2.4.99.18)	stt3
-6.42723	0.478707	2.21722	2.2471	1.4842	23.1767	78.7291	3.78923e-06	6.76184e-05	DDB_G0277827	Calfumirin-1 (CAF-1)	cafA
-1.09596	-1.37661	-2.11606	3.10743	1.4812	19.5967	11.3688	0.00284411	0.00519134	DDB_G0283907	cAMP-dependent protein kinase catalytic subunit	pkaC					KO: aberrant actin and myosin filament organization | abolished chemotaxis to cAMP | increased cellular thermotolerance; OE (various promoters): precocious or arrested development | aberrant sorocarp development | aberrant fruiting body morphogenesis
-2.5649	-0.368742	-0.0581265	1.53004	1.46173	19.9568	4.2161	0.043825	0.0528364	DDB_G0269882	Lipocalin/cytosolic fatty-acid binding domain-containing protein	NA
-0.0645314	-4.84984	1.26934	2.20568	1.43935	23.0355	81.1328	3.39873e-06	6.62367e-05	DDB_G0271512	tRNA (adenine(58)-N(1))-methyltransferase catalytic subunit	trmt6
-3.05635	-2.6179	0.419004	3.85639	1.39885	20.1561	63.5237	8.21058e-06	0.000102301	DDB_G0274893	Uncharacterized protein	NA
-1.26853	-1.42937	-2.06321	3.4118	1.34931	20.1831	8.03227	0.00803033	0.0120817	DDB_G0269872	Probable tetraspanin tspB	tspB
-1.46148	-0.0851909	-1.75151	2.01416	1.28402	18.9644	4.47491	0.0380146	0.0465162	DDB_G0283573	Translocase of outer mitochondrial membrane	tom20
-1.24374	-3.19294	2.02234	1.15574	1.2586	19.2545	12.416	0.00216198	0.00416043	DDB_G0278259	Alpha-mannosidase B	manB
-1.7498	-0.0889685	-2.1012	2.70566	1.23432	18.998	7.79637	0.00874715	0.0129952	DDB_G0286133	Uncharacterized protein	NA
-2.46627	-0.160772	0.379934	1.02528	1.22183	19.5768	2.64937	0.118186	0.130279	DDB_G0276337	Medium-chain acyl-CoA ligase	NA
-0.523779	-4.5901	0.883681	3.04667	1.18353	23.5175	20.2458	0.000442462	0.00125242	DDB_G0288933	Cytidine deaminase	cda
-1.53626	-1.56739	-1.86126	3.78626	1.17865	19.5989	9.94717	0.00427571	0.00722458	DDB_G0280307	Beta-lactamase-like protein 2	NA
-1.58108	-3.94922	2.10399	2.24828	1.17802	24.1597	65.4236	7.38571e-06	9.75304e-05	DDB_G0288011	Methyltransferase type 11 domain-containing protein	NA
-1.21486	-1.90274	-1.21436	3.18474	1.14722	19.5837	5.38864	0.0239053	0.0310576	DDB_G0286663	Carbohydrate binding domain CBM49-containing protein extracellular matrix protein C	ecmC			pst
-3.56792	-1.55862	0.0129974	4.06643	1.04712	21.6343	5.44287	0.0232956	0.0303442	DDB_G0273611	DNA repair protein RAD51 homolog	rad51
-1.14479	-3.04929	1.28131	1.87936	1.03341	21.1315	10.7846	0.00334491	0.00590897	DDB_G0292248	Uncharacterized protein	NA			pstO	upper cup
-2.4125	-2.32475	0.791895	2.92991	1.01545	20.007	47.7445	2.27648e-05	0.000176134	DDB_G0286185	Guanine nucleotide-binding protein alpha-5 subunit (G alpha-5)	gpaE
-3.25709	-2.2032	-1.54528	6.02153	0.984037	20.6088	39.0964	4.61177e-05	0.000271484	DDB_G0287529	Uncharacterized protein	NA
-2.3398	-2.01793	-2.04793	5.42578	0.979873	19.5927	19.7916	0.000477269	0.00132418	DDB_G0270294	Carbohydrate binding domain CBM49-containing protein	NA
-2.0715	-1.3681	0.938133	1.53546	0.966005	20.8246	6.99212	0.0118906	0.0168535	DDB_G0285943	Seven transmembrane domain protein	NA
-2.22037	-2.98353	-1.57742	5.82456	0.956746	19.2477	19.0307	0.000543743	0.00145569	DDB_G0288745	Transmembrane protein	NA
-4.05262	-1.08515	1.26633	2.98268	0.888754	23.7095	48.3249	2.18087e-05	0.000171088	DDB_G0279413	cAMP-dependent protein kinase regulatory subunit	pkaR					KO: aberrant cell morphology | decreased cell motility | aberrant chemotaxis to cAMP | aberrant extracellular cAMP signaling pathway | abolished stream development |decreased fruiting body size |decreased spore germination | precocious sporulation
-2.52475	-3.15481	-1.60099	6.41631	0.864239	19.9496	26.0071	0.000189732	0.000685922	DDB_G0279119	Uncharacterized protein	NA
-3.52851	-1.92754	2.29159	2.3116	0.852862	18.6908	41.9597	3.59569e-05	0.000234643	DDB_G0270826	ABC transporter domain-containing protein	abcG22
-4.17255	-1.18243	1.24989	3.26815	0.836951	21.0789	8.56162	0.00667354	0.0103767	DDB_G0273989	Uncharacterized protein	NA	+TM
-2.69684	-5.33404	3.87997	3.36371	0.787194	22.4351	98.9843	1.65213e-06	4.86244e-05	DDB_G0280047	Yellow mounds protein A / eIF4-gamma middle domain-containing protein	yelA					KO: aberrant aggregation, slug migration and culmination | aberrant/precocious sporulation |aberrant spore morphology
-2.74379	-0.80737	-1.76446	4.69111	0.624505	19.8697	16.3945	0.000888185	0.00209837	DDB_G0292218	Carbohydrate binding domain CBM49-containing protein	st15			pstO
-4.45249	-2.68307	-1.31693	7.86263	0.589862	20.9403	17.9779	0.000656401	0.00167466	DDB_G0291818	Uncharacterized protein	NA
-3.02056	-1.37989	2.33778	1.47307	0.589597	26.7774	33.9825	7.53309e-05	0.000361251	DDB_G0276969	Carboxylic ester hydrolase	D2B					KO: aberrant chemotaxis to cAMP
-4.39109	-4.35024	3.62849	4.54544	0.56741	21.492	34.8144	6.92362e-05	0.000343803	DDB_G0280053	Oxysterol-binding protein 1 (OSBPa)	osbA			pstO		KO: increased slug migration | precocious development
-1.85536	-2.07532	1.5093	1.9699	0.45148	24.9556	36.6813	5.76791e-05	0.000305564	DDB_G0292294	Uroporphyrinogen decarboxylase	hemE
-1.85829	-0.810282	-4.05888	6.29416	0.433284	20.4695	17.7376	0.000686165	0.00172826	DDB_G0291476	Esterase/lipase/thioesterase domain-containing protein	NA
-3.28061	-0.0181487	0.750265	2.12672	0.421779	19.7535	9.06162	0.0056482	0.00909325	DDB_G0277269	P-type ATPase	ionA			pstAB; pstA	upper cup
-4.02183	-3.46714	3.29879	3.87654	0.313643	20.5523	28.1847	0.000144001	0.000571812	DDB_G0288245	Cyclic AMP-inducible protein BP74	cigA
-1.62534	-2.42676	-1.697	5.47011	0.278989	19.6068	21.2781	0.000374576	0.00110895	DDB_G0282101	Pet127 domain-containing protein	NA
-4.08308	-0.130863	1.2007	2.74344	0.269811	20.8953	56.4288	1.25508e-05	0.000127308	DDB_G0281229	SAP DNA-binding domain-containing protein	pnkp
-3.31393	-4.41313	3.53133	3.9388	0.256926	21.4954	12.1958	0.00228657	0.00434632	DDB_G0284449	Phospholipase B-like protein D	plbD
-2.77135	0.222451	0.7508	1.67779	0.120308	24.2219	29.1688	0.000127943	0.00052659	DDB_G0271866	3-hydroxybutyryl-CoA dehydratase-like protein, mitochondrial	NA
-3.76288	-0.785531	1.76665	2.67513	0.106622	20.3223	6.58024	0.0140584	0.0194725	DDB_G0287459	Putative ArfGEF SecG	secG					KO: decreased cell-substrate adhesion | decreased chemotaxis rate
-5.36031	1.47452	2.26204	1.69668	-0.072922	22.51	63.2044	8.36048e-06	0.000103143	DDB_G0289393	PA14 domain-containing protein	psiH	+TM				3	5.61348	0.454331	383	+TM					contains a signal peptide, a PA14 (anthrax protection antigen) domain, 4 Dictyostelium (CTDC) repeats and a C-terminal transmembrane domain
-2.83011	-2.84084	0.0115051	5.88621	-0.226765	21.3055	12.8997	0.00191715	0.00379135	DDB_G0289329	Des-methyl DIF-1 methyltransferase	dmtA					KO: aberrant fruiting body morphogenesis | decreased lower cup size | decreased outer basal disc size | decreased prestalk cell differentiation | decreased standing slug | delayed development of tipped mound
-1.39731	-4.14382	-2.39208	8.4624	-0.5292	20.2476	132.172	5.75627e-07	4.05008e-05	DDB_G0286023	Elongation factor 1b-related protein	NA
-4.66419	0.196911	2.32681	2.67963	-0.539162	22.1355	74.066	4.72415e-06	7.54356e-05	DDB_G0289523	Coatomer complex subunit zeta	copZb
-3.61012	-1.2738	1.30621	4.54705	-0.969333	19.3973	18.4245	0.000605298	0.00156917	DDB_G0292520	Uncharacterized protein	NA
-1.66922	-4.13287	0.515802	6.47942	-1.19312	20.3079	4.96169	0.0294851	0.0371805	DDB_G0287219	Calmodulin-binding protein CaM-BP15	NA
-3.51988	-4.30347	0.989488	8.55602	-1.72216	20.0604	17.7447	0.000685251	0.00172826	DDB_G0269702	Uncharacterized protein	NA			pstAB; pstA, pstO, stalk	lower & upper cup

## Sheet: Cluster 6
Hierarchical cluster 6 proteins sorted by ascending log fold change of abundance at the mound stage
	Nuclear pore
	Carbohydrate biosynthesis and glycoprotein metabolism
	mRNA splicing
LogFC of abundance relative to all other stages
Veg_vs_AllOthers	Agg_vs_AllOthers	Mound_vs_AllOthers	Culm_vs_AllOthers	Fruit_vs_AllOthers	AveExpr	F	P.Value	adj.P.Val	DDB_GID	Protein_names	Gene_Names
2.16736	-0.751494	-8.0636	2.98662	3.66112	22.3856	36.4721	5.88455e-05	0.000309558	DDB_G0274587	Nuclear pore protein	nup62
1.59078	1.09562	-7.65427	2.29649	2.67138	24.499	90.0004	2.33408e-06	5.64425e-05	DDB_G0268630	Spermidine synthase (SPDSY) (EC 2.5.1.16) (Putrescine aminopropyltransferase)	spsA
2.64938	1.30181	-7.36926	2.08994	1.32813	23.1294	66.4936	6.96725e-06	9.47841e-05	DDB_G0282313	Heat shock protein DnaJ family protein	NA
2.8096	2.00459	-7.30242	1.90189	0.58634	21.9389	88.0653	2.52551e-06	5.74478e-05	DDB_G0273725	SWI/SNF complex component SNF12 homolog	snf12-1; snf12-2
0.668219	-0.376136	-6.9422	2.2294	4.42072	23.0052	45.961	2.60561e-05	0.000192031	DDB_G0268218	Viral A-type inclusion protein	NA
2.64198	0.732675	-6.90906	2.00216	1.53226	23.8837	132.365	5.72558e-07	4.05008e-05	DDB_G0270152	Aminoacyl-transfer RNA synthetases class-II family profile domain-containing protein	maspS
3.85155	-0.236641	-6.86178	2.54523	0.701645	22.1588	34.107	7.43767e-05	0.000358969	DDB_G0290485	NA	dlrA
2.17541	2.0199	-6.84251	1.53485	1.11235	23.6489	88.6085	2.46982e-06	5.73279e-05	DDB_G0270116	Uncharacterized protein	NA
1.78387	2.89377	-6.76348	0.505384	1.58046	23.2852	56.8036	1.22572e-05	0.000125441	DDB_G0274657	Monothiol glutaredoxin-5, mitochondrial	grx5
4.20657	1.99218	-6.67788	1.22283	-0.743699	23.1379	195.153	1.37899e-07	3.25953e-05	DDB_G0276103	Actin binding protein	enlA
1.1546	1.6541	-6.59208	2.12252	1.66086	21.8812	26.8173	0.000170818	0.000638102	DDB_G0283007	CUE domain-containing protein	NA
3.58438	2.23537	-6.50502	1.88044	-1.19516	21.9332	48.1484	2.2094e-05	0.000173025	DDB_G0278453	Uncharacterized protein	NA
2.43496	1.58404	-6.48963	1.44832	1.02231	22.948	15.5904	0.00104596	0.00237326	DDB_G0280235	DUF1682 family protein	NA
2.22729	1.00597	-6.48901	1.74523	1.51052	22.7342	59.3823	1.04563e-05	0.000117419	DDB_G0270806	D-lactate dehydrogenase (cytochrome) (EC 1.1.2.4)	NA
2.35576	2.09867	-6.27324	0.478007	1.3408	21.5253	38.7303	4.7668e-05	0.000275241	DDB_G0290913	Mitochondrial substrate carrier family protein S (Carnitine/acylcarnitine translocase)	mcfS
1.34049	0.325792	-6.24965	2.54099	2.04238	23.0468	48.7193	2.11879e-05	0.000167679	DDB_G0349279	Transmembrane protein	NA
1.50858	3.7836	-6.23532	-0.533883	1.47702	21.8221	16.574	0.000857168	0.00204874	DDB_G0270358	UBX domain-containing protein 7 homolog	ubxd7
3.23065	1.25676	-6.23138	-0.173677	1.91764	22.4051	27.1866	0.000162992	0.000619368	DDB_G0288203	Interferon-related developmental regulator N-terminal domain-containing protein	NA
3.6072	1.6598	-5.98024	0.693964	0.0192734	21.5006	47.8912	2.25182e-05	0.000175432	DDB_G0272092	Ankyrin repeat-containing protein	NA
2.91141	2.32052	-5.97647	1.14849	-0.403937	22.1072	71.2082	5.44441e-06	8.23505e-05	DDB_G0273855	Short-chain dehydrogenase/reductase family protein	NA
2.04209	0.460317	-5.9685	1.67168	1.79441	21.5729	35.179	6.67631e-05	0.000334038	DDB_G0282539	Beta-hexosaminidase subunit A2	hexa2
1.86205	2.49242	-5.90524	0.785943	0.76482	21.4424	52.8806	1.58263e-05	0.000142235	DDB_G0288479	U6 snRNA-associated Sm-like protein LSm8	lsm8
-2.02805	-0.229783	-5.89367	2.72301	5.42849	20.7532	9.43773	0.00500564	0.00823243	DDB_G0277841	RNA polymerase II complex component	ctr9
2.15592	1.68148	-5.69765	1.7411	0.119153	22.4422	75.8588	4.33339e-06	7.26139e-05	DDB_G0292034	Mitochondrial substrate carrier family protein P (Solute carrier family 25 member 16 homolog A)	mcfP
2.93801	-0.317827	-5.64876	-1.3329	4.36148	21.6775	38.6928	4.78304e-05	0.000275422	DDB_G0270470	Uncharacterized protein	NA
-1.08504	0.0380315	-5.64383	1.80944	4.8814	20.44	41.8278	3.63584e-05	0.000236592	DDB_G0272030	CMP/dCMP-type deaminase domain-containing protein	NA
4.2306	-2.36103	-5.61358	2.50666	1.23735	20.2697	27.7756	0.000151426	0.000590367	DDB_G0349043	CTLH domain-containing protein	NA
2.23917	2.59656	-5.60878	1.45316	-0.680117	22.562	41.3451	3.78776e-05	0.0002403	DDB_G0281235	NECAP PHear domain-containing protein	NA
3.85835	1.19858	-5.54215	0.847991	-0.362763	22.3097	37.3016	5.43883e-05	0.000294772	DDB_G0289173	ADP-ribosylation factor 1 (EC 3.6.5.2)	arfA
2.30802	1.75961	-5.51932	1.32237	0.129328	22.8178	63.0826	8.41858e-06	0.000103294	DDB_G0282569	Probable splicing factor 3B subunit 3	sf3b3
1.99094	-2.4252	-5.50299	2.35523	3.58202	21.7974	50.8164	1.82386e-05	0.000153798	DDB_G0283261	Acyl-coenzyme A oxidase	acoA
2.45093	-2.3759	-5.48575	1.17115	4.23957	20.068	103.389	1.41017e-06	4.6247e-05	DDB_G0272869	Sun domain-containing protein 1	sun1
3.35271	2.97559	-5.44535	-2.34546	1.4625	20.716	27.7946	0.000151071	0.000590304	DDB_G0268628	Pyridoxal kinase (EC 2.7.1.35)	pykA
1.54782	0.884015	-5.43645	1.46593	1.53868	21.6068	12.7998	0.00196475	0.00387358	DDB_G0288719	Sec1 family domain-containing protein 1 homolog	scfd1
0.597016	3.14391	-5.28936	1.66122	-0.11279	25.3057	31.9272	9.35878e-05	0.000422694	DDB_G0281067	Uncharacterized transmembrane protein DDB_G0281067	NA
1.08034	0.484324	-5.28168	1.04215	2.67487	21.7531	115.367	9.45842e-07	4.43659e-05	DDB_G0291145	Peptide-methionine (R)-S-oxide reductase (EC 1.8.4.12)	msrB
4.75173	-4.28766	-5.258	2.73945	2.05447	23.0359	23.1576	0.000281578	0.000909993	DDB_G0279933	NA	NA
1.33405	1.26855	-5.23848	1.72142	0.914463	21.5404	30.0774	0.000115084	0.00048889	DDB_G0268716	Putative U6 small nuclear ribonucleoparticle-associated protein	lsm5
1.88339	-0.922801	-5.18678	1.52352	2.70267	21.8405	14.1076	0.00144285	0.00305174	DDB_G0268024	Type-1 histone deacetylase 1 (DdHdaA) (EC 3.5.1.98)	hdaA
0.387912	1.82421	-5.17845	1.6842	1.28213	20.5816	27.6414	0.000153967	0.000595117	DDB_G0275583	Phosphatidylethanolamine-binding protein PEBP	NA
4.02314	0.893152	-5.17351	2.06944	-1.81221	23.9374	21.5213	0.000360544	0.00108154	DDB_G0285399	NADH-cytochrome b5 reductase 1 (EC 1.6.2.2)	cyb5r1
1.6278	1.65235	-5.15974	1.57613	0.303462	21.2658	25.5329	0.000202042	0.000718638	DDB_G0281641	DNA polymerase delta subunit 2	polD2
3.33988	-0.194274	-5.157	2.10537	-0.0939776	22.0367	35.3045	6.59378e-05	0.000331427	DDB_G0274559	Uridine-cytidine kinase B (EC 2.7.1.48) (Cytidine monophosphokinase B) (Uridine monophosphokinase B)	udkB
1.9764	2.49276	-5.14821	1.59488	-0.915826	25.0416	102.739	1.4429e-06	4.6247e-05	DDB_G0269708	WH2 domain-containing protein	NA
2.83424	2.17281	-5.14671	0.649128	-0.509467	21.455	79.3931	3.67592e-06	6.71699e-05	DDB_G0279909	Lipoxygenase domain-containing protein	lipA
1.52416	0.977122	-5.13766	0.738078	1.8983	21.2041	9.89771	0.00434039	0.0073174	DDB_G0277471	Proteasomal ATPase-associated factor 1	paaf1
-0.136708	-1.03995	-5.11724	2.75926	3.53464	21.3157	110.359	1.11195e-06	4.44957e-05	DDB_G0278769	Cleavage stimulation factor 50 kDa subunit	cstf1
2.43239	0.748275	-5.09672	2.29865	-0.382594	22.1974	22.1301	0.000328228	0.00101391	DDB_G0286755	Dihydrofolate reductase (EC 1.5.1.3)	NA
1.74667	2.34665	-5.09398	1.79642	-0.795754	23.9895	51.1779	1.7784e-05	0.000151546	DDB_G0279663	SAP DNA-binding domain-containing protein	NA
4.47857	1.39886	-5.08196	0.719178	-1.51466	22.3249	91.4993	2.1983e-06	5.49942e-05	DDB_G0290085	Uncharacterized protein	NA
2.118	2.38566	-5.0809	-0.351292	0.928528	22.7196	18.3725	0.000610989	0.00157848	DDB_G0283035	Oxysterol-binding protein 7 (OSBPg)	osbG
1.31109	-0.0289635	-5.06455	1.70538	2.07705	23.082	61.7109	9.10962e-06	0.000108086	DDB_G0279965	NAD-dependent epimerase/dehydratase family protein	NA
3.40618	2.33286	-5.03311	-0.355147	-0.350775	21.364	35.968	6.17825e-05	0.000319778	DDB_G0289571	Calmodulin	NA
1.9325	1.33768	-5.00864	-0.41792	2.15637	21.2192	32.8087	8.51377e-05	0.000394825	DDB_G0269182	Phosphatidylinositol transfer protein 3 (CRAL-TRIO domain-containing protein pitC) (Random slug protein 5)	pitC rsc5
4.23924	-3.11435	-4.97629	3.3636	0.487792	21.7764	108.461	1.18451e-06	4.44957e-05	DDB_G0284999	Uncharacterized protein	NA
1.66787	3.90658	-4.97146	-0.970891	0.367891	22.0857	15.3463	0.00110077	0.00246361	DDB_G0286507	RNA-binding region RNP-1 domain-containing protein	NA
2.87951	1.10315	-4.95797	0.895616	0.079698	21.9858	32.7889	8.53168e-05	0.000395249	DDB_G0272354	Transcription elongation factor spt6	spt6
2.30314	-0.392884	-4.90183	0.966873	2.0247	20.9761	34.071	7.46507e-05	0.00035912	DDB_G0275979	THO complex subunit 7 homolog	thoc7
3.56455	-0.509808	-4.88749	1.14323	0.689525	21.3181	13.2159	0.00177595	0.00358293	DDB_G0283481	IPT/TIG domain-containing protein	NA
1.01347	2.74326	-4.87872	1.77609	-0.654104	22.1908	16.8124	0.000818064	0.00197308	DDB_G0277497	1-aminocyclopropane-1-carboxylate oxidase (ACC oxidase) (Ddaco) (EC 1.14.17.4) (Ethylene-forming enzyme) (EFE)	aco
4.07478	-1.09065	-4.84194	2.79212	-0.934311	19.4723	39.3973	4.48916e-05	0.000267037	DDB_G0288749	Probable serine/threonine-protein kinase abkA (EC 2.7.11.-)	abkA
0.318555	1.86978	-4.8331	-0.774729	3.41949	21.9051	10.9724	0.00317256	0.00568712	DDB_G0274371	Phenylalanine--tRNA ligase, mitochondrial (EC 6.1.1.20) (Phenylalanyl-tRNA synthetase) (PheRS)	mpheS
1.14457	-2.04835	-4.83256	2.80625	2.93009	20.3949	18.9943	0.00054721	0.00146063	DDB_G0280997	Zinc-containing alcohol dehydrogenase	NA
2.20301	0.275216	-4.82853	1.97166	0.378644	20.8385	38.8285	4.72457e-05	0.000274764	DDB_G0287839	Adenylate kinase	NA
1.70017	1.88079	-4.8063	1.1509	0.0744482	20.9281	9.83203	0.00442822	0.0074284	DDB_G0293946	Succinate dehydrogenase assembly factor 2, mitochondrial (SDH assembly factor 2) (SDHAF2)	NA
2.20709	-1.222	-4.79125	1.61449	2.19167	22.6358	6.13471	0.0169986	0.0230348	DDB_G0283393	Large ribosomal subunit protein P2 (60S acidic ribosomal protein P2)	rplp2
1.99411	1.86582	-4.78388	-1.58586	2.5098	20.2733	8.19553	0.00757738	0.011504	DDB_G0271738	Tubulin gamma chain (Gamma-tubulin)	tubC
3.10984	1.18358	-4.78341	0.658286	-0.168296	23.6414	51.6641	1.7195e-05	0.00014977	DDB_G0269226	Cycloartenol synthase (EC 5.4.99.8) (2,3-epoxysqualene--cycloartenol cyclase) (Oxidosqualene cyclase)	cas1
2.63344	-1.43213	-4.76477	2.28835	1.2751	20.8798	22.2474	0.000322432	0.00100095	DDB_G0269186	Gamma-soluble NSF attachment protein (N-ethylmaleimide-sensitive factor attachment protein gamma)	snpC
0.0533002	0.853332	-4.71099	-0.534428	4.33878	21.2007	102.438	1.45838e-06	4.6247e-05	DDB_G0278497	PPM-type phosphatase domain-containing protein	NA
1.29595	2.20803	-4.68963	-1.89478	3.08043	19.5779	27.1269	0.000164225	0.00062106	DDB_G0282611	DNA/pantothenate metabolism flavoprotein C-terminal domain-containing protein	NA
3.68436	1.43672	-4.66121	-0.634016	0.174153	20.3549	72.5794	5.08263e-06	7.98137e-05	DDB_G0271894	Uncharacterized protein	NA
0.631547	0.710035	-4.63295	-1.42316	4.71452	20.9881	9.68804	0.00462878	0.00772836	DDB_G0282233	Uncharacterized protein	NA
1.50321	2.29191	-4.5915	-3.17518	3.97156	21.1888	44.5894	2.9007e-05	0.000202196	DDB_G0268988	NA	NA
1.3312	2.46106	-4.55315	1.00901	-0.248131	22.2558	14.9615	0.00119482	0.00263094	DDB_G0284039	Protein phosphatase 1 regulatory subunit pprA	pprA
3.46015	-1.14486	-4.55144	2.40944	-0.173297	22.7405	22.9417	0.000290644	0.00093151	DDB_G0286131	J domain-containing protein	NA
1.15597	-1.16514	-4.50068	2.67096	1.83889	20.5463	4.11943	0.0462794	0.0554688	DDB_G0267526	J domain-containing protein	NA
0.202783	0.131031	-4.47203	1.22541	2.91281	19.5305	24.363	0.000237049	0.000803795	DDB_G0280577	Uncharacterized protein	NA
2.90242	-2.03054	-4.46383	1.405	2.18695	20.5515	22.0249	0.00033354	0.00102422	DDB_G0284897	Probable serine/threonine-protein kinase abkD (EC 2.7.11.-)	abkD
0.706283	-2.0295	-4.45836	2.56503	3.21655	20.7729	17.4178	0.000728478	0.00179843	DDB_G0283085	cAMP-regulated D2 protein	D2
-0.818103	-0.235952	-4.43716	2.5693	2.92192	21.2581	4.19424	0.0443655	0.053388	DDB_G0274249	Uncharacterized protein	NA
-0.546403	2.87567	-4.41022	0.840432	1.24052	22.722	8.64671	0.00648333	0.0101687	DDB_G0273741	Exonuclease domain-containing protein	rexo2-1; rexo2-2
1.95705	0.522589	-4.37829	2.29529	-0.396643	20.9067	17.4417	0.000725206	0.00179304	DDB_G0286929	2'-phosphotransferase (EC 2.7.1.160)	NA
1.11691	-4.18982	-4.36624	3.78227	3.65688	25.4112	159.051	2.92245e-07	3.40669e-05	DDB_G0280345	SGTA homodimerisation domain-containing protein	sgtA
4.72151	1.83863	-4.36187	-0.686017	-1.51225	19.7629	11.5361	0.00271849	0.00500669	DDB_G0290417	Chitinase domain-containing protein 1	chid1
2.63017	-1.33588	-4.34737	0.894028	2.15906	20.541	36.7104	5.75192e-05	0.000305564	DDB_G0269502	Uncharacterized protein	NA
1.24082	-1.7365	-4.34371	1.63386	3.20552	21.299	30.7713	0.000106351	0.000463151	DDB_G0291966	RNA-binding region RNP-1 domain-containing protein	NA
1.54823	0.908919	-4.33652	1.52406	0.355319	24.2807	51.7991	1.70359e-05	0.000149092	DDB_G0276039	Small ribosomal subunit protein mS41	NA
1.86806	-0.690633	-4.27926	1.86804	1.23379	23.3105	37.2136	5.48402e-05	0.000296453	DDB_G0291163	Nucleoporin 155	nup155
1.56747	-3.65217	-4.25796	4.62405	1.71861	21.5631	31.2968	0.000100292	0.000446701	DDB_G0290197	Calcium-binding EF-hand domain-containing protein	NA
3.82599	-0.738088	-4.23234	2.3946	-1.25016	21.7389	79.9429	3.58531e-06	6.69902e-05	DDB_G0278327	Uncharacterized protein	NA
4.88878	-3.07831	-4.21472	1.77761	0.626642	20.1618	14.6307	0.00128396	0.00278366	DDB_G0293828	ATPase domain-containing protein	NA
0.6667	3.20592	-4.19532	0.535327	-0.212633	27.0738	40.4773	4.08166e-05	0.000250405	DDB_G0288481	GTP cyclohydrolase 1 (EC 3.5.4.16) (GTP cyclohydrolase I) (GTP-CH) (GTP-CH-I)	gchA
3.41813	0.616709	-4.19167	0.916635	-0.759804	21.0765	18.8031	0.000565883	0.00149716	DDB_G0270220	Calponin-homology (CH) domain-containing protein	NA
3.48742	-1.77514	-4.1785	2.51079	-0.0445699	20.0787	11.8303	0.00251409	0.00468971	DDB_G0287445	Vacuolar protein sorting-associated protein 51 homolog (Protein fat-free homolog)	vps51
2.20986	0.229957	-4.13915	2.09073	-0.391402	21.2149	60.3663	9.85836e-06	0.000113011	DDB_G0271358	Uncharacterized protein	NA
0.152637	1.60048	-4.13417	1.94659	0.434454	21.7203	27.6637	0.000153541	0.000593981	DDB_G0284975	Uncharacterized protein	tpsB
4.34938	0.308045	-4.11745	0.567109	-1.10708	22.2969	10.9185	0.00322084	0.00574167	DDB_G0274809	Mitochondrial-processing peptidase subunit alpha-1 (Alpha-MPP) (Ddalpha-MPP) (Inactive zinc metalloprotease alpha-1)	mppA1
1.3291	1.89232	-4.09342	2.21523	-1.34323	21.1144	35.5045	6.46488e-05	0.000328663	DDB_G0294050	Small ribosomal subunit protein uS2m (Ribosomal protein S2, mitochondrial) (MRP-S2) (S2mt)	mrps2
-0.61612	-0.943852	-4.07998	2.17466	3.46528	20.1981	17.7376	0.000686159	0.00172826	DDB_G0277955	Nuclear pore complex protein nup43 (Nucleoporin nup43)	nup43
1.28471	0.698935	-4.07807	1.07842	1.01601	20.585	57.4392	1.17789e-05	0.000123515	DDB_G0276855	WD40 repeat-containing protein SMU1	NA
1.18368	0.532004	-4.07226	1.39575	0.960834	21.2235	11.335	0.00287042	0.00522876	DDB_G0272676	Probable splicing factor 3A subunit 1	sf3a1
1.09605	-1.9118	-4.03734	2.25222	2.60087	21.4224	102.907	1.43432e-06	4.6247e-05	DDB_G0270104	Probable NADH dehydrogenase (EC 7.1.1.2)	NA
4.82631	0.306127	-4.03318	-0.640934	-0.458318	19.4885	10.0853	0.00410136	0.00697185	DDB_G0267384	Cullin-2 (CUL-2) (Cullin-B)	culB
1.28452	3.91136	-4.01176	-2.89202	1.7079	21.072	30.8245	0.000105717	0.000461732	DDB_G0269344	WD40 repeat-containing protein	NA
2.35729	2.01598	-4.01104	-0.31682	-0.0454086	20.5865	13.6782	0.00159233	0.00328911	DDB_G0292852	AFG1-like ATPase family protein	NA
2.89376	1.51851	-3.98535	0.0583601	-0.485283	25.5979	32.5136	8.78544e-05	0.00040286	DDB_G0281153	Eukaryotic translation initiation factor 3 subunit H (eIF3h)	eif3H
-0.00163139	1.93414	-3.95872	1.38797	0.638238	23.0856	50.9623	1.80534e-05	0.000152879	DDB_G0269282	ATP-dependent protease subunit HslV	NA
3.01943	-0.479243	-3.94231	1.0603	0.341825	20.4582	15.5152	0.00106247	0.00240055	DDB_G0285759	methionine--tRNA ligase (EC 6.1.1.10)	mmetS
1.42671	0.867073	-3.92997	0.234079	1.4021	21.3998	26.0744	0.000188062	0.000682388	DDB_G0269910	SH3 domain-containing protein	NA
0.305547	1.63116	-3.91529	1.2578	0.720786	20.6855	47.8583	2.25731e-05	0.000175556	DDB_G0277977	Pre-mRNA-splicing factor SYF1 (Protein XAB2 homolog)	xab2
3.77891	-1.72438	-3.90757	1.0709	0.782143	24.0312	29.4549	0.000123706	0.000512935	DDB_G0283121	Methenyl tetrahydrofolate cyclohydrolase / NADP-dependent methylene H4F dehydrogenase	NA
1.42417	-2.87177	-3.89671	3.04327	2.30104	20.1178	17.7574	0.000683642	0.00172655	DDB_G0279739	tRNA (guanine(37)-N1)-methyltransferase (EC 2.1.1.228) (M1G-methyltransferase) (tRNA [GM37] methyltransferase) (tRNA methyltransferase 5 homolog)	trmt5
-0.533193	-0.855928	-3.88568	1.50236	3.77244	19.5222	8.58486	0.0066209	0.0103127	DDB_G0275819	HssA/B-like protein 25	hssl25
0.764651	2.39729	-3.87031	-0.186482	0.894848	23.471	40.5406	4.05927e-05	0.000249371	DDB_G0289827	Rab GTPase	rab18
0.803301	0.726938	-3.86531	0.299966	2.0351	19.4381	5.92206	0.018676	0.0249846	DDB_G0279039	Uncharacterized protein	NA
[truncated: 137 more rows]

## Sheet: Cluster 7
Hierarchical cluster 7 proteins sorted by descending log fold change of abundance at the fruting body stage
[truncated: 362 more rows]

## Sheet: Cluster 8
Hierarchical cluster 8 proteins sorted by descending log fold change of abundance at the culmination stage
[truncated: 326 more rows]

[truncated: 1 more sheets: Cluster 9]
