# Supplementary material for: The Proteome of Dictyostelium discoideum Across Its Entire Life Cycle Reveals Sharp Transitions Between Developmental Stages
Source: Proteomes. 2026 Jan 8;14(1):3. doi: 10.3390/proteomes14010003 (PMC12821622; doi:10.3390/proteomes14010003)
Supplement: Supplementary file 1 [file proteomes-14-00003-s001.zip › Supplementary spreadsheet S6_String analysis.xlsx]

## Sheet: Clusters 5678 input IDs
DDB_GID refers to the Dictyostelium discoideum gene identifier.
DDB_GID
DDB_G0273601
DDB_G0286649
DDB_G0278953
DDB_G0277141
DDB_G0268028
DDB_G0270190
DDB_G0276939
DDB_G0286647
DDB_G0291314
DDB_G0283575
DDB_G0286055
DDB_G0276761
DDB_G0267898
DDB_G0274451
DDB_G0290557
DDB_G0277275
DDB_G0275255
DDB_G0290925
DDB_G0286025
DDB_G0268250
DDB_G0282255
DDB_G0286285
DDB_G0277871
DDB_G0291291
DDB_G0292696
DDB_G0290041
DDB_G0287231
DDB_G0280051
DDB_G0270926
DDB_G0291392
DDB_G0291760
DDB_G0277853
DDB_G0271074
DDB_G0277001
DDB_G0288331
DDB_G0280199
DDB_G0286309
DDB_G0280215
DDB_G0293638
DDB_G0279473
DDB_G0289693
DDB_G0269108
DDB_G0281507
DDB_G0286605
DDB_G0273017
DDB_G0272440
DDB_G0288151
DDB_G0284907
DDB_G0269648
DDB_G0281493
DDB_G0274309
DDB_G0293286
DDB_G0293182
DDB_G0272146
DDB_G0294499
DDB_G0283281
DDB_G0286925
DDB_G0279727
DDB_G0284843
DDB_G0278565
DDB_G0283935
DDB_G0283645
DDB_G0281571
DDB_G0292112
DDB_G0285939
DDB_G0292014
DDB_G0287581
DDB_G0271196
DDB_G0292226
DDB_G0283305
DDB_G0287199
DDB_G0280085
DDB_G0283023
DDB_G0282107
DDB_G0288369
DDB_G0289075
DDB_G0269644
DDB_G0287093
DDB_G0274261
DDB_G0269136
DDB_G0290845
DDB_G0286141
DDB_G0289919
DDB_G0284057
DDB_G0280019
DDB_G0282715
DDB_G0291181
DDB_G0279363
DDB_G0284759
DDB_G0281527
DDB_G0285781
DDB_G0276215
DDB_G0273789
DDB_G0293354
DDB_G0275411
DDB_G0277375
DDB_G0275967
DDB_G0290685
DDB_G0287873
DDB_G0292054
DDB_G0271178
DDB_G0269254
DDB_G0290217
DDB_G0282063
DDB_G0293542
DDB_G0278731
DDB_G0287841
DDB_G0276579
DDB_G0290291
DDB_G0279615
DDB_G0291123
DDB_G0279807
DDB_G0269216
DDB_G0269854
DDB_G0282113
DDB_G0280537
DDB_G0287047
DDB_G0286053
DDB_G0289861
DDB_G0281139
DDB_G0283445
DDB_G0293832
DDB_G0269886
DDB_G0276545
DDB_G0274303
DDB_G0275437
DDB_G0278079
DDB_G0280975
DDB_G0286061
DDB_G0292202
DDB_G0284613
DDB_G0279373
DDB_G0293062
DDB_G0273921
DDB_G0280531
DDB_G0269380
DDB_G0285293
DDB_G0286499
DDB_G0276837
DDB_G0274347
DDB_G0287663
DDB_G0293754
DDB_G0294447
DDB_G0282529
DDB_G0290289
DDB_G0292476
DDB_G0272180
DDB_G0270990
DDB_G029114
DDB_G0285023
DDB_G0281987
DDB_G0272738
DDB_G0274269
DDB_G0276321
DDB_G0286395
DDB_G0284997
DDB_G0270474
DDB_G0283625
DDB_G0268374
DDB_G0272550
DDB_G0289073
DDB_G0289339
DDB_G0284601
DDB_G0279351
DDB_G0275515
DDB_G0283125
DDB_G0281465
DDB_G0289345
DDB_G0292996
DDB_G0278709
DDB_G0281979
DDB_G0288347
DDB_G0281865
DDB_G0290427
DDB_G0284683
DDB_G0290279
DDB_G0293210
DDB_G0280689
DDB_G0278799
DDB_G0274265
DDB_G0288711
DDB_G0269742
DDB_G0269138
DDB_G0268026
DDB_G0271162
DDB_G0267300
DDB_G0274661
DDB_G0271788
DDB_G0280451
DDB_G0293128
DDB_G0283691
DDB_G0286051
DDB_G0271820
DDB_G0269914
DDB_G0289669
DDB_G0292326
DDB_G0284359
DDB_G0279705
DDB_G0280565
DDB_G0291708
DDB_G0293554
DDB_G0284947
DDB_G0277371
DDB_G0283751
DDB_G0282409
DDB_G0288419
DDB_G0276099
DDB_G0289473
DDB_G0290009
DDB_G0292554
DDB_G0277083
DDB_G0274887
DDB_G0273743
DDB_G0278881
DDB_G0277635
DDB_G0288919
DDB_G0269732
DDB_G0286299
DDB_G0275385
DDB_G0287291
DDB_G0285159
DDB_G0277827
DDB_G0283907
DDB_G0269882
DDB_G0271512
DDB_G0274893
DDB_G0269872
DDB_G0283573
DDB_G0278259
DDB_G0286133
DDB_G0276337
DDB_G0288933
DDB_G0280307
DDB_G0288011
DDB_G0286663
DDB_G0273611
DDB_G0292248
DDB_G0286185
DDB_G0287529
DDB_G0270294
DDB_G0285943
DDB_G0288745
DDB_G0279413
DDB_G0279119
DDB_G0270826
DDB_G0273989
DDB_G0280047
DDB_G0292218
DDB_G0291818
DDB_G0276969
DDB_G0280053
DDB_G0292294
DDB_G0291476
DDB_G0277269
DDB_G0288245
DDB_G0282101
DDB_G0281229
DDB_G0284449
DDB_G0271866
DDB_G0287459
DDB_G0289393
DDB_G0289329
DDB_G0286023
DDB_G0289523
DDB_G0292520
DDB_G0287219
DDB_G0269702
DDB_G0274587
DDB_G0268630
DDB_G0282313
DDB_G0273725
DDB_G0268218
DDB_G0270152
DDB_G0290485
DDB_G0270116
DDB_G0274657
DDB_G0276103
DDB_G0283007
DDB_G0278453
DDB_G0280235
DDB_G0270806
DDB_G0290913
DDB_G0349279
DDB_G0270358
DDB_G0288203
DDB_G0272092
DDB_G0273855
DDB_G0282539
DDB_G0288479
DDB_G0277841
DDB_G0292034
DDB_G0270470
DDB_G0272030
DDB_G0349043
DDB_G0281235
DDB_G0289173
DDB_G0282569
DDB_G0283261
DDB_G0272869
DDB_G0268628
DDB_G0288719
DDB_G0281067
DDB_G0291145
DDB_G0279933
DDB_G0268716
DDB_G0268024
DDB_G0275583
DDB_G0285399
DDB_G0281641
DDB_G0274559
DDB_G0269708
DDB_G0279909
DDB_G0277471
DDB_G0278769
DDB_G0286755
DDB_G0279663
DDB_G0290085
DDB_G0283035
DDB_G0279965
DDB_G0289571
DDB_G0269182
DDB_G0284999
DDB_G0286507
DDB_G0272354
DDB_G0275979
DDB_G0283481
DDB_G0277497
DDB_G0288749
DDB_G0274371
DDB_G0280997
DDB_G0287839
DDB_G0293946
DDB_G0283393
DDB_G0271738
DDB_G0269226
DDB_G0269186
DDB_G0278497
DDB_G0282611
DDB_G0271894
DDB_G0282233
DDB_G0268988
DDB_G0284039
DDB_G0286131
DDB_G0267526
DDB_G0280577
DDB_G0284897
DDB_G0283085
DDB_G0274249
DDB_G0273741
DDB_G0286929
DDB_G0280345
DDB_G0290417
DDB_G0269502
DDB_G0291966
DDB_G0276039
DDB_G0291163
DDB_G0290197
DDB_G0278327
DDB_G0293828
DDB_G0288481
DDB_G0270220
DDB_G0287445
DDB_G0271358
DDB_G0284975
DDB_G0274809
DDB_G0294050
DDB_G0277955
DDB_G0276855
DDB_G0272676
DDB_G0270104
DDB_G0267384
DDB_G0269344
DDB_G0292852
DDB_G0281153
DDB_G0269282
DDB_G0285759
DDB_G0269910
DDB_G0277977
DDB_G0283121
DDB_G0279739
DDB_G0275819
DDB_G0289827
DDB_G0279039
DDB_G0293898
DDB_G0276283
DDB_G0278929
DDB_G0281935
DDB_G0286745
DDB_G0273813
DDB_G0281553
DDB_G0272374
DDB_G0272112
DDB_G0275917
DDB_G0285579
DDB_G0274955
DDB_G0292430
DDB_G0292948
DDB_G0269292
DDB_G0271700
DDB_G0292768
DDB_G0280851
DDB_G0288157
DDB_G0288465
DDB_G0272048
DDB_G0275655
DDB_G0279649
DDB_G0269614
DDB_G0283973
DDB_G0274831
DDB_G0288849
DDB_G0289081
DDB_G0281795
DDB_G0291798
DDB_G0283959
DDB_G0287825
DDB_G0275035
DDB_G0292542
DDB_G0293168
DDB_G0287497
DDB_G0282813
DDB_G0278821
DDB_G0292840
DDB_G0271790
DDB_G0285329
DDB_G0280105
DDB_G0284225
DDB_G0271632
DDB_G0288053
DDB_G0293990
DDB_G0276661
DDB_G0276155
DDB_G0269740
DDB_G0278381
DDB_G0285027
DDB_G0269942
DDB_G0290495
DDB_G0284555
DDB_G0288811
DDB_G0283549
DDB_G0269124
DDB_G0267536
DDB_G0284871
DDB_G0289623
DDB_G0292882
DDB_G0273189
DDB_G0274213
DDB_G0280069
DDB_G0273555
DDB_G0291057
DDB_G0293138
DDB_G0282189
DDB_G0288925
DDB_G0282075
DDB_G0286603
DDB_G0285711
DDB_G0267950
DDB_G0281185
DDB_G0272280
DDB_G0288109
DDB_G0271248
DDB_G0286481
DDB_G0277857
DDB_G0267730
DDB_G0281211
DDB_G0287755
DDB_G0289047
DDB_G0282495
DDB_G0290111
DDB_G0285193
DDB_G0267644
DDB_G0275431
DDB_G0271022
DDB_G0281639
DDB_G0270044
DDB_G0288891
DDB_G0276395
DDB_G0282921
DDB_G0274939
DDB_G0287657
DDB_G0286335
DDB_G0269924
DDB_G0290803
DDB_G0267512
DDB_G0287277
DDB_G0269154
DDB_G0268646
DDB_G0279319
DDB_G0285359
DDB_G0276779
DDB_G0290163
DDB_G0285439
DDB_G0290501
DDB_G0284145
DDB_G0283037
DDB_G0281425
DDB_G0290223
DDB_G0289711
DDB_G0271614
DDB_G0285725
DDB_G0273519
DDB_G0288073
DDB_G0271904
DDB_G0290319
DDB_G0288327
DDB_G0267426
DDB_G0277883
DDB_G0283263
DDB_G0291241
DDB_G0289041
DDB_G0276445
DDB_G0295755
DDB_G0290409
DDB_G0284223
DDB_G0278253
DDB_G0279801
DDB_G0295753
DDB_G0285683
DDB_G0284439
DDB_G0291444
DDB_G0278713
DDB_G0274337
DDB_G0288323
DDB_G0284677
DDB_G0274317
DDB_G0288489
DDB_G0285289
DDB_G0279023
DDB_G0271134
DDB_G0268248
DDB_G0285273
DDB_G0274433
DDB_G0287391
DDB_G0294473
DDB_G0287549
DDB_G0295797
DDB_G0290245
DDB_G0288201
DDB_G0267476
DDB_G0286563
DDB_G0270288
DDB_G0271314
DDB_G0277903
DDB_G0293442
DDB_G0284261
DDB_G0269112
DDB_G0282193
DDB_G0280245
DDB_G0276051
DDB_G0287037
DDB_G0277757
DDB_G0282171
DDB_G0270406
DDB_G0289493
DDB_G0287087
DDB_G0277911
DDB_G0274471
DDB_G0284265
DDB_G0275457
DDB_G0278809
DDB_G0287095
DDB_G0347550
DDB_G0271340
DDB_G0279609
DDB_G0275949
DDB_G0293674
DDB_G0281951
DDB_G0292462
DDB_G0276407
DDB_G0268756
DDB_G0292826
DDB_G0270788
DDB_G0287091
DDB_G0280909
DDB_G0293364
DDB_G0274335
DDB_G0290695
DDB_G0282061
DDB_G0283399
DDB_G0278439
DDB_G0289527
DDB_G0293998
DDB_G0275319
DDB_G0276833
DDB_G0271996
DDB_G0289901
DDB_G0267392
DDB_G0275253
DDB_G0269940
DDB_G0285645
DDB_G0282059
DDB_G0288817
DDB_G0281219
DDB_G0278279
DDB_G0287089
DDB_G0290659
DDB_G0269530
DDB_G0289363
DDB_G0282589
DDB_G0274157
DDB_G0274263
DDB_G0282995
DDB_G0279925
DDB_G0279643
DDB_G0289885
DDB_G0288299
DDB_G0277479
DDB_G0273299
DDB_G0281233
DDB_G0293060
DDB_G0278519
DDB_G0281999
DDB_G0278437
DDB_G0268214
DDB_G0270342
DDB_G0272014
DDB_G0272298
DDB_G0279719
DDB_G0291982
DDB_G0288903
DDB_G0278421
DDB_G0277745
DDB_G0276255
DDB_G0292096
DDB_G0268588
DDB_G0268076
DDB_G0273503
DDB_G0276417
DDB_G0270562
DDB_G0293594
DDB_G0271520
DDB_G0269730
DDB_G0289195
DDB_G0272831
DDB_G0272190
DDB_G0281091
DDB_G0278537
DDB_G0291404
DDB_G0292824
DDB_G0284303
DDB_G0270162
DDB_G0275687
DDB_G0277203
DDB_G0293872
DDB_G0283309
DDB_G0269634
DDB_G0269206
DDB_G0292566
DDB_G0287687
DDB_G0291568
DDB_G0278399
DDB_G0276521
DDB_G0285587
DDB_G0292968
DDB_G0287607
DDB_G0289727
DDB_G0291562
DDB_G0274437
DDB_G0277129
DDB_G0284295
DDB_G0276359
DDB_G0282363
DDB_G0279539
DDB_G0267710
DDB_G0291952
DDB_G0277741
DDB_G0281771
DDB_G0293678
DDB_G0267964
DDB_G0288133
DDB_G0277581
DDB_G0282279
DDB_G0280465
DDB_G0269116
DDB_G0287119
DDB_G0275063
DDB_G0283365
DDB_G0286887
DDB_G0282135
DDB_G0277411
DDB_G0287509
DDB_G0287293
DDB_G0278647
DDB_G0288609
DDB_G0270778
DDB_G0282207
DDB_G0270442
DDB_G0286463
DDB_G0274241
DDB_G0274803
DDB_G0290071
DDB_G0283867
DDB_G0272114
DDB_G0274023
DDB_G0278655
DDB_G0289421
DDB_G0271590
DDB_G0277025
DDB_G0270854
DDB_G0288209
DDB_G0293806
DDB_G0290191
DDB_G0269652
DDB_G0290957
DDB_G0278423
DDB_G0281101
DDB_G0276141
DDB_G0275433
DDB_G0292118
DDB_G0271840
DDB_G0280815
DDB_G0283927
DDB_G0273107
DDB_G0280595
DDB_G0292440
DDB_G0268624
DDB_G0273003
DDB_G0275959
DDB_G0284675
DDB_G0270722
DDB_G0275045
DDB_G0290853
DDB_G0274517
DDB_G0290973
DDB_G0279045
DDB_G0286765
DDB_G0273273
DDB_G0282655
DDB_G0279035
DDB_G0274535
DDB_G0271354
DDB_G0268740
DDB_G0270420
DDB_G0278823
DDB_G0275213
DDB_G0289245
DDB_G0279271
DDB_G0288615
DDB_G0277187
DDB_G0283451
DDB_G0282435
DDB_G0282617
DDB_G0278849
DDB_G0285823
DDB_G0275467
DDB_G0288937
DDB_G0274221
DDB_G0289209
DDB_G0279827
DDB_G0292810
DDB_G0280291
DDB_G0272885
DDB_G0291031
DDB_G0287805
DDB_G0286793
DDB_G0270710
DDB_G0274487
DDB_G0275335
DDB_G0280889
DDB_G0292224
DDB_G0272819
DDB_G0272140
DDB_G0288847
DDB_G0291732
DDB_G0269118
DDB_G0276189
DDB_G0292030
DDB_G0275145
DDB_G0272054
DDB_G0282237
DDB_G0272108
DDB_G0291752
DDB_G0288363
DDB_G0267788
DDB_G0290021
DDB_G0278073
DDB_G0270686
DDB_G0275961
DDB_G0280259
DDB_G0271504
DDB_G0291083
DDB_G0270150
DDB_G0286825
DDB_G0272360
DDB_G0269508
DDB_G0280823
DDB_G0285341
DDB_G0281445
DDB_G0269290
DDB_G0274375
DDB_G0283699
DDB_G0290699
DDB_G0292300
DDB_G0279653
DDB_G0282109
DDB_G0289505
DDB_G0288149
DDB_G0285021
DDB_G0273885
DDB_G0271378
DDB_G0281763
DDB_G0291682
DDB_G0275571
DDB_G0292382
DDB_G0286057
DDB_G0289037
DDB_G0282835
DDB_G0273883
DDB_G0267528
DDB_G0279557
DDB_G0282481
DDB_G0288397
DDB_G0279483
DDB_G0289039
DDB_G0280773
DDB_G0293844
DDB_G0280393
DDB_G0287639
DDB_G0267402
DDB_G0293186
DDB_G0282183
DDB_G0275251
DDB_G0284415
DDB_G0276109
DDB_G0272184
DDB_G0271356
DDB_G0292552
DDB_G0284245
DDB_G0271146
DDB_G0281309
DDB_G0287653
DDB_G0291474
DDB_G0290209
DDB_G0267444
DDB_G0280579
DDB_G0292588
DDB_G0290091
DDB_G0282307
DDB_G0283547
DDB_G0287495
DDB_G0283495
DDB_G0272462
DDB_G0268166
DDB_G0272118
DDB_G0282275
DDB_G0274423
DDB_G0271990
DDB_G0270636
DDB_G0272322
DDB_G0272516
DDB_G0279911
DDB_G0268004
DDB_G0285533
DDB_G0275403
DDB_G0289773
DDB_G0284433
DDB_G0269332
DDB_G0277139
DDB_G0286287
DDB_G0282923
DDB_G0274201
DDB_G0286633
DDB_G0272232
DDB_G0288723
DDB_G0277279
DDB_G0282873
DDB_G0285103
DDB_G0286629
DDB_G0286457
DDB_G0268816
DDB_G0268104
DDB_G0291253
DDB_G0269280
DDB_G0287009
DDB_G0283611
DDB_G0272827
DDB_G0292160
DDB_G0289833
DDB_G0291406
DDB_G0285971
DDB_G0270218
DDB_G0276415
DDB_G0276759
DDB_G0283613
DDB_G0281993
DDB_G0274299
DDB_G0290595
DDB_G0293802
DDB_G0283961
DDB_G0290035
DDB_G0283609
DDB_G0286171
DDB_G0268854
DDB_G0289883
DDB_G0278017
DDB_G0282245
DDB_G0292474
DDB_G0272342
DDB_G0286899
DDB_G0283083
DDB_G0271510
DDB_G0287621
DDB_G0283675
DDB_G0287631
DDB_G0269566
DDB_G0287701
DDB_G0290531
DDB_G0291574
DDB_G0268884
DDB_G0277611
DDB_G0271760
DDB_G0276271
DDB_G0282853
DDB_G0271816
DDB_G0294030
DDB_G0275635
DDB_G0278213
DDB_G0281339
DDB_G0267398
DDB_G0275023
DDB_G0282433
DDB_G0278499
DDB_G0279315
DDB_G0291680
DDB_G0277195
DDB_G0282759
DDB_G0278023
DDB_G0287569
DDB_G0291802
DDB_G0288559
DDB_G0279241
DDB_G0280229
DDB_G0277159
DDB_G0287151
DDB_G0286905
DDB_G0284441
DDB_G0271268
DDB_G0286715
DDB_G0289357
DDB_G0276125
DDB_G0292758
DDB_G0277627
DDB_G0283599
DDB_G0293942
DDB_G0274289
DDB_G0282035
DDB_G0267464
DDB_G0273445
DDB_G0293936
DDB_G0288573
DDB_G0270884
DDB_G0289391
DDB_G0272094
DDB_G0273007
DDB_G0292560
DDB_G0269174
DDB_G0273599
DDB_G0277273
DDB_G0282743
DDB_G0269476
DDB_G0274751
DDB_G0282247
DDB_G0277825
DDB_G0267368
DDB_G0268622
DDB_G0293924
DDB_G0279647
DDB_G0289147
DDB_G0276977
DDB_G0277319
DDB_G0269610
DDB_G0287439
DDB_G0275471
DDB_G0273861
DDB_G0290619
DDB_G0270086
DDB_G0291271
DDB_G0280045
DDB_G0279799
DDB_G0283437
DDB_G0279231
DDB_G0267666
DDB_G0287295
DDB_G0290309
DDB_G0289515
DDB_G0282583
DDB_G0292812
DDB_G0270690
DDB_G0273773
DDB_G0291938
DDB_G0281385
DDB_G0276573
DDB_G0282597
DDB_G0281381
DDB_G0269926
DDB_G0288957
DDB_G0283889
DDB_G0280415
DDB_G0284353
DDB_G0291998
DDB_G0284115
DDB_G0286297
DDB_G0285917
DDB_G0276079
DDB_G0292960
DDB_G0276839
DDB_G0291864
DDB_G0271676
DDB_G0275117
DDB_G0282145
DDB_G0295717
DDB_G0267924
DDB_G0291830
DDB_G0283681
DDB_G0281389
DDB_G0290359
DDB_G0294587
DDB_G0283115
DDB_G0274995
DDB_G0276673
DDB_G0269726
DDB_G0291972
DDB_G0280309
DDB_G0288915
DDB_G0288097
DDB_G0270800
DDB_G0275439
DDB_G0290087
DDB_G0289011
DDB_G0267378
DDB_G0274399
DDB_G0280877
DDB_G0293274
DDB_G0272678
DDB_G0272809
DDB_G0285111
DDB_G0285263
DDB_G0280261
DDB_G0285845
DDB_G0268130
DDB_G0291125
DDB_G0277601
DDB_G0280073
DDB_G0294048
DDB_G0277801
DDB_G0272839
DDB_G0276459
DDB_G0268548
DDB_G0269506
DDB_G0277427
DDB_G0270910
DDB_G0293886
DDB_G0285991
DDB_G0270320
DDB_G0273071
DDB_G0276319
DDB_G0274311
DDB_G0280181
DDB_G0278545
DDB_G0293876
DDB_G0275391
DDB_G0271290
DDB_G0289695
DDB_G0273927
DDB_G0348374
DDB_G0268480
DDB_G0269678
DDB_G0281747
DDB_G0283581
DDB_G0286011
DDB_G0288971
DDB_G0286669
DDB_G0284109
DDB_G0282097
DDB_G0281657
DDB_G0294026
DDB_G0278667
DDB_G0279685
DDB_G0292876
DDB_G0290701
DDB_G0270272
DDB_G0288023
DDB_G0276245
DDB_G0270754
DDB_G0283303
DDB_G0291976
DDB_G0289935
DDB_G0269936
DDB_G0289355
DDB_G0284369
DDB_G0284557
DDB_G0277347
DDB_G0291804
DDB_G0292816
DDB_G0282619
DDB_G0275923
DDB_G0268068
DDB_G0281783
DDB_G0287507
DDB_G0274393
DDB_G0285291
DDB_G0278105
DDB_G0280117
DDB_G0268592
DDB_G0281175
DDB_G0271292
DDB_G0281567
DDB_G0285345
DDB_G0281351
DDB_G0270866
DDB_G0291251
DDB_G0291512
DDB_G0287221
DDB_G0276783
DDB_G0269370
DDB_G0268154
DDB_G0270758
DDB_G0281025
DDB_G0271736
DDB_G0349321
DDB_G0270808
DDB_G0281403
DDB_G0293380
DDB_G0270110
DDB_G0288391
DDB_G0277307
DDB_G0277851
DDB_G0271126
DDB_G0282677
DDB_G0289875
DDB_G0293702
DDB_G0295661
DDB_G0285239
DDB_G0280881
DDB_G0280775
DDB_G0278101
DDB_G0277897
DDB_G0282861
DDB_G0276803
DDB_G0268070
DDB_G0281409
DDB_G0267338
DDB_G0267552
DDB_G0275513
DDB_G0288349
DDB_G0285493
DDB_G0277869
DDB_G0270262
DDB_G0269624
DDB_G0279905
DDB_G0288463
DDB_G0287833
DDB_G0276159
DDB_G0285635
DDB_G0281761
DDB_G0283697
DDB_G0277887
DDB_G0276697
DDB_G0281435
DDB_G0279589
DDB_G0273061
DDB_G0285065
DDB_G0284805
DDB_G0278395
DDB_G0282429
DDB_G0283317
DDB_G0281873
DDB_G0283001
DDB_G0282143
DDB_G0286641
DDB_G0289701
DDB_G0286835
DDB_G0278845
DDB_G0290883
DDB_G0287331
DDB_G0274275
DDB_G0288635
DDB_G0271748
DDB_G0268946
DDB_G0279751
DDB_G0275879
DDB_G0284205
DDB_G0281953
DDB_G0279331
DDB_G0280453
DDB_G0269534
DDB_G0268264
DDB_G0283153

## Sheet: Clusters 5678 result
#node1	node2	node1_string_id	node2_string_id	neighborhood_on_chromosome	gene_fusion	phylogenetic_cooccurrence	homology	coexpression	experimentally_determined_interaction	database_annotated	automated_textmining	combined_score
5NT	DDB0168564	44689.Q54KR8	44689.Q86I87	0	0	0	0	0.421	0	0	0	0.42
5NT	DDB0229902	44689.Q54KR8	44689.Q54MD5	0	0	0	0	0.538	0	0	0	0.538
AF318287	mob2	44689.Q9GPK9	44689.Q54QV0	0	0	0	0	0	0	0	0.45	0.45
AY044086_2	DDB0219490	44689.Q54VG7	44689.Q54GY2	0	0	0	0	0.538	0	0	0	0.538
AY044086_2	DDB0186797	44689.Q54VG7	44689.Q54MB3	0	0	0	0	0.421	0	0	0	0.42
AY044086_2	DDB0186019	44689.Q54VG7	44689.Q54PM2	0	0	0	0	0.476	0	0	0	0.476
AY044086_2	DDB0205076	44689.Q54VG7	44689.Q54T55	0	0	0	0	0.538	0	0	0	0.538
AY044086_2	DDB0218211	44689.Q54VG7	44689.Q54W12	0	0	0	0	0.427	0	0	0.053	0.434
AY044086_2	DDB0168231	44689.Q54VG7	44689.Q7KWN1	0	0	0	0	0.451	0	0	0	0.451
AY044086_2	DDB0190147	44689.Q54VG7	44689.Q55ED7	0	0	0	0	0.518	0	0	0	0.518
AY044086_2	DDB0229936	44689.Q54VG7	44689.Q86I18	0	0	0	0	0.538	0	0	0	0.538
AY044086_2	DDB0230179	44689.Q54VG7	44689.Q558S7	0	0	0	0	0.538	0	0	0.208	0.618
Act31	H3a	44689.Q55DY5	44689.O15819	0	0.001	0.205	0	0.089	0.256	0	0.093	0.445
Act31	arcA	44689.Q55DY5	44689.O96622	0	0	0	0	0.114	0.333	0.5	0.126	0.707
Act31	arcB	44689.Q55DY5	44689.O96623	0	0	0	0	0.055	0.333	0.5	0.121	0.685
Act31	rac1A	44689.Q55DY5	44689.P34144	0	0	0	0	0.072	0.083	0.5	0.051	0.542
Act31	act24	44689.Q55DY5	44689.Q54HF1	0	0	0.1	0.88	0	0	0.4	0	0.437
Act31	DDB_G0288133	44689.Q55DY5	44689.Q54JD4	0	0	0	0	0.043	0.157	0.4	0.077	0.493
Act31	NxnB	44689.Q55DY5	44689.Q54PW0	0	0	0	0	0	0.076	0.4	0.053	0.429
Act31	act22	44689.Q55DY5	44689.Q553U6	0	0	0.093	0.894	0	0	0.4	0	0.432
Act31	fip-1	44689.Q55DY5	44689.Q556T3	0	0	0	0	0	0	0.4	0	0.4
Act31	snf12-1	44689.Q55DY5	44689.Q556Z0	0	0	0	0	0.086	0.332	0	0.106	0.406
Act31	twfA	44689.Q55DY5	44689.Q869T1	0	0	0	0	0.066	0.312	0	0.408	0.586
Agl	uppA	44689.Q54K94	44689.P08800	0	0	0	0	0.138	0	0.9	0.336	0.937
Agl	glpD	44689.Q54K94	44689.P34114	0.161	0	0	0	0.649	0.199	0.969	0.636	0.996
Agl	alg1	44689.Q54K94	44689.P90522	0.097	0	0	0	0.192	0.063	0.375	0.196	0.593
Agl	DDB_G0292440	44689.Q54K94	44689.Q54D80	0.127	0	0	0	0	0	0.643	0.161	0.715
Agl	alg11	44689.Q54K94	44689.Q54DM9	0.097	0	0	0	0.192	0.063	0.375	0.196	0.593
Agl	galK	44689.Q54K94	44689.Q54DN6	0.151	0	0	0	0	0	0	0.48	0.539
Agl	DDB0216722	44689.Q54K94	44689.Q55CT6	0	0	0	0	0.042	0	0	0.409	0.409
Agl	pck2	44689.Q54K94	44689.Q869Z4	0	0	0	0	0.05	0	0	0.424	0.429
Agl	modA	44689.Q54K94	44689.Q94502	0.159	0	0	0	0.05	0	0.232	0.187	0.434
Agl	DDB0204945	44689.Q54K94	44689.Q54S16	0.106	0	0	0	0.067	0.051	0.276	0.252	0.493
Agl	DDB0217722	44689.Q54K94	44689.Q552S3	0.259	0	0	0	0	0	0	0.457	0.58
Agl	adk	44689.Q54K94	44689.Q54MB5	0.127	0	0	0	0	0	0.643	0.161	0.715
Cstf1	DDB_G0291966	44689.Q54XS9	44689.Q1ZXB1	0	0	0	0	0	0.333	0	0.146	0.406
Cstf1	snrnp70	44689.Q54XS9	44689.Q55FQ0	0	0	0	0	0	0.333	0	0.146	0.406
Cstf1	DG1074	44689.Q54XS9	44689.Q55A46	0	0	0	0	0	0.333	0	0.146	0.406
Cstf1	pabpn1	44689.Q54XS9	44689.Q54ZS8	0	0	0	0	0.153	0	0	0.488	0.548
Cstf1	nudt21	44689.Q54XS9	44689.Q55E68	0	0	0	0	0.05	0	0.54	0.61	0.814
D2	DDB0169005	44689.P18142	44689.Q86L18	0	0	0.047	0.987	0.082	0	0.4	0	0.429
DDB0166991	DDB0231502	44689.Q8SSN6	44689.Q54BX7	0.054	0	0	0	0.219	0	0.283	0.072	0.442
DDB0166991	hibA	44689.Q8SSN6	44689.Q54CX6	0	0	0	0	0.049	0	0.8	0	0.801
DDB0166991	gcvT	44689.Q8SSN6	44689.Q54DD3	0	0	0	0	0.056	0.044	0	0.462	0.472
DDB0166991	adhfe1	44689.Q8SSN6	44689.Q54GJ7	0.047	0	0	0	0.071	0	0.349	0.135	0.434
DDB0166991	DDB_G0286669	44689.Q8SSN6	44689.Q54LF1	0.053	0	0	0	0.189	0	0.923	0.057	0.937
DDB0166991	ppa1	44689.Q8SSN6	44689.Q54PV8	0.046	0	0	0	0.045	0.145	0	0.384	0.455
DDB0166991	DDB0205217	44689.Q8SSN6	44689.Q54VB8	0.057	0	0	0	0.283	0	0.3	0.135	0.536
DDB0166991	ivdA	44689.Q8SSN6	44689.Q54W88	0.053	0	0	0	0.195	0	0.268	0.108	0.436
DDB0166991	etfdh	44689.Q8SSN6	44689.Q54XM6	0.062	0	0	0	0.043	0	0	0.47	0.483
DDB0166991	mfeB	44689.Q8SSN6	44689.Q54XZ0	0.057	0	0	0	0.163	0	0.298	0.075	0.418
DDB0166991	DDB0217779	44689.Q8SSN6	44689.Q551W4	0	0	0.062	0.957	0	0	0.9	0	0.902
DDB0166991	DDB0217726	44689.Q8SSN6	44689.Q552R4	0.058	0	0	0	0.298	0	0.286	0.071	0.502
DDB0166991	aslB	44689.Q8SSN6	44689.Q554Z5	0	0	0	0.644	0	0	0.9	0	0.9
DDB0166991	DDB0230179	44689.Q8SSN6	44689.Q558S7	0.098	0	0	0	0.524	0.05	0.299	0.296	0.762
DDB0166991	DDB0216722	44689.Q8SSN6	44689.Q55CT6	0.053	0	0	0	0.189	0	0.923	0.057	0.937
DDB0166991	gabT	44689.Q8SSN6	44689.Q55FI1	0	0	0	0	0.09	0	0.8	0.093	0.82
DDB0166991	hibch	44689.Q8SSN6	44689.Q55GS6	0.054	0	0	0	0.21	0	0.283	0.063	0.43
DDB0166991	DDB_G0271866	44689.Q8SSN6	44689.Q869N6	0.054	0	0	0	0.21	0	0.283	0.072	0.436
DDB0166991	pck2	44689.Q8SSN6	44689.Q869Z4	0	0	0	0	0.128	0	0.8	0.102	0.829
DDB0166991	pdhB	44689.Q8SSN6	44689.Q86HX0	0.065	0	0	0	0.046	0	0.8	0.112	0.82
DDB0166991	cshA	44689.Q8SSN6	44689.Q8MQU6	0.06	0	0	0	0.342	0.069	0.927	0.087	0.954
DDB0167039	ndkM	44689.Q86HD7	44689.P34093	0.077	0	0	0	0.085	0.041	0.396	0.208	0.541
DDB0167039	vatD-1	44689.Q86HD7	44689.P54641	0	0	0	0	0.086	0	0.452	0	0.477
DDB0167039	DDB0191671	44689.Q86HD7	44689.Q54CK4	0.106	0	0	0	0.44	0	0	0.256	0.594
DDB0167039	cda	44689.Q86HD7	44689.Q54I82	0.099	0	0	0	0	0	0.222	0.315	0.477
DDB0167039	rpl35	44689.Q86HD7	44689.Q54J23	0.106	0	0	0	0.622	0	0	0.078	0.661
DDB0167039	ppa1	44689.Q86HD7	44689.Q54PV8	0.106	0	0	0	0.379	0	0	0.258	0.552
DDB0167039	mrpl17	44689.Q86HD7	44689.Q54TY5	0.106	0	0	0	0.451	0	0	0.233	0.59
DDB0167039	DDB0206211	44689.Q86HD7	44689.Q54XP9	0.055	0	0	0	0.221	0	0.354	0.176	0.555
DDB0167039	DDB_G0273411	44689.Q86HD7	44689.Q557H6	0.097	0	0	0	0.308	0	0	0.178	0.441
DDB0167039	tpiA	44689.Q86HD7	44689.Q869R8	0.105	0	0	0	0.185	0	0	0.258	0.411
DDB0167039	rps18	44689.Q86HD7	44689.Q869U7	0.106	0	0	0	0.622	0	0	0.242	0.721
DDB0167039	udkD	44689.Q86HD7	44689.Q9GNF0	0.058	0	0	0	0.043	0	0.301	0.169	0.406
DDB0167039	udkB	44689.Q86HD7	44689.Q8T154	0.058	0	0	0	0.043	0	0.301	0.169	0.406
DDB0167039	mrps2	44689.Q86HD7	44689.Q9XPI7	0.053	0	0	0	0.356	0	0	0.176	0.453
DDB0167039	mrps17	44689.Q86HD7	44689.Q86K64	0.097	0	0	0	0.481	0	0	0.154	0.568
DDB0167309	ndkM	44689.Q86H88	44689.P34093	0	0	0	0	0.126	0.479	0	0.105	0.556
DDB0167309	fttB	44689.Q86H88	44689.P54632	0	0	0	0	0	0.469	0	0.265	0.593
DDB0167309	DDB0191671	44689.Q86H88	44689.Q54CK4	0.058	0	0	0	0.129	0.814	0	0	0.834
DDB0167309	mrpl17	44689.Q86H88	44689.Q54TY5	0	0	0	0	0.134	0.814	0	0.104	0.843
DDB0167309	mrpl33	44689.Q86H88	44689.Q54YX7	0	0	0	0	0.089	0.814	0	0	0.823
DDB0167309	TgrR2	44689.Q86H88	44689.Q54ZD2	0	0	0	0	0.043	0	0	0.812	0.812
DDB0167309	rps18	44689.Q86H88	44689.Q869U7	0	0	0	0	0.083	0.672	0	0	0.686
DDB0167309	modA	44689.Q86H88	44689.Q94502	0	0	0	0	0.056	0.447	0	0	0.455
DDB0167309	mrps17	44689.Q86H88	44689.Q86K64	0	0	0	0	0.162	0.763	0	0	0.792
DDB0167309	mrps2	44689.Q86H88	44689.Q9XPI7	0	0	0	0	0.325	0.815	0	0.078	0.874
DDB0167628	arcA	44689.Q86HT7	44689.O96622	0	0	0	0	0.473	0	0	0.041	0.473
DDB0167628	ranbp1	44689.Q86HT7	44689.Q54KD9	0	0	0	0	0.065	0	0	0.403	0.417
DDB0167805	apm2	44689.Q86KK4	44689.P54672	0	0	0	0	0	0	0.5	0	0.499
DDB0167805	DDB0231420	44689.Q86KK4	44689.Q54DT7	0	0	0	0	0.535	0	0	0	0.535
DDB0167805	DDB0186797	44689.Q86KK4	44689.Q54MB3	0	0	0	0	0.4	0	0	0	0.4
DDB0167805	DDB0204369	44689.Q86KK4	44689.Q54YY0	0	0	0	0	0.472	0	0	0	0.472
DDB0167805	DDB0190647	44689.Q86KK4	44689.Q55CV2	0	0	0	0	0.472	0	0	0	0.472
DDB0167889	TAF9	44689.Q86IY3	44689.Q55A39	0	0	0	0	0.042	0.476	0	0	0.476
DDB0167890	DDB0201938	44689.Q86IY2	44689.Q55CH2	0	0	0	0	0.052	0	0	0.827	0.828
DDB0168231	DDB0188936	44689.Q7KWN1	44689.Q54FY5	0	0	0	0	0.518	0	0	0	0.518
DDB0168231	DDB0186797	44689.Q7KWN1	44689.Q54MB3	0	0	0	0	0.493	0	0	0	0.493
DDB0168231	DDB0205076	44689.Q7KWN1	44689.Q54T55	0	0	0	0	0.538	0	0	0	0.538
DDB0168231	AY044086_2	44689.Q7KWN1	44689.Q54VG7	0	0	0	0	0.451	0	0	0	0.451
DDB0168231	DDB0230179	44689.Q7KWN1	44689.Q558S7	0	0	0	0	0.429	0	0	0	0.429
DDB0168231	DDB0189895	44689.Q7KWN1	44689.Q55F57	0	0	0	0	0.408	0	0	0	0.408
DDB0168231	DDB0229936	44689.Q7KWN1	44689.Q86I18	0	0	0	0	0.51	0	0	0	0.51
DDB0168294	eif2b2	44689.Q7KWY3	44689.Q54EY2	0	0	0	0	0.056	0	0	0.493	0.5
DDB0168294	Nup155	44689.Q7KWY3	44689.Q54F20	0	0	0	0	0.08	0.808	0	0.581	0.919
DDB0168294	Nup133	44689.Q7KWY3	44689.Q54KA3	0	0	0	0	0.094	0.654	0	0.248	0.743
DDB0168294	ranbp1	44689.Q7KWY3	44689.Q54KD9	0	0	0	0	0.055	0.266	0	0.275	0.453
DDB0168294	Nup107	44689.Q7KWY3	44689.Q54N06	0	0	0	0	0.375	0.766	0	0.492	0.919
DDB0168294	DDB0215314	44689.Q7KWY3	44689.Q54XC9	0	0	0	0	0.051	0.519	0	0.574	0.788
DDB0168294	nup43	44689.Q7KWY3	44689.Q54Z22	0	0	0	0	0.131	0.519	0	0.3	0.681
DDB0168294	nup54	44689.Q7KWY3	44689.Q55BX5	0	0	0	0	0.092	0.8	0	0.551	0.911
DDB0168294	DDB_G0269502	44689.Q7KWY3	44689.Q55DW5	0	0	0	0	0.08	0.519	0	0.502	0.76
DDB0168294	cotE	44689.Q7KWY3	44689.Q9NAX4	0	0	0	0	0	0.584	0	0.487	0.777
DDB0168294	Nup62	44689.Q7KWY3	44689.Q86IX4	0	0	0	0	0	0.808	0	0.539	0.907
DDB0168392	ucr	44689.Q86AE2	44689.Q54NW9	0.044	0	0	0	0.218	0	0.425	0.237	0.628
DDB0168449	arcA	44689.Q86HI2	44689.O96622	0	0	0	0	0.397	0	0	0.057	0.407
DDB0168449	DDB0188144	44689.Q86HI2	44689.Q54IC1	0	0	0	0	0.092	0.475	0	0.224	0.597
DDB0168449	DDB0202598	44689.Q86HI2	44689.Q553P3	0	0	0	0	0.042	0.333	0	0.168	0.421
DDB0168449	bip1-1	44689.Q86HI2	44689.Q556U6	0	0	0	0	0.266	0.157	0	0.695	0.794
DDB0168449	rps30-1	44689.Q86HI2	44689.Q556Y1	0	0	0	0	0.044	0.484	0	0.093	0.513
DDB0168449	DDB0190510	44689.Q86HI2	44689.Q55D98	0	0	0	0	0.146	0.322	0	0.21	0.502
DDB0168449	bip2	44689.Q86HI2	44689.Q8T869	0	0	0	0	0.565	0.332	0	0.258	0.765
DDB0168564	5NT	44689.Q86I87	44689.Q54KR8	0	0	0	0	0.421	0	0	0	0.42
DDB0168564	DDB0229902	44689.Q86I87	44689.Q54MD5	0	0	0	0	0.538	0	0	0	0.538
DDB0168564	DDB0190147	44689.Q86I87	44689.Q55ED7	0	0	0	0	0.408	0	0	0	0.408
DDB0168737	adhfe1	44689.Q75JW6	44689.Q54GJ7	0	0	0	0	0	0	0.379	0.208	0.487
DDB0168737	DDB0186819	44689.Q75JW6	44689.Q54M91	0	0	0	0	0	0	0	0.467	0.467
DDB0168737	DDB0203528	44689.Q75JW6	44689.Q552J4	0.131	0	0	0	0.051	0.193	0.312	0.185	0.558
DDB0168737	DDB0230179	44689.Q75JW6	44689.Q558S7	0	0	0	0	0.095	0	0	0.465	0.495
DDB0168929	pldB	44689.Q86IF9	44689.Q54WR4	0	0	0	0	0	0	0.9	0.181	0.914
DDB0168929	cdsA	44689.Q86IF9	44689.Q55D90	0	0	0	0	0	0.078	0	0.49	0.509
DDB0168996	smc1	44689.Q86L27	44689.Q54E85	0	0	0	0	0.485	0	0	0	0.485
DDB0168996	Utp15	44689.Q86L27	44689.Q54QV4	0	0	0	0	0.473	0	0	0	0.473
DDB0169005	D2	44689.Q86L18	44689.P18142	0	0	0.047	0.987	0.082	0	0.4	0	0.429
DDB0169012	Nup62	44689.Q86AZ8	44689.Q86IX4	0	0	0	0	0	0.579	0	0.107	0.607
DDB0169112	rplp2	44689.Q86AQ3	44689.P22683	0	0	0	0	0.412	0.074	0	0	0.432
DDB0169112	gpbB	44689.Q86AQ3	44689.P46800	0	0	0	0	0.271	0.332	0	0	0.492
DDB0169112	alg1	44689.Q86AQ3	44689.P90522	0.059	0	0	0	0.162	0	0.299	0.078	0.422
DDB0169112	DDB0191671	44689.Q86AQ3	44689.Q54CK4	0.059	0	0	0	0.052	0.476	0	0.13	0.539
DDB0169112	alg11	44689.Q86AQ3	44689.Q54DM9	0.059	0	0	0	0.162	0	0.299	0.078	0.422
DDB0169112	rps8	44689.Q86AQ3	44689.Q54E24	0	0	0	0	0.439	0.574	0	0.077	0.76
DDB0169112	eif3K	44689.Q86AQ3	44689.Q54EQ1	0	0	0	0	0.402	0.304	0	0	0.565
DDB0169112	rpl22a	44689.Q86AQ3	44689.Q54GK6	0	0	0	0	0.279	0.477	0	0	0.607
DDB0169112	rpl35	44689.Q86AQ3	44689.Q54J23	0	0	0	0	0.326	0.579	0	0.079	0.715
DDB0169112	DDB_G0288133	44689.Q86AQ3	44689.Q54JD4	0	0	0	0	0.142	0.497	0	0	0.55
DDB0169112	rpl37	44689.Q86AQ3	44689.Q54MG6	0	0	0	0	0.235	0.564	0	0	0.652
DDB0169112	DDB_G0282861	44689.Q86AQ3	44689.Q54RX1	0	0	0	0	0.409	0.066	0	0	0.424
DDB0169112	DDB_G0282853	44689.Q86AQ3	44689.Q54RX6	0	0	0	0	0.417	0.066	0	0	0.432
DDB0169112	mrpl17	44689.Q86AQ3	44689.Q54TY5	0	0	0	0	0.06	0.476	0	0	0.486
DDB0169112	rps6	44689.Q86AQ3	44689.Q54UU3	0	0	0	0	0.254	0.573	0	0.06	0.674
DDB0169112	rpl24	44689.Q86AQ3	44689.Q54VN6	0	0	0	0	0.442	0.57	0	0	0.75
DDB0169112	pgtD	44689.Q86AQ3	44689.Q54XQ9	0.062	0	0	0	0.138	0	0.303	0.094	0.421
DDB0169112	mrpl33	44689.Q86AQ3	44689.Q54YX7	0.048	0	0	0	0.076	0.476	0	0.094	0.526
DDB0169112	DDB0203528	44689.Q86AQ3	44689.Q552J4	0.054	0	0	0	0.07	0.083	0.355	0.133	0.466
DDB0169112	rps30-1	44689.Q86AQ3	44689.Q556Y1	0	0	0	0	0.336	0.993	0	0	0.995
DDB0169112	cas1	44689.Q86AQ3	44689.Q55D85	0.064	0	0	0	0.134	0.285	0	0.147	0.439
DDB0169112	DDB0190464	44689.Q86AQ3	44689.Q55DE9	0.086	0	0	0	0.315	0	0	0.132	0.409
DDB0169112	rps18	44689.Q86AQ3	44689.Q869U7	0.046	0	0	0	0.444	0.581	0	0	0.758
DDB0169112	mrps2	44689.Q86AQ3	44689.Q9XPI7	0	0	0	0	0.065	0.497	0	0.075	0.527
DDB0169112	mrps17	44689.Q86AQ3	44689.Q86K64	0	0	0	0	0.147	0.476	0	0.076	0.551
DDB0169112	rps27	44689.Q86AQ3	44689.Q8T1V4	0	0	0	0	0.312	0.572	0	0.105	0.713
DDB0169316	DDB0184173	44689.Q86KL6	44689.Q54DU4	0	0	0	0	0.538	0	0	0	0.538
DDB0169316	DDB0188953	44689.Q86KL6	44689.Q54FW8	0	0	0	0	0.538	0	0	0	0.538
DDB0169316	DDB0186921	44689.Q86KL6	44689.Q54LY2	0	0	0	0	0.538	0	0	0	0.538
DDB0169316	DDB0186794	44689.Q86KL6	44689.Q54MB6	0	0	0	0	0.538	0.156	0	0.413	0.751
DDB0169316	DDB0231350	44689.Q86KL6	44689.Q54NZ3	0	0	0	0	0.538	0	0	0	0.538
DDB0169316	DDB0185774	44689.Q86KL6	44689.Q54QB6	0	0	0	0	0.538	0	0	0	0.538
DDB0169316	DDB_G0280215	44689.Q86KL6	44689.Q54VP4	0	0	0	0	0.077	0	0	0.707	0.718
DDB0169316	DDB0205520	44689.Q86KL6	44689.Q54XX4	0	0	0	0	0.538	0	0	0	0.538
DDB0169316	sigF	44689.Q86KL6	44689.Q6TMK2	0	0	0	0	0.067	0	0	0.702	0.71
DDB0169316	DDB0169392	44689.Q86KL6	44689.Q86KS0	0	0	0	0	0.538	0	0	0	0.538
DDB0169316	aqpA	44689.Q86KL6	44689.Q9U8P7	0	0	0	0	0.069	0.075	0	0.677	0.697
DDB0169333	med10	44689.Q76P42	44689.Q54GE5	0	0	0	0	0.051	0	0.54	0	0.544
DDB0169333	med21	44689.Q76P42	44689.Q54HN4	0	0	0	0	0	0	0.54	0	0.54
DDB0169374	cda	44689.Q86KT5	44689.Q54I82	0.259	0	0	0	0.357	0	0	0.179	0.574
DDB0169374	DDB0219361	44689.Q86KT5	44689.Q54IP6	0.259	0	0	0	0.64	0	0	0.694	0.911
DDB0169374	ppa1	44689.Q86KT5	44689.Q54PV8	0.168	0	0	0	0	0	0	0.694	0.734
DDB0169374	DDB0185428	44689.Q86KT5	44689.Q54RB1	0.241	0	0	0	0	0	0	0.694	0.757
DDB0169374	mrpl17	44689.Q86KT5	44689.Q54TY5	0.146	0	0	0	0.045	0.827	0	0.137	0.861
DDB0169374	DDB0206299	44689.Q86KT5	44689.Q54W99	0.259	0	0	0	0.428	0	0	0.207	0.634
DDB0169374	DDB0205321	44689.Q86KT5	44689.Q54YG0	0.072	0	0	0	0.047	0.447	0	0.255	0.586
DDB0169374	DDB0217726	44689.Q86KT5	44689.Q552R4	0	0	0	0	0	0.482	0	0	0.482
DDB0169374	DDB0217722	44689.Q86KT5	44689.Q552S3	0	0	0	0	0	0	0	0.45	0.45
DDB0169374	rexo2-1	44689.Q86KT5	44689.Q556Y2	0	0	0	0	0	0	0	0.573	0.573
DDB0169374	nit1-1	44689.Q86KT5	44689.Q557J5	0.427	0	0	0	0	0.132	0	0	0.481
DDB0169374	DDB0216798	44689.Q86KT5	44689.Q55BE1	0.149	0	0	0	0	0	0	0.374	0.444
DDB0169374	maspS	44689.Q86KT5	44689.Q55C99	0.259	0	0	0	0.066	0.082	0	0.453	0.605
DDB0169374	DDB0190510	44689.Q86KT5	44689.Q55D98	0.146	0	0	0	0.088	0.28	0	0.107	0.432
DDB0169374	mrps17	44689.Q86KT5	44689.Q86K64	0.058	0	0	0	0.042	0.898	0	0.163	0.912
DDB0169374	gchA	44689.Q86KT5	44689.Q94465	0.148	0	0	0	0.442	0	0	0	0.504
DDB0169392	cotC	44689.Q86KS0	44689.P15270	0	0	0	0	0.051	0	0	0.44	0.445
DDB0169392	DDB0184173	44689.Q86KS0	44689.Q54DU4	0	0	0	0	0.538	0	0	0	0.538
DDB0169392	DDB0186921	44689.Q86KS0	44689.Q54LY2	0	0	0	0	0.538	0	0	0	0.538
DDB0169392	DDB0186794	44689.Q86KS0	44689.Q54MB6	0	0	0	0	0.538	0	0	0	0.538
DDB0169392	DDB0231350	44689.Q86KS0	44689.Q54NZ3	0	0	0	0	0.538	0	0	0	0.538
DDB0169392	DDB0185774	44689.Q86KS0	44689.Q54QB6	0	0	0	0	0.538	0	0	0	0.538
DDB0169392	pgtD	44689.Q86KS0	44689.Q54XQ9	0	0	0	0	0.408	0	0	0	0.408
DDB0169392	DDB0205520	44689.Q86KS0	44689.Q54XX4	0	0	0	0	0.404	0	0	0	0.404
DDB0169392	DDB0169316	44689.Q86KS0	44689.Q86KL6	0	0	0	0	0.538	0	0	0	0.538
DDB0169442	DDB0191671	44689.Q75JN4	44689.Q54CK4	0	0	0	0	0.097	0.331	0	0.141	0.435
DDB0169442	xpnpep1	44689.Q75JN4	44689.Q54G06	0.061	0	0	0	0	0	0.354	0.104	0.409
DDB0169442	xpnpep3	44689.Q75JN4	44689.Q54T46	0.061	0	0	0	0	0	0.354	0.104	0.409
DDB0169442	DDB0215209	44689.Q75JN4	44689.Q54US8	0.079	0	0	0	0.048	0.47	0.354	0.141	0.695
DDB0169442	mrps17	44689.Q75JN4	44689.Q86K64	0.055	0	0	0	0.101	0.331	0	0.082	0.408
DDB0169442	mrps2	44689.Q75JN4	44689.Q9XPI7	0	0	0	0	0.091	0.331	0	0.128	0.423
DDB0169513	Nup155	44689.Q75JH1	44689.Q54F20	0	0	0	0	0.046	0	0.72	0	0.721
DDB0169513	DDB0187764	44689.Q75JH1	44689.Q54JG6	0	0	0	0	0.046	0	0.54	0	0.542
DDB0169513	DDB0215318	44689.Q75JH1	44689.Q54XC5	0	0	0	0	0.042	0.051	0.54	0	0.545
DDB0169513	nup54	44689.Q75JH1	44689.Q55BX5	0	0	0	0	0.052	0	0.54	0	0.545
DDB0169513	Nup62	44689.Q75JH1	44689.Q86IX4	0	0	0	0	0.042	0.051	0.54	0	0.545
DDB0169523	H3a	44689.Q75JG1	44689.O15819	0	0	0	0	0	0.316	0	0.219	0.442
DDB0169523	DDB0220697	44689.Q75JG1	44689.Q54SK8	0	0	0	0	0	0.553	0	0.354	0.698
DDB0169523	snf12-1	44689.Q75JG1	44689.Q556Z0	0	0	0	0	0.046	0.613	0	0.455	0.781
DDB0183816	DDB_G0293678	44689.Q54EV3	44689.Q54BD8	0.065	0	0	0	0.418	0.326	0	0.113	0.631
DDB0183816	DDB_G0293674	44689.Q54EV3	44689.Q54BE0	0.065	0	0	0	0.42	0.326	0	0.113	0.632
DDB0183816	dnaja1	44689.Q54EV3	44689.Q54ED3	0.06	0	0	0	0.342	0.193	0	0.111	0.496
DDB0183816	tpiA	44689.Q54EV3	44689.Q869R8	0.105	0	0	0	0	0.074	0	0.342	0.407
DDB0183816	DDB_G0281747	44689.Q54EV3	44689.Q54TH5	0	0	0	0	0.426	0	0	0	0.426
DDB0183816	DDB_G0280215	44689.Q54EV3	44689.Q54VP4	0.061	0	0	0	0.369	0.148	0	0.092	0.48
DDB0183816	DDB0206576	44689.Q54EV3	44689.Q86KX9	0.06	0	0	0	0.342	0.193	0	0.101	0.491
DDB0183816	DDB0204173	44689.Q54EV3	44689.Q54SQ0	0.06	0	0	0	0.342	0.193	0	0.111	0.496
DDB0183816	DDB_0217928	44689.Q54EV3	44689.Q550C8	0.067	0	0	0	0.439	0.073	0	0.238	0.58
DDB0183816	DDB0190510	44689.Q54EV3	44689.Q55D98	0.145	0	0	0	0.349	0.218	0	0.169	0.59
DDB0183816	bip2	44689.Q54EV3	44689.Q8T869	0.065	0	0	0	0.406	0.326	0	0.137	0.633
DDB0183816	bip1-1	44689.Q54EV3	44689.Q556U6	0.065	0	0	0	0.406	0.326	0	0.561	0.813
DDB0183896	Utp13	44689.Q54EM7	44689.Q7KWS8	0	0	0	0	0.418	0	0	0	0.418
DDB0183896	rvb2	44689.Q54EM7	44689.Q54UW5	0	0	0	0	0.342	0.149	0	0.077	0.438
DDB0183896	DDB0187067	44689.Q54EM7	44689.Q54LG9	0	0	0	0	0.421	0.051	0	0.062	0.44
DDB0183918	DDB0231420	44689.Q54EK1	44689.Q54DT7	0	0	0	0	0.514	0	0	0	0.514
DDB0183918	DDB0204369	44689.Q54EK1	44689.Q54YY0	0	0	0	0	0.527	0	0	0	0.527
DDB0184035	nad4	44689.Q54E73	44689.O21047	0.041	0	0	0	0	0.483	0.301	0.076	0.636
DDB0184035	cxeA	44689.Q54E73	44689.P29505	0	0	0	0	0.273	0.332	0	0.071	0.509
DDB0184035	nad7	44689.Q54E73	44689.Q23883	0	0	0	0	0.384	0.483	0.301	0.14	0.782
DDB0184035	nad5	44689.Q54E73	44689.Q34313	0	0	0	0	0.049	0.333	0.271	0.092	0.523
DDB0184035	DDB0217726	44689.Q54E73	44689.Q552R4	0.054	0	0	0	0	0.198	0.271	0.063	0.412
DDB0184035	DDB0219398	44689.Q54E73	44689.Q54I67	0	0	0	0	0.049	0.273	0.301	0	0.475
DDB0184035	mppA1	44689.Q54E73	44689.Q86A84	0	0	0	0	0.211	0.313	0.119	0.087	0.505
DDB0184035	ndufb7	44689.Q54E73	44689.Q54V61	0	0	0	0	0.302	0.483	0.301	0.077	0.736
DDB0184035	DDB0189366	44689.Q54E73	44689.Q55GR1	0	0	0	0	0.336	0.483	0.301	0.065	0.745
DDB0184035	ndufa13	44689.Q54E73	44689.Q86IZ2	0	0	0	0	0.364	0.483	0.301	0.075	0.759
DDB0184035	ndufb9	44689.Q54E73	44689.Q54NR3	0	0	0	0	0.351	0.483	0.301	0.107	0.762
DDB0184035	ndufs7	44689.Q54E73	44689.Q54NI6	0	0	0	0	0.347	0.483	0.301	0.141	0.77
DDB0184035	ucr	44689.Q54E73	44689.Q54NW9	0.058	0	0	0	0.375	0.482	0.357	0.136	0.799
DDB0184069	DDB0190517	44689.Q54E54	44689.Q55D91	0	0	0	0	0.455	0	0	0	0.455
DDB0184069	snf12-1	44689.Q54E54	44689.Q556Z0	0	0	0	0	0	0.116	0.54	0.049	0.579
DDB0184084	DDB0190102	44689.Q54E39	44689.Q55EI4	0	0	0	0	0.413	0	0	0	0.412
DDB0184173	pgtD	44689.Q54DU4	44689.Q54XQ9	0	0	0	0	0.4	0	0	0	0.4
DDB0184173	DDB0186794	44689.Q54DU4	44689.Q54MB6	0	0	0	0	0.538	0	0	0	0.538
DDB0184173	DDB0205520	44689.Q54DU4	44689.Q54XX4	0	0	0	0	0.538	0	0	0	0.538
DDB0184173	DDB0231350	44689.Q54DU4	44689.Q54NZ3	0	0	0	0	0.538	0	0	0	0.538
DDB0184173	DDB0169392	44689.Q54DU4	44689.Q86KS0	0	0	0	0	0.538	0	0	0	0.538
DDB0184173	DDB0185774	44689.Q54DU4	44689.Q54QB6	0	0	0	0	0.538	0	0	0	0.538
DDB0184173	DDB0169316	44689.Q54DU4	44689.Q86KL6	0	0	0	0	0.538	0	0	0	0.538
DDB0184173	DDB0186921	44689.Q54DU4	44689.Q54LY2	0	0	0	0	0.538	0	0	0	0.538
DDB0184173	uba1	44689.Q54DU4	44689.Q55C16	0	0.875	0	0	0	0	0	0	0.875
DDB0184221	ponC2	44689.Q54DP5	44689.Q54LC3	0	0	0	0	0.061	0	0	0.807	0.811
DDB0184385	DDB0187425	44689.Q54D88	44689.Q54KI1	0	0	0	0	0.048	0.177	0	0.443	0.525
DDB0184413	cprB	44689.Q54D62	44689.P04989	0	0	0.228	0.615	0	0	0	0.326	0.457
DDB0184413	cprC	44689.Q54D62	44689.Q23894	0	0	0.214	0.644	0.043	0	0	0.304	0.431
DDB0184413	DDB0203746	44689.Q54D62	44689.Q559Q3	0	0	0.221	0.633	0.05	0	0	0.312	0.446
DDB0184413	DDB0186794	44689.Q54D62	44689.Q54MB6	0	0	0.491	0	0.043	0.079	0	0.092	0.538
DDB0185306	ddx6	44689.Q54RQ0	44689.Q54E49	0	0	0	0	0.052	0.315	0	0.183	0.423
DDB0185316	DDB_G0288149	44689.Q54RP3	44689.Q54JC6	0	0	0	0	0.081	0.176	0.54	0.588	0.837
DDB0185428	ndkM	44689.Q54RB1	44689.P34093	0.06	0	0	0	0.043	0	0.302	0.186	0.42
DDB0185428	nad5	44689.Q54RB1	44689.Q34313	0.156	0	0	0	0	0	0	0.324	0.405
DDB0185428	DDB_G0293380	44689.Q54RB1	44689.Q54BW1	0.059	0	0	0	0.609	0	0	0	0.616
DDB0185428	ddx17	44689.Q54RB1	44689.Q54CE0	0.065	0	0	0	0.375	0.292	0	0.109	0.582
DDB0185428	DDB0191671	44689.Q54RB1	44689.Q54CK4	0.167	0	0	0	0.366	0	0	0.141	0.506
DDB0185428	rrp8	44689.Q54RB1	44689.Q54CP1	0	0	0	0	0.227	0	0	0.299	0.434
DDB0185428	ddx6	44689.Q54RB1	44689.Q54E49	0.065	0	0	0	0.375	0.292	0	0.109	0.582
DDB0185428	DDB0219578	44689.Q54RB1	44689.Q54FW2	0	0	0	0	0.044	0	0	0.707	0.708
DDB0185428	DDB0219361	44689.Q54RB1	44689.Q54IP6	0.154	0	0	0	0.044	0	0	0.486	0.547
DDB0185428	rpl35	44689.Q54RB1	44689.Q54J23	0	0	0	0	0.573	0	0	0.242	0.662
DDB0185428	DDB0187806	44689.Q54RB1	44689.Q54JC1	0.103	0	0	0	0.057	0	0	0.489	0.53
DDB0185428	pcna	44689.Q54RB1	44689.Q54K47	0	0	0	0	0.084	0	0	0.598	0.616
DDB0185428	trrA	44689.Q54RB1	44689.Q54UU8	0.167	0	0	0	0.045	0	0	0.328	0.418
DDB0185428	DDB_G0273411	44689.Q54RB1	44689.Q557H6	0.045	0	0	0	0.138	0	0	0.374	0.439
DDB0185428	mrps2	44689.Q54RB1	44689.Q9XPI7	0.149	0	0	0	0.397	0	0	0	0.464
DDB0185428	DDB0206211	44689.Q54RB1	44689.Q54XP9	0.061	0	0	0	0.224	0	0	0.345	0.481
DDB0185428	mproS	44689.Q54RB1	44689.Q75JK9	0.161	0	0	0	0.418	0	0	0	0.49
DDB0185428	rps18	44689.Q54RB1	44689.Q869U7	0	0	0	0	0.438	0	0	0.154	0.504
DDB0185428	helB2	44689.Q54RB1	44689.Q54Y81	0.065	0	0	0	0.375	0.292	0	0.109	0.582
DDB0185428	maspS	44689.Q54RB1	44689.Q55C99	0.233	0	0	0	0.411	0.066	0	0.258	0.645
DDB0185428	tpiA	44689.Q54RB1	44689.Q869R8	0.259	0	0	0	0	0	0	0.573	0.67
DDB0185428	enoB	44689.Q54RB1	44689.Q55F83	0.048	0	0	0	0.312	0.332	0	0.345	0.675
DDB0185428	rexo2-1	44689.Q54RB1	44689.Q556Y2	0	0	0	0	0	0	0	0.694	0.694
DDB0185428	DDB0216798	44689.Q54RB1	44689.Q55BE1	0.059	0	0	0	0.056	0.337	0.317	0.465	0.745
DDB0185428	DDB0169374	44689.Q54RB1	44689.Q86KT5	0.241	0	0	0	0	0	0	0.694	0.757
DDB0185428	Gtpbp5	44689.Q54RB1	44689.Q54Z70	0	0	0	0	0.263	0.074	0	0.692	0.771
DDB0185428	mpheS	44689.Q54RB1	44689.Q86A68	0.066	0	0	0	0.584	0	0	0.465	0.773
DDB0185428	mrpl17	44689.Q54RB1	44689.Q54TY5	0.058	0	0	0	0.649	0	0	0.582	0.849
DDB0185446	DDB0217726	44689.Q54R94	44689.Q552R4	0	0	0	0	0.083	0.198	0.261	0.092	0.44
DDB0185446	cas1	44689.Q54R94	44689.Q55D85	0.047	0	0	0	0.044	0.305	0.297	0.174	0.565
DDB0185446	DDB0203528	44689.Q54R94	44689.Q552J4	0.071	0	0	0	0.063	0.297	0.36	0.14	0.601
DDB0185482	DDB0188508	44689.Q54R57	44689.Q54H74	0.054	0	0	0	0.292	0.235	0	0.132	0.495
DDB0185482	mrpl17	44689.Q54R57	44689.Q54TY5	0	0	0	0	0.055	0.415	0	0	0.423
DDB0185482	bip1-1	44689.Q54R57	44689.Q556U6	0.053	0	0	0	0.152	0.165	0	0.261	0.438
DDB0185482	bip2	44689.Q54R57	44689.Q8T869	0.053	0	0	0	0.258	0.165	0	0.169	0.447
DDB0185482	DDB_G0269614	44689.Q54R57	44689.Q55DL5	0.054	0	0	0	0.284	0.235	0	0.132	0.49
DDB0185482	xab2	44689.Q54R57	44689.Q54Z08	0	0	0	0	0	0.471	0	0.102	0.504
DDB0185482	prp19	44689.Q54R57	44689.Q7KWK5	0	0	0	0	0.067	0.471	0	0.108	0.521
DDB0185482	Nup62	44689.Q54R57	44689.Q86IX4	0	0	0	0	0.056	0.751	0	0.071	0.762
DDB0185524	Qtrt1	44689.Q54R13	44689.Q54E51	0	0	0	0	0.162	0.81	0	0.366	0.89
DDB0185524	spt4	44689.Q54R13	44689.Q54NF2	0	0	0	0	0	0	0	0.465	0.465
DDB0185626	smc1	44689.Q54QR0	44689.Q54E85	0	0	0	0	0.45	0.923	0.8	0.694	0.997
DDB0185626	DDB0205664	44689.Q54QR0	44689.Q54X37	0	0	0	0	0	0	0.4	0	0.4
DDB0185626	DDB0202625	44689.Q54QR0	44689.Q550H7	0	0	0	0	0.244	0.985	0.8	0.694	0.999
DDB0185760	DDB0205217	44689.Q54QC9	44689.Q54VB8	0.05	0	0	0	0.07	0.105	0.301	0.092	0.406
DDB0185760	DDB0203528	44689.Q54QC9	44689.Q552J4	0.063	0	0	0	0.071	0.179	0.364	0.132	0.533
DDB0185774	DDB0184173	44689.Q54QB6	44689.Q54DU4	0	0	0	0	0.538	0	0	0	0.538
DDB0185774	DDB0188953	44689.Q54QB6	44689.Q54FW8	0	0	0	0	0.538	0	0	0	0.538
DDB0185774	DDB0186921	44689.Q54QB6	44689.Q54LY2	0	0	0	0	0.538	0	0	0	0.538
DDB0185774	DDB0186794	44689.Q54QB6	44689.Q54MB6	0	0	0	0	0.538	0	0	0	0.538
DDB0185774	DDB0231350	44689.Q54QB6	44689.Q54NZ3	0	0	0	0	0.538	0	0	0	0.538
DDB0185774	pgtD	44689.Q54QB6	44689.Q54XQ9	0	0	0	0	0.451	0	0	0	0.451
DDB0185774	DDB0169316	44689.Q54QB6	44689.Q86KL6	0	0	0	0	0.538	0	0	0	0.538
DDB0185774	DDB0169392	44689.Q54QB6	44689.Q86KS0	0	0	0	0	0.538	0	0	0	0.538
DDB0185787	fttB	44689.Q54QA4	44689.P54632	0	0	0	0	0	0.051	0	0.569	0.573
DDB0185787	DDB_G0293678	44689.Q54QA4	44689.Q54BD8	0	0	0	0	0.056	0.327	0	0.138	0.404
DDB0185787	DDB_G0293674	44689.Q54QA4	44689.Q54BE0	0	0	0	0	0.066	0.327	0	0.138	0.411
DDB0185787	DDB0191671	44689.Q54QA4	44689.Q54CK4	0	0	0	0	0.448	0	0	0	0.448
DDB0185787	DDB0230113	44689.Q54QA4	44689.Q54LA0	0	0	0	0	0	0	0	0.444	0.444
DDB0185787	mppA1	44689.Q54QA4	44689.Q86A84	0	0	0	0	0.22	0	0	0.274	0.409
DDB0185787	bip1-1	44689.Q54QA4	44689.Q556U6	0	0	0	0	0.047	0.327	0	0.701	0.791
DDB0185922	DDB_G0291966	44689.Q54PX3	44689.Q1ZXB1	0	0	0.12	0.823	0.127	0.451	0	0.129	0.583
DDB0185922	magoh	44689.Q54PX3	44689.Q55E21	0	0	0	0	0.129	0.333	0	0.059	0.405
DDB0185922	snrnp70	44689.Q54PX3	44689.Q55FQ0	0	0	0	0	0.127	0.451	0	0.129	0.546
DDB0185953	Nup62	44689.Q54PU0	44689.Q86IX4	0	0	0	0	0	0.579	0	0.107	0.607
DDB0186019	AY044086_2	44689.Q54PM2	44689.Q54VG7	0	0	0	0	0.476	0	0	0	0.476
DDB0186311	DDB0190517	44689.Q54NT1	44689.Q55D91	0	0	0	0	0.538	0	0	0	0.538
DDB0186433	DDB_G0295797	44689.Q54NF4	44689.C7G076	0	0	0	0	0	0	0	0.7	0.7
DDB0186433	DDB_G0288489	44689.Q54NF4	44689.Q54IV8	0	0	0	0	0.047	0	0	0.7	0.701
DDB0186433	expl7	44689.Q54NF4	44689.Q54J35	0	0	0	0	0	0	0	0.445	0.445
DDB0186433	DDB_G0287091	44689.Q54NF4	44689.Q54KU8	0	0	0	0	0	0	0	0.45	0.45
DDB0186433	sigK	44689.Q54NF4	44689.Q6TMJ6	0	0	0	0	0	0	0	0.45	0.45
DDB0186493	DDB0218211	44689.Q54N90	44689.Q54W12	0	0	0	0	0	0.489	0	0	0.489
DDB0186530	TAF9	44689.Q54N55	44689.Q55A39	0	0	0	0	0	0.519	0.36	0.182	0.726
DDB0186624	ints4	44689.Q54MW3	44689.Q54LH5	0	0	0	0	0	0	0.5	0	0.499
DDB0186624	polr2k	44689.Q54MW3	44689.Q54R66	0	0	0	0	0.045	0	0.5	0	0.502
DDB0186702	fttB	44689.Q54MN6	44689.P54632	0	0	0	0	0.056	0	0	0.51	0.517
DDB0186702	pcna	44689.Q54MN6	44689.Q54K47	0	0	0	0	0.045	0	0	0.486	0.488
DDB0186702	DDB0230179	44689.Q54MN6	44689.Q558S7	0.055	0	0	0	0.138	0	0	0.367	0.439
DDB0186702	rps18	44689.Q54MN6	44689.Q869U7	0	0	0	0	0	0	0	0.503	0.503
DDB0186794	cotC	44689.Q54MB6	44689.P15270	0	0	0	0	0.052	0	0	0.402	0.408
DDB0186794	DDB0184413	44689.Q54MB6	44689.Q54D62	0	0	0.491	0	0.043	0.079	0	0.092	0.538
DDB0186794	DDB0184173	44689.Q54MB6	44689.Q54DU4	0	0	0	0	0.538	0	0	0	0.538
DDB0186794	DDB0188953	44689.Q54MB6	44689.Q54FW8	0	0	0	0	0.538	0	0	0	0.538
DDB0186794	DDB0186921	44689.Q54MB6	44689.Q54LY2	0	0	0	0	0.538	0	0	0.042	0.538
DDB0186794	DDB0185774	44689.Q54MB6	44689.Q54QB6	0	0	0	0	0.538	0	0	0	0.538
DDB0186794	DDB0169392	44689.Q54MB6	44689.Q86KS0	0	0	0	0	0.538	0	0	0	0.538
DDB0186794	DDB0205520	44689.Q54MB6	44689.Q54XX4	0	0	0	0	0.538	0	0	0	0.538
DDB0186794	DDB0231350	44689.Q54MB6	44689.Q54NZ3	0	0	0	0	0.538	0	0	0	0.538
DDB0186794	sigF	44689.Q54MB6	44689.Q6TMK2	0	0	0	0	0.065	0	0	0.707	0.714
DDB0186794	DDB0169316	44689.Q54MB6	44689.Q86KL6	0	0	0	0	0.538	0.156	0	0.413	0.751
DDB0186794	pspE	44689.Q54MB6	44689.Q9GP84	0	0	0	0	0.064	0	0	0.78	0.785
DDB0186797	celA	44689.Q54MB3	44689.P22699	0	0	0	0.565	0	0	0.9	0	0.9
DDB0186797	gluA	44689.Q54MB3	44689.Q23892	0	0	0	0	0.052	0	0.9	0	0.901
DDB0186797	DDB0188936	44689.Q54MB3	44689.Q54FY5	0	0	0	0	0.518	0	0	0	0.518
DDB0186797	DDB0167805	44689.Q54MB3	44689.Q86KK4	0	0	0	0	0.4	0	0	0	0.4
DDB0186797	AY044086_2	44689.Q54MB3	44689.Q54VG7	0	0	0	0	0.421	0	0	0	0.42
DDB0186797	DDB0168231	44689.Q54MB3	44689.Q7KWN1	0	0	0	0	0.493	0	0	0	0.493
DDB0186797	DDB0205076	44689.Q54MB3	44689.Q54T55	0	0	0	0	0.51	0	0	0	0.51
DDB0186797	DDB0202855	44689.Q54MB3	44689.Q55BF6	0	0	0	0	0	0	0.9	0	0.9
DDB0186797	dcsA	44689.Q54MB3	44689.Q9U720	0	0	0	0	0.052	0	0.9	0	0.901
DDB0186797	DDB0230001	44689.Q54MB3	44689.Q55C74	0	0	0	0	0.168	0	0.9	0	0.913
DDB0186797	DDB0229902	44689.Q54MB3	44689.Q54MD5	0	0	0.065	0.95	0.159	0	0.9	0	0.914
DDB0186819	DDB_G0293678	44689.Q54M91	44689.Q54BD8	0.067	0	0	0	0.059	0.374	0	0.255	0.535
DDB0186819	DDB_G0293674	44689.Q54M91	44689.Q54BE0	0.067	0	0	0	0.059	0.374	0	0.255	0.535
DDB0186819	rer1	44689.Q54M91	44689.Q54D10	0	0	0	0	0	0	0	0.701	0.701
DDB0186819	tom1	44689.Q54M91	44689.Q54GH3	0	0	0	0	0.043	0	0	0.542	0.542
DDB0186819	DDB0188144	44689.Q54M91	44689.Q54IC1	0	0	0	0	0.155	0	0	0.701	0.736
DDB0186819	scfd1	44689.Q54M91	44689.Q54IJ1	0	0	0	0	0.132	0.163	0	0.539	0.635
DDB0186819	nop10	44689.Q54M91	44689.Q54J26	0	0	0	0	0	0	0	0.701	0.701
DDB0186819	DDB0187566	44689.Q54M91	44689.Q54K18	0	0	0	0	0	0	0	0.448	0.448
DDB0186819	DDB0206460	44689.Q54M91	44689.Q54VN3	0	0	0	0	0.163	0.316	0	0	0.403
DDB0186819	cnrB	44689.Q54M91	44689.Q54RJ1	0	0	0	0	0.178	0	0	0.317	0.414
DDB0186819	helB2	44689.Q54M91	44689.Q54Y81	0	0	0	0	0	0.153	0	0.375	0.447
DDB0186819	DDB0217007	44689.Q54M91	44689.Q75JT6	0	0	0	0	0	0	0	0.467	0.467
DDB0186819	DDB0203945	44689.Q54M91	44689.Q54UL7	0	0	0	0	0	0	0	0.467	0.467
DDB0186819	DDB0168737	44689.Q54M91	44689.Q75JW6	0	0	0	0	0	0	0	0.467	0.467
DDB0186819	DDB0204578	44689.Q54M91	44689.Q54TN9	0	0	0	0	0	0	0	0.477	0.477
DDB0186819	DDB_G0269942	44689.Q54M91	44689.Q55CR0	0	0	0	0	0.138	0.083	0	0.49	0.561
DDB0186819	pgtD	44689.Q54M91	44689.Q54XQ9	0	0	0	0	0.086	0.055	0	0.574	0.599
DDB0186819	sec11	44689.Q54M91	44689.Q86JD4	0	0	0	0	0.075	0.077	0	0.641	0.666
DDB0186819	DDB0203533	44689.Q54M91	44689.Q8MMR8	0	0	0	0	0	0.052	0	0.701	0.704
DDB0186819	DDB0190510	44689.Q54M91	44689.Q55D98	0	0	0	0	0.061	0.152	0	0.701	0.741
DDB0186819	modA	44689.Q54M91	44689.Q94502	0	0	0	0	0	0.189	0	0.701	0.747
DDB0186819	stt3	44689.Q54M91	44689.Q54NM9	0	0	0	0	0.334	0.195	0	0.701	0.825
DDB0186819	bip1-1	44689.Q54M91	44689.Q556U6	0.067	0	0	0	0.34	0.374	0	0.701	0.869
DDB0186819	bip2	44689.Q54M91	44689.Q8T869	0.067	0	0	0	0.082	0.891	0	0.701	0.968
DDB0186914	lsm8	44689.Q54LY9	44689.Q1ZXD5	0	0	0	0	0.157	0.519	0	0	0.577
DDB0186914	sf3b2	44689.Q54LY9	44689.Q1ZXF6	0	0	0	0	0	0.827	0.9	0.693	0.994
DDB0186914	sf3a2	44689.Q54LY9	44689.Q54B65	0	0	0	0	0.159	0.967	0.54	0.353	0.99
DDB0186914	snrpb2	44689.Q54LY9	44689.Q54J05	0	0	0	0.752	0.212	0.762	0	0.251	0.847
DDB0186914	U2af2	44689.Q54LY9	44689.Q54LV5	0	0	0	0	0.191	0.923	0	0.483	0.964
DDB0186914	polr2k	44689.Q54LY9	44689.Q54R66	0	0	0	0	0.421	0	0	0	0.42
DDB0186914	magoh	44689.Q54LY9	44689.Q55E21	0	0	0	0	0.358	0	0	0.139	0.423
DDB0186914	Prpf3	44689.Q54LY9	44689.Q8T2A7	0	0	0	0	0	0.519	0	0	0.519
DDB0186914	helB2	44689.Q54LY9	44689.Q54Y81	0	0	0	0	0.043	0.519	0	0	0.52
DDB0186914	ubl5	44689.Q54LY9	44689.Q54Q03	0	0	0	0	0.088	0.519	0	0	0.542
DDB0186914	xab2	44689.Q54LY9	44689.Q54Z08	0	0	0	0	0	0.519	0	0.135	0.566
DDB0186914	cypE	44689.Q54LY9	44689.Q9NI62	0	0	0	0	0.086	0.519	0	0.11	0.574
DDB0186914	snrnp40	44689.Q54LY9	44689.Q55AR8	0	0	0	0	0.142	0.519	0	0.134	0.611
DDB0186914	Usp39	44689.Q54LY9	44689.Q54XH4	0	0	0	0	0	0.649	0	0	0.649
DDB0186914	lsm5	44689.Q54LY9	44689.Q55EX5	0	0	0	0	0.329	0.519	0	0	0.663
DDB0186914	Prpf6	44689.Q54LY9	44689.Q55A15	0	0	0	0	0	0.819	0	0	0.819
DDB0186914	snrpf	44689.Q54LY9	44689.Q54XP2	0	0	0	0	0.439	0.618	0	0.248	0.824
DDB0186914	prp19	44689.Q54LY9	44689.Q7KWK5	0	0	0	0	0.126	0.827	0	0	0.842
DDB0186914	snrpD3	44689.Q54LY9	44689.Q86L45	0	0	0	0	0.313	0.747	0.54	0.064	0.915
DDB0186914	sf3a1	44689.Q54LY9	44689.Q86A14	0	0	0	0	0.114	0.773	0.54	0.33	0.929
DDB0186914	sf3b3	44689.Q54LY9	44689.Q54SA7	0	0	0	0	0	0.819	0.9	0.457	0.989
DDB0186921	DDB0184173	44689.Q54LY2	44689.Q54DU4	0	0	0	0	0.538	0	0	0	0.538
DDB0186921	DDB0188953	44689.Q54LY2	44689.Q54FW8	0	0	0	0	0.417	0	0	0	0.416
DDB0186921	DDB0186794	44689.Q54LY2	44689.Q54MB6	0	0	0	0	0.538	0	0	0.042	0.538
DDB0186921	DDB0231350	44689.Q54LY2	44689.Q54NZ3	0	0	0	0	0.538	0	0	0	0.538
DDB0186921	DDB0169316	44689.Q54LY2	44689.Q86KL6	0	0	0	0	0.538	0	0	0	0.538
DDB0186921	DDB0169392	44689.Q54LY2	44689.Q86KS0	0	0	0	0	0.538	0	0	0	0.538
DDB0186921	DDB0185774	44689.Q54LY2	44689.Q54QB6	0	0	0	0	0.538	0	0	0	0.538
DDB0187034	glnA2	44689.Q54LK1	44689.P0C7B6	0.097	0	0	0	0.138	0	0.926	0.208	0.948
DDB0187034	DDB_G0278845	44689.Q54LK1	44689.Q1ZXI5	0	0	0	0	0	0	0	0.787	0.787
DDB0187034	DDB0188301	44689.Q54LK1	44689.Q54HV8	0	0	0	0	0.051	0.194	0	0.291	0.41
DDB0187034	rpl35	44689.Q54LK1	44689.Q54J23	0.154	0	0	0	0	0	0	0.459	0.522
DDB0187034	DDB0215209	44689.Q54LK1	44689.Q54US8	0.099	0	0	0	0.065	0	0.277	0.137	0.404
DDB0187034	tpiA	44689.Q54LK1	44689.Q869R8	0.06	0	0	0	0.054	0	0	0.422	0.441
DDB0187034	rps18	44689.Q54LK1	44689.Q869U7	0.161	0	0	0	0	0.08	0	0.36	0.462
DDB0187034	DDB0203533	44689.Q54LK1	44689.Q8MMR8	0.091	0	0	0	0	0	0.42	0.155	0.515
DDB0187034	tal	44689.Q54LK1	44689.Q54UP4	0.06	0	0	0	0	0	0.484	0.119	0.535
DDB0187034	nagk	44689.Q54LK1	44689.Q54PM7	0.161	0	0	0	0.056	0	0	0.461	0.535
DDB0187067	rtca	44689.Q54LG9	44689.O15746	0.044	0	0	0	0.436	0	0	0.064	0.451
DDB0187067	ddx17	44689.Q54LG9	44689.Q54CE0	0	0	0	0	0.367	0.257	0	0.07	0.524
DDB0187067	rrp8	44689.Q54LG9	44689.Q54CP1	0	0.675	0	0	0.402	0.157	0	0	0.822
DDB0187067	ddx6	44689.Q54LG9	44689.Q54E49	0	0	0	0	0.215	0.257	0	0.07	0.41
DDB0187067	DDB0183896	44689.Q54LG9	44689.Q54EM7	0	0	0	0	0.421	0.051	0	0.062	0.44
DDB0187067	rpl22a	44689.Q54LG9	44689.Q54GK6	0	0	0	0	0	0.599	0	0	0.599
DDB0187067	rpl35	44689.Q54LG9	44689.Q54J23	0	0	0	0	0.084	0.775	0	0.103	0.798
DDB0187067	helB2	44689.Q54LG9	44689.Q54Y81	0	0	0	0	0.223	0.257	0	0.07	0.416
DDB0187067	DDB0217770	44689.Q54LG9	44689.Q551Y5	0	0	0	0	0.38	0.098	0	0	0.417
DDB0187067	trmt61a	44689.Q54LG9	44689.Q86JJ0	0	0	0	0	0.445	0	0	0	0.445
DDB0187067	trmt6	44689.Q54LG9	44689.Q54UB1	0	0	0	0	0.467	0	0	0.042	0.467
DDB0187067	Pus7	44689.Q54LG9	44689.Q86JH5	0	0	0	0	0.439	0	0	0.141	0.497
DDB0187067	Utp15	44689.Q54LG9	44689.Q54QV4	0	0	0	0	0.458	0	0	0.208	0.552
DDB0187067	DDB0217650	44689.Q54LG9	44689.Q553S0	0	0	0	0	0.547	0.098	0	0	0.574
DDB0187067	Utp13	44689.Q54LG9	44689.Q7KWS8	0	0	0	0	0.606	0.145	0	0	0.649
DDB0187067	DDB_G0282655	44689.Q54LG9	44689.Q54S60	0	0	0	0	0.447	0.491	0	0.072	0.716
DDB0187067	rpl37	44689.Q54LG9	44689.Q54MG6	0	0	0	0	0.046	0.764	0	0	0.765
DDB0187194	DDB0189366	44689.Q54L36	44689.Q55GR1	0	0	0	0	0	0.491	0	0	0.491
DDB0187194	ucr	44689.Q54L36	44689.Q54NW9	0.054	0	0	0	0.043	0.468	0.134	0.043	0.528
DDB0187196	rtca	44689.Q54L34	44689.O15746	0.135	0	0	0	0	0	0	0.371	0.432
DDB0187196	hprT	44689.Q54L34	44689.Q54NJ8	0	0	0	0	0.054	0	0	0.69	0.694
DDB0187242	DDB0217039	44689.Q54KY5	44689.Q559I6	0	0	0	0	0.05	0	0	0.883	0.884
DDB0187306	DDB0215965	44689.Q54KS0	44689.Q54J39	0	0	0	0	0.387	0	0.094	0	0.42
DDB0187306	DDB0203528	44689.Q54KS0	44689.Q552J4	0.063	0	0	0	0.083	0.179	0.364	0.088	0.516
DDB0187369	DDB_G0349043	44689.Q54KP2	44689.P0DPA1	0	0	0	0	0.759	0	0	0.701	0.924
DDB0187369	cotC	44689.Q54KP2	44689.P15270	0	0	0	0	0.972	0	0	0.209	0.976
DDB0187369	psmC5	44689.Q54KP2	44689.P34124	0	0	0	0	0.052	0.798	0	0.485	0.892
DDB0187369	DDB0216592	44689.Q54KP2	44689.Q55F96	0	0	0	0	0.245	0.214	0	0.072	0.401
DDB0187369	DDB0189484	44689.Q54KP2	44689.Q55GD8	0	0	0	0	0.057	0.163	0	0.373	0.461
DDB0187369	Nup62	44689.Q54KP2	44689.Q86IX4	0	0	0	0	0.07	0	0	0.484	0.499
DDB0187369	DDB0204756	44689.Q54KP2	44689.Q54SJ1	0	0	0	0	0.043	0.525	0	0.103	0.556
DDB0187369	DDB0204588	44689.Q54KP2	44689.Q54TM9	0	0	0	0	0.052	0	0.4	0.375	0.613
DDB0187369	migA	44689.Q54KP2	44689.Q54RA9	0	0	0	0	0.649	0	0	0	0.649
DDB0187369	DDB0206475	44689.Q54KP2	44689.Q54VL8	0	0	0	0	0.042	0	0	0.701	0.701
DDB0187369	bre1	44689.Q54KP2	44689.Q86KL1	0	0	0	0	0.136	0	0	0.701	0.73
DDB0187369	uba1	44689.Q54KP2	44689.Q55C16	0	0	0	0	0.082	0.125	0	0.698	0.736
DDB0187369	bkdA	44689.Q54KP2	44689.Q54M22	0	0.176	0	0	0	0	0	0.701	0.743
DDB0187369	rps30-1	44689.Q54KP2	44689.Q556Y1	0	0	0	0	0.056	0.788	0	0.09	0.801
DDB0187393	rplp2	44689.Q54KL2	44689.P22683	0	0	0	0	0.412	0.074	0	0	0.432
DDB0187393	gpbB	44689.Q54KL2	44689.P46800	0	0	0	0	0.271	0.332	0	0	0.492
DDB0187393	alg1	44689.Q54KL2	44689.P90522	0.059	0	0	0	0.162	0	0.299	0.078	0.422
DDB0187393	DDB0191671	44689.Q54KL2	44689.Q54CK4	0.059	0	0	0	0.044	0.476	0	0.13	0.535
DDB0187393	alg11	44689.Q54KL2	44689.Q54DM9	0.059	0	0	0	0.162	0	0.299	0.078	0.422
DDB0187393	rps8	44689.Q54KL2	44689.Q54E24	0	0	0	0	0.439	0.574	0	0.077	0.76
DDB0187393	eif3K	44689.Q54KL2	44689.Q54EQ1	0	0	0	0	0.402	0.304	0	0	0.566
DDB0187393	rpl22a	44689.Q54KL2	44689.Q54GK6	0	0	0	0	0.275	0.477	0	0	0.604
DDB0187393	rpl35	44689.Q54KL2	44689.Q54J23	0	0	0	0	0.322	0.579	0	0.079	0.714
DDB0187393	DDB_G0288133	44689.Q54KL2	44689.Q54JD4	0	0	0	0	0.138	0.497	0	0	0.547
DDB0187393	DDB0190464	44689.Q54KL2	44689.Q55DE9	0.086	0	0	0	0.315	0	0	0.132	0.409
DDB0187393	pgtD	44689.Q54KL2	44689.Q54XQ9	0.062	0	0	0	0.138	0	0.303	0.094	0.421
DDB0187393	DDB_G0282861	44689.Q54KL2	44689.Q54RX1	0	0	0	0	0.409	0.066	0	0	0.424
DDB0187393	DDB_G0282853	44689.Q54KL2	44689.Q54RX6	0	0	0	0	0.41	0.066	0	0	0.425
DDB0187393	cas1	44689.Q54KL2	44689.Q55D85	0.064	0	0	0	0.138	0.285	0	0.147	0.442
DDB0187393	DDB0203528	44689.Q54KL2	44689.Q552J4	0.054	0	0	0	0.07	0.083	0.355	0.133	0.466
DDB0187393	mrpl17	44689.Q54KL2	44689.Q54TY5	0	0	0	0	0.076	0.476	0	0	0.495
DDB0187393	mrps2	44689.Q54KL2	44689.Q9XPI7	0	0	0	0	0.058	0.497	0	0.075	0.523
DDB0187393	mrpl33	44689.Q54KL2	44689.Q54YX7	0.048	0	0	0	0.075	0.476	0	0.094	0.526
DDB0187393	mrps17	44689.Q54KL2	44689.Q86K64	0	0	0	0	0.158	0.476	0	0.076	0.557
DDB0187393	rpl37	44689.Q54KL2	44689.Q54MG6	0	0	0	0	0.231	0.564	0	0	0.65
DDB0187393	rps6	44689.Q54KL2	44689.Q54UU3	0	0	0	0	0.254	0.573	0	0.06	0.674
DDB0187393	rps27	44689.Q54KL2	44689.Q8T1V4	0	0	0	0	0.309	0.572	0	0.105	0.712
DDB0187393	rpl24	44689.Q54KL2	44689.Q54VN6	0	0	0	0	0.438	0.57	0	0	0.748
DDB0187393	rps18	44689.Q54KL2	44689.Q869U7	0.046	0	0	0	0.443	0.581	0	0	0.758
DDB0187393	rps30-1	44689.Q54KL2	44689.Q556Y1	0	0	0	0	0.336	0.993	0	0	0.995
DDB0187425	DDB0184385	44689.Q54KI1	44689.Q54D88	0	0	0	0	0.048	0.177	0	0.443	0.525
DDB0187425	dymB	44689.Q54KI1	44689.Q9U1M9	0	0	0	0	0.055	0.321	0	0.547	0.684
DDB0187425	dlpA	44689.Q54KI1	44689.Q55F94	0	0	0	0	0.055	0.321	0	0.754	0.828
DDB0187425	DDB0204578	44689.Q54KI1	44689.Q54TN9	0	0	0	0	0.126	0	0	0.832	0.847
DDB0187511	pgtD	44689.Q54K85	44689.Q54XQ9	0	0	0	0	0.48	0	0	0	0.48
DDB0187566	gpbB	44689.Q54K18	44689.P46800	0	0	0	0	0	0.48	0	0	0.48
DDB0187566	rps8	44689.Q54K18	44689.Q54E24	0	0	0	0	0	0.701	0	0.073	0.71
DDB0187566	DDB0186819	44689.Q54K18	44689.Q54M91	0	0	0	0	0	0	0	0.448	0.448
DDB0187566	mrps2	44689.Q54K18	44689.Q9XPI7	0	0	0	0	0.056	0.474	0	0	0.482
DDB0187566	mrps17	44689.Q54K18	44689.Q86K64	0	0	0	0	0	0.486	0	0	0.485
DDB0187566	rps27	44689.Q54K18	44689.Q8T1V4	0	0	0	0	0	0.541	0	0.053	0.546
DDB0187566	rps18	44689.Q54K18	44689.Q869U7	0	0	0	0	0	0.689	0	0	0.689
DDB0187566	rps6	44689.Q54K18	44689.Q54UU3	0	0	0	0	0	0.701	0	0.044	0.701
DDB0187566	rps30-1	44689.Q54K18	44689.Q556Y1	0	0	0	0	0	0.827	0	0.076	0.833
DDB0187648	DDB0190517	44689.Q54JT3	44689.Q55D91	0	0	0	0	0.463	0	0	0	0.463
DDB0187661	guf1	44689.Q54JS1	44689.B0G189	0	0	0	0	0.053	0	0	0.772	0.775
DDB0187665	rac1A	44689.Q54JR7	44689.P34144	0	0	0	0	0	0.082	0.5	0.056	0.528
DDB0187665	rac1B	44689.Q54JR7	44689.P34145	0	0	0	0	0	0.082	0.5	0.056	0.528
DDB0187665	racD	44689.Q54JR7	44689.P34150	0	0	0	0	0	0.082	0.5	0.056	0.528
DDB0187665	DDB_G0292160	44689.Q54JR7	44689.Q1ZXA8	0	0	0	0	0	0	0.4	0	0.4
DDB0187665	racE	44689.Q54JR7	44689.Q23862	0	0	0	0	0.046	0.082	0.5	0.056	0.531
DDB0187665	pakB	44689.Q54JR7	44689.Q869N2	0	0	0	0	0	0	0.4	0	0.4
DDB0187665	pldB	44689.Q54JR7	44689.Q54WR4	0	0	0	0	0	0.046	0.4	0	0.403
DDB0187665	racL	44689.Q54JR7	44689.Q9GPQ8	0	0	0	0	0	0.082	0.5	0.056	0.528
DDB0187665	racI	44689.Q54JR7	44689.Q9GPR2	0	0	0	0	0	0.082	0.5	0.056	0.528
DDB0187669	ndkM	44689.Q54JR3	44689.P34093	0.077	0	0	0	0.085	0.049	0.354	0.159	0.484
DDB0187669	vatD-1	44689.Q54JR3	44689.P54641	0	0	0	0	0.086	0	0.452	0	0.477
DDB0187669	DDB0191671	44689.Q54JR3	44689.Q54CK4	0.106	0	0	0	0.44	0	0	0.256	0.594
DDB0187669	rpl35	44689.Q54JR3	44689.Q54J23	0.106	0	0	0	0.622	0	0	0.078	0.661
DDB0187669	tpiA	44689.Q54JR3	44689.Q869R8	0.105	0	0	0	0.185	0	0	0.258	0.411
DDB0187669	enoB	44689.Q54JR3	44689.Q55F83	0.065	0	0	0	0.087	0.292	0	0.168	0.429
DDB0187669	DDB_G0273411	44689.Q54JR3	44689.Q557H6	0.097	0	0	0	0.308	0	0	0.178	0.441
DDB0187669	mrps2	44689.Q54JR3	44689.Q9XPI7	0.053	0	0	0	0.356	0	0	0.176	0.453
DDB0187669	adk	44689.Q54JR3	44689.Q54MB5	0.069	0	0	0	0.231	0.079	0	0.33	0.499
DDB0187669	DDB0206211	44689.Q54JR3	44689.Q54XP9	0.055	0	0	0	0.221	0	0.354	0.14	0.536
DDB0187669	ppa1	44689.Q54JR3	44689.Q54PV8	0.106	0	0	0	0.379	0	0	0.258	0.552
DDB0187669	mrps17	44689.Q54JR3	44689.Q86K64	0.097	0	0	0	0.481	0	0	0.154	0.568
DDB0187669	mrpl17	44689.Q54JR3	44689.Q54TY5	0.106	0	0	0	0.451	0	0	0.233	0.59
DDB0187669	rps18	44689.Q54JR3	44689.Q869U7	0.106	0	0	0	0.622	0	0	0.242	0.721
DDB0187764	Nup155	44689.Q54JG6	44689.Q54F20	0	0	0	0	0.074	0.178	0	0.32	0.437
DDB0187764	Nup133	44689.Q54JG6	44689.Q54KA3	0	0	0	0	0.056	0.221	0	0.253	0.402
DDB0187764	DDB0169513	44689.Q54JG6	44689.Q75JH1	0	0	0	0	0.046	0	0.54	0	0.542
DDB0187764	Nup107	44689.Q54JG6	44689.Q54N06	0	0	0	0	0	0.493	0	0.32	0.64
DDB0187764	Nup62	44689.Q54JG6	44689.Q86IX4	0	0	0	0	0.057	0.578	0	0.375	0.729
DDB0187806	DDB0191671	44689.Q54JC1	44689.Q54CK4	0.104	0	0	0	0.108	0.827	0	0	0.849
DDB0187806	DDB0189260	44689.Q54JC1	44689.Q54F32	0	0	0	0	0	0	0	0.564	0.564
DDB0187806	rpl35	44689.Q54JC1	44689.Q54J23	0	0	0	0	0	0.827	0	0	0.827
DDB0187806	tal	44689.Q54JC1	44689.Q54UP4	0.097	0	0	0	0.051	0	0	0.375	0.417
DDB0187806	DDB0230115	44689.Q54JC1	44689.Q54RI8	0.147	0	0	0	0.055	0	0	0.345	0.425
DDB0187806	DDB0230117	44689.Q54JC1	44689.Q54VK0	0.147	0	0	0	0.062	0	0	0.345	0.43
DDB0187806	xpnpep3	44689.Q54JC1	44689.Q54T46	0.147	0	0	0	0	0	0	0.371	0.44
DDB0187806	nit1-1	44689.Q54JC1	44689.Q557J5	0.42	0	0	0	0.128	0	0	0.042	0.473
DDB0187806	trrA	44689.Q54JC1	44689.Q54UU8	0.107	0	0	0	0.07	0	0	0.457	0.509
DDB0187806	DDB0185428	44689.Q54JC1	44689.Q54RB1	0.103	0	0	0	0.057	0	0	0.489	0.53
DDB0187806	maspS	44689.Q54JC1	44689.Q55C99	0.259	0	0	0	0.087	0.164	0	0.349	0.582
DDB0187806	gchA	44689.Q54JC1	44689.Q94465	0.259	0	0	0	0.056	0	0	0.494	0.615
DDB0187806	bkdA	44689.Q54JC1	44689.Q54M22	0.21	0	0	0	0.121	0	0	0.692	0.767
DDB0187806	mrps17	44689.Q54JC1	44689.Q86K64	0	0	0	0	0.068	0.796	0	0	0.801
DDB0187806	mrps2	44689.Q54JC1	44689.Q9XPI7	0.114	0	0	0	0.084	0.796	0	0	0.819
DDB0187806	mrpl33	44689.Q54JC1	44689.Q54YX7	0	0	0	0	0.128	0.827	0	0	0.842
DDB0187806	rps18	44689.Q54JC1	44689.Q869U7	0.154	0	0	0	0.045	0.827	0	0	0.848
DDB0187806	DDB0217948	44689.Q54JC1	44689.Q54ZW4	0.259	0	0	0	0.388	0.164	0	0.694	0.868
DDB0187806	mrpl17	44689.Q54JC1	44689.Q54TY5	0	0	0	0	0.053	0.923	0	0	0.924
DDB0187827	gpbB	44689.Q54J99	44689.P46800	0	0	0	0	0	0.467	0	0	0.467
DDB0187827	rps8	44689.Q54J99	44689.Q54E24	0	0	0	0	0	0.753	0	0	0.753
DDB0187827	rpl22a	44689.Q54J99	44689.Q54GK6	0	0	0	0	0	0.518	0	0	0.518
DDB0187827	rpl35	44689.Q54J99	44689.Q54J23	0	0	0	0	0	0.753	0	0	0.753
DDB0187827	mrps17	44689.Q54J99	44689.Q86K64	0	0	0	0	0	0.542	0	0	0.542
DDB0187827	mrps2	44689.Q54J99	44689.Q9XPI7	0	0	0	0	0.137	0.542	0	0	0.587
DDB0187827	rpl37	44689.Q54J99	44689.Q54MG6	0	0	0	0	0	0.745	0	0	0.745
DDB0187827	rpl24	44689.Q54J99	44689.Q54VN6	0	0	0	0	0	0.753	0	0	0.753
DDB0187827	rps27	44689.Q54J99	44689.Q8T1V4	0	0	0	0	0	0.753	0	0	0.753
DDB0187827	rps18	44689.Q54J99	44689.Q869U7	0	0	0	0	0	0.753	0	0	0.753
DDB0187827	rps6	44689.Q54J99	44689.Q54UU3	0	0	0	0	0	0.756	0	0	0.756
DDB0187827	rps30-1	44689.Q54J99	44689.Q556Y1	0	0	0	0	0	0.993	0	0	0.993
DDB0187832	DDB0219361	44689.Q54J94	44689.Q54IP6	0	0	0	0	0	0	0	0.423	0.422
DDB0187934	DDB0218091	44689.Q54IY9	44689.Q54Y89	0	0	0	0	0.538	0	0	0	0.538
DDB0187991	Nup62	44689.Q54IS3	44689.Q86IX4	0	0	0	0	0	0.579	0	0.107	0.607
DDB0188123	Rab1C	44689.Q54IE1	44689.O76173	0	0.001	0	0	0	0	0.75	0.06	0.754
DDB0188144	modA	44689.Q54IC1	44689.Q94502	0.047	0	0	0	0.052	0.195	0	0.375	0.484
DDB0188144	DDB0168449	44689.Q54IC1	44689.Q86HI2	0	0	0	0	0.092	0.475	0	0.224	0.597
DDB0188144	DDB_G0274887	44689.Q54IC1	44689.Q869Q9	0	0	0	0	0.105	0.475	0	0.224	0.603
DDB0188144	bip1-1	44689.Q54IC1	44689.Q556U6	0	0	0	0	0.112	0.074	0	0.701	0.732
DDB0188144	DDB0186819	44689.Q54IC1	44689.Q54M91	0	0	0	0	0.155	0	0	0.701	0.736
DDB0188144	DDB0204723	44689.Q54IC1	44689.Q54UW6	0	0	0	0	0.092	0.475	0.4	0.224	0.748
DDB0188144	DDB0190510	44689.Q54IC1	44689.Q55D98	0	0	0	0	0.057	0.234	0	0.698	0.762
DDB0188144	bip2	44689.Q54IC1	44689.Q8T869	0	0	0	0	0.409	0.138	0	0.693	0.83
DDB0188144	pdi1	44689.Q54IC1	44689.Q86IA3	0	0	0	0	0.046	0.207	0.9	0.254	0.936
DDB0188170	rpl37	44689.Q54I94	44689.Q54MG6	0	0	0	0	0.161	0.302	0	0.061	0.402
DDB0188170	rps27	44689.Q54I94	44689.Q8T1V4	0	0	0	0	0.057	0.395	0	0	0.405
DDB0188170	rps30-1	44689.Q54I94	44689.Q556Y1	0	0	0	0	0.132	0.81	0	0	0.828
DDB0188208	rpl22a	44689.Q54I50	44689.Q54GK6	0	0	0	0	0	0.447	0	0	0.447
DDB0188208	rpl24	44689.Q54I50	44689.Q54VN6	0	0	0	0	0	0.519	0	0	0.519
DDB0188208	rpl35	44689.Q54I50	44689.Q54J23	0	0	0	0	0	0.519	0	0	0.519
DDB0188208	DDB0206460	44689.Q54I50	44689.Q54VN3	0	0	0	0	0	0.552	0	0	0.552
DDB0188234	DDB_G0293678	44689.Q54I27	44689.Q54BD8	0.065	0	0	0	0.406	0.326	0	0.113	0.623
DDB0188234	DDB_G0293674	44689.Q54I27	44689.Q54BE0	0.065	0	0	0	0.406	0.326	0	0.113	0.623
DDB0188234	dnaja1	44689.Q54I27	44689.Q54ED3	0.06	0	0	0	0.349	0.193	0	0.111	0.502
DDB0188234	tpiA	44689.Q54I27	44689.Q869R8	0.105	0	0	0	0	0.074	0	0.342	0.407
DDB0188234	DDB_G0281747	44689.Q54I27	44689.Q54TH5	0	0	0	0	0.429	0	0	0	0.429
DDB0188234	DDB_G0280215	44689.Q54I27	44689.Q54VP4	0.061	0	0	0	0.369	0.148	0	0.092	0.48
DDB0188234	DDB0206576	44689.Q54I27	44689.Q86KX9	0.06	0	0	0	0.348	0.193	0	0.101	0.496
DDB0188234	DDB0204173	44689.Q54I27	44689.Q54SQ0	0.06	0	0	0	0.342	0.193	0	0.111	0.496
DDB0188234	DDB_0217928	44689.Q54I27	44689.Q550C8	0.067	0	0	0	0.439	0.073	0	0.238	0.58
DDB0188234	DDB0190510	44689.Q54I27	44689.Q55D98	0.145	0	0	0	0.342	0.218	0	0.169	0.585
DDB0188234	bip2	44689.Q54I27	44689.Q8T869	0.065	0	0	0	0.406	0.326	0	0.137	0.633
DDB0188234	bip1-1	44689.Q54I27	44689.Q556U6	0.065	0	0	0	0.406	0.326	0	0.561	0.813
DDB0188248	DDB0202037	44689.Q54I12	44689.Q55BQ4	0	0	0	0	0.045	0.136	0.166	0.323	0.471
DDB0188248	DDB0217726	44689.Q54I12	44689.Q552R4	0	0	0	0	0.051	0	0.368	0.209	0.484
DDB0188301	abpD	44689.Q54HV8	44689.O76329	0	0	0	0	0	0	0.4	0	0.4
DDB0188301	glnA2	44689.Q54HV8	44689.P0C7B6	0.06	0	0	0	0	0	0.376	0.296	0.55
DDB0188301	gcvT	44689.Q54HV8	44689.Q54DD3	0.161	0	0	0	0.131	0	0	0.366	0.497
DDB0188301	fip-1	44689.Q54HV8	44689.Q556T3	0	0	0	0	0	0	0.4	0	0.4
DDB0188301	DDB_G0280565	44689.Q54HV8	44689.Q54V78	0	0	0	0	0	0	0.4	0	0.4
DDB0188301	DDB0187034	44689.Q54HV8	44689.Q54LK1	0	0	0	0	0.051	0.194	0	0.291	0.41
DDB0188301	pykA	44689.Q54HV8	44689.Q55EK9	0	0	0	0	0.11	0	0.4	0	0.443
DDB0188301	nit1-1	44689.Q54HV8	44689.Q557J5	0.216	0	0	0	0.076	0.051	0.183	0.334	0.557
DDB0188301	DDB_G0273411	44689.Q54HV8	44689.Q557H6	0.161	0	0	0	0.14	0	0	0.463	0.578
DDB0188301	DDB0203533	44689.Q54HV8	44689.Q8MMR8	0.061	0	0	0	0.05	0	0.643	0.152	0.693
DDB0188301	dhps	44689.Q54HV8	44689.Q54MQ7	0.259	0	0	0	0	0	0	0.693	0.762
DDB0188301	gabT	44689.Q54HV8	44689.Q55FI1	0.161	0	0	0	0.092	0	0.672	0.374	0.822
DDB0188301	spsA	44689.Q54HV8	44689.Q9XY92	0.259	0	0	0	0.352	0	0.721	0.694	0.953
DDB0188508	DDB_G0293678	44689.Q54H74	44689.Q54BD8	0.054	0	0	0	0.135	0.317	0	0.097	0.427
DDB0188508	DDB_G0293674	44689.Q54H74	44689.Q54BE0	0.054	0	0	0	0.135	0.317	0	0.097	0.427
DDB0188508	DDB0185482	44689.Q54H74	44689.Q54R57	0.054	0	0	0	0.292	0.235	0	0.132	0.495
DDB0188508	sugt1	44689.Q54H74	44689.Q55ED0	0	0	0	0.57	0.045	0.353	0	0.445	0.627
DDB0188508	bip1-1	44689.Q54H74	44689.Q556U6	0.054	0	0	0	0.297	0.328	0	0.317	0.653
DDB0188574	Gtpbp5	44689.Q54H07	44689.Q54Z70	0.101	0	0	0	0.044	0.306	0	0.184	0.448
DDB0188574	mrpl17	44689.Q54H07	44689.Q54TY5	0.101	0	0	0	0	0.585	0	0	0.61
DDB0188574	Pus7	44689.Q54H07	44689.Q86JH5	0	0	0	0	0	0.522	0	0.238	0.62
DDB0188601	apm2	44689.Q54GY1	44689.P54672	0	0	0	0	0	0.299	0	0.269	0.465
DDB0188601	fba	44689.Q54GY1	44689.Q86A67	0	0	0	0	0	0.786	0	0	0.786
DDB0188699	nad4	44689.Q54GN1	44689.O21047	0.066	0	0	0	0	0	0.434	0.059	0.459
DDB0188699	nad7	44689.Q54GN1	44689.Q23883	0.061	0	0	0	0	0	0.434	0.106	0.483
DDB0188699	maspS	44689.Q54GN1	44689.Q55C99	0.147	0	0	0	0	0	0	0.339	0.412
DDB0188699	Pus7	44689.Q54GN1	44689.Q86JH5	0.145	0	0	0	0.142	0.142	0	0.181	0.415
DDB0188699	DDB0217948	44689.Q54GN1	44689.Q54ZW4	0.144	0	0	0	0	0	0	0.345	0.415
DDB0188699	ndufs7	44689.Q54GN1	44689.Q54NI6	0.062	0	0	0	0	0	0.434	0.045	0.448
DDB0188699	trmt6	44689.Q54GN1	44689.Q54UB1	0	0	0	0	0.447	0	0	0.083	0.471
DDB0188699	hprT	44689.Q54GN1	44689.Q54NJ8	0.147	0	0	0	0.216	0	0	0.343	0.522
DDB0188699	trmt61a	44689.Q54GN1	44689.Q86JJ0	0.144	0	0	0	0.351	0	0	0.288	0.569
DDB0188719	pkaR	44689.Q54GL1	44689.P05987	0.072	0	0	0	0.055	0.082	0.128	0.502	0.587
DDB0188719	psmC5	44689.Q54GL1	44689.P34124	0.109	0	0	0	0.285	0.176	0.221	0.209	0.617
DDB0188719	fttB	44689.Q54GL1	44689.P54632	0	0	0	0	0	0.333	0	0.275	0.495
DDB0188719	sgmB	44689.Q54GL1	44689.Q54C16	0	0	0	0	0.053	0.043	0	0.886	0.888
DDB0188719	dtmlC	44689.Q54GL1	44689.Q54CP9	0	0	0	0	0	0.063	0	0.488	0.499
DDB0188719	bip2	44689.Q54GL1	44689.Q8T869	0.07	0	0	0	0	0.196	0	0.275	0.41
DDB0188719	nit1-1	44689.Q54GL1	44689.Q557J5	0.382	0	0	0	0	0.066	0	0.064	0.412
DDB0188719	pldB	44689.Q54GL1	44689.Q54WR4	0.099	0	0	0	0.046	0	0	0.374	0.414
DDB0188719	DDB0190676	44689.Q54GL1	44689.Q55CS2	0	0	0	0	0	0.063	0	0.466	0.478
DDB0188719	wacA	44689.Q54GL1	44689.Q54V53	0.066	0	0	0	0.315	0.15	0	0.155	0.478
DDB0188719	aqpA	44689.Q54GL1	44689.Q9U8P7	0.066	0	0	0	0.315	0.15	0	0.155	0.478
DDB0188719	DDB0202037	44689.Q54GL1	44689.Q55BQ4	0.055	0	0	0	0.051	0.051	0.239	0.361	0.511
DDB0188719	ppa1	44689.Q54GL1	44689.Q54PV8	0.081	0	0	0	0.046	0.11	0	0.49	0.548
DDB0188719	etnkA	44689.Q54GL1	44689.Q869T9	0.061	0	0	0	0.061	0	0.9	0.169	0.917
DDB0188774	ucr	44689.Q54GF3	44689.Q54NW9	0.044	0	0	0	0.231	0	0.425	0.237	0.634
DDB0188836	grx5	44689.Q54G84	44689.Q555C8	0.097	0	0	0	0.134	0.569	0	0.279	0.724
DDB0188899	DDB_G0276245	44689.Q54G24	44689.B0G110	0	0	0	0	0.057	0.198	0.265	0.056	0.405
DDB0188899	DDB0231393	44689.Q54G24	44689.Q55BH8	0	0	0	0	0.057	0.198	0.265	0.056	0.405
DDB0188899	DDB_G0286669	44689.Q54G24	44689.Q54LF1	0	0	0	0	0.057	0.198	0.265	0.056	0.405
DDB0188899	DDB0216722	44689.Q54G24	44689.Q55CT6	0	0	0	0	0.057	0.198	0.265	0.056	0.405
DDB0188899	acoA	44689.Q54G24	44689.Q54RB0	0	0	0	0	0.057	0.198	0.265	0.056	0.405
DDB0188899	ivdA	44689.Q54G24	44689.Q54W88	0	0	0	0	0.057	0.198	0.265	0.056	0.405
DDB0188899	DDB0203528	44689.Q54G24	44689.Q552J4	0.063	0	0	0	0.046	0	0.486	0.113	0.537
DDB0188936	DDB0219490	44689.Q54FY5	44689.Q54GY2	0	0	0	0	0.446	0	0	0	0.446
DDB0188936	DDB0189895	44689.Q54FY5	44689.Q55F57	0	0	0	0	0.476	0	0	0	0.476
DDB0188936	DDB0186797	44689.Q54FY5	44689.Q54MB3	0	0	0	0	0.518	0	0	0	0.518
DDB0188936	DDB0168231	44689.Q54FY5	44689.Q7KWN1	0	0	0	0	0.518	0	0	0	0.518
DDB0188953	idhB	44689.Q54FW8	44689.Q54B68	0.102	0	0	0	0.32	0.049	0.425	0.238	0.699
DDB0188953	DDB0186921	44689.Q54FW8	44689.Q54LY2	0	0	0	0	0.417	0	0	0	0.416
DDB0188953	DDB0202037	44689.Q54FW8	44689.Q55BQ4	0.072	0	0	0	0	0.051	0.302	0.164	0.417
DDB0188953	mfeB	44689.Q54FW8	44689.Q54XZ0	0	0	0	0	0.043	0.079	0.351	0.11	0.422
DDB0188953	cshA	44689.Q54FW8	44689.Q8MQU6	0.078	0	0	0	0	0	0.361	0.167	0.466
DDB0188953	DDB0185774	44689.Q54FW8	44689.Q54QB6	0	0	0	0	0.538	0	0	0	0.538
DDB0188953	DDB0169316	44689.Q54FW8	44689.Q86KL6	0	0	0	0	0.538	0	0	0	0.538
DDB0188953	DDB0186794	44689.Q54FW8	44689.Q54MB6	0	0	0	0	0.538	0	0	0	0.538
DDB0188953	pdhB	44689.Q54FW8	44689.Q86HX0	0.067	0	0	0	0.092	0	0.425	0.222	0.57
DDB0188953	adh5	44689.Q54FW8	44689.Q54TC2	0.055	0	0	0	0	0	0.542	0.103	0.577
DDB0188953	bkdA	44689.Q54FW8	44689.Q54M22	0.081	0	0	0	0.098	0	0.643	0.339	0.778
DDB0188953	adhfe1	44689.Q54FW8	44689.Q54GJ7	0.147	0	0	0	0.055	0	0.643	0.329	0.781
DDB0188953	DDB0230179	44689.Q54FW8	44689.Q558S7	0.139	0	0	0	0.164	0	0.425	0.696	0.857
DDB0189260	DDB0191671	44689.Q54F32	44689.Q54CK4	0.061	0	0	0	0	0.519	0	0	0.529
DDB0189260	DDB0190641	44689.Q54F32	44689.Q55CV8	0.147	0.34	0	0	0.092	0	0	0	0.444
DDB0189260	DDB0190794	44689.Q54F32	44689.Q55CF0	0.147	0.394	0	0	0.092	0	0	0	0.49
DDB0189260	DDB0230113	44689.Q54F32	44689.Q54LA0	0.259	0	0	0	0.05	0	0	0.358	0.508
DDB0189260	mrpl17	44689.Q54F32	44689.Q54TY5	0	0	0	0	0	0.519	0	0	0.519
DDB0189260	DDB0190148	44689.Q54F32	44689.Q55ED6	0.062	0	0	0	0.125	0.239	0	0.329	0.524
DDB0189260	mrpl33	44689.Q54F32	44689.Q54YX7	0	0	0	0	0	0.519	0	0.104	0.55
DDB0189260	DDB0187806	44689.Q54F32	44689.Q54JC1	0	0	0	0	0	0	0	0.564	0.564
DDB0189260	catB	44689.Q54F32	44689.Q55DH8	0	0	0	0	0.394	0	0	0.46	0.659
DDB0189260	trrA	44689.Q54F32	44689.Q54UU8	0.259	0	0	0	0.078	0	0	0.694	0.772
DDB0189260	msrA	44689.Q54F32	44689.Q551H3	0.259	0.9	0.47	0	0.627	0.082	0	0.694	0.994
DDB0189298	TAF9	44689.Q54F06	44689.Q55A39	0	0	0	0	0	0.476	0	0	0.476
DDB0189346	DDB0203528	44689.Q55GT3	44689.Q552J4	0	0	0	0	0	0.081	0.385	0.182	0.497
DDB0189366	mcfC	44689.Q55GR1	44689.B0G159	0	0	0	0	0	0.778	0	0	0.778
DDB0189366	nad4	44689.Q55GR1	44689.O21047	0	0	0	0	0.134	0.985	0.653	0.209	0.995
DDB0189366	cxeA	44689.Q55GR1	44689.P29505	0	0	0	0	0.837	0.821	0	0.208	0.974
DDB0189366	nad7	44689.Q55GR1	44689.Q23883	0	0	0	0	0.768	0.985	0.833	0.611	0.999
DDB0189366	nad5	44689.Q55GR1	44689.Q34313	0	0	0	0	0	0.819	0.694	0.15	0.948
DDB0189366	DDB0184035	44689.Q55GR1	44689.Q54E73	0	0	0	0	0.336	0.483	0.301	0.065	0.745
DDB0189366	DDB_G0290685	44689.Q55GR1	44689.Q54G14	0	0	0	0	0.057	0.397	0	0	0.407
DDB0189366	DDB0219398	44689.Q55GR1	44689.Q54I67	0	0	0	0	0	0	0.653	0.349	0.764
DDB0189366	DDB0187194	44689.Q55GR1	44689.Q54L36	0	0	0	0	0	0.491	0	0	0.491
DDB0189366	DDB_G0286605	44689.Q55GR1	44689.Q54LJ8	0	0	0	0	0.335	0.483	0.301	0.065	0.745
DDB0189366	ndufs7	44689.Q55GR1	44689.Q54NI6	0	0	0	0	0.472	0.985	0.833	0.574	0.999
DDB0189366	ndufb9	44689.Q55GR1	44689.Q54NR3	0	0	0	0	0.88	0.985	0.833	0.371	0.999
DDB0189366	ucr	44689.Q55GR1	44689.Q54NW9	0	0	0	0	0.845	0.923	0.212	0.376	0.993
DDB0189366	DDB0218541	44689.Q55GR1	44689.Q54QH7	0	0	0	0	0.052	0	0.54	0	0.545
DDB0189366	DDB0204871	44689.Q55GR1	44689.Q54S81	0	0	0	0	0.34	0.483	0.301	0.065	0.747
DDB0189366	ndufb7	44689.Q55GR1	44689.Q54V61	0	0	0	0	0.891	0.985	0.833	0.494	0.999
DDB0189366	DDB0190510	44689.Q55GR1	44689.Q55D98	0	0	0	0	0.045	0.551	0	0	0.552
DDB0189366	mppA1	44689.Q55GR1	44689.Q86A84	0	0	0	0	0.218	0.77	0	0.133	0.83
DDB0189366	ndufa13	44689.Q55GR1	44689.Q86IZ2	0	0	0	0	0.796	0.985	0.833	0.492	0.999
DDB0189484	DDB0187369	44689.Q55GD8	44689.Q54KP2	0	0	0	0	0.057	0.163	0	0.373	0.461
DDB0189484	rvb2	44689.Q55GD8	44689.Q54UW5	0	0	0	0	0.046	0.511	0	0.137	0.562
DDB0189726	DDB0205217	44689.Q55FN3	44689.Q54VB8	0.061	0	0	0	0.137	0	0.3	0.184	0.475
DDB0189895	DDB0188936	44689.Q55F57	44689.Q54FY5	0	0	0	0	0.476	0	0	0	0.476
DDB0189895	DDB0219267	44689.Q55F57	44689.Q54JY5	0	0	0	0	0.502	0	0	0	0.502
DDB0189895	DDB0190147	44689.Q55F57	44689.Q55ED7	0	0	0	0	0.468	0	0	0	0.468
DDB0189895	DDB0168231	44689.Q55F57	44689.Q7KWN1	0	0	0	0	0.408	0	0	0	0.408
DDB0190102	DDB0184084	44689.Q55EI4	44689.Q54E39	0	0	0	0	0.413	0	0	0	0.412
DDB0190102	trrA	44689.Q55EI4	44689.Q54UU8	0	0	0	0	0	0	0	0.461	0.461
DDB0190102	catB	44689.Q55EI4	44689.Q55DH8	0.131	0	0	0	0.22	0	0	0.296	0.481
DDB0190102	DDB0190364	44689.Q55EI4	44689.Q55DQ7	0	0	0	0	0.417	0	0	0	0.416
DDB0190102	DDB0229936	44689.Q55EI4	44689.Q86I18	0	0	0	0	0.538	0	0	0	0.538
DDB0190147	DDB0219490	44689.Q55ED7	44689.Q54GY2	0	0	0	0	0.451	0	0	0	0.451
DDB0190147	DDB0229902	44689.Q55ED7	44689.Q54MD5	0	0	0	0	0.538	0	0	0	0.538
DDB0190147	AY044086_2	44689.Q55ED7	44689.Q54VG7	0	0	0	0	0.518	0	0	0	0.518
DDB0190147	DDB0230179	44689.Q55ED7	44689.Q558S7	0	0	0	0	0.472	0	0	0	0.472
DDB0190147	DDB0230001	44689.Q55ED7	44689.Q55C74	0	0	0	0	0.408	0	0	0	0.408
DDB0190147	DDB0231389	44689.Q55ED7	44689.Q55FZ0	0	0	0	0	0.4	0	0	0	0.4
DDB0190147	DDB0168564	44689.Q55ED7	44689.Q86I87	0	0	0	0	0.408	0	0	0	0.408
DDB0190147	DDB0189895	44689.Q55ED7	44689.Q55F57	0	0	0	0	0.468	0	0	0	0.468
DDB0190148	DDB0189260	44689.Q55ED6	44689.Q54F32	0.062	0	0	0	0.125	0.239	0	0.329	0.524
DDB0190148	pcna	44689.Q55ED6	44689.Q54K47	0.153	0	0	0	0	0	0	0.354	0.429
DDB0190148	DDB0229898	44689.Q55ED6	44689.Q54L95	0.046	0	0	0	0.412	0	0	0.142	0.476
DDB0190148	DDB0215234	44689.Q55ED6	44689.Q54UQ6	0	0	0	0	0.071	0.313	0	0.142	0.404
DDB0190148	trrA	44689.Q55ED6	44689.Q54UU8	0.053	0	0	0	0.146	0	0	0.462	0.527
DDB0190148	Gtpbp5	44689.Q55ED6	44689.Q54Z70	0.153	0	0	0	0.075	0	0	0.352	0.448
DDB0190148	DDB_0217928	44689.Q55ED6	44689.Q550C8	0.131	0	0	0	0.362	0.103	0	0.296	0.603
DDB0190148	msrA	44689.Q55ED6	44689.Q551H3	0.059	0	0	0	0.065	0.155	0	0.374	0.472
DDB0190148	tpiA	44689.Q55ED6	44689.Q869R8	0.159	0	0	0	0.078	0	0	0.374	0.472
DDB0190190	dlrA	44689.Q55E90	44689.Q54FR1	0	0	0	0	0	0	0.5	0	0.499
DDB0190190	Utp15	44689.Q55E90	44689.Q54QV4	0	0	0.224	0.583	0.291	0	0	0	0.426
DDB0190190	DDB0217650	44689.Q55E90	44689.Q553S0	0	0	0	0	0.354	0	0	0.249	0.494
DDB0190190	Utp13	44689.Q55E90	44689.Q7KWS8	0	0	0.176	0.607	0.625	0	0	0	0.678
DDB0190364	DDB0190102	44689.Q55DQ7	44689.Q55EI4	0	0	0	0	0.417	0	0	0	0.416
DDB0190364	DDB0231389	44689.Q55DQ7	44689.Q55FZ0	0	0	0	0	0.51	0	0	0	0.51
DDB0190364	DDB0229936	44689.Q55DQ7	44689.Q86I18	0	0	0	0	0.538	0	0	0	0.538
DDB0190426	H3a	44689.Q55DJ0	44689.O15819	0	0	0	0	0.082	0.594	0	0.208	0.679
DDB0190426	pcna	44689.Q55DJ0	44689.Q54K47	0.06	0	0	0	0.204	0.289	0	0.112	0.464
DDB0190426	ppa1	44689.Q55DJ0	44689.Q54PV8	0	0	0	0	0	0.323	0	0.398	0.575
DDB0190426	spt16	44689.Q55DJ0	44689.Q54S43	0	0	0	0	0.161	0.322	0	0.141	0.468
DDB0190426	rbbD	44689.Q55DJ0	44689.Q54SD4	0	0	0	0	0.138	0.771	0	0.375	0.865
DDB0190426	DDB_G0282237	44689.Q55DJ0	44689.Q54ST3	0	0	0	0	0	0.811	0	0.448	0.891
DDB0190426	Mcm3	44689.Q55DJ0	44689.Q54VI9	0	0	0	0	0.373	0.151	0	0.079	0.466
DDB0190426	hdaA	44689.Q55DJ0	44689.Q55FN5	0	0	0	0	0.072	0.314	0	0.172	0.426
DDB0190426	DDB0216592	44689.Q55DJ0	44689.Q55F96	0	0	0	0	0.402	0.158	0	0.042	0.475
DDB0190464	DDB0187393	44689.Q55DE9	44689.Q54KL2	0.086	0	0	0	0.315	0	0	0.132	0.409
DDB0190464	PNKP	44689.Q55DE9	44689.Q54U78	0.131	0	0	0	0.439	0	0	0.215	0.583
DDB0190464	DDB_G0272839	44689.Q55DE9	44689.Q558W0	0.131	0	0	0	0.439	0	0	0.215	0.583
DDB0190464	DDB0169112	44689.Q55DE9	44689.Q86AQ3	0.086	0	0	0	0.315	0	0	0.132	0.409
DDB0190510	DDB_G0293678	44689.Q55D98	44689.Q54BD8	0.072	0	0	0	0.332	0.401	0.239	0.207	0.735
DDB0190510	DDB_G0293674	44689.Q55D98	44689.Q54BE0	0.072	0	0	0	0.331	0.401	0.239	0.207	0.734
DDB0190510	DDB0183816	44689.Q55D98	44689.Q54EV3	0.145	0	0	0	0.349	0.218	0	0.169	0.59
DDB0190510	DDB0188234	44689.Q55D98	44689.Q54I27	0.145	0	0	0	0.342	0.218	0	0.169	0.585
DDB0190510	DDB0188144	44689.Q55D98	44689.Q54IC1	0	0	0	0	0.057	0.234	0	0.698	0.762
DDB0190510	DDB0186819	44689.Q55D98	44689.Q54M91	0	0	0	0	0.061	0.152	0	0.701	0.741
DDB0190510	stt3	44689.Q55D98	44689.Q54NM9	0	0	0	0	0.138	0.128	0	0.309	0.435
DDB0190510	ucr	44689.Q55D98	44689.Q54NW9	0.057	0	0	0	0	0.635	0	0.093	0.66
DDB0190510	DDB0218310	44689.Q55D98	44689.Q54TX7	0.071	0	0	0	0.282	0.154	0	0.092	0.419
DDB0190510	mrpl17	44689.Q55D98	44689.Q54TY5	0.112	0	0	0	0.1	0.333	0	0	0.42
DDB0190510	trrA	44689.Q55D98	44689.Q54UU8	0.151	0	0	0	0.049	0.322	0	0.308	0.57
DDB0190510	DDB0204723	44689.Q55D98	44689.Q54UW6	0	0	0	0	0.146	0.322	0	0.21	0.502
DDB0190510	DDB_0217928	44689.Q55D98	44689.Q550C8	0.102	0	0	0	0.301	0	0	0.139	0.412
DDB0190510	msrA	44689.Q55D98	44689.Q551H3	0.144	0	0	0	0	0.326	0	0.304	0.563
DDB0190510	DDB0217726	44689.Q55D98	44689.Q552R4	0.051	0	0	0	0.065	0.483	0	0.059	0.51
DDB0190510	DDB0202598	44689.Q55D98	44689.Q553P3	0	0	0	0	0	0.205	0	0.341	0.453
DDB0190510	bip1-1	44689.Q55D98	44689.Q556U6	0.072	0	0	0	0.325	0.401	0.239	0.701	0.899
DDB0190510	nit1-1	44689.Q55D98	44689.Q557J5	0.365	0	0	0	0	0.185	0	0.108	0.498
DDB0190510	tpiA	44689.Q55D98	44689.Q869R8	0.139	0	0	0	0.068	0.146	0	0.254	0.42
DDB0190510	DDB0169374	44689.Q55D98	44689.Q86KT5	0.146	0	0	0	0.088	0.28	0	0.107	0.432
DDB0190510	DDB0168449	44689.Q55D98	44689.Q86HI2	0	0	0	0	0.146	0.322	0	0.21	0.502
DDB0190510	DDB_G0274887	44689.Q55D98	44689.Q869Q9	0	0	0	0	0.146	0.322	0	0.21	0.502
DDB0190510	mrps17	44689.Q55D98	44689.Q86K64	0	0	0	0	0.049	0.507	0	0.054	0.517
DDB0190510	mrps2	44689.Q55D98	44689.Q9XPI7	0	0	0	0	0.05	0.486	0	0.11	0.527
DDB0190510	mppA1	44689.Q55D98	44689.Q86A84	0	0	0	0	0.113	0.467	0	0.102	0.538
DDB0190510	DDB0189366	44689.Q55D98	44689.Q55GR1	0	0	0	0	0.045	0.551	0	0	0.552
DDB0190510	rps18	44689.Q55D98	44689.Q869U7	0.083	0	0	0	0.085	0.585	0	0.055	0.626
DDB0190510	modA	44689.Q55D98	44689.Q94502	0	0	0	0	0.053	0.582	0	0.353	0.721
DDB0190510	bip2	44689.Q55D98	44689.Q8T869	0.072	0	0	0	0.543	0.827	0.239	0.701	0.98
DDB0190517	nad4	44689.Q55D91	44689.O21047	0	0	0	0	0.538	0	0	0	0.538
DDB0190517	DDB0184069	44689.Q55D91	44689.Q54E54	0	0	0	0	0.455	0	0	0	0.455
DDB0190517	DDB0187648	44689.Q55D91	44689.Q54JT3	0	0	0	0	0.463	0	0	0	0.463
DDB0190517	DDB0186311	44689.Q55D91	44689.Q54NT1	0	0	0	0	0.538	0	0	0	0.538
DDB0190641	DDB0189260	44689.Q55CV8	44689.Q54F32	0.147	0.34	0	0	0.092	0	0	0	0.444
DDB0190641	DDB0229902	44689.Q55CV8	44689.Q54MD5	0	0	0	0	0.446	0	0	0	0.446
DDB0190641	pdi1	44689.Q55CV8	44689.Q86IA3	0	0	0	0	0	0	0	0.401	0.4
DDB0190641	DDB0229936	44689.Q55CV8	44689.Q86I18	0	0	0	0	0.421	0	0	0	0.42
DDB0190641	DDB0231389	44689.Q55CV8	44689.Q55FZ0	0	0	0	0	0.535	0	0	0	0.535
DDB0190647	cotB	44689.Q55CV2	44689.P15269	0	0	0	0	0.538	0	0	0	0.538
DDB0190647	DDB0231420	44689.Q55CV2	44689.Q54DT7	0	0	0	0	0.408	0	0	0	0.408
DDB0190647	DDB0218131	44689.Q55CV2	44689.Q54XK4	0	0	0	0	0.434	0	0	0	0.434
DDB0190647	pgtD	44689.Q55CV2	44689.Q54XQ9	0	0	0	0	0.538	0	0	0	0.538
DDB0190647	dmtA	44689.Q55CV2	44689.Q8T638	0	0	0	0	0.408	0	0	0	0.408
DDB0190647	DDB0167805	44689.Q55CV2	44689.Q86KK4	0	0	0	0	0.472	0	0	0	0.472
DDB0190676	DDB_G0291966	44689.Q55CS2	44689.Q1ZXB1	0	0	0	0	0.086	0.796	0	0.462	0.89
DDB0190676	sf3b2	44689.Q55CS2	44689.Q1ZXF6	0	0	0	0	0.163	0.447	0	0.134	0.564
DDB0190676	sf3a2	44689.Q55CS2	44689.Q54B65	0	0	0	0	0	0.777	0	0.096	0.789
DDB0190676	sf1	44689.Q55CS2	44689.Q54BM5	0	0	0	0	0.138	0.207	0	0.375	0.535
DDB0190676	DDB0188719	44689.Q55CS2	44689.Q54GL1	0	0	0	0	0	0.063	0	0.466	0.478
DDB0190676	snrpb2	44689.Q55CS2	44689.Q54J05	0	0	0	0	0.068	0.485	0	0.268	0.617
DDB0190676	U2af2	44689.Q55CS2	44689.Q54LV5	0	0	0	0	0.12	0.814	0	0.494	0.909
DDB0190676	DDB_G0283697	44689.Q55CS2	44689.Q54QQ2	0	0	0	0	0.313	0.197	0	0.11	0.466
DDB0190676	sf3b3	44689.Q55CS2	44689.Q54SA7	0	0	0	0	0	0.756	0	0.175	0.79
DDB0190676	snrpf	44689.Q55CS2	44689.Q54XP2	0	0	0	0	0.085	0.783	0	0.167	0.82
DDB0190676	crop	44689.Q55CS2	44689.Q54XQ8	0	0	0	0	0.231	0.827	0	0.694	0.955
DDB0190676	helB2	44689.Q55CS2	44689.Q54Y81	0	0	0	0	0.08	0.527	0	0.454	0.741
DDB0190676	DG1074	44689.Q55CS2	44689.Q55A46	0	0	0	0	0.089	0.333	0	0.169	0.45
DDB0190676	prp19	44689.Q55CS2	44689.Q7KWK5	0	0	0	0	0.05	0.198	0	0.315	0.432
DDB0190676	sf3a1	44689.Q55CS2	44689.Q86A14	0	0	0	0	0.219	0.492	0	0.176	0.644
DDB0190676	snrpD3	44689.Q55CS2	44689.Q86L45	0	0	0	0	0	0.55	0	0.573	0.799
DDB0190676	snrnp70	44689.Q55CS2	44689.Q55FQ0	0	0	0	0	0.086	0.796	0	0.462	0.89
DDB0190684	DDB0218169	44689.Q55CR4	44689.Q54WS7	0	0	0.527	0	0	0	0	0	0.527
DDB0190794	DDB0189260	44689.Q55CF0	44689.Q54F32	0.147	0.394	0	0	0.092	0	0	0	0.49
DDB0190842	rabC	44689.Q55CA1	44689.P34143	0	0	0	0	0	0	0.5	0.09	0.525
DDB0190842	rsmM	44689.Q55CA1	44689.Q54DF4	0	0	0	0	0	0	0.5	0.09	0.525
DDB0190842	rab18	44689.Q55CA1	44689.Q54GY8	0	0	0	0	0	0.123	0	0.574	0.61
DDB0190842	copZa	44689.Q55CA1	44689.Q54HD4	0	0	0	0	0	0.079	0.5	0.137	0.567
DDB0190842	scfd1	44689.Q55CA1	44689.Q54IJ1	0	0	0	0	0	0.471	0	0.524	0.737
DDB0190842	Nup107	44689.Q55CA1	44689.Q54N06	0	0	0	0	0.327	0.145	0	0.482	0.675
DDB0190842	snpA	44689.Q55CA1	44689.Q54NP6	0	0	0	0	0	0.149	0.5	0.165	0.613
DDB0190842	snpC	44689.Q55CA1	44689.Q9U9R7	0	0	0	0	0	0	0.5	0	0.499
DDB0190842	empA	44689.Q55CA1	44689.Q769F9	0	0	0	0	0	0	0.5	0	0.499
DDB0190842	cope	44689.Q55CA1	44689.Q55FU2	0	0	0	0	0	0.15	0.5	0.251	0.653
DDB0190842	DDB_G0269942	44689.Q55CA1	44689.Q55CR0	0	0	0	0	0	0.764	0.5	0.492	0.934
DDB0190921	Nup155	44689.Q55C23	44689.Q54F20	0	0	0	0	0.071	0.178	0	0.32	0.435
DDB0190921	Nup133	44689.Q55C23	44689.Q54KA3	0	0	0	0	0.056	0.221	0	0.253	0.402
DDB0190921	Nup107	44689.Q55C23	44689.Q54N06	0	0	0	0	0	0.493	0	0.32	0.64
DDB0190921	Nup62	44689.Q55C23	44689.Q86IX4	0	0	0	0	0.057	0.578	0	0.375	0.729
DDB0191047	glnA2	44689.Q55BP2	44689.P0C7B6	0	0	0	0	0.115	0	0.349	0.109	0.442
DDB0191047	DDB0203533	44689.Q55BP2	44689.Q8MMR8	0.062	0	0	0	0.123	0	0.354	0.042	0.422
DDB0191047	allB2	44689.Q55BP2	44689.Q55C91	0.067	0	0	0	0.415	0	0.346	0.126	0.646
DDB0191671	guf1	44689.Q54CK4	44689.B0G189	0.064	0	0	0	0.059	0.815	0	0.465	0.901
DDB0191671	pyrK	44689.Q54CK4	44689.P20425	0.106	0	0	0	0.44	0	0	0.256	0.594
DDB0191671	ndkM	44689.Q54CK4	44689.P34093	0.066	0	0	0	0.403	0.704	0	0	0.82
DDB0191671	DDB0231502	44689.Q54CK4	44689.Q54BX7	0.054	0	0	0	0.056	0.492	0	0.061	0.517
DDB0191671	mproS	44689.Q54CK4	44689.Q75JK9	0.056	0	0	0	0.138	0	0	0.344	0.419
DDB0191671	DDB0169442	44689.Q54CK4	44689.Q75JN4	0	0	0	0	0.097	0.331	0	0.141	0.435
DDB0191671	DDB0206576	44689.Q54CK4	44689.Q86KX9	0.066	0	0	0	0.043	0.427	0	0	0.443
DDB0191671	DDB0185787	44689.Q54CK4	44689.Q54QA4	0	0	0	0	0.448	0	0	0	0.448
DDB0191671	ppa1	44689.Q54CK4	44689.Q54PV8	0.067	0	0	0	0.46	0	0	0	0.474
DDB0191671	DDB0185428	44689.Q54CK4	44689.Q54RB1	0.167	0	0	0	0.366	0	0	0.141	0.506
DDB0191671	DDB_G0271866	44689.Q54CK4	44689.Q869N6	0.054	0	0	0	0.056	0.492	0	0.061	0.517
DDB0191671	modA	44689.Q54CK4	44689.Q94502	0	0	0	0	0.049	0.519	0	0	0.523
DDB0191671	osgep	44689.Q54CK4	44689.Q55GU1	0.15	0	0	0	0	0	0	0.465	0.525
DDB0191671	DDB0189260	44689.Q54CK4	44689.Q54F32	0.061	0	0	0	0	0.519	0	0	0.529
DDB0191671	DDB0187393	44689.Q54CK4	44689.Q54KL2	0.059	0	0	0	0.044	0.476	0	0.13	0.535
DDB0191671	DDB0169112	44689.Q54CK4	44689.Q86AQ3	0.059	0	0	0	0.052	0.476	0	0.13	0.539
DDB0191671	mpheS	44689.Q54CK4	44689.Q86A68	0.161	0	0	0	0.162	0	0	0.461	0.587
DDB0191671	DDB0187669	44689.Q54CK4	44689.Q54JR3	0.106	0	0	0	0.44	0	0	0.256	0.594
DDB0191671	DDB0167039	44689.Q54CK4	44689.Q86HD7	0.106	0	0	0	0.44	0	0	0.256	0.594
DDB0191671	DDB0229898	44689.Q54CK4	44689.Q54L95	0.061	0	0	0	0.228	0.479	0	0.058	0.596
DDB0191671	hibch	44689.Q54CK4	44689.Q55GS6	0.054	0	0	0	0.08	0.624	0	0.061	0.651
DDB0191671	ucr	44689.Q54CK4	44689.Q54NW9	0.259	0	0	0	0.171	0	0	0.49	0.659
DDB0191671	maspS	44689.Q54CK4	44689.Q55C99	0.136	0	0	0	0.136	0	0	0.694	0.751
DDB0191671	DDB0167309	44689.Q54CK4	44689.Q86H88	0.058	0	0	0	0.129	0.814	0	0	0.834
DDB0191671	DDB0187806	44689.Q54CK4	44689.Q54JC1	0.104	0	0	0	0.108	0.827	0	0	0.849
DDB0191671	DDB0219361	44689.Q54CK4	44689.Q54IP6	0.066	0	0	0	0.056	0.758	0	0.49	0.876
DDB0191671	DDB_G0273411	44689.Q54CK4	44689.Q557H6	0.149	0	0	0	0.651	0.815	0	0.221	0.951
DDB0191671	mrps17	44689.Q54CK4	44689.Q86K64	0.161	0	0	0	0.761	0.923	0	0.59	0.992
DDB0191671	rps18	44689.Q54CK4	44689.Q869U7	0.259	0	0	0	0.889	0.985	0	0.694	0.999
DDB0191671	mrpl33	44689.Q54CK4	44689.Q54YX7	0.188	0	0	0	0.912	0.985	0	0.694	0.999
DDB0191671	rpl35	44689.Q54CK4	44689.Q54J23	0.259	0	0	0	0.908	0.985	0	0.694	0.999
DDB0191671	mrps2	44689.Q54CK4	44689.Q9XPI7	0.161	0	0	0	0.764	0.985	0.54	0.57	0.999
DDB0191671	mrpl17	44689.Q54CK4	44689.Q54TY5	0.259	0	0	0	0.935	0.985	0	0.694	0.999
DDB0191804	ZizA	44689.Q54C68	44689.Q86I66	0	0	0	0	0.53	0	0	0	0.53
DDB0192030	polr2k	44689.Q54BJ8	44689.Q54R66	0	0	0	0	0	0.659	0	0	0.659
DDB0192030	med21	44689.Q54BJ8	44689.Q54HN4	0	0	0	0	0	0.713	0	0.258	0.777
DDB0192064	DDB0203945	44689.Q54BG1	44689.Q54UL7	0	0	0	0	0.538	0	0	0	0.538
DDB0201938	DDB0167890	44689.Q55CH2	44689.Q86IY2	0	0	0	0	0.052	0	0	0.827	0.828
DDB0202037	psmC5	44689.Q55BQ4	44689.P34124	0.069	0	0	0	0	0	0.337	0.133	0.418
DDB0202037	DDB0188953	44689.Q55BQ4	44689.Q54FW8	0.072	0	0	0	0	0.051	0.302	0.164	0.417
DDB0202037	DDB0188719	44689.Q55BQ4	44689.Q54GL1	0.055	0	0	0	0.051	0.051	0.239	0.361	0.511
DDB0202037	DDB0188248	44689.Q55BQ4	44689.Q54I12	0	0	0	0	0.045	0.136	0.166	0.323	0.471
DDB0202037	ndufs7	44689.Q55BQ4	44689.Q54NI6	0.067	0.21	0	0	0	0.266	0	0.057	0.421
DDB0202037	DDB0218541	44689.Q55BQ4	44689.Q54QH7	0	0	0	0	0.066	0	0.4	0	0.415
DDB0202037	Esd	44689.Q55BQ4	44689.Q54RL8	0.045	0	0	0	0	0	0.302	0.205	0.423
DDB0202037	adh5	44689.Q55BQ4	44689.Q54TC2	0.058	0	0	0	0.059	0	0.212	0.253	0.408
DDB0202037	ldhA	44689.Q55BQ4	44689.Q54UF7	0.099	0	0	0	0.063	0	0.9	0.209	0.924
DDB0202037	DDB0205321	44689.Q55BQ4	44689.Q54YG0	0.062	0	0	0	0	0	0.374	0.176	0.473
DDB0202037	DDB0230179	44689.Q55BQ4	44689.Q558S7	0.103	0	0	0	0.135	0	0.374	0.489	0.718
DDB0202037	pdhB	44689.Q55BQ4	44689.Q86HX0	0	0	0	0	0.049	0	0.9	0.208	0.918
DDB0202598	DDB0204723	44689.Q553P3	44689.Q54UW6	0	0	0	0	0.042	0.333	0	0.168	0.421
DDB0202598	DDB0168449	44689.Q553P3	44689.Q86HI2	0	0	0	0	0.042	0.333	0	0.168	0.421
DDB0202598	DDB_G0274887	44689.Q553P3	44689.Q869Q9	0	0	0	0	0.042	0.333	0	0.168	0.421
DDB0202598	DDB0230179	44689.Q553P3	44689.Q558S7	0	0	0	0	0.127	0	0	0.374	0.43
DDB0202598	DDB0190510	44689.Q553P3	44689.Q55D98	0	0	0	0	0	0.205	0	0.341	0.453
DDB0202625	smc1	44689.Q550H7	44689.Q54E85	0	0	0	0	0.342	0.985	0.8	0.694	0.999
DDB0202625	chid1	44689.Q550H7	44689.Q54G42	0	0	0	0	0	0.519	0	0.283	0.64
DDB0202625	pcna	44689.Q550H7	44689.Q54K47	0	0	0	0	0.456	0.158	0	0.184	0.594
DDB0202625	DDB0185626	44689.Q550H7	44689.Q54QR0	0	0	0	0	0.244	0.985	0.8	0.694	0.999
DDB0202625	DDB0205664	44689.Q550H7	44689.Q54X37	0	0	0	0	0.088	0	0.4	0	0.429
DDB0202823	gabT	44689.Q55BC6	44689.Q55FI1	0.161	0	0	0	0	0	0.703	0.358	0.826
DDB0202841	H3a	44689.Q55BE2	44689.O15819	0	0	0	0	0.056	0.456	0	0.137	0.518
DDB0202841	rbbD	44689.Q55BE2	44689.Q54SD4	0	0	0	0	0.314	0.074	0	0.182	0.434
DDB0202841	nap1	44689.Q55BE2	44689.Q55ED1	0	0	0	0	0.221	0.203	0	0.297	0.525
DDB0202855	celA	44689.Q55BF6	44689.P22699	0	0	0.048	0.984	0.098	0	0.9	0	0.906
DDB0202855	gluA	44689.Q55BF6	44689.Q23892	0	0	0	0	0.051	0.124	0.9	0	0.909
DDB0202855	DDB0186797	44689.Q55BF6	44689.Q54MB3	0	0	0	0	0	0	0.9	0	0.9
DDB0202855	DDB0229902	44689.Q55BF6	44689.Q54MD5	0	0	0	0	0	0	0.9	0	0.9
DDB0202855	Nup62	44689.Q55BF6	44689.Q86IX4	0	0	0	0	0	0.579	0	0.107	0.607
DDB0202855	dcsA	44689.Q55BF6	44689.Q9U720	0	0	0	0	0	0.178	0.9	0	0.914
DDB0202855	DDB0230001	44689.Q55BF6	44689.Q55C74	0	0.105	0.269	0	0	0.127	0.9	0	0.935
DDB0202938	glb1	44689.Q551C1	44689.Q54GE1	0.131	0	0.213	0	0.044	0	0	0.281	0.467
DDB0202938	DDB0217722	44689.Q551C1	44689.Q552S3	0.15	0	0	0	0	0	0	0.376	0.446
DDB0203528	pks7	44689.Q552J4	44689.B0G100	0.056	0	0.14	0.796	0.108	0.195	0.266	0.061	0.505
DDB0203528	DDB_G0276245	44689.Q552J4	44689.B0G110	0.098	0	0	0	0.053	0	0.544	0.138	0.619
DDB0203528	cyp513A1	44689.Q552J4	44689.Q1ZXG6	0.071	0	0	0	0.057	0.297	0.36	0.093	0.577
DDB0203528	DDB0231502	44689.Q552J4	44689.Q54BX7	0	0	0	0	0.142	0	0.191	0.234	0.421
DDB0203528	stlB	44689.Q552J4	44689.Q54FI3	0.056	0	0.236	0.6	0.108	0.195	0.266	0.061	0.56
DDB0203528	pks30	44689.Q552J4	44689.Q54FQ2	0.056	0	0.152	0.772	0.108	0.195	0.266	0.061	0.511
DDB0203528	pks29	44689.Q552J4	44689.Q54FQ3	0.056	0	0.151	0.774	0.108	0.195	0.266	0.061	0.511
DDB0203528	DDB0219578	44689.Q552J4	44689.Q54FW2	0.063	0	0	0	0.061	0.179	0.364	0.087	0.504
DDB0203528	DDB0188899	44689.Q552J4	44689.Q54G24	0.063	0	0	0	0.046	0	0.486	0.113	0.537
DDB0203528	dgat2	44689.Q552J4	44689.Q54GC1	0	0	0	0	0.042	0	0	0.471	0.471
DDB0203528	sprA	44689.Q552J4	44689.Q54GP3	0.063	0	0	0	0.061	0.179	0.364	0.087	0.504
DDB0203528	DDB0187393	44689.Q552J4	44689.Q54KL2	0.054	0	0	0	0.07	0.083	0.355	0.133	0.466
DDB0203528	DDB0187306	44689.Q552J4	44689.Q54KS0	0.063	0	0	0	0.083	0.179	0.364	0.088	0.516
DDB0203528	pks25	44689.Q552J4	44689.Q54KU3	0.056	0	0.124	0.829	0.115	0.195	0.266	0.061	0.5
DDB0203528	pks24	44689.Q552J4	44689.Q54KU5	0.056	0	0.126	0.825	0.116	0.195	0.266	0.061	0.501
DDB0203528	cyp513B1	44689.Q552J4	44689.Q54KV0	0.071	0	0	0	0.068	0.297	0.36	0.093	0.582
DDB0203528	DDB_G0286669	44689.Q552J4	44689.Q54LF1	0.098	0	0	0	0	0	0.544	0.138	0.614
DDB0203528	DDB0185760	44689.Q552J4	44689.Q54QC9	0.063	0	0	0	0.071	0.179	0.364	0.132	0.533
DDB0203528	DDB0185446	44689.Q552J4	44689.Q54R94	0.071	0	0	0	0.063	0.297	0.36	0.14	0.601
DDB0203528	acoA	44689.Q552J4	44689.Q54RB0	0.098	0	0	0	0	0	0.544	0.138	0.614
DDB0203528	DDB0203945	44689.Q552J4	44689.Q54UL7	0.131	0	0	0	0.051	0.193	0.312	0.185	0.558
DDB0203528	DDB0205217	44689.Q552J4	44689.Q54VB8	0.133	0	0	0	0	0	0	0.366	0.426
DDB0203528	ivdA	44689.Q552J4	44689.Q54W88	0.098	0	0	0	0	0	0.544	0.171	0.629
DDB0203528	DDB0218085	44689.Q552J4	44689.Q54YC1	0.063	0	0	0	0.076	0.179	0.364	0.087	0.512
DDB0203528	DDB0217948	44689.Q552J4	44689.Q54ZW4	0.211	0	0	0	0.139	0	0.146	0.465	0.648
DDB0203528	DDB_G0271866	44689.Q552J4	44689.Q869N6	0	0	0	0	0.142	0	0.191	0.234	0.421
DDB0203528	pks15	44689.Q552J4	44689.Q558W4	0.056	0	0	0.822	0.108	0.195	0.266	0.061	0.447
DDB0203528	DDB0169112	44689.Q552J4	44689.Q86AQ3	0.054	0	0	0	0.07	0.083	0.355	0.133	0.466
DDB0203528	cas1	44689.Q552J4	44689.Q55D85	0	0	0	0	0.092	0	0	0.445	0.474
DDB0203528	DDB0189346	44689.Q552J4	44689.Q55GT3	0	0	0	0	0	0.081	0.385	0.182	0.497
DDB0203528	aco	44689.Q552J4	44689.Q76NT9	0	0	0	0	0.049	0.081	0.385	0.182	0.501
DDB0203528	DDB_G0274201	44689.Q552J4	44689.Q8T197	0.063	0	0	0	0.061	0.179	0.364	0.087	0.504
DDB0203528	DDB0216917	44689.Q552J4	44689.Q75JC5	0.063	0	0	0	0.061	0.179	0.364	0.087	0.504
DDB0203528	DDB0203605	44689.Q552J4	44689.Q55AS0	0.063	0	0	0	0.061	0.179	0.364	0.087	0.504
DDB0203528	pks5	44689.Q552J4	44689.Q86JI5	0.056	0	0.137	0.803	0.116	0.195	0.266	0.061	0.507
DDB0203528	DDB0230058	44689.Q552J4	44689.Q55EU8	0.063	0	0	0	0.054	0	0.486	0.113	0.542
DDB0203528	DDB0217007	44689.Q552J4	44689.Q75JT6	0.131	0	0	0	0.051	0.193	0.312	0.185	0.558
DDB0203528	DDB0168737	44689.Q552J4	44689.Q75JW6	0.131	0	0	0	0.051	0.193	0.312	0.185	0.558
DDB0203528	DDB0231393	44689.Q552J4	44689.Q55BH8	0.098	0	0	0	0	0	0.544	0.138	0.614
DDB0203528	DDB0216722	44689.Q552J4	44689.Q55CT6	0.098	0	0	0	0	0	0.544	0.138	0.614
DDB0203528	gabT	44689.Q552J4	44689.Q55FI1	0.175	0	0	0	0.061	0	0.489	0.322	0.695
DDB0203528	DDB0217726	44689.Q552J4	44689.Q552R4	0.15	0	0	0	0.288	0.28	0.703	0.209	0.878
DDB0203533	glnA2	44689.Q8MMR8	44689.P0C7B6	0.088	0	0	0	0	0	0.361	0.145	0.458
DDB0203533	DDB0188301	44689.Q8MMR8	44689.Q54HV8	0.061	0	0	0	0.05	0	0.643	0.152	0.693
DDB0203533	pdx1	44689.Q8MMR8	44689.Q54J47	0	0	0	0	0.046	0	0.643	0.078	0.658
DDB0203533	DDB0187034	44689.Q8MMR8	44689.Q54LK1	0.091	0	0	0	0	0	0.42	0.155	0.515
DDB0203533	DDB0186819	44689.Q8MMR8	44689.Q54M91	0	0	0	0	0	0.052	0	0.701	0.704
DDB0203533	cyb5r1	44689.Q8MMR8	44689.Q54NC1	0.062	0	0	0	0.123	0	0.354	0.042	0.422
DDB0203533	DDB0217948	44689.Q8MMR8	44689.Q54ZW4	0.145	0	0	0	0.307	0	0	0.25	0.516
DDB0203533	DDB0217722	44689.Q8MMR8	44689.Q552S3	0	0	0	0	0.308	0	0.32	0.185	0.583
DDB0203533	nit1-1	44689.Q8MMR8	44689.Q557J5	0.15	0	0	0	0.047	0	0.361	0.142	0.496
DDB0203533	DDB0230179	44689.Q8MMR8	44689.Q558S7	0.058	0	0	0	0.044	0	0	0.494	0.505
DDB0203533	DDB0191047	44689.Q8MMR8	44689.Q55BP2	0.062	0	0	0	0.123	0	0.354	0.042	0.422
DDB0203533	maspS	44689.Q8MMR8	44689.Q55C99	0.147	0	0	0	0.337	0.333	0.643	0.341	0.895
DDB0203533	mproS	44689.Q8MMR8	44689.Q75JK9	0.075	0	0	0	0.154	0.111	0.166	0.213	0.46
DDB0203533	asnB	44689.Q8MMR8	44689.Q86A01	0.097	0	0	0	0.047	0	0.374	0.178	0.497
DDB0203605	DDB0203528	44689.Q55AS0	44689.Q552J4	0.063	0	0	0	0.061	0.179	0.364	0.087	0.504
DDB0203746	DDB0184413	44689.Q559Q3	44689.Q54D62	0	0	0.221	0.633	0.05	0	0	0.312	0.446
DDB0203945	DDB0192064	44689.Q54UL7	44689.Q54BG1	0	0	0	0	0.538	0	0	0	0.538
DDB0203945	adhfe1	44689.Q54UL7	44689.Q54GJ7	0	0	0	0	0.063	0	0.379	0.208	0.498
DDB0203945	DDB0186819	44689.Q54UL7	44689.Q54M91	0	0	0	0	0	0	0	0.467	0.467
DDB0203945	DDB0230179	44689.Q54UL7	44689.Q558S7	0	0	0	0	0.133	0	0	0.465	0.516
DDB0203945	DDB0203528	44689.Q54UL7	44689.Q552J4	0.131	0	0	0	0.051	0.193	0.312	0.185	0.558
DDB0204007	pcna	44689.Q54UG6	44689.Q54K47	0	0	0	0	0.445	0	0	0	0.445
DDB0204098	apm2	44689.Q54U74	44689.P54672	0	0	0	0	0	0.827	0.54	0.368	0.945
DDB0204098	epnA	44689.Q54U74	44689.Q54EH1	0	0	0	0	0	0	0.54	0	0.54
DDB0204098	DDB_G0271676	44689.Q54U74	44689.Q75JD4	0	0	0	0	0	0	0.5	0	0.499
DDB0204152	rabC	44689.Q54U24	44689.P34143	0	0	0	0	0.046	0.147	0.4	0.067	0.483
DDB0204152	rsmM	44689.Q54U24	44689.Q54DF4	0	0	0	0	0.046	0.147	0.4	0.067	0.483
DDB0204152	DDB0217483	44689.Q54U24	44689.Q555X3	0	0	0	0	0.145	0.082	0.8	0.638	0.935
DDB0204173	DDB_G0293678	44689.Q54SQ0	44689.Q54BD8	0.055	0	0.331	0	0.31	0.251	0.239	0.09	0.721
DDB0204173	DDB_G0293674	44689.Q54SQ0	44689.Q54BE0	0.055	0	0.331	0	0.31	0.251	0.239	0.09	0.721
DDB0204173	DDB0183816	44689.Q54SQ0	44689.Q54EV3	0.06	0	0	0	0.342	0.193	0	0.111	0.496
DDB0204173	DDB0188234	44689.Q54SQ0	44689.Q54I27	0.06	0	0	0	0.342	0.193	0	0.111	0.496
DDB0204173	mrpl17	44689.Q54SQ0	44689.Q54TY5	0.064	0	0	0	0.13	0.332	0	0	0.409
DDB0204173	DDB0206576	44689.Q54SQ0	44689.Q86KX9	0	0	0.213	0.63	0.085	0.253	0	0.061	0.428
DDB0204173	bip2	44689.Q54SQ0	44689.Q8T869	0.055	0	0.316	0	0.32	0.282	0.239	0.207	0.765
DDB0204173	bip1-1	44689.Q54SQ0	44689.Q556U6	0.055	0	0.293	0	0.31	0.48	0.239	0.583	0.906
DDB0204369	DDB0231420	44689.Q54YY0	44689.Q54DT7	0	0	0	0	0.538	0	0	0	0.538
DDB0204369	DDB0183918	44689.Q54YY0	44689.Q54EK1	0	0	0	0	0.527	0	0	0	0.527
DDB0204369	DDB0218131	44689.Q54YY0	44689.Q54XK4	0	0	0	0	0.417	0	0	0	0.416
DDB0204369	pgtD	44689.Q54YY0	44689.Q54XQ9	0	0	0	0	0.485	0	0	0	0.485
DDB0204369	DDB0167805	44689.Q54YY0	44689.Q86KK4	0	0	0	0	0.472	0	0	0	0.472
DDB0204424	polr2k	44689.Q54YS7	44689.Q54R66	0	0	0	0	0	0	0.5	0	0.499
DDB0204424	magoh	44689.Q54YS7	44689.Q55E21	0	0	0	0	0.105	0	0.5	0	0.533
DDB0204578	DDB0187425	44689.Q54TN9	44689.Q54KI1	0	0	0	0	0.126	0	0	0.832	0.847
DDB0204578	DDB0186819	44689.Q54TN9	44689.Q54M91	0	0	0	0	0	0	0	0.477	0.477
DDB0204578	dymB	44689.Q54TN9	44689.Q9U1M9	0	0	0	0	0.127	0	0	0.509	0.553
DDB0204578	dlpA	44689.Q54TN9	44689.Q55F94	0	0	0	0	0.127	0	0	0.733	0.757
DDB0204588	hemH	44689.Q54TM9	44689.Q54IA8	0	0	0	0	0.429	0	0	0	0.429
DDB0204588	DDB0187369	44689.Q54TM9	44689.Q54KP2	0	0	0	0	0.052	0	0.4	0.375	0.613
DDB0204655	eif2s2	44689.Q54TG6	44689.Q54T27	0	0	0	0	0.405	0	0	0	0.405
DDB0204655	nudt21	44689.Q54TG6	44689.Q55E68	0	0	0	0	0.41	0	0	0	0.41
DDB0204655	snrpf	44689.Q54TG6	44689.Q54XP2	0	0	0	0	0.449	0.067	0	0	0.463
DDB0204655	snrpD3	44689.Q54TG6	44689.Q86L45	0	0	0	0	0.579	0.075	0	0	0.593
DDB0204723	arcA	44689.Q54UW6	44689.O96622	0	0	0	0	0.397	0	0	0.057	0.407
DDB0204723	DDB0188144	44689.Q54UW6	44689.Q54IC1	0	0	0	0	0.092	0.475	0.4	0.224	0.748
DDB0204723	DDB0202598	44689.Q54UW6	44689.Q553P3	0	0	0	0	0.042	0.333	0	0.168	0.421
DDB0204723	DDB0190510	44689.Q54UW6	44689.Q55D98	0	0	0	0	0.146	0.322	0	0.21	0.502
DDB0204723	rps30-1	44689.Q54UW6	44689.Q556Y1	0	0	0	0	0.044	0.484	0	0.093	0.513
DDB0204723	bip2	44689.Q54UW6	44689.Q8T869	0	0	0	0	0.565	0.332	0	0.258	0.765
DDB0204723	bip1-1	44689.Q54UW6	44689.Q556U6	0	0	0	0	0.266	0.157	0	0.695	0.794
DDB0204756	rplp2	44689.Q54SJ1	44689.P22683	0	0	0	0	0.337	0.304	0	0	0.518
DDB0204756	csn4	44689.Q54SJ1	44689.Q54B82	0	0	0	0	0.057	0.331	0	0.208	0.456
DDB0204756	rps8	44689.Q54SJ1	44689.Q54E24	0	0	0	0	0.343	0.332	0	0.041	0.542
DDB0204756	eif3K	44689.Q54SJ1	44689.Q54EQ1	0	0	0	0	0.218	0.327	0	0	0.451
DDB0204756	rpl35	44689.Q54SJ1	44689.Q54J23	0	0	0	0	0.309	0.332	0	0	0.518
DDB0204756	DDB0187369	44689.Q54SJ1	44689.Q54KP2	0	0	0	0	0.043	0.525	0	0.103	0.556
DDB0204756	rpl37	44689.Q54SJ1	44689.Q54MG6	0	0	0	0	0.218	0.309	0	0	0.436
DDB0204756	ubl5	44689.Q54SJ1	44689.Q54Q03	0	0	0	0	0.41	0	0	0.176	0.493
DDB0204756	mrps17	44689.Q54SJ1	44689.Q86K64	0	0	0	0	0.212	0.309	0	0	0.432
DDB0204756	rps30-1	44689.Q54SJ1	44689.Q556Y1	0	0	0	0	0.219	0.332	0	0.113	0.496
DDB0204756	csn8	44689.Q54SJ1	44689.Q75K24	0	0	0	0	0.213	0.301	0	0.182	0.51
DDB0204756	rps6	44689.Q54SJ1	44689.Q54UU3	0	0	0	0	0.264	0.332	0	0.099	0.518
DDB0204756	rps27	44689.Q54SJ1	44689.Q8T1V4	0	0	0	0	0.289	0.332	0	0.09	0.53
DDB0204756	rpl24	44689.Q54SJ1	44689.Q54VN6	0	0	0	0	0.356	0.332	0	0	0.551
DDB0204756	rps18	44689.Q54SJ1	44689.Q869U7	0	0	0	0	0.353	0.332	0	0.061	0.558
DDB0204859	ranbp1	44689.Q54S92	44689.Q54KD9	0	0	0	0	0.044	0.342	0	0.143	0.413
DDB0204859	spt4	44689.Q54S92	44689.Q54NF2	0	0	0	0	0	0	0	0.403	0.403
DDB0204859	snrnp70	44689.Q54S92	44689.Q55FQ0	0	0	0	0	0.044	0.111	0	0.395	0.441
DDB0204859	cotE	44689.Q54S92	44689.Q9NAX4	0	0	0	0	0	0.666	0	0.262	0.742
DDB0204859	Nup62	44689.Q54S92	44689.Q86IX4	0	0	0	0	0.051	0.764	0	0.276	0.823
DDB0204871	nad4	44689.Q54S81	44689.O21047	0.041	0	0	0	0.166	0.483	0.301	0.076	0.684
DDB0204871	cxeA	44689.Q54S81	44689.P29505	0	0	0	0	0.273	0.332	0	0.071	0.509
DDB0204871	nad7	44689.Q54S81	44689.Q23883	0	0	0	0	0.384	0.483	0.301	0.14	0.782
DDB0204871	nad5	44689.Q54S81	44689.Q34313	0	0	0	0	0.165	0.333	0.271	0.092	0.582
DDB0204871	DDB0219398	44689.Q54S81	44689.Q54I67	0	0	0	0	0.053	0.273	0.301	0	0.477
DDB0204871	ndufs7	44689.Q54S81	44689.Q54NI6	0	0	0	0	0.356	0.483	0.301	0.141	0.773
DDB0204871	ndufb9	44689.Q54S81	44689.Q54NR3	0	0	0	0	0.364	0.483	0.301	0.107	0.767
DDB0204871	ucr	44689.Q54S81	44689.Q54NW9	0.058	0	0	0	0.375	0.482	0.357	0.136	0.799
DDB0204871	DDB0217726	44689.Q54S81	44689.Q552R4	0.054	0	0	0	0	0.198	0.271	0.063	0.412
DDB0204871	mppA1	44689.Q54S81	44689.Q86A84	0	0	0	0	0.214	0.313	0.119	0.087	0.507
DDB0204871	ndufb7	44689.Q54S81	44689.Q54V61	0	0	0	0	0.307	0.483	0.301	0.077	0.738
DDB0204871	DDB0189366	44689.Q54S81	44689.Q55GR1	0	0	0	0	0.34	0.483	0.301	0.065	0.747
DDB0204871	ndufa13	44689.Q54S81	44689.Q86IZ2	0	0	0	0	0.36	0.483	0.301	0.075	0.757
DDB0204945	glpD	44689.Q54S16	44689.P34114	0.097	0	0	0	0.216	0.045	0.369	0.178	0.585
DDB0204945	DDB_G0292440	44689.Q54S16	44689.Q54D80	0.079	0	0	0	0	0	0.354	0.141	0.444
DDB0204945	tpsA	44689.Q54S16	44689.Q54K57	0.074	0	0	0	0.092	0	0.354	0.141	0.47
DDB0204945	Agl	44689.Q54S16	44689.Q54K94	0.106	0	0	0	0.067	0.051	0.276	0.252	0.493
DDB0204945	adk	44689.Q54S16	44689.Q54MB5	0.079	0	0	0	0	0	0.354	0.141	0.444
DDB0204945	tpsB	44689.Q54S16	44689.Q54NU9	0.074	0	0	0	0.092	0	0.354	0.141	0.47
DDB0204945	DDB0230179	44689.Q54S16	44689.Q558S7	0	0	0	0	0.213	0	0	0.317	0.439
DDB0205004	U2af2	44689.Q54RW5	44689.Q54LV5	0	0	0	0.562	0.047	0.333	0	0.139	0.404
DDB0205004	prp19	44689.Q54RW5	44689.Q7KWK5	0	0	0	0	0.047	0.373	0	0.082	0.403
DDB0205004	snrpf	44689.Q54RW5	44689.Q54XP2	0	0	0	0	0.052	0.398	0	0.084	0.431
DDB0205004	rps18	44689.Q54RW5	44689.Q869U7	0	0	0	0	0	0.467	0	0	0.467
DDB0205004	xab2	44689.Q54RW5	44689.Q54Z08	0	0	0	0	0.056	0.424	0	0.134	0.488
DDB0205004	rps30-1	44689.Q54RW5	44689.Q556Y1	0	0	0	0	0.091	0.751	0	0	0.763
DDB0205066	DDB_G0270910	44689.Q54T63	44689.B0G0Z1	0	0	0	0.636	0	0	0.54	0	0.54
DDB0205066	EIF4e3	44689.Q54T63	44689.Q55BQ5	0	0	0	0.649	0	0	0.54	0	0.54
DDB0205076	DDB0186797	44689.Q54T55	44689.Q54MB3	0	0	0	0	0.51	0	0	0	0.51
DDB0205076	DDB0230179	44689.Q54T55	44689.Q558S7	0	0	0	0	0.48	0	0	0	0.48
DDB0205076	DDB0168231	44689.Q54T55	44689.Q7KWN1	0	0	0	0	0.538	0	0	0	0.538
DDB0205076	DDB0229936	44689.Q54T55	44689.Q86I18	0	0	0	0	0.538	0	0	0	0.538
DDB0205076	AY044086_2	44689.Q54T55	44689.Q54VG7	0	0	0	0	0.538	0	0	0	0.538
DDB0205217	DDB_G0276245	44689.Q54VB8	44689.B0G110	0.076	0	0	0	0.439	0.076	0.353	0.139	0.684
DDB0205217	nad7	44689.Q54VB8	44689.Q23883	0	0	0	0	0.138	0	0	0.374	0.437
DDB0205217	DDB_G0293380	44689.Q54VB8	44689.Q54BW1	0	0	0	0	0.047	0	0	0.486	0.489
DDB0205217	DDB0231502	44689.Q54VB8	44689.Q54BX7	0.093	0.9	0	0	0.22	0.083	0.933	0.284	0.996
DDB0205217	adhfe1	44689.Q54VB8	44689.Q54GJ7	0.163	0	0	0	0.089	0	0.232	0.694	0.796
DDB0205217	DDB_G0286669	44689.Q54VB8	44689.Q54LF1	0.076	0	0	0	0.439	0.076	0.353	0.139	0.684
DDB0205217	DDB0218826	44689.Q54VB8	44689.Q54LP9	0.161	0	0	0	0.056	0	0.703	0.222	0.792
DDB0205217	bkdA	44689.Q54VB8	44689.Q54M22	0.159	0	0	0	0.058	0	0	0.488	0.558
DDB0205217	DDB0185760	44689.Q54VB8	44689.Q54QC9	0.05	0	0	0	0.07	0.105	0.301	0.092	0.406
DDB0205217	acoA	44689.Q54VB8	44689.Q54RB0	0.076	0	0	0	0.444	0.076	0.353	0.139	0.687
DDB0205217	DDB0203528	44689.Q54VB8	44689.Q552J4	0.133	0	0	0	0	0	0	0.366	0.426
DDB0205217	pdhB	44689.Q54VB8	44689.Q86HX0	0.141	0	0	0	0.092	0	0	0.351	0.45
DDB0205217	cshA	44689.Q54VB8	44689.Q8MQU6	0.092	0	0	0	0.215	0.052	0	0.286	0.452
DDB0205217	DDB0189726	44689.Q54VB8	44689.Q55FN3	0.061	0	0	0	0.137	0	0.3	0.184	0.475
DDB0205217	DDB0205787	44689.Q54VB8	44689.Q54WS0	0.061	0	0	0	0.137	0	0.3	0.184	0.475
DDB0205217	aslB	44689.Q54VB8	44689.Q554Z5	0.057	0	0	0	0.283	0	0.3	0.135	0.536
DDB0205217	DDB0166991	44689.Q54VB8	44689.Q8SSN6	0.057	0	0	0	0.283	0	0.3	0.135	0.536
DDB0205217	DDB0217779	44689.Q54VB8	44689.Q551W4	0.057	0	0	0	0.291	0	0.3	0.135	0.541
DDB0205217	hibch	44689.Q54VB8	44689.Q55GS6	0.093	0	0	0	0.239	0.077	0.365	0.172	0.604
DDB0205217	tpiA	44689.Q54VB8	44689.Q869R8	0.058	0	0	0	0.057	0	0	0.599	0.612
DDB0205217	etfdh	44689.Q54VB8	44689.Q54XM6	0.06	0	0	0	0.292	0	0	0.486	0.628
DDB0205217	mfeB	44689.Q54VB8	44689.Q54XZ0	0.098	0	0	0	0.151	0.062	0.425	0.269	0.643
DDB0205217	DDB0217726	44689.Q54VB8	44689.Q552R4	0.098	0	0	0	0.35	0	0.36	0.212	0.665
DDB0205217	DDB0231393	44689.Q54VB8	44689.Q55BH8	0.076	0	0	0	0.439	0.076	0.353	0.139	0.684
DDB0205217	DDB0216722	44689.Q54VB8	44689.Q55CT6	0.076	0	0	0	0.439	0.076	0.353	0.139	0.684
DDB0205217	ivdA	44689.Q54VB8	44689.Q54W88	0.076	0.059	0	0	0.443	0.133	0.353	0.484	0.827
DDB0205217	DDB0230179	44689.Q54VB8	44689.Q558S7	0.341	0	0	0	0.227	0	0	0.701	0.834
DDB0205217	DDB_G0271866	44689.Q54VB8	44689.Q869N6	0.093	0.689	0	0	0.227	0.083	0.365	0.284	0.888
DDB0205321	Esd	44689.Q54YG0	44689.Q54RL8	0.06	0	0	0	0.223	0	0	0.306	0.448
DDB0205321	mrps17	44689.Q54YG0	44689.Q86K64	0	0	0	0	0.057	0.447	0	0	0.456
DDB0205321	DDB0202037	44689.Q54YG0	44689.Q55BQ4	0.062	0	0	0	0	0	0.374	0.176	0.473
DDB0205321	DDB0230179	44689.Q54YG0	44689.Q558S7	0.067	0	0	0	0.057	0	0	0.46	0.483
DDB0205321	DDB0169374	44689.Q54YG0	44689.Q86KT5	0.072	0	0	0	0.047	0.447	0	0.255	0.586
DDB0205492	DDB_G0278499	44689.Q54Y01	44689.Q54Y00	0	0.595	0	0	0.045	0.192	0	0	0.66
DDB0205520	DDB0184173	44689.Q54XX4	44689.Q54DU4	0	0	0	0	0.538	0	0	0	0.538
DDB0205520	DDB0186794	44689.Q54XX4	44689.Q54MB6	0	0	0	0	0.538	0	0	0	0.538
DDB0205520	DDB0231350	44689.Q54XX4	44689.Q54NZ3	0	0	0	0	0.404	0	0	0	0.404
DDB0205520	DDB0169392	44689.Q54XX4	44689.Q86KS0	0	0	0	0	0.404	0	0	0	0.404
DDB0205520	DDB0169316	44689.Q54XX4	44689.Q86KL6	0	0	0	0	0.538	0	0	0	0.538
DDB0205520	DDB0217007	44689.Q54XX4	44689.Q75JT6	0	0	0	0	0	0	0	0.611	0.611
DDB0205664	smc1	44689.Q54X37	44689.Q54E85	0	0	0	0	0	0.554	0.4	0.209	0.769
DDB0205664	DDB0185626	44689.Q54X37	44689.Q54QR0	0	0	0	0	0	0	0.4	0	0.4
DDB0205664	DDB0202625	44689.Q54X37	44689.Q550H7	0	0	0	0	0.088	0	0.4	0	0.429
DDB0205671	ZizA	44689.Q54X30	44689.Q86I66	0	0	0	0	0.058	0	0	0.405	0.415
DDB0205691	DDB0229898	44689.Q54X13	44689.Q54L95	0	0	0	0	0.212	0.302	0	0.093	0.457
DDB0205787	DDB0205217	44689.Q54WS0	44689.Q54VB8	0.061	0	0	0	0.137	0	0.3	0.184	0.475
DDB0205845	PikF	44689.Q54WL9	44689.Q55FX5	0	0	0	0	0	0	0	0.781	0.781
DDB0205957	ppa1	44689.Q54WI1	44689.Q54PV8	0	0	0	0	0	0	0	0.553	0.553
DDB0205957	ppp6c	44689.Q54WI1	44689.Q9U9A3	0	0	0	0	0.146	0.985	0	0.694	0.995
DDB0205958	limD-2	44689.Q54WI0	44689.Q9BIW4	0	0	0	0	0.051	0	0.72	0	0.722
DDB0205958	pldB	44689.Q54WI0	44689.Q54WR4	0	0	0	0	0.076	0.065	0.72	0	0.736
DDB0205996	cprB	44689.Q54WE4	44689.P04989	0	0	0	0	0.06	0	0.4	0	0.412
DDB0205996	cprC	44689.Q54WE4	44689.Q23894	0	0	0	0	0.059	0	0.4	0	0.411
DDB0206211	H3a	44689.Q54XP9	44689.O15819	0	0	0	0	0.081	0.611	0	0.213	0.694
DDB0206211	nad4	44689.Q54XP9	44689.O21047	0.144	0	0	0	0.212	0	0	0.345	0.519
DDB0206211	pyrK	44689.Q54XP9	44689.P20425	0.055	0	0	0	0.221	0	0.354	0.176	0.555
DDB0206211	cxeA	44689.Q54XP9	44689.P29505	0	0	0	0	0.223	0	0	0.313	0.443
DDB0206211	nad7	44689.Q54XP9	44689.Q23883	0.147	0	0	0	0.422	0.115	0	0.345	0.675
DDB0206211	rpl35	44689.Q54XP9	44689.Q54J23	0.056	0	0	0	0.623	0	0	0	0.628
DDB0206211	DDB0187669	44689.Q54XP9	44689.Q54JR3	0.055	0	0	0	0.221	0	0.354	0.14	0.536
DDB0206211	ndufs7	44689.Q54XP9	44689.Q54NI6	0.147	0	0	0	0.146	0	0	0.343	0.48
DDB0206211	ucr	44689.Q54XP9	44689.Q54NW9	0	0	0	0	0.567	0.082	0	0.34	0.714
DDB0206211	ppa1	44689.Q54XP9	44689.Q54PV8	0	0	0	0	0.214	0	0	0.31	0.434
DDB0206211	DDB0185428	44689.Q54XP9	44689.Q54RB1	0.061	0	0	0	0.224	0	0	0.345	0.481
DDB0206211	rbbD	44689.Q54XP9	44689.Q54SD4	0	0	0	0	0.065	0.668	0	0.36	0.784
DDB0206211	mrpl17	44689.Q54XP9	44689.Q54TY5	0	0	0	0	0.561	0	0	0.138	0.605
DDB0206211	mpheS	44689.Q54XP9	44689.Q86A68	0.097	0	0	0	0.216	0.072	0	0.238	0.433
DDB0206211	enoB	44689.Q54XP9	44689.Q55F83	0.096	0	0	0	0.32	0	0	0.181	0.452
DDB0206211	hdaA	44689.Q54XP9	44689.Q55FN5	0	0	0	0	0.061	0.332	0	0.211	0.462
DDB0206211	tpiA	44689.Q54XP9	44689.Q869R8	0.056	0	0	0	0.25	0	0	0.326	0.481
DDB0206211	nit1-1	44689.Q54XP9	44689.Q557J5	0.047	0	0	0	0.045	0	0	0.483	0.488
DDB0206211	mrps2	44689.Q54XP9	44689.Q9XPI7	0.042	0	0	0	0.342	0.168	0	0.238	0.547
DDB0206211	DDB0167039	44689.Q54XP9	44689.Q86HD7	0.055	0	0	0	0.221	0	0.354	0.176	0.555
DDB0206211	mrps17	44689.Q54XP9	44689.Q86K64	0.053	0	0	0	0.444	0.082	0	0.208	0.565
DDB0206211	rps18	44689.Q54XP9	44689.Q869U7	0	0	0	0	0.629	0.083	0	0.305	0.743
DDB0206299	trrA	44689.Q54W99	44689.Q54UU8	0.081	0	0	0	0.056	0	0	0.504	0.532
DDB0206299	tpiA	44689.Q54W99	44689.Q869R8	0.251	0	0	0	0.08	0.152	0	0.133	0.425
DDB0206299	nit1-1	44689.Q54W99	44689.Q557J5	0.485	0	0	0	0	0	0	0.141	0.538
DDB0206299	DDB0169374	44689.Q54W99	44689.Q86KT5	0.259	0	0	0	0.428	0	0	0.207	0.634
DDB0206359	nad4	44689.Q54VX9	44689.O21047	0	0	0	0	0	0.757	0	0.29	0.82
DDB0206359	nad7	44689.Q54VX9	44689.Q23883	0	0	0	0	0	0.495	0	0	0.495
DDB0206359	ndufs7	44689.Q54VX9	44689.Q54NI6	0	0	0	0	0	0.499	0	0	0.499
DDB0206425	DDB_G0284369	44689.Q54VR6	44689.B0G147	0	0	0	0	0	0	0.5	0.041	0.499
DDB0206425	culA	44689.Q54VR6	44689.O60999	0	0	0	0	0	0	0.5	0	0.499
DDB0206425	csn4	44689.Q54VR6	44689.Q54B82	0	0	0	0	0	0	0.4	0	0.4
DDB0206425	csn8	44689.Q54VR6	44689.Q75K24	0	0	0	0	0	0	0.4	0	0.4
DDB0206425	culB	44689.Q54VR6	44689.Q9XZJ3	0	0	0	0	0	0	0.5	0	0.499
DDB0206425	DDB0218169	44689.Q54VR6	44689.Q54WS7	0	0	0.517	0	0.048	0	0	0.043	0.521
DDB0206460	rpl22a	44689.Q54VN3	44689.Q54GK6	0	0	0	0	0	0.557	0	0	0.557
DDB0206460	DDB0188208	44689.Q54VN3	44689.Q54I50	0	0	0	0	0	0.552	0	0	0.552
DDB0206460	rpl35	44689.Q54VN3	44689.Q54J23	0	0	0	0	0	0.762	0	0	0.762
DDB0206460	DDB0186819	44689.Q54VN3	44689.Q54M91	0	0	0	0	0.163	0.316	0	0	0.403
DDB0206460	rpl37	44689.Q54VN3	44689.Q54MG6	0	0	0	0	0	0.612	0	0	0.612
DDB0206460	stt3	44689.Q54VN3	44689.Q54NM9	0	0	0	0	0.132	0.072	0	0.339	0.421
DDB0206460	rpl24	44689.Q54VN3	44689.Q54VN6	0	0	0	0	0.056	0.762	0	0	0.765
DDB0206475	DDB0187369	44689.Q54VL8	44689.Q54KP2	0	0	0	0	0.042	0	0	0.701	0.701
DDB0206475	DDB0230001	44689.Q54VL8	44689.Q55C74	0	0	0	0	0.057	0.377	0	0.138	0.449
DDB0206475	TAF9	44689.Q54VL8	44689.Q55A39	0	0	0	0	0.049	0.455	0	0.136	0.513
DDB0206475	hdaA	44689.Q54VL8	44689.Q55FN5	0	0	0	0	0.056	0.775	0	0.385	0.857
DDB0206576	DDB_G0293678	44689.Q86KX9	44689.Q54BD8	0.055	0	0.379	0	0.31	0.241	0.239	0.084	0.735
DDB0206576	DDB_G0293674	44689.Q86KX9	44689.Q54BE0	0.055	0	0.381	0	0.31	0.241	0.239	0.084	0.736
DDB0206576	DDB0191671	44689.Q86KX9	44689.Q54CK4	0.066	0	0	0	0.043	0.427	0	0	0.443
DDB0206576	dnaja1	44689.Q86KX9	44689.Q54ED3	0	0	0.216	0.618	0.084	0.253	0	0.061	0.429
DDB0206576	DDB0183816	44689.Q86KX9	44689.Q54EV3	0.06	0	0	0	0.342	0.193	0	0.101	0.491
DDB0206576	DDB0188234	44689.Q86KX9	44689.Q54I27	0.06	0	0	0	0.348	0.193	0	0.101	0.496
DDB0206576	DDB0204173	44689.Q86KX9	44689.Q54SQ0	0	0	0.213	0.63	0.085	0.253	0	0.061	0.428
DDB0206576	mrpl17	44689.Q86KX9	44689.Q54TY5	0.064	0	0	0	0.1	0.497	0	0	0.539
DDB0206576	mrpl33	44689.Q86KX9	44689.Q54YX7	0.044	0	0	0	0.046	0.427	0	0	0.431
DDB0206576	bip1-1	44689.Q86KX9	44689.Q556U6	0.055	0	0.305	0	0.31	0.472	0.239	0.374	0.859
DDB0206576	mrps17	44689.Q86KX9	44689.Q86K64	0	0	0	0	0.064	0.497	0	0	0.509
DDB0206576	mrps2	44689.Q86KX9	44689.Q9XPI7	0	0	0	0	0.05	0.46	0	0.079	0.486
DDB0206576	bip2	44689.Q86KX9	44689.Q8T869	0.055	0	0.376	0	0.31	0.209	0.239	0.163	0.747
DDB0215171	Utp15	44689.Q54ZS3	44689.Q54QV4	0	0	0	0	0.046	0	0.4	0	0.403
DDB0215171	rps6	44689.Q54ZS3	44689.Q54UU3	0	0	0	0	0	0	0.4	0	0.4
DDB0215171	Utp13	44689.Q54ZS3	44689.Q7KWS8	0	0	0	0	0.05	0	0.4	0	0.405
DDB0215171	DDB0217650	44689.Q54ZS3	44689.Q553S0	0	0	0	0	0.064	0	0.4	0	0.414
DDB0215171	exosc3	44689.Q54ZS3	44689.Q7KWX9	0	0	0	0	0	0	0.5	0	0.499
DDB0215209	DDB_G0276245	44689.Q54US8	44689.B0G110	0	0	0	0	0.043	0	0.4	0.093	0.433
DDB0215209	glnA2	44689.Q54US8	44689.P0C7B6	0.075	0	0	0	0.092	0	0.361	0.14	0.476
DDB0215209	prosc	44689.Q54US8	44689.Q1ZXI6	0.061	0	0	0	0.052	0	0.515	0.093	0.556
DDB0215209	gcvT	44689.Q54US8	44689.Q54DD3	0.101	0	0	0	0.141	0.488	0.425	0.238	0.795
DDB0215209	gcvH2	44689.Q54US8	44689.Q54FI0	0.045	0	0	0	0.067	0	0.349	0.094	0.404
DDB0215209	xpnpep1	44689.Q54US8	44689.Q54G06	0.077	0	0	0	0.091	0	0.374	0.1	0.464
DDB0215209	pyroxd1	44689.Q54US8	44689.Q54H36	0.079	0	0	0	0.047	0.47	0.354	0.141	0.694
DDB0215209	DDB0230113	44689.Q54US8	44689.Q54LA0	0.06	0	0	0	0	0	0.44	0	0.451
DDB0215209	DDB0187034	44689.Q54US8	44689.Q54LK1	0.099	0	0	0	0.065	0	0.277	0.137	0.404
DDB0215209	acoA	44689.Q54US8	44689.Q54RB0	0	0	0	0	0.043	0	0.4	0.093	0.433
DDB0215209	DDB0230115	44689.Q54US8	44689.Q54RI8	0.077	0	0	0	0	0	0.372	0.074	0.416
DDB0215209	xpnpep3	44689.Q54US8	44689.Q54T46	0.077	0	0	0	0.091	0	0.374	0.1	0.464
DDB0215209	ldhA	44689.Q54US8	44689.Q54UF7	0.074	0	0	0	0.051	0	0.256	0.209	0.413
DDB0215209	DDB0230117	44689.Q54US8	44689.Q54VK0	0.077	0	0	0	0	0	0.372	0.074	0.416
DDB0215209	mfeB	44689.Q54US8	44689.Q54XZ0	0	0	0	0	0	0	0.4	0.076	0.421
DDB0215209	gabT	44689.Q54US8	44689.Q55FI1	0.098	0	0	0	0.227	0	0.166	0.209	0.478
DDB0215209	elp6	44689.Q54US8	44689.Q9GPT6	0	0	0	0	0	0.488	0	0	0.487
DDB0215209	DDB0230179	44689.Q54US8	44689.Q558S7	0.169	0	0	0	0.146	0	0	0.599	0.69
DDB0215209	DDB0169442	44689.Q54US8	44689.Q75JN4	0.079	0	0	0	0.048	0.47	0.354	0.141	0.695
DDB0215234	DDB_G0293678	44689.Q54UQ6	44689.Q54BD8	0.086	0	0	0	0.335	0.308	0.357	0.15	0.728
DDB0215234	DDB_G0293674	44689.Q54UQ6	44689.Q54BE0	0.086	0	0	0	0.341	0.308	0.357	0.15	0.73
DDB0215234	DDB0218380	44689.Q54UQ6	44689.Q54SI2	0	0	0	0	0.064	0	0.506	0	0.517
DDB0215234	DDB0190148	44689.Q54UQ6	44689.Q55ED6	0	0	0	0	0.071	0.313	0	0.142	0.404
DDB0215234	grx5	44689.Q54UQ6	44689.Q555C8	0	0	0	0	0	0	0.4	0.333	0.582
DDB0215234	bip2	44689.Q54UQ6	44689.Q8T869	0.086	0	0	0	0.335	0.308	0.357	0.15	0.728
DDB0215234	bip1-1	44689.Q54UQ6	44689.Q556U6	0.086	0	0	0	0.335	0.308	0.357	0.15	0.728
DDB0215314	Nup155	44689.Q54XC9	44689.Q54F20	0	0	0	0	0.051	0.792	0	0.694	0.934
DDB0215314	Nup133	44689.Q54XC9	44689.Q54KA3	0	0	0	0	0.242	0.786	0	0.485	0.909
DDB0215314	ranbp1	44689.Q54XC9	44689.Q54KD9	0	0	0	0	0	0.459	0	0.303	0.606
DDB0215314	Nup107	44689.Q54XC9	44689.Q54N06	0	0	0	0	0.166	0.826	0	0.693	0.951
DDB0215314	helC	44689.Q54XC9	44689.Q54TF8	0	0	0	0	0.052	0.353	0	0.106	0.403
DDB0215314	DDB0215318	44689.Q54XC9	44689.Q54XC5	0	0	0	0	0	0.479	0	0.218	0.575
DDB0215314	DDB0168294	44689.Q54XC9	44689.Q7KWY3	0	0	0	0	0.051	0.519	0	0.574	0.788
DDB0215314	nup54	44689.Q54XC9	44689.Q55BX5	0	0	0	0	0	0.519	0	0.648	0.823
DDB0215314	nup43	44689.Q54XC9	44689.Q54Z22	0	0	0	0	0.132	0.799	0	0.559	0.916
DDB0215314	DDB_G0269502	44689.Q54XC9	44689.Q55DW5	0	0	0	0	0.094	0.786	0	0.693	0.935
DDB0215314	cotE	44689.Q54XC9	44689.Q9NAX4	0	0	0	0	0	0.939	0	0.694	0.98
DDB0215314	Nup62	44689.Q54XC9	44689.Q86IX4	0	0	0	0	0	0.993	0	0.701	0.997
DDB0215318	Nup155	44689.Q54XC5	44689.Q54F20	0	0	0	0	0.109	0.625	0	0.228	0.719
DDB0215318	Nup133	44689.Q54XC5	44689.Q54KA3	0	0	0	0	0.118	0.588	0	0.228	0.695
DDB0215318	ranbp1	44689.Q54XC5	44689.Q54KD9	0	0	0	0	0.089	0.368	0	0.133	0.457
DDB0215318	Nup107	44689.Q54XC5	44689.Q54N06	0	0	0	0	0.081	0.62	0	0.232	0.708
DDB0215318	DDB0169513	44689.Q54XC5	44689.Q75JH1	0	0	0	0	0.042	0.051	0.54	0	0.545
DDB0215318	DDB0215314	44689.Q54XC5	44689.Q54XC9	0	0	0	0	0	0.479	0	0.218	0.575
DDB0215318	nup43	44689.Q54XC5	44689.Q54Z22	0	0	0	0	0	0.481	0	0.221	0.578
DDB0215318	DDB_G0269502	44689.Q54XC5	44689.Q55DW5	0	0	0	0	0.065	0.532	0	0.224	0.631
DDB0215318	cotE	44689.Q54XC5	44689.Q9NAX4	0	0	0	0	0.058	0.618	0	0.218	0.694
DDB0215318	nup54	44689.Q54XC5	44689.Q55BX5	0	0	0	0.654	0.068	0.623	0.54	0.235	0.859
DDB0215318	Nup62	44689.Q54XC5	44689.Q86IX4	0	0	0	0.584	0.089	0.486	0.9	0.145	0.954
DDB0215965	DDB0187306	44689.Q54J39	44689.Q54KS0	0	0	0	0	0.387	0	0.094	0	0.42
DDB0215965	ecmD	44689.Q54J39	44689.Q54LG5	0	0	0	0	0.538	0	0	0	0.538
DDB0216389	celA	44689.Q54R18	44689.P22699	0	0	0	0	0	0	0	0.44	0.44
DDB0216389	DDB_G0293674	44689.Q54R18	44689.Q54BE0	0	0	0	0	0.044	0	0	0.811	0.811
DDB0216592	Isw	44689.Q55F96	44689.Q54CI4	0	0	0	0	0.403	0.158	0	0.042	0.476
DDB0216592	DDB0187369	44689.Q55F96	44689.Q54KP2	0	0	0	0	0.245	0.214	0	0.072	0.401
DDB0216592	DDB0190426	44689.Q55F96	44689.Q55DJ0	0	0	0	0	0.402	0.158	0	0.042	0.475
DDB0216722	DDB0231502	44689.Q55CT6	44689.Q54BX7	0.057	0	0	0	0.328	0.156	0.926	0.105	0.958
DDB0216722	hibA	44689.Q55CT6	44689.Q54CX6	0	0	0	0	0.056	0.064	0.8	0.079	0.815
DDB0216722	DDB0188899	44689.Q55CT6	44689.Q54G24	0	0	0	0	0.057	0.198	0.265	0.056	0.405
DDB0216722	adhfe1	44689.Q55CT6	44689.Q54GJ7	0.061	0	0	0	0.116	0	0.328	0.139	0.455
DDB0216722	Agl	44689.Q55CT6	44689.Q54K94	0	0	0	0	0.042	0	0	0.409	0.409
DDB0216722	DDB_G0286669	44689.Q55CT6	44689.Q54LF1	0	0	0.123	0.833	0	0	0.9	0	0.908
DDB0216722	bkdA	44689.Q55CT6	44689.Q54M22	0.06	0	0	0	0.085	0	0.353	0.137	0.455
DDB0216722	DDB0205217	44689.Q55CT6	44689.Q54VB8	0.076	0	0	0	0.439	0.076	0.353	0.139	0.684
DDB0216722	pex7	44689.Q55CT6	44689.Q54WA3	0	0	0	0	0	0.073	0	0.482	0.499
DDB0216722	mfeB	44689.Q55CT6	44689.Q54XZ0	0.06	0	0	0	0.212	0.051	0.3	0.117	0.486
DDB0216722	DDB0217779	44689.Q55CT6	44689.Q551W4	0.053	0	0	0	0.189	0	0.923	0.057	0.937
DDB0216722	DDB0203528	44689.Q55CT6	44689.Q552J4	0.098	0	0	0	0	0	0.544	0.138	0.614
DDB0216722	DDB0217726	44689.Q55CT6	44689.Q552R4	0.059	0	0	0	0.138	0	0.299	0.077	0.404
DDB0216722	aslB	44689.Q55CT6	44689.Q554Z5	0.053	0	0	0	0.208	0	0.923	0.057	0.938
DDB0216722	DDB0230179	44689.Q55CT6	44689.Q558S7	0.066	0	0	0	0.372	0	0	0.324	0.568
DDB0216722	DDB0230058	44689.Q55CT6	44689.Q55EU8	0	0	0	0	0.057	0.198	0.265	0.056	0.405
DDB0216722	cshA	44689.Q55CT6	44689.Q8MQU6	0.047	0	0	0	0.117	0	0	0.474	0.518
DDB0216722	hibch	44689.Q55CT6	44689.Q55GS6	0.057	0	0	0	0.328	0.156	0.292	0.068	0.582
DDB0216722	DDB_G0271866	44689.Q55CT6	44689.Q869N6	0.057	0	0	0	0.333	0.156	0.292	0.105	0.602
DDB0216722	pck2	44689.Q55CT6	44689.Q869Z4	0	0	0	0	0.057	0	0	0.716	0.721
DDB0216722	gabT	44689.Q55CT6	44689.Q55FI1	0.056	0	0	0	0.056	0	0.8	0.079	0.813
DDB0216722	DDB0166991	44689.Q55CT6	44689.Q8SSN6	0.053	0	0	0	0.189	0	0.923	0.057	0.937
DDB0216798	ptpC	44689.Q55BE1	44689.P54637	0	0	0	0	0	0	0	0.403	0.403
DDB0216798	DDB0185428	44689.Q55BE1	44689.Q54RB1	0.059	0	0	0	0.056	0.337	0.317	0.465	0.745
DDB0216798	rexo2-1	44689.Q55BE1	44689.Q556Y2	0.161	0	0	0	0	0	0	0.424	0.496
DDB0216798	Pus7	44689.Q55BE1	44689.Q86JH5	0	0	0	0	0.166	0	0	0.357	0.44
DDB0216798	DDB0169374	44689.Q55BE1	44689.Q86KT5	0.149	0	0	0	0	0	0	0.374	0.444
DDB0216917	DDB0203528	44689.Q75JC5	44689.Q552J4	0.063	0	0	0	0.061	0.179	0.364	0.087	0.504
DDB0217007	uppA	44689.Q75JT6	44689.P08800	0	0	0	0	0.043	0	0	0.723	0.723
DDB0217007	galK	44689.Q75JT6	44689.Q54DN6	0	0	0	0	0.042	0	0	0.491	0.491
DDB0217007	adhfe1	44689.Q75JT6	44689.Q54GJ7	0	0	0	0	0	0	0.379	0.208	0.487
DDB0217007	Glk	44689.Q75JT6	44689.Q54K22	0	0	0	0	0	0	0	0.45	0.45
DDB0217007	DDB0186819	44689.Q75JT6	44689.Q54M91	0	0	0	0	0	0	0	0.467	0.467
DDB0217007	adh5	44689.Q75JT6	44689.Q54TC2	0.055	0	0	0	0.051	0	0.203	0.84	0.87
DDB0217007	DDB0205520	44689.Q75JT6	44689.Q54XX4	0	0	0	0	0	0	0	0.611	0.611
DDB0217007	DDB0203528	44689.Q75JT6	44689.Q552J4	0.131	0	0	0	0.051	0.193	0.312	0.185	0.558
DDB0217007	DDB0230179	44689.Q75JT6	44689.Q558S7	0	0	0	0	0.095	0	0	0.465	0.495
DDB0217039	DDB0187242	44689.Q559I6	44689.Q54KY5	0	0	0	0	0.05	0	0	0.883	0.884
DDB0217483	cprA	44689.Q555X3	44689.P04988	0	0	0	0	0	0	0.5	0	0.499
DDB0217483	rabC	44689.Q555X3	44689.P34143	0	0	0	0	0.05	0.103	0.5	0.11	0.57
DDB0217483	rsmM	44689.Q555X3	44689.Q54DF4	0	0	0	0	0.05	0.103	0.5	0.11	0.57
DDB0217483	DDB0204152	44689.Q555X3	44689.Q54U24	0	0	0	0	0.145	0.082	0.8	0.638	0.935
DDB0217483	DDB_G0269942	44689.Q555X3	44689.Q55CR0	0	0	0	0	0.046	0	0.5	0	0.502
DDB0217588	U2af2	44689.Q86AS4	44689.Q54LV5	0	0	0	0.552	0.047	0.333	0	0.139	0.404
DDB0217588	snrpf	44689.Q86AS4	44689.Q54XP2	0	0	0	0	0.052	0.398	0.54	0.084	0.727
DDB0217588	xab2	44689.Q86AS4	44689.Q54Z08	0	0	0	0	0.046	0.424	0.54	0.134	0.751
DDB0217588	rps30-1	44689.Q86AS4	44689.Q556Y1	0	0	0	0	0.091	0.751	0	0	0.763
DDB0217588	prp19	44689.Q86AS4	44689.Q7KWK5	0	0	0	0	0.047	0.373	0.54	0.082	0.713
DDB0217588	rps18	44689.Q86AS4	44689.Q869U7	0	0	0	0	0	0.467	0	0	0.467
DDB0217650	rtca	44689.Q553S0	44689.O15746	0	0	0	0	0.619	0.817	0	0.101	0.931
DDB0217650	rrp8	44689.Q553S0	44689.Q54CP1	0	0	0	0	0.444	0.17	0	0.059	0.527
DDB0217650	rps8	44689.Q553S0	44689.Q54E24	0	0	0	0	0	0.941	0	0	0.941
DDB0217650	DDB0187067	44689.Q553S0	44689.Q54LG9	0	0	0	0	0.547	0.098	0	0	0.574
DDB0217650	stt3	44689.Q553S0	44689.Q54NM9	0	0	0	0	0	0	0	0.436	0.436
DDB0217650	csnk2b	44689.Q553S0	44689.Q54PF1	0	0	0	0	0.047	0.814	0	0	0.815
DDB0217650	Utp15	44689.Q553S0	44689.Q54QV4	0	0	0	0	0.699	0.985	0.5	0.49	0.998
DDB0217650	DDB_G0282655	44689.Q553S0	44689.Q54S60	0	0	0	0	0.566	0	0	0	0.566
DDB0217650	trmt6	44689.Q553S0	44689.Q54UB1	0	0	0	0	0.424	0	0	0	0.424
DDB0217650	rps6	44689.Q553S0	44689.Q54UU3	0	0	0	0	0.075	0.923	0.8	0	0.984
DDB0217650	DDB0215171	44689.Q553S0	44689.Q54ZS3	0	0	0	0	0.064	0	0.4	0	0.414
DDB0217650	DDB0217770	44689.Q553S0	44689.Q551Y5	0	0	0	0	0.41	0.123	0.54	0	0.741
DDB0217650	Pus7	44689.Q553S0	44689.Q86JH5	0	0	0	0	0.397	0	0	0.107	0.439
DDB0217650	DDB0190190	44689.Q553S0	44689.Q55E90	0	0	0	0	0.354	0	0	0.249	0.494
DDB0217650	prp19	44689.Q553S0	44689.Q7KWK5	0	0	0	0	0.08	0	0	0.484	0.504
DDB0217650	Dhx33	44689.Q553S0	44689.Q55CD3	0	0	0	0	0.296	0.375	0	0.065	0.553
DDB0217650	mrps17	44689.Q553S0	44689.Q86K64	0	0	0	0	0.093	0.813	0	0.043	0.823
DDB0217650	exosc3	44689.Q553S0	44689.Q7KWX9	0	0	0	0	0.214	0.721	0.4	0	0.856
DDB0217650	rps27	44689.Q553S0	44689.Q8T1V4	0	0	0	0	0.093	0.916	0	0	0.92
DDB0217650	rps18	44689.Q553S0	44689.Q869U7	0	0	0	0	0.092	0.918	0	0	0.922
DDB0217650	Utp13	44689.Q553S0	44689.Q7KWS8	0	0	0	0	0.743	0.985	0.54	0.266	0.998
DDB0217722	Rab1C	44689.Q552S3	44689.O76173	0	0.006	0	0	0	0	0.4	0	0.4
DDB0217722	DDB_G0292160	44689.Q552S3	44689.Q1ZXA8	0	0	0	0	0	0	0.4	0	0.4
DDB0217722	gluA	44689.Q552S3	44689.Q23892	0	0	0	0	0.045	0	0	0.462	0.464
DDB0217722	DDB_G0292440	44689.Q552S3	44689.Q54D80	0.147	0	0	0	0.057	0	0	0.345	0.427
DDB0217722	galK	44689.Q552S3	44689.Q54DN6	0.259	0	0	0	0.221	0	0	0.694	0.807
DDB0217722	glb1	44689.Q552S3	44689.Q54GE1	0.155	0	0	0	0.044	0.083	0	0.465	0.55
DDB0217722	Agl	44689.Q552S3	44689.Q54K94	0.259	0	0	0	0	0	0	0.457	0.58
DDB0217722	adk	44689.Q552S3	44689.Q54MB5	0.147	0	0	0	0.057	0	0	0.345	0.427
DDB0217722	hprT	44689.Q552S3	44689.Q54NJ8	0.072	0	0	0	0.075	0	0	0.468	0.503
DDB0217722	tal	44689.Q552S3	44689.Q54UP4	0.057	0	0	0	0.319	0	0	0.244	0.472
DDB0217722	DDB0202938	44689.Q552S3	44689.Q551C1	0.15	0	0	0	0	0	0	0.376	0.446
DDB0217722	DDB0169374	44689.Q552S3	44689.Q86KT5	0	0	0	0	0	0	0	0.45	0.45
DDB0217722	modA	44689.Q552S3	44689.Q94502	0.159	0	0	0	0.045	0	0	0.463	0.531
DDB0217722	DDB0203533	44689.Q552S3	44689.Q8MMR8	0	0	0	0	0.308	0	0.32	0.185	0.583
DDB0217726	DDB_G0276245	44689.Q552R4	44689.B0G110	0.059	0	0	0	0.138	0	0.299	0.077	0.404
DDB0217726	DDB0231502	44689.Q552R4	44689.Q54BX7	0.061	0	0	0	0.217	0.08	0.301	0.088	0.49
DDB0217726	DDB0184035	44689.Q552R4	44689.Q54E73	0.054	0	0	0	0	0.198	0.271	0.063	0.412
DDB0217726	Nup155	44689.Q552R4	44689.Q54F20	0	0	0	0	0.084	0.503	0	0.134	0.571
DDB0217726	stlB	44689.Q552R4	44689.Q54FI3	0.055	0	0	0	0.133	0.048	0.253	0.283	0.506
DDB0217726	DDB0188248	44689.Q552R4	44689.Q54I12	0	0	0	0	0.051	0	0.368	0.209	0.484
DDB0217726	DDB_G0286669	44689.Q552R4	44689.Q54LF1	0.059	0	0	0	0.138	0	0.299	0.077	0.405
DDB0217726	DDB_G0286605	44689.Q552R4	44689.Q54LJ8	0.054	0	0	0	0.046	0.198	0.271	0.063	0.415
DDB0217726	DDB0185446	44689.Q552R4	44689.Q54R94	0	0	0	0	0.083	0.198	0.261	0.092	0.44
DDB0217726	acoA	44689.Q552R4	44689.Q54RB0	0.059	0	0	0	0.165	0	0.299	0.077	0.424
DDB0217726	DDB0204871	44689.Q552R4	44689.Q54S81	0.054	0	0	0	0	0.198	0.271	0.063	0.412
DDB0217726	mrpl17	44689.Q552R4	44689.Q54TY5	0	0	0	0	0	0.513	0	0	0.513
DDB0217726	DDB0205217	44689.Q552R4	44689.Q54VB8	0.098	0	0	0	0.35	0	0.36	0.212	0.665
DDB0217726	ivdA	44689.Q552R4	44689.Q54W88	0.059	0	0	0	0.138	0	0.299	0.077	0.404
DDB0217726	DDB0217779	44689.Q552R4	44689.Q551W4	0.058	0	0	0	0.306	0	0.286	0.071	0.508
DDB0217726	DDB0203528	44689.Q552R4	44689.Q552J4	0.15	0	0	0	0.288	0.28	0.703	0.209	0.878
DDB0217726	DDB0216722	44689.Q552R4	44689.Q55CT6	0.059	0	0	0	0.138	0	0.299	0.077	0.404
DDB0217726	DDB0231393	44689.Q552R4	44689.Q55BH8	0.059	0	0	0	0.138	0	0.299	0.077	0.404
DDB0217726	DDB0230179	44689.Q552R4	44689.Q558S7	0.06	0	0	0	0.228	0	0.095	0.263	0.451
DDB0217726	mrps17	44689.Q552R4	44689.Q86K64	0	0	0	0	0.061	0.459	0	0	0.47
DDB0217726	DDB0169374	44689.Q552R4	44689.Q86KT5	0	0	0	0	0	0.482	0	0	0.482
DDB0217726	DDB_G0271866	44689.Q552R4	44689.Q869N6	0.061	0	0	0	0.217	0.08	0.301	0.088	0.49
DDB0217726	cshA	44689.Q552R4	44689.Q8MQU6	0.058	0	0	0	0.215	0	0.328	0.097	0.491
DDB0217726	hibch	44689.Q552R4	44689.Q55GS6	0.061	0	0	0	0.221	0.08	0.301	0.088	0.493
DDB0217726	DDB0166991	44689.Q552R4	44689.Q8SSN6	0.058	0	0	0	0.298	0	0.286	0.071	0.502
DDB0217726	aslB	44689.Q552R4	44689.Q554Z5	0.058	0	0	0	0.298	0	0.286	0.071	0.502
DDB0217726	DDB0190510	44689.Q552R4	44689.Q55D98	0.051	0	0	0	0.065	0.483	0	0.059	0.51
DDB0217726	nup54	44689.Q552R4	44689.Q55BX5	0	0	0	0	0.044	0.497	0	0.136	0.548
DDB0217726	Nup62	44689.Q552R4	44689.Q86IX4	0	0	0	0	0.048	0.897	0	0.14	0.908
DDB0217770	hspC	44689.Q551Y5	44689.P54658	0	0	0	0	0.478	0	0	0	0.478
DDB0217770	rrp8	44689.Q551Y5	44689.Q54CP1	0	0	0	0	0.437	0	0	0.065	0.451
DDB0217770	DDB0187067	44689.Q551Y5	44689.Q54LG9	0	0	0	0	0.38	0.098	0	0	0.417
DDB0217770	trmt6	44689.Q551Y5	44689.Q54UB1	0	0	0	0	0.457	0	0	0	0.457
DDB0217770	ctu1	44689.Q551Y5	44689.Q94480	0	0	0	0	0.403	0	0	0	0.403
DDB0217770	DDB0217650	44689.Q551Y5	44689.Q553S0	0	0	0	0	0.41	0.123	0.54	0	0.741
DDB0217770	Utp13	44689.Q551Y5	44689.Q7KWS8	0	0	0	0	0.488	0.123	0.54	0.256	0.826
DDB0217779	DDB0231502	44689.Q551W4	44689.Q54BX7	0.054	0	0	0	0.21	0	0.283	0.072	0.436
DDB0217779	hibA	44689.Q551W4	44689.Q54CX6	0	0	0	0	0.05	0	0.8	0	0.801
DDB0217779	gcvT	44689.Q551W4	44689.Q54DD3	0	0	0	0	0.065	0.044	0	0.462	0.478
DDB0217779	adhfe1	44689.Q551W4	44689.Q54GJ7	0.047	0	0	0	0.08	0	0.349	0.135	0.44
DDB0217779	DDB_G0286669	44689.Q551W4	44689.Q54LF1	0.053	0	0	0	0.189	0	0.923	0.057	0.937
DDB0217779	ppa1	44689.Q551W4	44689.Q54PV8	0.046	0	0	0	0	0.145	0	0.384	0.453
DDB0217779	acoA	44689.Q551W4	44689.Q54RB0	0.053	0	0	0	0.209	0	0.268	0.057	0.413
DDB0217779	DDB0205217	44689.Q551W4	44689.Q54VB8	0.057	0	0	0	0.291	0	0.3	0.135	0.541
DDB0217779	ivdA	44689.Q551W4	44689.Q54W88	0.053	0.001	0	0	0.19	0	0.268	0.108	0.432
DDB0217779	etfdh	44689.Q551W4	44689.Q54XM6	0.062	0	0	0	0.043	0	0	0.47	0.483
DDB0217779	mfeB	44689.Q551W4	44689.Q54XZ0	0.057	0	0	0	0.168	0	0.298	0.075	0.422
DDB0217779	hibch	44689.Q551W4	44689.Q55GS6	0.054	0	0	0	0.211	0	0.283	0.063	0.431
DDB0217779	DDB_G0271866	44689.Q551W4	44689.Q869N6	0.054	0	0	0	0.21	0	0.283	0.072	0.436
DDB0217779	DDB0217726	44689.Q551W4	44689.Q552R4	0.058	0	0	0	0.306	0	0.286	0.071	0.508
DDB0217779	DDB0230179	44689.Q551W4	44689.Q558S7	0.098	0	0	0	0.524	0.05	0.299	0.296	0.762
DDB0217779	pdhB	44689.Q551W4	44689.Q86HX0	0.065	0	0	0	0.043	0	0.8	0.112	0.819
DDB0217779	gabT	44689.Q551W4	44689.Q55FI1	0	0	0	0	0.09	0	0.8	0.093	0.82
DDB0217779	pck2	44689.Q551W4	44689.Q869Z4	0	0	0	0	0.137	0	0.8	0.102	0.831
DDB0217779	aslB	44689.Q551W4	44689.Q554Z5	0	0	0	0.648	0.049	0	0.9	0	0.9
DDB0217779	DDB0166991	44689.Q551W4	44689.Q8SSN6	0	0	0.062	0.957	0	0	0.9	0	0.902
DDB0217779	DDB0216722	44689.Q551W4	44689.Q55CT6	0.053	0	0	0	0.189	0	0.923	0.057	0.937
DDB0217779	cshA	44689.Q551W4	44689.Q8MQU6	0.06	0	0	0	0.342	0.069	0.927	0.087	0.954
DDB0217868	smc1	44689.Q86JB3	44689.Q54E85	0	0	0	0	0.334	0.142	0	0.09	0.434
DDB0217868	pcna	44689.Q86JB3	44689.Q54K47	0.098	0	0	0	0.057	0.516	0	0.296	0.671
DDB0217868	Utp15	44689.Q86JB3	44689.Q54QV4	0	0	0	0	0.403	0	0	0	0.403
DDB0217948	spnA	44689.Q54ZW4	44689.O15743	0.089	0	0	0	0.44	0.054	0	0	0.475
DDB0217948	thyA	44689.Q54ZW4	44689.P15808	0.059	0	0	0	0.051	0	0.9	0.694	0.969
DDB0217948	gcvT	44689.Q54ZW4	44689.Q54DD3	0	0	0	0	0.114	0	0.9	0.465	0.948
DDB0217948	gcvH2	44689.Q54ZW4	44689.Q54FI0	0	0	0	0	0	0	0.298	0.239	0.442
DDB0217948	DDB0188699	44689.Q54ZW4	44689.Q54GN1	0.144	0	0	0	0	0	0	0.345	0.415
DDB0217948	DDB0187806	44689.Q54ZW4	44689.Q54JC1	0.259	0	0	0	0.388	0.164	0	0.694	0.868
DDB0217948	DDB0230113	44689.Q54ZW4	44689.Q54LA0	0.204	0	0	0	0.056	0	0.9	0.694	0.973
DDB0217948	mmetS	44689.Q54ZW4	44689.Q54MZ8	0	0	0	0	0	0	0.9	0.345	0.931
DDB0217948	hprT	44689.Q54ZW4	44689.Q54NJ8	0.075	0	0	0	0	0	0	0.484	0.502
DDB0217948	DDB0230115	44689.Q54ZW4	44689.Q54RI8	0.147	0	0	0	0.419	0	0.358	0.345	0.763
DDB0217948	trrA	44689.Q54ZW4	44689.Q54UU8	0.15	0	0	0	0.057	0	0	0.561	0.617
DDB0217948	DDB0230117	44689.Q54ZW4	44689.Q54VK0	0.147	0	0	0	0.419	0	0.358	0.345	0.763
DDB0217948	pgtD	44689.Q54ZW4	44689.Q54XQ9	0.129	0	0	0	0.171	0	0.484	0.229	0.674
DDB0217948	DDB_G0278499	44689.Q54ZW4	44689.Q54Y00	0.089	0	0	0	0.44	0.054	0	0	0.475
DDB0217948	Gtpbp5	44689.Q54ZW4	44689.Q54Z70	0.259	0	0	0	0.098	0	0	0.484	0.625
DDB0217948	ctu1	44689.Q54ZW4	44689.Q94480	0.144	0	0	0	0	0	0	0.345	0.415
DDB0217948	rps18	44689.Q54ZW4	44689.Q869U7	0.259	0	0	0	0	0	0	0.303	0.461
DDB0217948	tpiA	44689.Q54ZW4	44689.Q869R8	0.254	0	0	0	0	0	0	0.364	0.505
DDB0217948	DDB_G0273411	44689.Q54ZW4	44689.Q557H6	0.161	0	0	0	0	0	0	0.438	0.508
DDB0217948	mrps17	44689.Q54ZW4	44689.Q86K64	0.105	0	0	0	0.061	0	0	0.465	0.511
DDB0217948	DDB0203533	44689.Q54ZW4	44689.Q8MMR8	0.145	0	0	0	0.307	0	0	0.25	0.516
DDB0217948	gchA	44689.Q54ZW4	44689.Q94465	0	0	0	0	0.042	0	0	0.52	0.52
DDB0217948	mpheS	44689.Q54ZW4	44689.Q86A68	0.16	0	0	0	0.133	0	0	0.462	0.573
DDB0217948	DDB0203528	44689.Q54ZW4	44689.Q552J4	0.211	0	0	0	0.139	0	0.146	0.465	0.648
DDB0217948	maspS	44689.Q54ZW4	44689.Q55C99	0.259	0	0	0	0.077	0	0	0.694	0.772
DDB0217966	ddx17	44689.Q54ZS5	44689.Q54CE0	0	0	0	0	0.045	0.061	0.8	0	0.804
DDB0217966	U2af2	44689.Q54ZS5	44689.Q54LV5	0	0	0	0	0.583	0	0	0.041	0.583
DDB0217966	HcpA	44689.Q54ZS5	44689.Q54RN0	0	0	0	0	0.056	0.067	0	0.39	0.415
DDB0217966	snrpf	44689.Q54ZS5	44689.Q54XP2	0	0	0	0	0.356	0.291	0	0	0.523
DDB0217966	crop	44689.Q54ZS5	44689.Q54XQ8	0	0	0	0	0.06	0.14	0	0.357	0.434
DDB0217966	rps30-1	44689.Q54ZS5	44689.Q556Y1	0	0	0	0	0.044	0.072	0	0.427	0.447
DDB0217966	cypE	44689.Q54ZS5	44689.Q9NI62	0	0	0	0	0	0	0.8	0.09	0.81
DDB0218085	DDB0203528	44689.Q54YC1	44689.Q552J4	0.063	0	0	0	0.076	0.179	0.364	0.087	0.512
DDB0218091	DDB0187934	44689.Q54Y89	44689.Q54IY9	0	0	0	0	0.538	0	0	0	0.538
DDB0218131	DDB0204369	44689.Q54XK4	44689.Q54YY0	0	0	0	0	0.417	0	0	0	0.416
DDB0218131	DDB0190647	44689.Q54XK4	44689.Q55CV2	0	0	0	0	0.434	0	0	0	0.434
DDB0218169	DDB0206425	44689.Q54WS7	44689.Q54VR6	0	0	0.517	0	0.048	0	0	0.043	0.521
DDB0218169	DDB0190684	44689.Q54WS7	44689.Q55CR4	0	0	0.527	0	0	0	0	0	0.527
DDB0218202	adhfe1	44689.Q54W51	44689.Q54GJ7	0.15	0	0	0	0.079	0	0.222	0.211	0.455
DDB0218211	glpD	44689.Q54W12	44689.P34114	0	0	0	0	0.44	0	0	0.108	0.479
DDB0218211	cbpA	44689.Q54W12	44689.P42529	0	0	0	0	0.123	0.332	0	0.139	0.451
DDB0218211	DDB0186493	44689.Q54W12	44689.Q54N90	0	0	0	0	0	0.489	0	0	0.489
DDB0218211	cbpD1	44689.Q54W12	44689.Q54RF4	0	0	0	0	0.123	0.332	0	0.139	0.451
DDB0218211	AY044086_2	44689.Q54W12	44689.Q54VG7	0	0	0	0	0.427	0	0	0.053	0.434
DDB0218211	DDB0229936	44689.Q54W12	44689.Q86I18	0	0	0	0	0.421	0	0	0	0.42
DDB0218211	cbpD2	44689.Q54W12	44689.Q9GYD9	0	0	0	0	0.123	0.332	0	0.139	0.451
DDB0218233	DDB_G0291966	44689.Q54VI2	44689.Q1ZXB1	0	0	0.106	0.716	0.127	0.451	0	0.129	0.577
DDB0218233	magoh	44689.Q54VI2	44689.Q55E21	0	0	0	0	0.129	0.333	0	0.059	0.405
DDB0218233	snrnp70	44689.Q54VI2	44689.Q55FQ0	0	0	0	0.574	0.127	0.451	0	0.129	0.546
DDB0218310	psmA1	44689.Q54TX7	44689.Q27562	0	0	0	0	0.323	0.074	0	0.22	0.468
DDB0218310	DDB_G0293678	44689.Q54TX7	44689.Q54BD8	0.056	0	0	0	0.327	0.195	0	0.073	0.462
DDB0218310	DDB_G0293674	44689.Q54TX7	44689.Q54BE0	0.056	0	0	0	0.327	0.195	0	0.073	0.462
DDB0218310	strn	44689.Q54TX7	44689.Q54J37	0	0	0	0	0	0.475	0	0.055	0.482
DDB0218310	eif3I	44689.Q54TX7	44689.Q54MT0	0	0	0	0	0.428	0.075	0	0	0.448
DDB0218310	pfdn4	44689.Q54TX7	44689.Q54TB7	0	0	0	0	0	0.524	0	0.135	0.57
DDB0218310	DDB0190510	44689.Q54TX7	44689.Q55D98	0.071	0	0	0	0.282	0.154	0	0.092	0.419
DDB0218310	DDB_0217928	44689.Q54TX7	44689.Q550C8	0.056	0	0	0	0.386	0	0	0.107	0.437
DDB0218310	bip2	44689.Q54TX7	44689.Q8T869	0.056	0	0	0	0.327	0.195	0	0.1	0.478
DDB0218310	bip1-1	44689.Q54TX7	44689.Q556U6	0.056	0	0	0	0.327	0.195	0	0.178	0.523
DDB0218380	fba	44689.Q54SI2	44689.Q86A67	0.06	0	0	0	0	0	0.212	0.301	0.437
DDB0218380	enoB	44689.Q54SI2	44689.Q55F83	0.047	0	0	0	0	0	0.374	0.184	0.47
DDB0218380	DDB0215234	44689.Q54SI2	44689.Q54UQ6	0	0	0	0	0.064	0	0.506	0	0.517
DDB0218380	ctu1	44689.Q54SI2	44689.Q94480	0.058	0.558	0	0	0	0	0	0	0.565
DDB0218380	tpiA	44689.Q54SI2	44689.Q869R8	0	0	0	0	0.047	0	0.4	0.345	0.592
DDB0218488	Nup155	44689.Q54R56	44689.Q54F20	0	0	0	0	0	0	0	0.553	0.553
DDB0218488	magoh	44689.Q54R56	44689.Q55E21	0	0	0	0	0	0.51	0	0	0.51
DDB0218488	cypE	44689.Q54R56	44689.Q9NI62	0	0	0	0	0	0.519	0	0	0.519
DDB0218488	snrpD3	44689.Q54R56	44689.Q86L45	0	0	0	0	0	0.519	0	0	0.519
DDB0218488	snrpf	44689.Q54R56	44689.Q54XP2	0	0	0	0	0	0.519	0	0	0.519
DDB0218488	snrnp40	44689.Q54R56	44689.Q55AR8	0	0	0	0.586	0.056	0.519	0	0	0.526
DDB0218488	xab2	44689.Q54R56	44689.Q54Z08	0	0	0	0	0.165	0.519	0	0.33	0.707
DDB0218488	prp19	44689.Q54R56	44689.Q7KWK5	0	0	0	0	0.088	0.763	0	0.248	0.823
DDB0218541	nad7	44689.Q54QH7	44689.Q23883	0	0	0	0	0	0	0.54	0	0.54
DDB0218541	nad5	44689.Q54QH7	44689.Q34313	0	0	0	0	0.064	0	0.54	0	0.551
DDB0218541	ndufs7	44689.Q54QH7	44689.Q54NI6	0	0	0	0	0	0	0.54	0	0.54
DDB0218541	ndufb9	44689.Q54QH7	44689.Q54NR3	0	0	0	0	0	0	0.54	0	0.54
DDB0218541	DDB0202037	44689.Q54QH7	44689.Q55BQ4	0	0	0	0	0.066	0	0.4	0	0.415
DDB0218541	ndufa13	44689.Q54QH7	44689.Q86IZ2	0	0	0	0	0	0	0.54	0	0.54
DDB0218541	ndufb7	44689.Q54QH7	44689.Q54V61	0	0	0	0	0	0	0.54	0	0.54
DDB0218541	DDB0189366	44689.Q54QH7	44689.Q55GR1	0	0	0	0	0.052	0	0.54	0	0.545
DDB0218570	nad4	44689.Q54Q67	44689.O21047	0	0	0	0	0	0.414	0	0.093	0.445
DDB0218658	nif3	44689.Q54NV3	44689.Q55E83	0	0	0	0	0.445	0	0	0	0.445
DDB0218826	DDB0231502	44689.Q54LP9	44689.Q54BX7	0.069	0	0	0	0.044	0.074	0.348	0.105	0.431
DDB0218826	DDB_G0271866	44689.Q54LP9	44689.Q869N6	0.069	0	0	0	0.044	0.074	0.348	0.105	0.431
DDB0218826	hibch	44689.Q54LP9	44689.Q55GS6	0.069	0	0	0	0.057	0.093	0.348	0.104	0.45
DDB0218826	DDB0205217	44689.Q54LP9	44689.Q54VB8	0.161	0	0	0	0.056	0	0.703	0.222	0.792
DDB0219223	hprT	44689.Q54KH8	44689.Q54NJ8	0	0	0	0	0	0	0	0.49	0.489
DDB0219267	DDB0189895	44689.Q54JY5	44689.Q55F57	0	0	0	0	0.502	0	0	0	0.502
DDB0219361	guf1	44689.Q54IP6	44689.B0G189	0.161	0	0	0	0.439	0	0	0.102	0.54
DDB0219361	DDB0191671	44689.Q54IP6	44689.Q54CK4	0.066	0	0	0	0.056	0.758	0	0.49	0.876
DDB0219361	cda	44689.Q54IP6	44689.Q54I82	0.259	0	0	0	0.768	0	0	0.092	0.83
DDB0219361	mproS	44689.Q54IP6	44689.Q75JK9	0.158	0	0	0	0.13	0	0	0.253	0.405
DDB0219361	DDB0230113	44689.Q54IP6	44689.Q54LA0	0.118	0	0	0	0	0	0	0.369	0.419
DDB0219361	DDB0187832	44689.Q54IP6	44689.Q54J94	0	0	0	0	0	0	0	0.423	0.422
DDB0219361	DDB0185428	44689.Q54IP6	44689.Q54RB1	0.154	0	0	0	0.044	0	0	0.486	0.547
DDB0219361	mrps2	44689.Q54IP6	44689.Q9XPI7	0.098	0	0	0	0.057	0.745	0	0.078	0.773
DDB0219361	Gtpbp5	44689.Q54IP6	44689.Q54Z70	0.216	0	0	0	0.13	0	0	0.694	0.773
DDB0219361	DDB0169374	44689.Q54IP6	44689.Q86KT5	0.259	0	0	0	0.64	0	0	0.694	0.911
DDB0219391	cinD-1	44689.Q54I84	44689.P14327	0	0	0	0	0.119	0	0	0.701	0.725
DDB0219398	nad4	44689.Q54I67	44689.O21047	0	0	0	0	0	0.519	0.653	0.187	0.852
DDB0219398	nad7	44689.Q54I67	44689.Q23883	0	0	0	0	0	0.519	0.653	0.481	0.905
DDB0219398	nad5	44689.Q54I67	44689.Q34313	0	0	0	0	0.05	0.311	0.363	0.136	0.591
DDB0219398	DDB0184035	44689.Q54I67	44689.Q54E73	0	0	0	0	0.049	0.273	0.301	0	0.475
DDB0219398	ctu1	44689.Q54I67	44689.Q94480	0	0	0	0	0.05	0	0.434	0	0.439
DDB0219398	DDB_G0286605	44689.Q54I67	44689.Q54LJ8	0	0	0	0	0.046	0.273	0.301	0	0.473
DDB0219398	DDB0204871	44689.Q54I67	44689.Q54S81	0	0	0	0	0.053	0.273	0.301	0	0.477
DDB0219398	DDB0189366	44689.Q54I67	44689.Q55GR1	0	0	0	0	0	0	0.653	0.349	0.764
DDB0219398	ndufb7	44689.Q54I67	44689.Q54V61	0	0	0	0	0.077	0.519	0.653	0.093	0.841
DDB0219398	ndufa13	44689.Q54I67	44689.Q86IZ2	0	0	0	0	0.042	0.519	0.653	0.268	0.867
DDB0219398	ndufb9	44689.Q54I67	44689.Q54NR3	0	0	0	0	0.089	0.775	0.653	0.107	0.927
DDB0219398	ndufs7	44689.Q54I67	44689.Q54NI6	0	0	0	0	0	0.786	0.653	0.248	0.939
DDB0219490	DDB0188936	44689.Q54GY2	44689.Q54FY5	0	0	0	0	0.446	0	0	0	0.446
DDB0219490	DDB0190147	44689.Q54GY2	44689.Q55ED7	0	0	0	0	0.451	0	0	0	0.451
DDB0219490	DDB0230179	44689.Q54GY2	44689.Q558S7	0	0	0	0	0.523	0	0	0	0.523
DDB0219490	AY044086_2	44689.Q54GY2	44689.Q54VG7	0	0	0	0	0.538	0	0	0	0.538
DDB0219578	DDB0203528	44689.Q54FW2	44689.Q552J4	0.063	0	0	0	0.061	0.179	0.364	0.087	0.504
DDB0219578	DDB0185428	44689.Q54FW2	44689.Q54RB1	0	0	0	0	0.044	0	0	0.707	0.708
DDB0219745	DDB0229936	44689.Q54D96	44689.Q86I18	0	0	0	0	0.404	0	0	0	0.404
DDB0219745	DDB0231389	44689.Q54D96	44689.Q55FZ0	0	0	0	0	0.506	0	0	0	0.506
DDB0220697	DDB_G0279373	44689.Q54SK8	44689.Q54WV6	0	0	0	0	0.07	0.565	0	0.209	0.652
DDB0220697	DDB0169523	44689.Q54SK8	44689.Q75JG1	0	0	0	0	0	0.553	0	0.354	0.698
DDB0220697	snf12-1	44689.Q54SK8	44689.Q556Z0	0	0	0	0	0.057	0.827	0	0.484	0.908
DDB0229898	DDB0191671	44689.Q54L95	44689.Q54CK4	0.061	0	0	0	0.228	0.479	0	0.058	0.596
DDB0229898	ndufa13	44689.Q54L95	44689.Q86IZ2	0	0	0	0	0.131	0.365	0	0	0.424
DDB0229898	DDB0205691	44689.Q54L95	44689.Q54X13	0	0	0	0	0.212	0.302	0	0.093	0.457
DDB0229898	DDB_0217928	44689.Q54L95	44689.Q550C8	0.063	0	0	0	0.299	0.155	0	0.142	0.46
DDB0229898	rps18	44689.Q54L95	44689.Q869U7	0	0	0	0	0.044	0.469	0	0	0.47
DDB0229898	gchA	44689.Q54L95	44689.Q94465	0.098	0	0	0	0.406	0	0	0.093	0.471
DDB0229898	DDB0190148	44689.Q54L95	44689.Q55ED6	0.046	0	0	0	0.412	0	0	0.142	0.476
DDB0229898	hprT	44689.Q54L95	44689.Q54NJ8	0.098	0	0	0	0.448	0	0	0.209	0.572
DDB0229898	mrpl17	44689.Q54L95	44689.Q54TY5	0	0	0	0	0.19	0.479	0	0.139	0.604
DDB0229902	celA	44689.Q54MD5	44689.P22699	0	0	0	0.56	0	0	0.9	0	0.9
DDB0229902	gluA	44689.Q54MD5	44689.Q23892	0	0	0	0	0	0	0.9	0	0.9
DDB0229902	DDB0230166	44689.Q54MD5	44689.Q54CM9	0	0	0	0	0.4	0	0	0	0.4
DDB0229902	5NT	44689.Q54MD5	44689.Q54KR8	0	0	0	0	0.538	0	0	0	0.538
DDB0229902	DDB0186797	44689.Q54MD5	44689.Q54MB3	0	0	0.065	0.95	0.159	0	0.9	0	0.914
DDB0229902	DDB0190641	44689.Q54MD5	44689.Q55CV8	0	0	0	0	0.446	0	0	0	0.446
DDB0229902	DDB0230179	44689.Q54MD5	44689.Q558S7	0	0	0	0	0.535	0	0	0	0.535
DDB0229902	DDB0190147	44689.Q54MD5	44689.Q55ED7	0	0	0	0	0.538	0	0	0	0.538
DDB0229902	DDB0168564	44689.Q54MD5	44689.Q86I87	0	0	0	0	0.538	0	0	0	0.538
DDB0229902	DDB0231389	44689.Q54MD5	44689.Q55FZ0	0	0	0	0	0.538	0	0	0	0.538
DDB0229902	DDB0202855	44689.Q54MD5	44689.Q55BF6	0	0	0	0	0	0	0.9	0	0.9
DDB0229902	dcsA	44689.Q54MD5	44689.Q9U720	0	0	0	0	0	0	0.9	0	0.9
DDB0229902	DDB0230001	44689.Q54MD5	44689.Q55C74	0	0	0	0	0.319	0	0.9	0	0.928
DDB0229936	DDB0219745	44689.Q86I18	44689.Q54D96	0	0	0	0	0.404	0	0	0	0.404
DDB0229936	DDB0205076	44689.Q86I18	44689.Q54T55	0	0	0	0	0.538	0	0	0	0.538
DDB0229936	AY044086_2	44689.Q86I18	44689.Q54VG7	0	0	0	0	0.538	0	0	0	0.538
DDB0229936	DDB0218211	44689.Q86I18	44689.Q54W12	0	0	0	0	0.421	0	0	0	0.42
DDB0229936	DDB0230179	44689.Q86I18	44689.Q558S7	0	0	0	0	0.485	0	0	0	0.485
DDB0229936	DDB0190641	44689.Q86I18	44689.Q55CV8	0	0	0	0	0.421	0	0	0	0.42
DDB0229936	DDB0190364	44689.Q86I18	44689.Q55DQ7	0	0	0	0	0.538	0	0	0	0.538
DDB0229936	DDB0190102	44689.Q86I18	44689.Q55EI4	0	0	0	0	0.538	0	0	0	0.538
DDB0229936	DDB0231389	44689.Q86I18	44689.Q55FZ0	0	0	0	0	0.538	0	0	0	0.538
DDB0229936	DDB0168231	44689.Q86I18	44689.Q7KWN1	0	0	0	0	0.51	0	0	0	0.51
DDB0230001	celA	44689.Q55C74	44689.P22699	0	0.042	0.268	0	0	0.127	0.9	0	0.93
DDB0230001	DDB_G0272054	44689.Q55C74	44689.Q1ZXN8	0	0	0	0	0	0.364	0	0.109	0.409
DDB0230001	gluA	44689.Q55C74	44689.Q23892	0	0	0	0	0	0.073	0.9	0	0.903
DDB0230001	DDB0186797	44689.Q55C74	44689.Q54MB3	0	0	0	0	0.168	0	0.9	0	0.913
DDB0230001	DDB0229902	44689.Q55C74	44689.Q54MD5	0	0	0	0	0.319	0	0.9	0	0.928
DDB0230001	DDB0206475	44689.Q55C74	44689.Q54VL8	0	0	0	0	0.057	0.377	0	0.138	0.449
DDB0230001	DDB0230179	44689.Q55C74	44689.Q558S7	0	0	0	0	0.455	0	0	0	0.455
DDB0230001	TAF9	44689.Q55C74	44689.Q55A39	0	0	0	0	0	0.469	0	0.132	0.519
DDB0230001	DDB0202855	44689.Q55C74	44689.Q55BF6	0	0.105	0.269	0	0	0.127	0.9	0	0.935
DDB0230001	DDB0190147	44689.Q55C74	44689.Q55ED7	0	0	0	0	0.408	0	0	0	0.408
DDB0230001	dcsA	44689.Q55C74	44689.Q9U720	0	0	0	0	0.057	0.151	0.9	0	0.912
DDB0230058	DDB_G0276245	44689.Q55EU8	44689.B0G110	0	0	0	0	0.057	0.198	0.265	0.056	0.405
DDB0230058	DDB_G0286669	44689.Q55EU8	44689.Q54LF1	0	0	0	0	0.057	0.198	0.265	0.056	0.405
DDB0230058	acoA	44689.Q55EU8	44689.Q54RB0	0	0	0	0	0.062	0.198	0.265	0.056	0.408
DDB0230058	ivdA	44689.Q55EU8	44689.Q54W88	0	0	0	0	0.057	0.198	0.265	0.056	0.405
DDB0230058	DDB0203528	44689.Q55EU8	44689.Q552J4	0.063	0	0	0	0.054	0	0.486	0.113	0.542
DDB0230058	DDB0231393	44689.Q55EU8	44689.Q55BH8	0	0	0	0	0.057	0.198	0.265	0.056	0.405
DDB0230058	DDB0216722	44689.Q55EU8	44689.Q55CT6	0	0	0	0	0.057	0.198	0.265	0.056	0.405
DDB0230113	eef1a1	44689.Q54LA0	44689.P0CT31	0	0	0	0	0	0	0	0.5	0.5
DDB0230113	thyA	44689.Q54LA0	44689.P15808	0.235	0	0	0	0	0	0.97	0.694	0.992
DDB0230113	gcvT	44689.Q54LA0	44689.Q54DD3	0.062	0	0	0	0.049	0	0.969	0.458	0.983
DDB0230113	DDB0189260	44689.Q54LA0	44689.Q54F32	0.259	0	0	0	0.05	0	0	0.358	0.508
DDB0230113	gcvH2	44689.Q54LA0	44689.Q54FI0	0.07	0	0	0	0	0	0.452	0.209	0.561
DDB0230113	sprA	44689.Q54LA0	44689.Q54GP3	0	0	0	0	0.066	0	0.905	0.3	0.932
DDB0230113	cda	44689.Q54LA0	44689.Q54I82	0.055	0	0	0	0.148	0	0	0.502	0.564
DDB0230113	DDB0219361	44689.Q54LA0	44689.Q54IP6	0.118	0	0	0	0	0	0	0.369	0.419
DDB0230113	ppa1	44689.Q54LA0	44689.Q54PV8	0.067	0	0	0	0.129	0	0	0.35	0.425
DDB0230113	DDB0185787	44689.Q54LA0	44689.Q54QA4	0	0	0	0	0	0	0	0.444	0.444
DDB0230113	DDB_G0282429	44689.Q54LA0	44689.Q54SJ5	0	0	0	0	0	0	0	0.45	0.45
DDB0230113	DDB0215209	44689.Q54LA0	44689.Q54US8	0.06	0	0	0	0	0	0.44	0	0.451
DDB0230113	ldhA	44689.Q54LA0	44689.Q54UF7	0.067	0	0	0	0	0	0.203	0.375	0.494
DDB0230113	DDB0230115	44689.Q54LA0	44689.Q54RI8	0.106	0	0	0	0	0	0.212	0.345	0.498
DDB0230113	DDB0230117	44689.Q54LA0	44689.Q54VK0	0.106	0	0	0	0	0	0.212	0.345	0.498
DDB0230113	Gtpbp5	44689.Q54LA0	44689.Q54Z70	0.259	0	0	0	0.084	0	0	0.371	0.535
DDB0230113	qprt	44689.Q54LA0	44689.Q75JX0	0	0	0	0	0.09	0	0	0.574	0.595
DDB0230113	msrA	44689.Q54LA0	44689.Q551H3	0.255	0	0	0	0	0	0	0.578	0.672
DDB0230113	tpiA	44689.Q54LA0	44689.Q869R8	0.12	0	0	0	0.212	0	0	0.582	0.684
DDB0230113	gchA	44689.Q54LA0	44689.Q94465	0	0	0	0	0.052	0	0	0.694	0.697
DDB0230113	adk	44689.Q54LA0	44689.Q54MB5	0.086	0	0	0	0.118	0	0	0.889	0.903
DDB0230113	DDB0217948	44689.Q54LA0	44689.Q54ZW4	0.204	0	0	0	0.056	0	0.9	0.694	0.973
DDB0230115	gcvT	44689.Q54RI8	44689.Q54DD3	0.102	0	0	0	0.545	0	0.425	0.265	0.804
DDB0230115	gcvH2	44689.Q54RI8	44689.Q54FI0	0.079	0	0	0	0.213	0	0.354	0.141	0.543
DDB0230115	DDB0187806	44689.Q54RI8	44689.Q54JC1	0.147	0	0	0	0.055	0	0	0.345	0.425
DDB0230115	DDB0230113	44689.Q54RI8	44689.Q54LA0	0.106	0	0	0	0	0	0.212	0.345	0.498
DDB0230115	eif3I	44689.Q54RI8	44689.Q54MT0	0	0.441	0	0	0	0	0	0	0.441
DDB0230115	nit1-1	44689.Q54RI8	44689.Q557J5	0.182	0	0	0	0	0	0.297	0	0.4
DDB0230115	DDB0215209	44689.Q54RI8	44689.Q54US8	0.077	0	0	0	0	0	0.372	0.074	0.416
DDB0230115	trrA	44689.Q54RI8	44689.Q54UU8	0.147	0	0	0	0.06	0	0	0.345	0.429
DDB0230115	gchA	44689.Q54RI8	44689.Q94465	0.147	0	0	0	0.2	0	0	0.345	0.513
DDB0230115	xpnpep3	44689.Q54RI8	44689.Q54T46	0.097	0.459	0	0	0	0	0	0.105	0.525
DDB0230115	DDB0217948	44689.Q54RI8	44689.Q54ZW4	0.147	0	0	0	0.419	0	0.358	0.345	0.763
DDB0230115	DDB0230117	44689.Q54RI8	44689.Q54VK0	0	0	0.11	0.86	0	0	0.8	0	0.814
DDB0230117	gcvT	44689.Q54VK0	44689.Q54DD3	0.102	0	0	0	0.545	0	0.425	0.265	0.804
DDB0230117	gcvH2	44689.Q54VK0	44689.Q54FI0	0.079	0	0	0	0.213	0	0.354	0.141	0.543
DDB0230117	DDB0187806	44689.Q54VK0	44689.Q54JC1	0.147	0	0	0	0.062	0	0	0.345	0.43
DDB0230117	DDB0230113	44689.Q54VK0	44689.Q54LA0	0.106	0	0	0	0	0	0.212	0.345	0.498
DDB0230117	DDB0230115	44689.Q54VK0	44689.Q54RI8	0	0	0.11	0.86	0	0	0.8	0	0.814
DDB0230117	DDB0215209	44689.Q54VK0	44689.Q54US8	0.077	0	0	0	0	0	0.372	0.074	0.416
DDB0230117	trrA	44689.Q54VK0	44689.Q54UU8	0.147	0	0	0	0.055	0	0	0.345	0.425
DDB0230117	nit1-1	44689.Q54VK0	44689.Q557J5	0.182	0	0	0	0	0	0.297	0	0.4
DDB0230117	gchA	44689.Q54VK0	44689.Q94465	0.147	0	0	0	0.209	0	0	0.345	0.519
DDB0230117	DDB0217948	44689.Q54VK0	44689.Q54ZW4	0.147	0	0	0	0.419	0	0.358	0.345	0.763
DDB0230166	DDB0229902	44689.Q54CM9	44689.Q54MD5	0	0	0	0	0.4	0	0	0	0.4
DDB0230179	DDB_G0276245	44689.Q558S7	44689.B0G110	0.066	0	0	0	0.377	0	0	0.324	0.572
DDB0230179	glnA2	44689.Q558S7	44689.P0C7B6	0	0	0	0	0.092	0	0	0.491	0.518
DDB0230179	idhB	44689.Q558S7	44689.Q54B68	0	0	0	0	0.09	0.201	0	0.701	0.763
DDB0230179	DDB0231502	44689.Q558S7	44689.Q54BX7	0.061	0	0	0	0.399	0	0	0.49	0.687
DDB0230179	DDB0188953	44689.Q558S7	44689.Q54FW8	0.139	0	0	0	0.164	0	0.425	0.696	0.857
DDB0230179	adhfe1	44689.Q558S7	44689.Q54GJ7	0.41	0	0	0	0	0	0	0.484	0.682
DDB0230179	DDB0219490	44689.Q558S7	44689.Q54GY2	0	0	0	0	0.523	0	0	0	0.523
DDB0230179	pex11	44689.Q558S7	44689.Q54H86	0	0	0	0	0.06	0.083	0	0.467	0.5
DDB0230179	tpsA	44689.Q558S7	44689.Q54K57	0	0	0	0	0.131	0	0	0.49	0.537
DDB0230179	DDB_G0286669	44689.Q558S7	44689.Q54LF1	0.066	0	0	0	0.372	0	0	0.324	0.568
DDB0230179	DDB0229902	44689.Q558S7	44689.Q54MD5	0	0	0	0	0.535	0	0	0	0.535
DDB0230179	DDB0186702	44689.Q558S7	44689.Q54MN6	0.055	0	0	0	0.138	0	0	0.367	0.439
DDB0230179	tpsB	44689.Q558S7	44689.Q54NU9	0	0	0	0	0.131	0	0	0.49	0.537
DDB0230179	ppa1	44689.Q558S7	44689.Q54PV8	0	0	0	0	0.128	0.05	0	0.799	0.819
DDB0230179	acoA	44689.Q558S7	44689.Q54RB0	0.066	0	0	0	0.372	0	0	0.324	0.568
DDB0230179	DDB0204945	44689.Q558S7	44689.Q54S16	0	0	0	0	0.213	0	0	0.317	0.439
DDB0230179	DDB0205076	44689.Q558S7	44689.Q54T55	0	0	0	0	0.48	0	0	0	0.48
DDB0230179	ldhA	44689.Q558S7	44689.Q54UF7	0.138	0	0	0	0	0	0.342	0.469	0.672
DDB0230179	DDB0203945	44689.Q558S7	44689.Q54UL7	0	0	0	0	0.133	0	0	0.465	0.516
DDB0230179	tal	44689.Q558S7	44689.Q54UP4	0	0	0	0	0	0	0	0.701	0.701
DDB0230179	DDB0215209	44689.Q558S7	44689.Q54US8	0.169	0	0	0	0.146	0	0	0.599	0.69
DDB0230179	trrA	44689.Q558S7	44689.Q54UU8	0	0	0	0	0	0	0	0.587	0.587
DDB0230179	DDB0205217	44689.Q558S7	44689.Q54VB8	0.341	0	0	0	0.227	0	0	0.701	0.834
DDB0230179	AY044086_2	44689.Q558S7	44689.Q54VG7	0	0	0	0	0.538	0	0	0.208	0.618
DDB0230179	ivdA	44689.Q558S7	44689.Q54W88	0.066	0	0	0	0.372	0	0	0.699	0.808
DDB0230179	pex7	44689.Q558S7	44689.Q54WA3	0	0	0	0	0	0	0	0.487	0.487
DDB0230179	mfeB	44689.Q558S7	44689.Q54XZ0	0.094	0	0	0	0.728	0	0	0.551	0.879
DDB0230179	DDB0205321	44689.Q558S7	44689.Q54YG0	0.067	0	0	0	0.057	0	0	0.46	0.483
DDB0230179	DDB0217779	44689.Q558S7	44689.Q551W4	0.098	0	0	0	0.524	0.05	0.299	0.296	0.762
DDB0230179	DDB0217726	44689.Q558S7	44689.Q552R4	0.06	0	0	0	0.228	0	0.095	0.263	0.451
DDB0230179	DDB0202598	44689.Q558S7	44689.Q553P3	0	0	0	0	0.127	0	0	0.374	0.43
DDB0230179	aslB	44689.Q558S7	44689.Q554Z5	0.098	0	0	0	0.524	0.05	0.299	0.296	0.762
DDB0230179	pdhB	44689.Q558S7	44689.Q86HX0	0	0	0	0	0	0	0.139	0.35	0.416
DDB0230179	gabT	44689.Q558S7	44689.Q55FI1	0.062	0	0	0	0.117	0	0	0.365	0.428
DDB0230179	DDB0168231	44689.Q558S7	44689.Q7KWN1	0	0	0	0	0.429	0	0	0	0.429
DDB0230179	DDB0230001	44689.Q558S7	44689.Q55C74	0	0	0	0	0.455	0	0	0	0.455
DDB0230179	DDB0190147	44689.Q558S7	44689.Q55ED7	0	0	0	0	0.472	0	0	0	0.472
DDB0230179	DDB0229936	44689.Q558S7	44689.Q86I18	0	0	0	0	0.485	0	0	0	0.485
DDB0230179	DDB0168737	44689.Q558S7	44689.Q75JW6	0	0	0	0	0.095	0	0	0.465	0.495
DDB0230179	DDB0217007	44689.Q558S7	44689.Q75JT6	0	0	0	0	0.095	0	0	0.465	0.495
DDB0230179	DDB0231389	44689.Q558S7	44689.Q55FZ0	0	0	0	0	0.4	0	0	0.208	0.504
DDB0230179	DDB0203533	44689.Q558S7	44689.Q8MMR8	0.058	0	0	0	0.044	0	0	0.494	0.505
DDB0230179	DDB0216722	44689.Q558S7	44689.Q55CT6	0.066	0	0	0	0.372	0	0	0.324	0.568
DDB0230179	catB	44689.Q558S7	44689.Q55DH8	0	0	0	0	0.345	0	0	0.374	0.572
DDB0230179	DDB0231393	44689.Q558S7	44689.Q55BH8	0.066	0	0	0	0.382	0	0	0.324	0.576
DDB0230179	hibch	44689.Q558S7	44689.Q55GS6	0.061	0	0	0	0.399	0	0	0.352	0.602
DDB0230179	DDB_G0271866	44689.Q558S7	44689.Q869N6	0.061	0	0	0	0.399	0	0	0.49	0.687
DDB0230179	tpiA	44689.Q558S7	44689.Q869R8	0	0	0	0	0	0	0	0.701	0.701
DDB0230179	pck2	44689.Q558S7	44689.Q869Z4	0	0	0	0	0	0	0	0.701	0.701
DDB0230179	DDB0202037	44689.Q558S7	44689.Q55BQ4	0.103	0	0	0	0.135	0	0.374	0.489	0.718
DDB0230179	DDB0166991	44689.Q558S7	44689.Q8SSN6	0.098	0	0	0	0.524	0.05	0.299	0.296	0.762
DDB0230179	enoB	44689.Q558S7	44689.Q55F83	0	0	0	0	0.064	0	0.715	0.696	0.911
DDB0230179	cshA	44689.Q558S7	44689.Q8MQU6	0.156	0	0	0	0.845	0.194	0.244	0.696	0.971
DDB0231350	DDB0184173	44689.Q54NZ3	44689.Q54DU4	0	0	0	0	0.538	0	0	0	0.538
DDB0231350	DDB0186921	44689.Q54NZ3	44689.Q54LY2	0	0	0	0	0.538	0	0	0	0.538
DDB0231350	DDB0186794	44689.Q54NZ3	44689.Q54MB6	0	0	0	0	0.538	0	0	0	0.538
DDB0231350	DDB0205520	44689.Q54NZ3	44689.Q54XX4	0	0	0	0	0.404	0	0	0	0.404
DDB0231350	DDB0169392	44689.Q54NZ3	44689.Q86KS0	0	0	0	0	0.538	0	0	0	0.538
DDB0231350	DDB0169316	44689.Q54NZ3	44689.Q86KL6	0	0	0	0	0.538	0	0	0	0.538
DDB0231350	DDB0185774	44689.Q54NZ3	44689.Q54QB6	0	0	0	0	0.538	0	0	0	0.538
DDB0231389	DDB0219745	44689.Q55FZ0	44689.Q54D96	0	0	0	0	0.506	0	0	0	0.506
DDB0231389	St15	44689.Q55FZ0	44689.Q54DJ1	0	0	0	0	0.538	0	0	0	0.538
DDB0231389	DDB0229902	44689.Q55FZ0	44689.Q54MD5	0	0	0	0	0.538	0	0	0	0.538
DDB0231389	DDB0230179	44689.Q55FZ0	44689.Q558S7	0	0	0	0	0.4	0	0	0.208	0.504
DDB0231389	DDB0190641	44689.Q55FZ0	44689.Q55CV8	0	0	0	0	0.535	0	0	0	0.535
DDB0231389	DDB0190364	44689.Q55FZ0	44689.Q55DQ7	0	0	0	0	0.51	0	0	0	0.51
DDB0231389	DDB0190147	44689.Q55FZ0	44689.Q55ED7	0	0	0	0	0.4	0	0	0	0.4
DDB0231389	DDB0229936	44689.Q55FZ0	44689.Q86I18	0	0	0	0	0.538	0	0	0	0.538
DDB0231393	DDB0231502	44689.Q55BH8	44689.Q54BX7	0.057	0	0	0	0.328	0.156	0.292	0.105	0.599
DDB0231393	DDB0188899	44689.Q55BH8	44689.Q54G24	0	0	0	0	0.057	0.198	0.265	0.056	0.405
DDB0231393	adhfe1	44689.Q55BH8	44689.Q54GJ7	0.061	0	0	0	0.112	0	0.328	0.139	0.452
DDB0231393	bkdA	44689.Q55BH8	44689.Q54M22	0.06	0	0	0	0.085	0	0.353	0.137	0.455
DDB0231393	DDB0205217	44689.Q55BH8	44689.Q54VB8	0.076	0	0	0	0.439	0.076	0.353	0.139	0.684
DDB0231393	pex7	44689.Q55BH8	44689.Q54WA3	0	0	0	0	0	0.073	0	0.643	0.655
DDB0231393	mfeB	44689.Q55BH8	44689.Q54XZ0	0.06	0	0	0	0.212	0.051	0.3	0.117	0.486
DDB0231393	DDB0203528	44689.Q55BH8	44689.Q552J4	0.098	0	0	0	0	0	0.544	0.138	0.614
DDB0231393	DDB0217726	44689.Q55BH8	44689.Q552R4	0.059	0	0	0	0.138	0	0.299	0.077	0.404
DDB0231393	DDB0230179	44689.Q55BH8	44689.Q558S7	0.066	0	0	0	0.382	0	0	0.324	0.576
DDB0231393	DDB0230058	44689.Q55BH8	44689.Q55EU8	0	0	0	0	0.057	0.198	0.265	0.056	0.405
DDB0231393	cshA	44689.Q55BH8	44689.Q8MQU6	0.047	0	0	0	0.117	0	0	0.479	0.524
DDB0231393	hibch	44689.Q55BH8	44689.Q55GS6	0.057	0	0	0	0.328	0.156	0.292	0.068	0.582
DDB0231393	DDB_G0271866	44689.Q55BH8	44689.Q869N6	0.057	0	0	0	0.328	0.156	0.292	0.105	0.599
DDB0231420	DDB0190647	44689.Q54DT7	44689.Q55CV2	0	0	0	0	0.408	0	0	0	0.408
DDB0231420	pgtD	44689.Q54DT7	44689.Q54XQ9	0	0	0	0	0.497	0	0	0	0.497
DDB0231420	DDB0183918	44689.Q54DT7	44689.Q54EK1	0	0	0	0	0.514	0	0	0	0.514
DDB0231420	DDB0167805	44689.Q54DT7	44689.Q86KK4	0	0	0	0	0.535	0	0	0	0.535
DDB0231420	DDB0204369	44689.Q54DT7	44689.Q54YY0	0	0	0	0	0.538	0	0	0	0.538
DDB0231502	DDB_G0276245	44689.Q54BX7	44689.B0G110	0.057	0	0	0	0.328	0.156	0.292	0.105	0.599
DDB0231502	DDB0203528	44689.Q54BX7	44689.Q552J4	0	0	0	0	0.142	0	0.191	0.234	0.421
DDB0231502	DDB0218826	44689.Q54BX7	44689.Q54LP9	0.069	0	0	0	0.044	0.074	0.348	0.105	0.431
DDB0231502	DDB0217779	44689.Q54BX7	44689.Q551W4	0.054	0	0	0	0.21	0	0.283	0.072	0.436
DDB0231502	aslB	44689.Q54BX7	44689.Q554Z5	0.054	0	0	0	0.21	0	0.283	0.072	0.436
DDB0231502	DDB0166991	44689.Q54BX7	44689.Q8SSN6	0.054	0	0	0	0.219	0	0.283	0.072	0.442
DDB0231502	rps18	44689.Q54BX7	44689.Q869U7	0	0	0	0	0.042	0.466	0	0	0.466
DDB0231502	adhfe1	44689.Q54BX7	44689.Q54GJ7	0.065	0	0	0	0.189	0.076	0.242	0.166	0.476
DDB0231502	DDB0217726	44689.Q54BX7	44689.Q552R4	0.061	0	0	0	0.217	0.08	0.301	0.088	0.49
DDB0231502	mrpl17	44689.Q54BX7	44689.Q54TY5	0	0	0	0	0.045	0.49	0	0	0.492
DDB0231502	DDB0191671	44689.Q54BX7	44689.Q54CK4	0.054	0	0	0	0.056	0.492	0	0.061	0.517
DDB0231502	mrpl33	44689.Q54BX7	44689.Q54YX7	0	0	0	0	0	0.491	0	0.138	0.542
DDB0231502	acoA	44689.Q54BX7	44689.Q54RB0	0.057	0	0	0	0.328	0.156	0.292	0.105	0.599
DDB0231502	DDB0231393	44689.Q54BX7	44689.Q55BH8	0.057	0	0	0	0.328	0.156	0.292	0.105	0.599
DDB0231502	DDB0230179	44689.Q54BX7	44689.Q558S7	0.061	0	0	0	0.399	0	0	0.49	0.687
DDB0231502	mfeB	44689.Q54BX7	44689.Q54XZ0	0.061	0.031	0	0	0.211	0.081	0.302	0.889	0.937
DDB0231502	hibch	44689.Q54BX7	44689.Q55GS6	0	0.075	0.112	0.634	0.126	0.065	0.928	0.041	0.943
DDB0231502	DDB0216722	44689.Q54BX7	44689.Q55CT6	0.057	0	0	0	0.328	0.156	0.926	0.105	0.958
DDB0231502	DDB_G0286669	44689.Q54BX7	44689.Q54LF1	0.057	0	0	0	0.328	0.156	0.926	0.105	0.958
DDB0231502	ivdA	44689.Q54BX7	44689.Q54W88	0.057	0	0	0	0.344	0.156	0.926	0.242	0.965
DDB0231502	DDB0205217	44689.Q54BX7	44689.Q54VB8	0.093	0.9	0	0	0.22	0.083	0.933	0.284	0.996
DDB0231514	cysK	44689.Q54S85	44689.Q54CN7	0.131	0	0	0	0	0	0.8	0.042	0.818
DDB0231514	DDB0231518	44689.Q54S85	44689.Q54IX0	0	0	0	0	0.134	0.123	0.662	0.693	0.91
DDB0231514	gchA	44689.Q54S85	44689.Q94465	0	0	0	0	0.138	0	0	0.368	0.431
DDB0231518	DDB0231514	44689.Q54IX0	44689.Q54S85	0	0	0	0	0.134	0.123	0.662	0.693	0.91
DDB_0217928	DDB_G0293678	44689.Q550C8	44689.Q54BD8	0.065	0	0	0	0.335	0	0	0.122	0.406
DDB_0217928	DDB_G0293674	44689.Q550C8	44689.Q54BE0	0.065	0	0	0	0.335	0	0	0.122	0.406
DDB_0217928	DDB0183816	44689.Q550C8	44689.Q54EV3	0.067	0	0	0	0.439	0.073	0	0.238	0.58
DDB_0217928	DDB0188234	44689.Q550C8	44689.Q54I27	0.067	0	0	0	0.439	0.073	0	0.238	0.58
DDB_0217928	DDB0229898	44689.Q550C8	44689.Q54L95	0.063	0	0	0	0.299	0.155	0	0.142	0.46
DDB_0217928	DDB0218310	44689.Q550C8	44689.Q54TX7	0.056	0	0	0	0.386	0	0	0.107	0.437
DDB_0217928	bip2	44689.Q550C8	44689.Q8T869	0.065	0	0	0	0.335	0	0	0.122	0.406
DDB_0217928	bip1-1	44689.Q550C8	44689.Q556U6	0.065	0	0	0	0.335	0	0	0.122	0.406
DDB_0217928	DDB0190510	44689.Q550C8	44689.Q55D98	0.102	0	0	0	0.301	0	0	0.139	0.412
DDB_0217928	DDB0190148	44689.Q550C8	44689.Q55ED6	0.131	0	0	0	0.362	0.103	0	0.296	0.603
DDB_G0267924	DDB_G0282861	44689.Q55FW3	44689.Q54RX1	0	0	0	0	0	0.21	0	0.81	0.843
DDB_G0268988	U2af2	44689.Q55ER7	44689.Q54LV5	0	0	0	0	0.047	0.333	0	0.139	0.404
DDB_G0268988	snrpf	44689.Q55ER7	44689.Q54XP2	0	0	0	0	0.052	0.398	0	0.084	0.431
DDB_G0268988	xab2	44689.Q55ER7	44689.Q54Z08	0	0	0	0	0.046	0.424	0	0.134	0.482
DDB_G0268988	rps30-1	44689.Q55ER7	44689.Q556Y1	0	0	0	0	0.091	0.751	0	0	0.763
DDB_G0268988	prp19	44689.Q55ER7	44689.Q7KWK5	0	0	0	0	0.047	0.373	0	0.082	0.403
DDB_G0268988	rps18	44689.Q55ER7	44689.Q869U7	0	0	0	0	0	0.467	0	0	0.467
DDB_G0269502	Nup155	44689.Q55DW5	44689.Q54F20	0	0	0	0	0.329	0.827	0	0.694	0.961
DDB_G0269502	Nup133	44689.Q55DW5	44689.Q54KA3	0	0	0	0	0.331	0.923	0	0.694	0.982
DDB_G0269502	ranbp1	44689.Q55DW5	44689.Q54KD9	0	0	0	0	0.057	0.483	0	0.301	0.629
DDB_G0269502	Nup107	44689.Q55DW5	44689.Q54N06	0	0	0	0	0.447	0.985	0	0.694	0.997
DDB_G0269502	DDB0215318	44689.Q55DW5	44689.Q54XC5	0	0	0	0	0.065	0.532	0	0.224	0.631
DDB_G0269502	DDB0215314	44689.Q55DW5	44689.Q54XC9	0	0	0	0	0.094	0.786	0	0.693	0.935
DDB_G0269502	nup43	44689.Q55DW5	44689.Q54Z22	0	0	0	0	0.077	0.985	0	0.694	0.995
DDB_G0269502	nup54	44689.Q55DW5	44689.Q55BX5	0	0	0	0	0.215	0.519	0	0.694	0.874
DDB_G0269502	DDB0168294	44689.Q55DW5	44689.Q7KWY3	0	0	0	0	0.08	0.519	0	0.502	0.76
DDB_G0269502	cotE	44689.Q55DW5	44689.Q9NAX4	0	0	0	0	0.12	0.786	0	0.598	0.917
DDB_G0269502	Nup62	44689.Q55DW5	44689.Q86IX4	0	0	0	0	0.138	0.993	0	0.701	0.998
DDB_G0269614	DDB_G0293678	44689.Q55DL5	44689.Q54BD8	0.054	0	0	0	0.135	0.317	0	0.097	0.427
DDB_G0269614	DDB_G0293674	44689.Q55DL5	44689.Q54BE0	0.054	0	0	0	0.135	0.317	0	0.097	0.427
DDB_G0269614	DDB0185482	44689.Q55DL5	44689.Q54R57	0.054	0	0	0	0.284	0.235	0	0.132	0.49
DDB_G0269614	bip1-1	44689.Q55DL5	44689.Q556U6	0.054	0	0	0	0.297	0.328	0	0.317	0.653
DDB_G0269614	sugt1	44689.Q55DL5	44689.Q55ED0	0	0	0	0	0.045	0.353	0	0.445	0.627
DDB_G0269942	cprA	44689.Q55CR0	44689.P04988	0	0	0	0	0.044	0	0.5	0	0.501
DDB_G0269942	rabC	44689.Q55CR0	44689.P34143	0	0	0	0	0.043	0.204	0.5	0.111	0.616
DDB_G0269942	apm2	44689.Q55CR0	44689.P54672	0	0	0	0	0	0	0.54	0	0.54
DDB_G0269942	exoc6	44689.Q55CR0	44689.Q54B27	0	0	0	0	0	0.123	0	0.465	0.51
DDB_G0269942	rsmM	44689.Q55CR0	44689.Q54DF4	0	0	0	0	0.043	0.204	0.5	0.111	0.616
DDB_G0269942	copZa	44689.Q55CR0	44689.Q54HD4	0	0	0	0	0.053	0.193	0.5	0.22	0.662
DDB_G0269942	scfd1	44689.Q55CR0	44689.Q54IJ1	0	0	0	0	0.057	0.827	0.5	0.693	0.971
DDB_G0269942	DDB0186819	44689.Q55CR0	44689.Q54M91	0	0	0	0	0.138	0.083	0	0.49	0.561
DDB_G0269942	snpA	44689.Q55CR0	44689.Q54NP6	0	0	0	0	0.116	0.815	0.54	0.676	0.972
DDB_G0269942	DDB_G0282433	44689.Q55CR0	44689.Q54SJ2	0	0	0	0	0.047	0.827	0.9	0.694	0.994
DDB_G0269942	atg3	44689.Q55CR0	44689.Q550A8	0	0	0	0	0	0	0	0.543	0.543
DDB_G0269942	DDB0217483	44689.Q55CR0	44689.Q555X3	0	0	0	0	0.046	0	0.5	0	0.502
DDB_G0269942	DDB0190842	44689.Q55CR0	44689.Q55CA1	0	0	0	0	0	0.764	0.5	0.492	0.934
DDB_G0269942	cope	44689.Q55CR0	44689.Q55FU2	0	0	0	0	0.056	0.149	0.5	0.094	0.587
DDB_G0269942	empA	44689.Q55CR0	44689.Q769F9	0	0	0	0	0.074	0.173	0.5	0.12	0.617
DDB_G0269942	snpC	44689.Q55CR0	44689.Q9U9R7	0	0	0	0	0	0.317	0.54	0	0.672
DDB_G0270104	ucr	44689.Q55CD9	44689.Q54NW9	0.044	0	0	0	0.218	0	0.425	0.237	0.628
DDB_G0270910	DDB_G0292160	44689.B0G0Z1	44689.Q1ZXA8	0	0	0	0	0.052	0	0.4	0	0.406
DDB_G0270910	fttB	44689.B0G0Z1	44689.P54632	0	0	0	0	0	0.071	0.4	0	0.418
DDB_G0270910	DDB0205066	44689.B0G0Z1	44689.Q54T63	0	0	0	0.636	0	0	0.54	0	0.54
DDB_G0270910	EIF4e3	44689.B0G0Z1	44689.Q55BQ5	0	0	0	0.55	0.05	0	0.54	0	0.544
DDB_G0271196	DDB_G0287091	44689.Q55B72	44689.Q54KU8	0	0	0	0	0.057	0	0	0.79	0.793
DDB_G0271196	DDB_G0282429	44689.Q55B72	44689.Q54SJ5	0	0	0	0	0	0	0	0.832	0.832
DDB_G0271196	abcG18	44689.Q55B72	44689.Q8ST66	0	0	0	0	0.065	0	0	0.788	0.793
DDB_G0271356	arfA	44689.Q55BI0	44689.O00909	0	0	0	0	0.051	0.165	0	0.404	0.487
DDB_G0271356	rasD	44689.Q55BI0	44689.P03967	0	0	0	0	0	0.165	0	0.345	0.43
DDB_G0271356	rac1A	44689.Q55BI0	44689.P34144	0	0	0	0	0	0.198	0	0.47	0.556
DDB_G0271356	rac1B	44689.Q55BI0	44689.P34145	0	0	0	0	0	0.198	0	0.47	0.556
DDB_G0271356	racD	44689.Q55BI0	44689.P34150	0	0	0	0	0.051	0.198	0	0.47	0.561
DDB_G0271356	racE	44689.Q55BI0	44689.Q23862	0	0	0	0	0.051	0.198	0	0.479	0.569
DDB_G0271356	ctnnA	44689.Q55BI0	44689.Q54MH2	0	0	0	0	0.07	0.32	0	0.981	0.987
DDB_G0271356	racJ	44689.Q55BI0	44689.Q9GPQ9	0	0	0	0	0	0.198	0	0.47	0.556
DDB_G0271356	racI	44689.Q55BI0	44689.Q9GPR2	0	0	0	0	0	0.198	0	0.47	0.556
DDB_G0271356	racL	44689.Q55BI0	44689.Q9GPQ8	0	0	0	0	0	0.198	0	0.496	0.578
DDB_G0271676	apm2	44689.Q75JD4	44689.P54672	0	0	0	0	0	0	0.5	0	0.499
DDB_G0271676	DDB0204098	44689.Q75JD4	44689.Q54U74	0	0	0	0	0	0	0.5	0	0.499
DDB_G0271676	gchA	44689.Q75JD4	44689.Q94465	0	0	0	0	0	0.776	0	0	0.776
DDB_G0271866	DDB_G0276245	44689.Q869N6	44689.B0G110	0.057	0	0	0	0.328	0.156	0.292	0.105	0.599
DDB_G0271866	DDB0191671	44689.Q869N6	44689.Q54CK4	0.054	0	0	0	0.056	0.492	0	0.061	0.517
DDB_G0271866	adhfe1	44689.Q869N6	44689.Q54GJ7	0.065	0	0	0	0.184	0.076	0.242	0.166	0.473
DDB_G0271866	DDB_G0286669	44689.Q869N6	44689.Q54LF1	0.057	0	0	0	0.328	0.156	0.292	0.105	0.599
DDB_G0271866	DDB0218826	44689.Q869N6	44689.Q54LP9	0.069	0	0	0	0.044	0.074	0.348	0.105	0.431
DDB_G0271866	acoA	44689.Q869N6	44689.Q54RB0	0.057	0	0	0	0.328	0.156	0.292	0.105	0.599
DDB_G0271866	mrpl17	44689.Q869N6	44689.Q54TY5	0	0	0	0	0.045	0.49	0	0	0.492
DDB_G0271866	DDB0205217	44689.Q869N6	44689.Q54VB8	0.093	0.689	0	0	0.227	0.083	0.365	0.284	0.888
DDB_G0271866	ivdA	44689.Q869N6	44689.Q54W88	0.057	0	0	0	0.336	0.156	0.292	0.242	0.664
DDB_G0271866	mfeB	44689.Q869N6	44689.Q54XZ0	0.061	0	0	0	0.211	0.081	0.302	0.092	0.489
DDB_G0271866	mrpl33	44689.Q869N6	44689.Q54YX7	0	0	0	0	0	0.491	0	0.138	0.542
DDB_G0271866	DDB0217779	44689.Q869N6	44689.Q551W4	0.054	0	0	0	0.21	0	0.283	0.072	0.436
DDB_G0271866	DDB0203528	44689.Q869N6	44689.Q552J4	0	0	0	0	0.142	0	0.191	0.234	0.421
DDB_G0271866	DDB0217726	44689.Q869N6	44689.Q552R4	0.061	0	0	0	0.217	0.08	0.301	0.088	0.49
DDB_G0271866	aslB	44689.Q869N6	44689.Q554Z5	0.054	0	0	0	0.211	0	0.283	0.072	0.437
DDB_G0271866	DDB0230179	44689.Q869N6	44689.Q558S7	0.061	0	0	0	0.399	0	0	0.49	0.687
DDB_G0271866	DDB0231393	44689.Q869N6	44689.Q55BH8	0.057	0	0	0	0.328	0.156	0.292	0.105	0.599
DDB_G0271866	DDB0216722	44689.Q869N6	44689.Q55CT6	0.057	0	0	0	0.333	0.156	0.292	0.105	0.602
DDB_G0271866	DDB0166991	44689.Q869N6	44689.Q8SSN6	0.054	0	0	0	0.21	0	0.283	0.072	0.436
DDB_G0271866	rps18	44689.Q869N6	44689.Q869U7	0	0	0	0	0.042	0.466	0	0	0.466
DDB_G0272014	prosc	44689.Q86AG8	44689.Q1ZXI6	0.149	0	0	0	0.06	0	0.376	0.14	0.513
DDB_G0272014	pdx1	44689.Q86AG8	44689.Q54J47	0.161	0	0	0	0.136	0	0	0.326	0.468
DDB_G0272014	nif3	44689.Q86AG8	44689.Q55E83	0.048	0	0	0	0.434	0	0	0	0.438
DDB_G0272014	pykA	44689.Q86AG8	44689.Q55EK9	0.161	0	0	0	0.133	0	0	0.318	0.46
DDB_G0272014	asnB	44689.Q86AG8	44689.Q86A01	0.052	0	0	0	0.095	0	0.425	0.128	0.512
DDB_G0272054	H3a	44689.Q1ZXN8	44689.O15819	0	0	0	0	0.047	0.526	0	0.369	0.69
DDB_G0272054	DDB0230001	44689.Q1ZXN8	44689.Q55C74	0	0	0	0	0	0.364	0	0.109	0.409
DDB_G0272054	sf3b3	44689.Q1ZXN8	44689.Q54SA7	0	0	0	0	0	0.476	0	0.375	0.658
DDB_G0272054	TAF9	44689.Q1ZXN8	44689.Q55A39	0	0	0	0	0.086	0.985	0.54	0.693	0.997
DDB_G0272839	PNKP	44689.Q558W0	44689.Q54U78	0	0	0	0	0	0.072	0	0.83	0.836
DDB_G0272839	bip1-1	44689.Q558W0	44689.Q556U6	0	0	0	0	0.056	0.081	0	0.44	0.471
DDB_G0272839	nit1-1	44689.Q558W0	44689.Q557J5	0.058	0	0	0	0.108	0	0.249	0.276	0.481
DDB_G0272839	DDB0190464	44689.Q558W0	44689.Q55DE9	0.131	0	0	0	0.439	0	0	0.215	0.583
DDB_G0273411	eef1a1	44689.Q557H6	44689.P0CT31	0	0	0	0	0.467	0.269	0	0.294	0.7
DDB_G0273411	pyrK	44689.Q557H6	44689.P20425	0.097	0	0	0	0.308	0	0	0.178	0.441
DDB_G0273411	rplp2	44689.Q557H6	44689.P22683	0	0	0	0	0.498	0.134	0	0.083	0.566
DDB_G0273411	ndkM	44689.Q557H6	44689.P34093	0.045	0	0	0	0.46	0	0	0.168	0.533
DDB_G0273411	gpbB	44689.Q557H6	44689.P46800	0	0	0	0	0.461	0.532	0	0.128	0.76
DDB_G0273411	DDB0191671	44689.Q557H6	44689.Q54CK4	0.149	0	0	0	0.651	0.815	0	0.221	0.951
DDB_G0273411	rps8	44689.Q557H6	44689.Q54E24	0	0	0	0	0.746	0.807	0	0	0.948
DDB_G0273411	rpl22a	44689.Q557H6	44689.Q54GK6	0	0	0	0	0.143	0.748	0	0.141	0.798
DDB_G0273411	DDB0188301	44689.Q557H6	44689.Q54HV8	0.161	0	0	0	0.14	0	0	0.463	0.578
DDB_G0273411	rpl35	44689.Q557H6	44689.Q54J23	0	0	0	0	0.76	0.819	0	0.43	0.973
DDB_G0273411	DDB_G0288133	44689.Q557H6	44689.Q54JD4	0	0	0	0	0.12	0.805	0	0	0.821
DDB_G0273411	DDB0187669	44689.Q557H6	44689.Q54JR3	0.097	0	0	0	0.308	0	0	0.178	0.441
DDB_G0273411	U2af2	44689.Q557H6	44689.Q54LV5	0	0	0	0	0.103	0.051	0	0.442	0.483
DDB_G0273411	DDB_G0286023	44689.Q557H6	44689.Q54MD9	0	0	0	0	0.559	0.11	0	0.208	0.662
DDB_G0273411	rpl37	44689.Q557H6	44689.Q54MG6	0	0	0	0	0.43	0.746	0	0	0.849
DDB_G0273411	dhps	44689.Q557H6	44689.Q54MQ7	0.16	0	0	0	0	0.791	0	0.465	0.897
DDB_G0273411	eif3I	44689.Q557H6	44689.Q54MT0	0	0	0	0	0.356	0	0	0.214	0.472
DDB_G0273411	ucr	44689.Q557H6	44689.Q54NW9	0	0	0	0	0.163	0	0	0.313	0.4
DDB_G0273411	ppa1	44689.Q557H6	44689.Q54PV8	0	0	0	0	0.638	0	0	0.465	0.798
DDB_G0273411	DDB0185428	44689.Q557H6	44689.Q54RB1	0.045	0	0	0	0.138	0	0	0.374	0.439
DDB_G0273411	DDB_G0282861	44689.Q557H6	44689.Q54RX1	0	0	0	0	0.613	0.073	0	0.142	0.665
DDB_G0273411	DDB_G0282853	44689.Q557H6	44689.Q54RX6	0	0	0	0	0.613	0.073	0	0.142	0.665
DDB_G0273411	mrpl17	44689.Q557H6	44689.Q54TY5	0	0	0	0	0.315	0.815	0	0	0.867
DDB_G0273411	nacA	44689.Q557H6	44689.Q54U07	0	0	0	0	0.6	0	0	0.091	0.62
DDB_G0273411	rps6	44689.Q557H6	44689.Q54UU3	0	0	0	0	0.764	0.807	0	0.209	0.96
DDB_G0273411	rpl24	44689.Q557H6	44689.Q54VN6	0	0	0	0	0.651	0.809	0	0.082	0.933
DDB_G0273411	mrpl33	44689.Q557H6	44689.Q54YX7	0.161	0	0	0	0.443	0.817	0	0.278	0.929
DDB_G0273411	DDB0217948	44689.Q557H6	44689.Q54ZW4	0.161	0	0	0	0	0	0	0.438	0.508
DDB_G0273411	rps30-1	44689.Q557H6	44689.Q556Y1	0	0	0	0	0.457	0.993	0	0	0.996
DDB_G0273411	DDB0167039	44689.Q557H6	44689.Q86HD7	0.097	0	0	0	0.308	0	0	0.178	0.441
DDB_G0273411	fba	44689.Q557H6	44689.Q86A67	0.161	0	0	0	0.11	0	0	0.329	0.455
DDB_G0273411	mpheS	44689.Q557H6	44689.Q86A68	0.131	0	0	0	0.309	0	0	0.293	0.538
DDB_G0273411	spsA	44689.Q557H6	44689.Q9XY92	0	0	0	0	0.229	0	0	0.462	0.567
DDB_G0273411	tpiA	44689.Q557H6	44689.Q869R8	0.072	0	0	0	0.21	0	0	0.465	0.573
DDB_G0273411	maspS	44689.Q557H6	44689.Q55C99	0.161	0	0	0	0.163	0	0	0.465	0.591
DDB_G0273411	rps27	44689.Q557H6	44689.Q8T1V4	0	0	0	0	0.608	0.808	0	0.083	0.924
DDB_G0273411	mrps2	44689.Q557H6	44689.Q9XPI7	0.057	0	0	0	0.633	0.757	0	0.286	0.931
DDB_G0273411	mrps17	44689.Q557H6	44689.Q86K64	0	0	0	0	0.643	0.757	0	0.295	0.933
DDB_G0273411	rps18	44689.Q557H6	44689.Q869U7	0.155	0	0	0	0.76	0.819	0	0.432	0.976
DDB_G0274201	DDB0203528	44689.Q8T197	44689.Q552J4	0.063	0	0	0	0.061	0.179	0.364	0.087	0.504
DDB_G0274269	H3a	44689.Q86J12	44689.O15819	0	0	0	0	0.044	0.523	0	0.225	0.615
DDB_G0274269	pcna	44689.Q86J12	44689.Q54K47	0	0	0	0	0.405	0	0	0	0.405
DDB_G0274269	rbbD	44689.Q86J12	44689.Q54SD4	0	0	0	0	0.154	0.817	0.9	0.444	0.99
DDB_G0274303	mrpl17	44689.Q86J03	44689.Q54TY5	0	0	0	0	0.162	0.331	0	0.135	0.472
DDB_G0274535	apm2	44689.Q86HL1	44689.P54672	0	0	0	0	0	0	0	0.784	0.784
DDB_G0274535	DDB_G0276051	44689.Q86HL1	44689.Q75JM8	0	0	0	0	0.047	0	0	0.791	0.792
DDB_G0274887	arcA	44689.Q869Q9	44689.O96622	0	0	0	0	0.397	0	0	0.057	0.407
DDB_G0274887	DDB0188144	44689.Q869Q9	44689.Q54IC1	0	0	0	0	0.105	0.475	0	0.224	0.603
DDB_G0274887	DDB0202598	44689.Q869Q9	44689.Q553P3	0	0	0	0	0.042	0.333	0	0.168	0.421
DDB_G0274887	bip1-1	44689.Q869Q9	44689.Q556U6	0	0	0	0	0.266	0.157	0	0.695	0.794
DDB_G0274887	rps30-1	44689.Q869Q9	44689.Q556Y1	0	0	0	0	0.044	0.484	0	0.093	0.513
DDB_G0274887	DDB0190510	44689.Q869Q9	44689.Q55D98	0	0	0	0	0.146	0.322	0	0.21	0.502
DDB_G0274887	modA	44689.Q869Q9	44689.Q94502	0	0	0	0	0.103	0.31	0	0.138	0.42
DDB_G0274887	bip2	44689.Q869Q9	44689.Q8T869	0	0	0	0	0.565	0.332	0	0.258	0.765
DDB_G0276051	apm2	44689.Q75JM8	44689.P54672	0	0	0	0	0	0	0	0.784	0.784
DDB_G0276051	DDB_G0274535	44689.Q75JM8	44689.Q86HL1	0	0	0	0	0.047	0	0	0.791	0.792
DDB_G0276245	DDB0217726	44689.B0G110	44689.Q552R4	0.059	0	0	0	0.138	0	0.299	0.077	0.404
DDB_G0276245	DDB0188899	44689.B0G110	44689.Q54G24	0	0	0	0	0.057	0.198	0.265	0.056	0.405
DDB_G0276245	DDB0230058	44689.B0G110	44689.Q55EU8	0	0	0	0	0.057	0.198	0.265	0.056	0.405
DDB_G0276245	DDB0215209	44689.B0G110	44689.Q54US8	0	0	0	0	0.043	0	0.4	0.093	0.433
DDB_G0276245	adhfe1	44689.B0G110	44689.Q54GJ7	0.061	0	0	0	0.112	0	0.328	0.139	0.452
DDB_G0276245	bkdA	44689.B0G110	44689.Q54M22	0.06	0	0	0	0.092	0	0.353	0.137	0.46
DDB_G0276245	acoA	44689.B0G110	44689.Q54RB0	0	0	0.138	0.803	0	0	0.4	0	0.461
DDB_G0276245	cshA	44689.B0G110	44689.Q8MQU6	0.047	0	0	0	0.117	0	0	0.479	0.524
DDB_G0276245	DDB0230179	44689.B0G110	44689.Q558S7	0.066	0	0	0	0.377	0	0	0.324	0.572
DDB_G0276245	hibch	44689.B0G110	44689.Q55GS6	0.057	0	0	0	0.328	0.156	0.292	0.068	0.582
DDB_G0276245	DDB_G0271866	44689.B0G110	44689.Q869N6	0.057	0	0	0	0.328	0.156	0.292	0.105	0.599
DDB_G0276245	DDB0231502	44689.B0G110	44689.Q54BX7	0.057	0	0	0	0.328	0.156	0.292	0.105	0.599
DDB_G0276245	DDB0203528	44689.B0G110	44689.Q552J4	0.098	0	0	0	0.053	0	0.544	0.138	0.619
DDB_G0276245	pex7	44689.B0G110	44689.Q54WA3	0	0	0	0	0	0.073	0	0.643	0.655
DDB_G0276245	mfeB	44689.B0G110	44689.Q54XZ0	0.06	0	0	0	0.212	0.051	0.562	0.117	0.678
DDB_G0276245	DDB0205217	44689.B0G110	44689.Q54VB8	0.076	0	0	0	0.439	0.076	0.353	0.139	0.684
DDB_G0278499	DDB0217948	44689.Q54Y00	44689.Q54ZW4	0.089	0	0	0	0.44	0.054	0	0	0.475
DDB_G0278499	pdhB	44689.Q54Y00	44689.Q86HX0	0.047	0	0	0	0	0.232	0	0.35	0.483
DDB_G0278499	DDB0205492	44689.Q54Y00	44689.Q54Y01	0	0.595	0	0	0.045	0.192	0	0	0.66
DDB_G0278823	ubiad1	44689.Q54XP1	44689.Q54K99	0.069	0	0	0	0	0	0.349	0.134	0.429
DDB_G0278823	cas1	44689.Q54XP1	44689.Q55D85	0.098	0	0	0	0.219	0	0.379	0.849	0.925
DDB_G0278845	mob2	44689.Q1ZXI5	44689.Q54QV0	0	0	0	0	0.05	0.339	0	0.129	0.405
DDB_G0278845	DDB0187034	44689.Q1ZXI5	44689.Q54LK1	0	0	0	0	0	0	0	0.787	0.787
DDB_G0278881	tom1	44689.Q1ZXI3	44689.Q54GH3	0	0	0	0	0	0.557	0	0.129	0.597
DDB_G0279373	DDB0220697	44689.Q54WV6	44689.Q54SK8	0	0	0	0	0.07	0.565	0	0.209	0.652
DDB_G0279373	snf12-1	44689.Q54WV6	44689.Q556Z0	0	0	0	0	0.252	0.755	0.5	0.296	0.926
DDB_G0279539	eif3K	44689.B0G128	44689.Q54EQ1	0	0	0	0	0.046	0.447	0	0	0.449
DDB_G0279539	rps27	44689.B0G128	44689.Q8T1V4	0	0	0	0	0.047	0.447	0	0	0.451
DDB_G0279539	rps18	44689.B0G128	44689.Q869U7	0	0	0	0	0.06	0.447	0	0	0.457
DDB_G0279539	eif2s2	44689.B0G128	44689.Q54T27	0	0	0	0	0.056	0.447	0	0.063	0.468
DDB_G0279539	rps8	44689.B0G128	44689.Q54E24	0	0	0	0	0.096	0.477	0	0	0.506
DDB_G0279539	rps6	44689.B0G128	44689.Q54UU3	0	0	0	0	0.057	0.705	0	0	0.709
DDB_G0279539	rps30-1	44689.B0G128	44689.Q556Y1	0	0	0	0	0.046	0.819	0	0	0.819
DDB_G0279719	DDB_G0292160	44689.Q54WD7	44689.Q1ZXA8	0	0	0	0	0	0	0.5	0	0.499
DDB_G0279965	hemH	44689.Q54W18	44689.Q54IA8	0.259	0	0	0	0.369	0	0	0	0.512
DDB_G0280215	DDB0183816	44689.Q54VP4	44689.Q54EV3	0.061	0	0	0	0.369	0.148	0	0.092	0.48
DDB_G0280215	DDB0188234	44689.Q54VP4	44689.Q54I27	0.061	0	0	0	0.369	0.148	0	0.092	0.48
DDB_G0280215	aqpA	44689.Q54VP4	44689.Q9U8P7	0	0	0	0	0.069	0	0	0.675	0.684
DDB_G0280215	sigF	44689.Q54VP4	44689.Q6TMK2	0	0	0	0	0.064	0	0	0.701	0.708
DDB_G0280215	DDB0169316	44689.Q54VP4	44689.Q86KL6	0	0	0	0	0.077	0	0	0.707	0.718
DDB_G0280259	mobB	44689.Q54VL9	44689.Q54CR8	0	0.43	0	0	0.051	0	0	0	0.436
DDB_G0280259	xab2	44689.Q54VL9	44689.Q54Z08	0	0	0	0	0.071	0	0	0.481	0.497
DDB_G0280565	abpD	44689.Q54V78	44689.O76329	0	0	0	0.559	0	0.062	0.4	0	0.413
DDB_G0280565	cprB	44689.Q54V78	44689.P04989	0	0	0	0	0	0	0.4	0	0.4
DDB_G0280565	cprC	44689.Q54V78	44689.Q23894	0	0	0	0	0	0	0.4	0	0.4
DDB_G0280565	DDB0188301	44689.Q54V78	44689.Q54HV8	0	0	0	0	0	0	0.4	0	0.4
DDB_G0280565	cda	44689.Q54V78	44689.Q54I82	0	0	0	0	0	0	0.4	0	0.4
DDB_G0280565	cpiC	44689.Q54V78	44689.Q5R1U3	0	0	0	0	0	0	0.4	0	0.4
DDB_G0280565	pykA	44689.Q54V78	44689.Q55EK9	0	0	0	0	0	0	0.4	0	0.4
DDB_G0280565	fip-1	44689.Q54V78	44689.Q556T3	0	0	0	0	0	0	0.4	0	0.4
DDB_G0280565	fam49	44689.Q54V78	44689.Q8T2H0	0	0	0	0	0	0	0.4	0	0.4
DDB_G0280565	fba	44689.Q54V78	44689.Q86A67	0	0	0	0	0	0	0.4	0.059	0.411
DDB_G0280881	eef1a1	44689.Q54UR0	44689.P0CT31	0	0	0	0	0.211	0.275	0	0.131	0.459
DDB_G0280881	DDB_G0286023	44689.Q54UR0	44689.Q54MD9	0	0	0	0	0.227	0.33	0	0.108	0.497
DDB_G0280881	rps30-1	44689.Q54UR0	44689.Q556Y1	0	0	0	0	0.355	0.157	0	0	0.433
DDB_G0281309	adk	44689.Q54UC5	44689.Q54MB5	0	0	0	0	0.043	0.083	0	0.787	0.796
DDB_G0281747	DDB0183816	44689.Q54TH5	44689.Q54EV3	0	0	0	0	0.426	0	0	0	0.426
DDB_G0281747	DDB0188234	44689.Q54TH5	44689.Q54I27	0	0	0	0	0.429	0	0	0	0.429
DDB_G0282237	Isw	44689.Q54ST3	44689.Q54CI4	0	0	0	0	0.052	0.811	0	0.448	0.892
DDB_G0282237	DDB0190426	44689.Q54ST3	44689.Q55DJ0	0	0	0	0	0	0.811	0	0.448	0.891
DDB_G0282429	DDB_G0287091	44689.Q54SJ5	44689.Q54KU8	0	0	0	0	0	0	0	0.784	0.784
DDB_G0282429	DDB0230113	44689.Q54SJ5	44689.Q54LA0	0	0	0	0	0	0	0	0.45	0.45
DDB_G0282429	abcG18	44689.Q54SJ5	44689.Q8ST66	0	0	0	0	0	0.067	0	0.782	0.787
DDB_G0282429	DDB_G0271196	44689.Q54SJ5	44689.Q55B72	0	0	0	0	0	0	0	0.832	0.832
DDB_G0282433	scfd1	44689.Q54SJ2	44689.Q54IJ1	0	0	0	0	0.101	0.827	0.8	0.605	0.986
DDB_G0282433	snpA	44689.Q54SJ2	44689.Q54NP6	0	0	0	0	0	0.595	0.5	0.527	0.895
DDB_G0282433	cope	44689.Q54SJ2	44689.Q55FU2	0	0	0	0	0	0.108	0	0.431	0.47
DDB_G0282433	snpC	44689.Q54SJ2	44689.Q9U9R7	0	0	0	0	0.056	0.272	0.5	0.153	0.67
DDB_G0282433	DDB_G0269942	44689.Q54SJ2	44689.Q55CR0	0	0	0	0	0.047	0.827	0.9	0.694	0.994
DDB_G0282495	pex7	44689.Q54SF6	44689.Q54WA3	0	0	0	0	0	0.138	0.7	0.148	0.76
DDB_G0282583	gpaE	44689.Q54S99	44689.P34043	0	0	0	0	0.056	0.303	0.5	0.092	0.661
DDB_G0282583	glkA	44689.Q54S99	44689.Q55C57	0	0	0	0	0.044	0.492	0	0.142	0.546
DDB_G0282655	rrp8	44689.Q54S60	44689.Q54CP1	0	0	0	0	0.558	0	0	0	0.558
DDB_G0282655	rpl35	44689.Q54S60	44689.Q54J23	0	0	0	0	0	0.519	0	0	0.519
DDB_G0282655	DDB0187067	44689.Q54S60	44689.Q54LG9	0	0	0	0	0.447	0.491	0	0.072	0.716
DDB_G0282655	rpl37	44689.Q54S60	44689.Q54MG6	0	0	0	0	0.05	0.447	0	0	0.452
DDB_G0282655	Utp13	44689.Q54S60	44689.Q7KWS8	0	0	0	0	0.483	0	0	0	0.483
DDB_G0282655	DDB0217650	44689.Q54S60	44689.Q553S0	0	0	0	0	0.566	0	0	0	0.566
DDB_G0282853	eef1a1	44689.Q54RX6	44689.P0CT31	0	0	0	0	0.409	0.196	0	0.169	0.57
DDB_G0282853	rplp2	44689.Q54RX6	44689.P22683	0	0	0	0	0.76	0.199	0	0.072	0.806
DDB_G0282853	gpbB	44689.Q54RX6	44689.P46800	0	0	0	0	0.534	0.194	0	0.093	0.629
DDB_G0282853	rps8	44689.Q54RX6	44689.Q54E24	0	0	0	0	0.761	0.202	0	0.096	0.812
DDB_G0282853	rpl22a	44689.Q54RX6	44689.Q54GK6	0	0	0	0	0.353	0.192	0	0	0.455
DDB_G0282853	rpl35	44689.Q54RX6	44689.Q54J23	0	0	0	0	0.659	0.167	0	0	0.704
DDB_G0282853	DDB0187393	44689.Q54RX6	44689.Q54KL2	0	0	0	0	0.41	0.066	0	0	0.425
DDB_G0282853	DDB_G0286023	44689.Q54RX6	44689.Q54MD9	0	0	0	0	0.555	0.231	0	0.147	0.682
DDB_G0282853	rpl37	44689.Q54RX6	44689.Q54MG6	0	0	0	0	0.451	0	0	0.053	0.458
DDB_G0282853	eif3I	44689.Q54RX6	44689.Q54MT0	0	0	0	0	0.469	0.193	0	0	0.553
DDB_G0282853	DDB0169112	44689.Q54RX6	44689.Q86AQ3	0	0	0	0	0.417	0.066	0	0	0.432
DDB_G0282853	nacB	44689.Q54RX6	44689.Q54TR8	0	0	0	0	0.418	0	0	0.096	0.451
DDB_G0282853	mrps2	44689.Q54RX6	44689.Q9XPI7	0	0	0	0	0.415	0.194	0	0.168	0.573
DDB_G0282853	nacA	44689.Q54RX6	44689.Q54U07	0	0	0	0	0.638	0	0	0	0.638
DDB_G0282853	DDB_G0273411	44689.Q54RX6	44689.Q557H6	0	0	0	0	0.613	0.073	0	0.142	0.665
DDB_G0282853	mrps17	44689.Q54RX6	44689.Q86K64	0	0	0	0	0.63	0.147	0	0	0.67
DDB_G0282853	rpl24	44689.Q54RX6	44689.Q54VN6	0	0	0	0	0.743	0.172	0	0	0.778
DDB_G0282853	rps6	44689.Q54RX6	44689.Q54UU3	0	0	0	0	0.763	0.062	0	0.106	0.784
DDB_G0282853	rps18	44689.Q54RX6	44689.Q869U7	0	0	0	0	0.748	0.206	0	0	0.791
DDB_G0282853	rps27	44689.Q54RX6	44689.Q8T1V4	0	0	0	0	0.757	0.162	0	0.133	0.808
DDB_G0282853	rps30-1	44689.Q54RX6	44689.Q556Y1	0	0	0	0	0.844	0.153	0	0	0.862
DDB_G0282861	eef1a1	44689.Q54RX1	44689.P0CT31	0	0	0	0	0.409	0.196	0	0.311	0.644
DDB_G0282861	rplp2	44689.Q54RX1	44689.P22683	0	0	0	0	0.759	0.199	0	0.072	0.805
DDB_G0282861	gpbB	44689.Q54RX1	44689.P46800	0	0	0	0	0.534	0.194	0	0.093	0.629
DDB_G0282861	rps8	44689.Q54RX1	44689.Q54E24	0	0	0	0	0.761	0.202	0	0.096	0.812
DDB_G0282861	rpl22a	44689.Q54RX1	44689.Q54GK6	0	0	0	0	0.344	0.192	0	0	0.447
DDB_G0282861	rpl35	44689.Q54RX1	44689.Q54J23	0	0	0	0	0.653	0.167	0	0	0.699
DDB_G0282861	DDB0187393	44689.Q54RX1	44689.Q54KL2	0	0	0	0	0.409	0.066	0	0	0.424
DDB_G0282861	DDB_G0286023	44689.Q54RX1	44689.Q54MD9	0	0	0	0	0.555	0.231	0	0.147	0.682
DDB_G0282861	rpl37	44689.Q54RX1	44689.Q54MG6	0	0	0	0	0.438	0	0	0.053	0.445
DDB_G0282861	eif3I	44689.Q54RX1	44689.Q54MT0	0	0	0	0	0.469	0.193	0	0	0.553
DDB_G0282861	DDB0169112	44689.Q54RX1	44689.Q86AQ3	0	0	0	0	0.409	0.066	0	0	0.424
DDB_G0282861	nacB	44689.Q54RX1	44689.Q54TR8	0	0	0	0	0.404	0	0	0.096	0.438
DDB_G0282861	mrps2	44689.Q54RX1	44689.Q9XPI7	0	0	0	0	0.403	0.194	0	0.168	0.564
DDB_G0282861	nacA	44689.Q54RX1	44689.Q54U07	0	0	0	0	0.634	0	0	0	0.634
DDB_G0282861	DDB_G0273411	44689.Q54RX1	44689.Q557H6	0	0	0	0	0.613	0.073	0	0.142	0.665
DDB_G0282861	mrps17	44689.Q54RX1	44689.Q86K64	0	0	0	0	0.63	0.147	0	0	0.67
DDB_G0282861	rpl24	44689.Q54RX1	44689.Q54VN6	0	0	0	0	0.738	0.172	0	0	0.773
DDB_G0282861	rps6	44689.Q54RX1	44689.Q54UU3	0	0	0	0	0.762	0.062	0	0.106	0.782
DDB_G0282861	rps18	44689.Q54RX1	44689.Q869U7	0	0	0	0	0.743	0.206	0	0	0.787
DDB_G0282861	rps27	44689.Q54RX1	44689.Q8T1V4	0	0	0	0	0.757	0.162	0	0.133	0.808
DDB_G0282861	DDB_G0267924	44689.Q54RX1	44689.Q55FW3	0	0	0	0	0	0.21	0	0.81	0.843
DDB_G0282861	rps30-1	44689.Q54RX1	44689.Q556Y1	0	0	0	0	0.844	0.153	0	0	0.862
DDB_G0283309	cysK	44689.Q54R90	44689.Q54CN7	0	0	0	0	0.046	0	0	0.455	0.457
DDB_G0283309	msrA	44689.Q54R90	44689.Q551H3	0.238	0	0	0	0	0	0	0.301	0.444
DDB_G0283309	tpiA	44689.Q54R90	44689.Q869R8	0.094	0	0	0	0	0	0	0.581	0.604
DDB_G0283309	spsA	44689.Q54R90	44689.Q9XY92	0.199	0	0	0	0.097	0	0	0.694	0.759
DDB_G0283697	U2af2	44689.Q54QQ2	44689.Q54LV5	0	0	0	0	0.092	0.486	0	0.135	0.561
DDB_G0283697	DDB0190676	44689.Q54QQ2	44689.Q55CS2	0	0	0	0	0.313	0.197	0	0.11	0.466
DDB_G0284369	csn4	44689.B0G147	44689.Q54B82	0	0	0	0	0	0	0.4	0.042	0.4
DDB_G0284369	csn8	44689.B0G147	44689.Q75K24	0	0	0	0	0.048	0.082	0.4	0	0.43
DDB_G0284369	DDB0206425	44689.B0G147	44689.Q54VR6	0	0	0	0	0	0	0.5	0.041	0.499
[truncated: 4,681 more rows]

## Sheet: Anatomical structure result
Local network cluster: Anatomical structure morphogenesis/Expansin–pollen allergen/DPBB domain
#node1	node2	string_id	node2_string_id	neighborhood_on_chromosome	gene_fusion	phylogenetic_cooccurrence	homology	coexpression	experimentally_determined_interaction	database_annotated	automated_textmining	combined_score
AF133212	DDB0186794	44689.Q555V9	44689.Q54MB6	0	0	0	0	0.538	0	0	0	0.538
AF133212	DDB0169316	44689.Q555V9	44689.Q86KL6	0	0	0	0	0.4	0	0	0	0.4
AifD	ecmC	44689.Q54M28	44689.Q54LF5	0	0	0	0	0	0	0	0.45	0.45
AifD	mybZ	44689.Q54M28	44689.Q54Q45	0	0	0	0	0	0	0	0.813	0.813
AslA-1	ecmB	44689.Q557X0	44689.P11976	0	0	0	0	0.051	0	0	0.4	0.406
AslA-1	tenA	44689.Q557X0	44689.Q54LI9	0	0	0	0	0.052	0	0	0.449	0.455
AslA-1	bzpF	44689.Q557X0	44689.Q54WN7	0	0	0	0	0.065	0.059	0	0.702	0.714
AslA-1	bzpD	44689.Q557X0	44689.Q54Y73	0	0	0	0	0.056	0	0	0.815	0.817
AslA-1	sigD	44689.Q557X0	44689.Q6TU45	0	0	0	0	0.066	0	0	0.403	0.418
AslA-1	prkA	44689.Q557X0	44689.Q8T849	0	0	0	0	0.045	0.082	0	0.408	0.435
AslA-1	rnpA	44689.Q557X0	44689.Q6TMI9	0	0	0	0	0.054	0	0	0.444	0.452
AslA-1	tenB	44689.Q557X0	44689.Q86HY9	0	0	0	0	0.064	0	0	0.447	0.46
AslA-1	bzpH	44689.Q557X0	44689.Q86AF3	0	0	0	0	0	0	0	0.815	0.815
DB10	gerC	44689.Q555U1	44689.P15521	0	0	0	0	0	0	0	0.78	0.78
DDB0167754	DDB0191857	44689.Q86HK8	44689.Q54C54	0	0	0	0	0.538	0	0	0	0.538
DDB0167754	DDB0184173	44689.Q86HK8	44689.Q54DU4	0	0	0	0	0.538	0	0	0	0.538
DDB0167754	DDB0231350	44689.Q86HK8	44689.Q54NZ3	0	0	0	0	0.451	0	0	0	0.451
DDB0167754	DDB0203447	44689.Q86HK8	44689.Q54Z55	0	0	0	0	0.459	0	0	0	0.459
DDB0167754	DDB0169316	44689.Q86HK8	44689.Q86KL6	0	0	0	0	0.527	0	0	0	0.527
DDB0167754	DDB0169392	44689.Q86HK8	44689.Q86KS0	0	0	0	0	0.538	0	0	0	0.538
DDB0167890	pspA	44689.Q86IY2	44689.P12729	0	0	0	0	0	0	0	0.444	0.444
DDB0167890	hssl33	44689.Q86IY2	44689.P15648	0	0	0	0	0	0	0	0.82	0.82
DDB0167890	DDB0215882	44689.Q86IY2	44689.Q54M00	0	0	0	0	0.045	0	0	0.827	0.827
DDB0167890	fnkD-1	44689.Q86IY2	44689.Q557D1	0	0	0	0	0	0	0	0.827	0.827
DDB0167890	DDB0201938	44689.Q86IY2	44689.Q55CH2	0	0	0	0	0.052	0	0	0.827	0.828
DDB0168798	DDB0191857	44689.Q75JX5	44689.Q54C54	0	0	0	0	0.404	0	0	0	0.404
DDB0168798	DDB0203209	44689.Q75JX5	44689.Q555D7	0	0	0	0	0.538	0	0	0	0.538
DDB0169316	DDB0191857	44689.Q86KL6	44689.Q54C54	0	0	0	0	0.538	0	0	0	0.538
DDB0169316	symA	44689.Q86KL6	44689.Q54CM5	0	0	0	0	0.472	0.056	0	0.093	0.508
DDB0169316	DDB0184173	44689.Q86KL6	44689.Q54DU4	0	0	0	0	0.538	0	0	0	0.538
DDB0169316	DDB_G0287317	44689.Q86KL6	44689.Q54KJ1	0	0	0	0	0.051	0	0	0.401	0.407
DDB0169316	DDB0186921	44689.Q86KL6	44689.Q54LY2	0	0	0	0	0.538	0	0	0	0.538
DDB0169316	DDB0186794	44689.Q86KL6	44689.Q54MB6	0	0	0	0	0.538	0.156	0	0.413	0.751
DDB0169316	DDB0231350	44689.Q86KL6	44689.Q54NZ3	0	0	0	0	0.538	0	0	0	0.538
DDB0169316	DDB_G0284619	44689.Q86KL6	44689.Q54PE1	0	0	0	0	0	0	0	0.78	0.78
DDB0169316	DDB0185774	44689.Q86KL6	44689.Q54QB6	0	0	0	0	0.538	0	0	0	0.538
DDB0169316	DDB_G0280215	44689.Q86KL6	44689.Q54VP4	0	0	0	0	0.077	0	0	0.707	0.718
DDB0169316	DDB0205520	44689.Q86KL6	44689.Q54XX4	0	0	0	0	0.538	0	0	0	0.538
DDB0169316	DDB0203447	44689.Q86KL6	44689.Q54Z55	0	0	0	0	0.538	0.056	0	0.093	0.569
DDB0169316	stkA	44689.Q86KL6	44689.Q550D5	0	0	0	0	0	0.042	0	0.447	0.447
DDB0169316	DDB0203209	44689.Q86KL6	44689.Q555D7	0	0	0	0	0.425	0	0	0	0.424
DDB0169316	DDB0202907	44689.Q86KL6	44689.Q55BK6	0	0	0	0	0.538	0	0	0	0.538
DDB0169316	sigF	44689.Q86KL6	44689.Q6TMK2	0	0	0	0	0.067	0	0	0.702	0.71
DDB0169316	DDB0169392	44689.Q86KL6	44689.Q86KS0	0	0	0	0	0.538	0	0	0	0.538
DDB0169316	aqpA	44689.Q86KL6	44689.Q9U8P7	0	0	0	0	0.069	0.075	0	0.677	0.697
DDB0169392	DDB0191857	44689.Q86KS0	44689.Q54C54	0	0	0	0	0.538	0	0	0	0.538
DDB0169392	symA	44689.Q86KS0	44689.Q54CM5	0	0	0	0	0.538	0	0	0	0.538
DDB0169392	DDB0184173	44689.Q86KS0	44689.Q54DU4	0	0	0	0	0.538	0	0	0	0.538
DDB0169392	DDB0186921	44689.Q86KS0	44689.Q54LY2	0	0	0	0	0.538	0	0	0	0.538
DDB0169392	DDB0186794	44689.Q86KS0	44689.Q54MB6	0	0	0	0	0.538	0	0	0	0.538
DDB0169392	DDB0231350	44689.Q86KS0	44689.Q54NZ3	0	0	0	0	0.538	0	0	0	0.538
DDB0169392	DDB0185774	44689.Q86KS0	44689.Q54QB6	0	0	0	0	0.538	0	0	0	0.538
DDB0169392	DDB_G0278745	44689.Q86KS0	44689.Q54XU1	0	0	0	0	0.047	0	0	0.812	0.813
DDB0169392	DDB0205520	44689.Q86KS0	44689.Q54XX4	0	0	0	0	0.404	0	0	0	0.404
DDB0169392	DDB0203447	44689.Q86KS0	44689.Q54Z55	0	0	0	0	0.538	0	0	0	0.538
DDB0169392	DDB0202907	44689.Q86KS0	44689.Q55BK6	0	0	0	0	0.421	0	0	0	0.42
DDB0169392	DDB0189412	44689.Q86KS0	44689.Q55GL3	0	0	0	0	0.404	0	0	0	0.404
DDB0184173	DDB0191857	44689.Q54DU4	44689.Q54C54	0	0	0	0	0.538	0	0	0	0.538
DDB0184173	symA	44689.Q54DU4	44689.Q54CM5	0	0	0	0	0.493	0	0	0	0.493
DDB0184173	DDB0203209	44689.Q54DU4	44689.Q555D7	0	0	0	0	0.489	0	0	0	0.489
DDB0184173	DDB0186794	44689.Q54DU4	44689.Q54MB6	0	0	0	0	0.538	0	0	0	0.538
DDB0184173	DDB0205520	44689.Q54DU4	44689.Q54XX4	0	0	0	0	0.538	0	0	0	0.538
DDB0184173	DDB0231350	44689.Q54DU4	44689.Q54NZ3	0	0	0	0	0.538	0	0	0	0.538
DDB0184173	DDB0203447	44689.Q54DU4	44689.Q54Z55	0	0	0	0	0.538	0	0	0	0.538
DDB0184173	DDB0185774	44689.Q54DU4	44689.Q54QB6	0	0	0	0	0.538	0	0	0	0.538
DDB0184173	DDB0202907	44689.Q54DU4	44689.Q55BK6	0	0	0	0	0.538	0	0	0	0.538
DDB0184173	DDB0186921	44689.Q54DU4	44689.Q54LY2	0	0	0	0	0.538	0	0	0	0.538
DDB0185774	DDB0191857	44689.Q54QB6	44689.Q54C54	0	0	0	0	0.527	0	0	0	0.527
DDB0185774	symA	44689.Q54QB6	44689.Q54CM5	0	0	0	0	0.527	0	0	0	0.527
DDB0185774	DDB0186921	44689.Q54QB6	44689.Q54LY2	0	0	0	0	0.538	0	0	0	0.538
DDB0185774	DDB0186794	44689.Q54QB6	44689.Q54MB6	0	0	0	0	0.538	0	0	0	0.538
DDB0185774	DDB0231350	44689.Q54QB6	44689.Q54NZ3	0	0	0	0	0.538	0	0	0	0.538
DDB0185774	DDB0203447	44689.Q54QB6	44689.Q54Z55	0	0	0	0	0.489	0	0	0	0.489
DDB0186433	DDB_G0295797	44689.Q54NF4	44689.C7G076	0	0	0	0	0	0	0	0.7	0.7
DDB0186433	DDB_G0288489	44689.Q54NF4	44689.Q54IV8	0	0	0	0	0.047	0	0	0.7	0.701
DDB0186433	expl7	44689.Q54NF4	44689.Q54J35	0	0	0	0	0	0	0	0.445	0.445
DDB0186433	DDB_G0287091	44689.Q54NF4	44689.Q54KU8	0	0	0	0	0	0	0	0.45	0.45
DDB0186433	sigK	44689.Q54NF4	44689.Q6TMJ6	0	0	0	0	0	0	0	0.45	0.45
DDB0186433	DDB_G0276687	44689.Q54NF4	44689.Q551A4	0	0	0	0	0	0	0	0.641	0.641
DDB0186433	DDB0203635	44689.Q54NF4	44689.Q55AJ2	0	0	0	0	0.051	0	0	0.641	0.644
DDB0186433	TgrR1	44689.Q54NF4	44689.Q552Y5	0	0	0	0	0	0	0	0.644	0.644
DDB0186433	DDB0205742	44689.Q54NF4	44689.Q54WW2	0	0	0	0	0	0	0	0.7	0.7
DDB0186433	DDB_G0280217	44689.Q54NF4	44689.Q54VP3	0	0	0	0	0	0	0	0.7	0.7
DDB0186433	DDB_G0269904	44689.Q54NF4	44689.Q55CU1	0	0	0	0	0.047	0	0	0.7	0.701
DDB0186794	psvA	44689.Q54MB6	44689.P08798	0	0	0	0	0.051	0	0	0.701	0.704
DDB0186794	DDB0191857	44689.Q54MB6	44689.Q54C54	0	0	0	0	0.538	0	0	0	0.538
DDB0186794	symA	44689.Q54MB6	44689.Q54CM5	0	0	0	0	0.472	0	0	0.041	0.472
DDB0186794	DDB_G0287317	44689.Q54MB6	44689.Q54KJ1	0	0	0	0	0.047	0	0	0.401	0.404
DDB0186794	DDB0186921	44689.Q54MB6	44689.Q54LY2	0	0	0	0	0.538	0	0	0.042	0.538
DDB0186794	srfA	44689.Q54MB6	44689.Q54TY7	0	0	0	0	0	0	0	0.4	0.4
DDB0186794	DDB0203447	44689.Q54MB6	44689.Q54Z55	0	0	0	0	0.472	0	0	0.041	0.472
DDB0186794	DDB0202907	44689.Q54MB6	44689.Q55BK6	0	0	0	0	0.538	0	0	0	0.538
DDB0186794	DDB0205520	44689.Q54MB6	44689.Q54XX4	0	0	0	0	0.538	0	0	0	0.538
DDB0186794	DDB0231350	44689.Q54MB6	44689.Q54NZ3	0	0	0	0	0.538	0	0	0	0.538
DDB0186794	sigF	44689.Q54MB6	44689.Q6TMK2	0	0	0	0	0.065	0	0	0.707	0.714
DDB0186794	pspE	44689.Q54MB6	44689.Q9GP84	0	0	0	0	0.064	0	0	0.78	0.785
DDB0186921	DDB0191857	44689.Q54LY2	44689.Q54C54	0	0	0	0	0.497	0	0	0	0.497
DDB0186921	symA	44689.Q54LY2	44689.Q54CM5	0	0	0	0	0.468	0	0	0.072	0.485
DDB0186921	DDB0203447	44689.Q54LY2	44689.Q54Z55	0	0	0	0	0.451	0	0	0.072	0.468
DDB0186921	DDB0231350	44689.Q54LY2	44689.Q54NZ3	0	0	0	0	0.538	0	0	0	0.538
DDB0189412	symA	44689.Q55GL3	44689.Q54CM5	0	0	0	0	0.408	0	0	0	0.408
DDB0189412	DDB0219215	44689.Q55GL3	44689.Q54KK5	0	0	0	0	0.51	0	0	0	0.51
DDB0191857	DDB0203209	44689.Q54C54	44689.Q555D7	0	0	0	0	0.404	0	0	0	0.404
DDB0191857	DDB0203447	44689.Q54C54	44689.Q54Z55	0	0	0	0	0.425	0	0	0	0.424
DDB0191857	DDB0205520	44689.Q54C54	44689.Q54XX4	0	0	0	0	0.538	0	0	0	0.538
DDB0191857	DDB0231350	44689.Q54C54	44689.Q54NZ3	0	0	0	0	0.538	0	0	0	0.538
DDB0191857	DDB0202907	44689.Q54C54	44689.Q55BK6	0	0	0	0	0.538	0	0	0	0.538
DDB0201938	pspA	44689.Q55CH2	44689.P12729	0	0	0	0	0	0	0	0.444	0.444
DDB0201938	hssl33	44689.Q55CH2	44689.P15648	0	0	0	0	0.052	0	0	0.82	0.822
DDB0201938	DDB0215882	44689.Q55CH2	44689.Q54M00	0	0	0	0	0	0	0	0.827	0.827
DDB0201938	fnkD-1	44689.Q55CH2	44689.Q557D1	0	0	0	0	0	0	0	0.827	0.827
DDB0202907	DDB0231350	44689.Q55BK6	44689.Q54NZ3	0	0	0	0	0.506	0	0	0	0.506
DDB0202907	DDB0205520	44689.Q55BK6	44689.Q54XX4	0	0	0	0	0.538	0	0	0	0.538
DDB0203209	DDB0203447	44689.Q555D7	44689.Q54Z55	0	0	0	0	0.493	0	0	0	0.493
DDB0203447	symA	44689.Q54Z55	44689.Q54CM5	0	0	0.055	0.971	0.538	0	0.8	0	0.905
DDB0203447	DDB0231350	44689.Q54Z55	44689.Q54NZ3	0	0	0	0	0.535	0	0	0	0.535
DDB0203635	DDB_G0295797	44689.Q55AJ2	44689.C7G076	0	0	0	0	0	0	0	0.616	0.616
DDB0203635	DDB_G0288489	44689.Q55AJ2	44689.Q54IV8	0	0	0	0	0.08	0	0	0.619	0.634
DDB0203635	expl7	44689.Q55AJ2	44689.Q54J35	0	0	0	0	0.045	0.045	0	0.442	0.446
DDB0203635	DDB_G0287091	44689.Q55AJ2	44689.Q54KU8	0	0	0	0	0.052	0	0	0.45	0.456
DDB0203635	DDB_G0280217	44689.Q55AJ2	44689.Q54VP3	0	0	0	0	0.055	0	0	0.616	0.621
DDB0203635	DDB0205742	44689.Q55AJ2	44689.Q54WW2	0	0	0	0	0.049	0	0	0.613	0.616
DDB0203635	DDB0205520	44689.Q55AJ2	44689.Q54XX4	0	0	0	0	0.064	0	0	0.623	0.632
DDB0203635	DDB_G0276687	44689.Q55AJ2	44689.Q551A4	0	0	0	0	0.065	0	0	0.523	0.534
DDB0203635	TgrR1	44689.Q55AJ2	44689.Q552Y5	0	0	0	0	0	0	0	0.54	0.54
DDB0203635	sigK	44689.Q55AJ2	44689.Q6TMJ6	0	0	0	0	0.047	0	0	0.45	0.453
DDB0203635	DDB0217007	44689.Q55AJ2	44689.Q75JT6	0.06	0	0	0	0.056	0	0.095	0.535	0.577
DDB0203635	DDB_G0269904	44689.Q55AJ2	44689.Q55CU1	0	0	0	0	0.07	0	0	0.619	0.63
DDB0203635	DDB_G0276063	44689.Q55AJ2	44689.Q75JL9	0	0	0	0	0.052	0	0	0.648	0.652
DDB0204718	DDB_G0287091	44689.Q54UX1	44689.Q54KU8	0	0	0	0	0	0	0	0.79	0.79
DDB0204718	DG1062	44689.Q54UX1	44689.Q54LR0	0	0	0	0	0	0	0	0.722	0.722
DDB0204718	DDB_G0282429	44689.Q54UX1	44689.Q54SJ5	0	0	0	0	0	0.082	0	0.832	0.839
DDB0204718	DDB_G0270306	44689.Q54UX1	44689.Q55BY9	0	0	0	0	0	0	0	0.722	0.722
DDB0204718	abcG18	44689.Q54UX1	44689.Q8ST66	0	0	0	0	0	0	0	0.788	0.788
DDB0204718	DDB_G0271196	44689.Q54UX1	44689.Q55B72	0	0	0	0	0	0	0	0.854	0.854
DDB0205520	DDB0231350	44689.Q54XX4	44689.Q54NZ3	0	0	0	0	0.404	0	0	0	0.404
DDB0205520	DDB0217007	44689.Q54XX4	44689.Q75JT6	0	0	0	0	0	0	0	0.611	0.611
DDB0205520	TgrR1	44689.Q54XX4	44689.Q552Y5	0	0	0	0	0	0	0	0.629	0.629
DDB0205520	DDB_G0276687	44689.Q54XX4	44689.Q551A4	0	0	0	0	0.093	0	0	0.623	0.643
DDB0205520	cupB	44689.Q54XX4	44689.Q7Z203	0	0	0	0	0	0	0	0.71	0.71
DDB0205520	DDB_G0276063	44689.Q54XX4	44689.Q75JL9	0	0	0	0	0.065	0	0	0.704	0.711
DDB0205742	DDB_G0295797	44689.Q54WW2	44689.C7G076	0	0	0	0	0.074	0	0	0.7	0.71
DDB0205742	DDB_G0288489	44689.Q54WW2	44689.Q54IV8	0	0	0	0	0.051	0	0	0.7	0.703
DDB0205742	expl7	44689.Q54WW2	44689.Q54J35	0	0	0	0	0.082	0.138	0	0.444	0.521
DDB0205742	DDB_G0287091	44689.Q54WW2	44689.Q54KU8	0	0	0	0	0.077	0	0	0.546	0.563
DDB0205742	DDB_G0280217	44689.Q54WW2	44689.Q54VP3	0	0	0	0	0.065	0	0	0.7	0.707
DDB0205742	sigK	44689.Q54WW2	44689.Q6TMJ6	0	0	0	0	0.074	0	0	0.45	0.468
DDB0205742	TgrR1	44689.Q54WW2	44689.Q552Y5	0	0	0	0	0	0	0	0.621	0.621
DDB0205742	DDB_G0276687	44689.Q54WW2	44689.Q551A4	0	0	0	0	0.061	0	0	0.613	0.621
DDB0205742	DDB_G0269904	44689.Q54WW2	44689.Q55CU1	0	0	0	0	0.046	0	0	0.7	0.701
DDB0215882	pspA	44689.Q54M00	44689.P12729	0	0	0	0	0	0	0	0.444	0.444
DDB0215882	hssl33	44689.Q54M00	44689.P15648	0	0	0	0	0	0	0	0.82	0.82
DDB0215882	fnkD-1	44689.Q54M00	44689.Q557D1	0	0	0	0	0	0	0	0.827	0.827
DDB0217007	DDB_G0276687	44689.Q75JT6	44689.Q551A4	0	0	0	0	0	0	0	0.509	0.509
DDB0217007	TgrR1	44689.Q75JT6	44689.Q552Y5	0	0	0	0	0.07	0	0	0.45	0.466
DDB0217007	DDB_G0276063	44689.Q75JT6	44689.Q75JL9	0	0	0	0	0	0	0	0.641	0.641
DDB0219215	DDB0231350	44689.Q54KK5	44689.Q54NZ3	0	0	0	0	0.442	0	0	0	0.442
DDB0219215	DG1113	44689.Q54KK5	44689.Q54U88	0	0	0	0	0.538	0	0	0	0.538
DDB0231350	symA	44689.Q54NZ3	44689.Q54CM5	0	0	0	0	0.538	0	0	0	0.538
DDB0231350	DG1113	44689.Q54NZ3	44689.Q54U88	0	0	0	0	0.442	0	0	0	0.442
DDB_G0269904	DDB_G0295797	44689.Q55CU1	44689.C7G076	0	0	0	0	0	0	0	0.7	0.7
DDB_G0269904	DDB_G0288489	44689.Q55CU1	44689.Q54IV8	0	0	0	0	0.069	0	0	0.7	0.708
DDB_G0269904	expl7	44689.Q55CU1	44689.Q54J35	0	0	0	0	0	0	0	0.444	0.444
DDB_G0269904	DDB_G0287091	44689.Q55CU1	44689.Q54KU8	0	0	0	0	0.051	0	0	0.45	0.455
DDB_G0269904	DDB_G0280217	44689.Q55CU1	44689.Q54VP3	0	0	0	0	0.054	0	0	0.7	0.704
DDB_G0269904	DDB_G0276687	44689.Q55CU1	44689.Q551A4	0	0	0	0	0.053	0	0	0.619	0.623
DDB_G0269904	TgrR1	44689.Q55CU1	44689.Q552Y5	0	0	0	0	0	0	0	0.626	0.626
DDB_G0269904	sigK	44689.Q55CU1	44689.Q6TMJ6	0	0	0	0	0.045	0	0	0.45	0.452
DDB_G0270306	DDB_G0287091	44689.Q55BY9	44689.Q54KU8	0	0	0	0	0	0	0	0.446	0.446
DDB_G0270306	DDB_G0282429	44689.Q55BY9	44689.Q54SJ5	0	0	0	0	0	0	0	0.705	0.705
DDB_G0270306	DDB_G0271196	44689.Q55BY9	44689.Q55B72	0	0	0	0	0.052	0	0	0.722	0.725
DDB_G0270306	abcG18	44689.Q55BY9	44689.Q8ST66	0	0	0	0	0.05	0	0	0.445	0.45
DDB_G0271196	DDB_G0287091	44689.Q55B72	44689.Q54KU8	0	0	0	0	0.057	0	0	0.79	0.793
DDB_G0271196	DG1062	44689.Q55B72	44689.Q54LR0	0	0	0	0	0.065	0	0	0.722	0.728
DDB_G0271196	DDB_G0282429	44689.Q55B72	44689.Q54SJ5	0	0	0	0	0	0	0	0.832	0.832
DDB_G0271196	abcG18	44689.Q55B72	44689.Q8ST66	0	0	0	0	0.065	0	0	0.788	0.793
DDB_G0276063	DDB_G0276687	44689.Q75JL9	44689.Q551A4	0	0	0	0	0.065	0	0	0.648	0.656
DDB_G0276063	TgrR1	44689.Q75JL9	44689.Q552Y5	0	0	0	0	0	0	0	0.656	0.656
DDB_G0276687	DDB_G0295797	44689.Q551A4	44689.C7G076	0	0	0	0	0.051	0	0	0.616	0.62
DDB_G0276687	DDB_G0288489	44689.Q551A4	44689.Q54IV8	0	0	0	0	0.067	0	0	0.619	0.629
DDB_G0276687	expl7	44689.Q551A4	44689.Q54J35	0	0	0	0	0.052	0	0	0.442	0.448
DDB_G0276687	DDB_G0287091	44689.Q551A4	44689.Q54KU8	0	0	0	0	0.065	0	0	0.45	0.463
DDB_G0276687	DDB_G0280217	44689.Q551A4	44689.Q54VP3	0	0	0	0	0.065	0	0	0.616	0.625
DDB_G0276687	sigK	44689.Q551A4	44689.Q6TMJ6	0	0	0	0	0.052	0	0	0.45	0.456
DDB_G0276687	TgrR1	44689.Q551A4	44689.Q552Y5	0	0	0	0	0	0	0	0.54	0.54
DDB_G0280215	DDB_G0284619	44689.Q54VP4	44689.Q54PE1	0	0	0	0	0	0	0	0.707	0.707
DDB_G0280215	stkA	44689.Q54VP4	44689.Q550D5	0	0	0	0	0	0	0	0.447	0.447
DDB_G0280215	aqpA	44689.Q54VP4	44689.Q9U8P7	0	0	0	0	0.069	0	0	0.675	0.684
DDB_G0280215	sigF	44689.Q54VP4	44689.Q6TMK2	0	0	0	0	0.064	0	0	0.701	0.708
DDB_G0280217	DDB_G0295797	44689.Q54VP3	44689.C7G076	0	0	0	0	0.053	0	0	0.7	0.703
DDB_G0280217	DDB_G0288489	44689.Q54VP3	44689.Q54IV8	0	0	0	0	0.064	0	0	0.7	0.707
DDB_G0280217	expl7	44689.Q54VP3	44689.Q54J35	0	0	0	0	0.065	0	0	0.444	0.457
DDB_G0280217	DDB_G0287091	44689.Q54VP3	44689.Q54KU8	0	0	0	0	0.076	0	0	0.45	0.47
DDB_G0280217	sigK	44689.Q54VP3	44689.Q6TMJ6	0	0	0	0	0.065	0	0	0.45	0.463
DDB_G0280217	TgrR1	44689.Q54VP3	44689.Q552Y5	0	0	0	0	0	0	0	0.623	0.623
DDB_G0282429	DDB_G0287091	44689.Q54SJ5	44689.Q54KU8	0	0	0	0	0	0	0	0.784	0.784
DDB_G0282429	DG1062	44689.Q54SJ5	44689.Q54LR0	0	0	0	0	0	0	0	0.705	0.705
DDB_G0282429	abcG18	44689.Q54SJ5	44689.Q8ST66	0	0	0	0	0	0.067	0	0.782	0.787
DDB_G0284619	DDB_G0287317	44689.Q54PE1	44689.Q54KJ1	0	0	0	0	0	0	0	0.401	0.4
DDB_G0284619	stkA	44689.Q54PE1	44689.Q550D5	0	0	0	0	0	0	0	0.447	0.447
DDB_G0284619	aqpA	44689.Q54PE1	44689.Q9U8P7	0	0	0	0	0	0	0	0.677	0.677
DDB_G0284619	sigF	44689.Q54PE1	44689.Q6TMK2	0	0	0	0	0	0	0	0.702	0.702
DDB_G0287091	DDB_G0295797	44689.Q54KU8	44689.C7G076	0	0	0	0	0.065	0	0	0.45	0.463
DDB_G0287091	DDB_G0288489	44689.Q54KU8	44689.Q54IV8	0	0	0	0	0.053	0	0	0.45	0.456
DDB_G0287091	expl7	44689.Q54KU8	44689.Q54J35	0	0	0	0	0.074	0	0	0.441	0.46
DDB_G0287091	TgrR1	44689.Q54KU8	44689.Q552Y5	0	0	0	0	0	0	0	0.45	0.45
DDB_G0287091	DG1062	44689.Q54KU8	44689.Q54LR0	0	0	0	0	0.054	0	0	0.446	0.453
DDB_G0287091	sigK	44689.Q54KU8	44689.Q6TMJ6	0	0	0	0	0.074	0	0	0.45	0.468
DDB_G0287091	abcG18	44689.Q54KU8	44689.Q8ST66	0	0	0	0	0.074	0	0	0.45	0.468
DDB_G0287317	DDB_G0290419	44689.Q54KJ1	44689.Q54G41	0	0	0	0	0.065	0	0	0.401	0.415
DDB_G0287317	pspE	44689.Q54KJ1	44689.Q9GP84	0	0	0	0	0.053	0	0	0.401	0.408
DDB_G0288489	DDB_G0295797	44689.Q54IV8	44689.C7G076	0	0	0	0	0.042	0	0	0.7	0.7
DDB_G0288489	expl7	44689.Q54IV8	44689.Q54J35	0	0	0	0	0.049	0	0	0.444	0.448
DDB_G0288489	sigK	44689.Q54IV8	44689.Q6TMJ6	0	0	0	0	0.049	0	0	0.45	0.454
DDB_G0288489	TgrR1	44689.Q54IV8	44689.Q552Y5	0	0	0	0	0	0	0	0.626	0.626
DDB_G0290419	srfA	44689.Q54G41	44689.Q54TY7	0	0	0	0	0	0	0	0.401	0.4
DDB_G0290419	bzpF	44689.Q54G41	44689.Q54WN7	0	0	0	0	0.066	0	0	0.45	0.464
DDB_G0290419	sigF	44689.Q54G41	44689.Q6TMK2	0	0	0	0	0.05	0	0	0.705	0.707
DDB_G0291392	psvA	44689.Q54EQ7	44689.P08798	0	0	0	0	0.052	0	0	0.459	0.465
DDB_G0291392	stkA	44689.Q54EQ7	44689.Q550D5	0	0	0	0	0.046	0	0	0.408	0.411
DDB_G0291392	expl1	44689.Q54EQ7	44689.Q55G31	0	0	0	0	0	0	0	0.45	0.45
DDB_G0291392	abcG6	44689.Q54EQ7	44689.Q54TV1	0	0	0	0	0	0	0	0.45	0.45
DDB_G0291392	abcF2	44689.Q54EQ7	44689.Q8T6B7	0	0	0	0	0	0	0	0.45	0.45
DDB_G0291392	PgtB	44689.Q54EQ7	44689.Q54GL6	0	0	0	0	0.057	0	0	0.45	0.459
DDB_G0291392	expl3	44689.Q54EQ7	44689.Q7KWS2	0	0	0	0	0.064	0	0	0.45	0.463
DDB_G0291392	aqpA	44689.Q54EQ7	44689.Q9U8P7	0	0	0	0	0.065	0	0	0.459	0.472
DDB_G0291392	abcH2	44689.Q54EQ7	44689.Q8T664	0	0	0	0	0	0	0	0.509	0.509
DDB_G0291392	Gnt11	44689.Q54EQ7	44689.Q55DR5	0	0	0	0	0.051	0	0	0.642	0.645
DDB_G0295797	expl7	44689.C7G076	44689.Q54J35	0	0	0	0	0.077	0	0	0.444	0.464
DDB_G0295797	TgrR1	44689.C7G076	44689.Q552Y5	0	0	0	0	0	0	0	0.623	0.623
DG1062	abcG18	44689.Q54LR0	44689.Q8ST66	0	0	0	0	0.064	0	0	0.445	0.458
Gnt11	psvA	44689.Q55DR5	44689.P08798	0	0	0	0	0.044	0	0	0.459	0.461
Gnt11	PgtB	44689.Q55DR5	44689.Q54GL6	0	0	0	0	0.074	0	0	0.47	0.488
Gnt11	abcG6	44689.Q55DR5	44689.Q54TV1	0	0	0	0	0.051	0	0	0.45	0.455
Gnt11	stkA	44689.Q55DR5	44689.Q550D5	0	0	0	0	0.05	0	0	0.43	0.436
Gnt11	abcF2	44689.Q55DR5	44689.Q8T6B7	0	0	0	0	0.047	0	0	0.462	0.465
Gnt11	expl1	44689.Q55DR5	44689.Q55G31	0	0	0	0	0	0.096	0	0.45	0.481
Gnt11	expl3	44689.Q55DR5	44689.Q7KWS2	0	0	0	0	0	0.096	0	0.45	0.481
Gnt11	aqpA	44689.Q55DR5	44689.Q9U8P7	0	0	0	0	0.052	0	0	0.478	0.484
Gnt11	abcH2	44689.Q55DR5	44689.Q8T664	0	0	0	0	0	0.065	0	0.526	0.538
MrrA	ecmB	44689.Q86KL3	44689.P11976	0	0	0	0	0	0	0	0.704	0.704
MrrA	dimB	44689.Q86KL3	44689.Q54ER9	0	0	0	0	0	0	0	0.702	0.702
MrrA	mybZ	44689.Q86KL3	44689.Q54Q45	0	0	0	0	0	0	0	0.78	0.78
MrrA	MybE	44689.Q86KL3	44689.Q54T71	0	0	0	0	0	0	0	0.816	0.816
MrrA	ecmA	44689.Q86KL3	44689.Q54YG2	0	0	0	0	0	0	0	0.45	0.45
MybE	ecmB	44689.Q54T71	44689.P11976	0	0	0	0	0	0	0	0.725	0.725
MybE	dimB	44689.Q54T71	44689.Q54ER9	0	0	0	0	0	0.048	0	0.812	0.813
MybE	stlB	44689.Q54T71	44689.Q54FI3	0	0	0	0	0	0.05	0	0.544	0.548
MybE	expl7	44689.Q54T71	44689.Q54J35	0	0	0	0	0	0.081	0	0.404	0.428
MybE	mybZ	44689.Q54T71	44689.Q54Q45	0	0	0	0	0.05	0	0	0.45	0.455
MybE	srfA	44689.Q54T71	44689.Q54TY7	0	0	0	0	0.049	0.073	0	0.402	0.426
MybE	stkA	44689.Q54T71	44689.Q550D5	0	0	0	0	0.047	0.044	0	0.45	0.455
MybE	bzpF	44689.Q54T71	44689.Q54WN7	0	0	0	0	0	0.075	0	0.449	0.468
MybE	dmtA	44689.Q54T71	44689.Q8T638	0	0	0	0	0.049	0	0	0.7	0.702
MybE	ecmA	44689.Q54T71	44689.Q54YG2	0	0	0	0	0	0	0	0.771	0.771
PgtB	psvA	44689.Q54GL6	44689.P08798	0	0	0	0	0.05	0	0	0.45	0.455
PgtB	expl1	44689.Q54GL6	44689.Q55G31	0	0	0	0	0.043	0.061	0	0.442	0.454
PgtB	abcG6	44689.Q54GL6	44689.Q54TV1	0	0	0	0	0.044	0.048	0	0.449	0.455
PgtB	abcF2	44689.Q54GL6	44689.Q8T6B7	0	0	0	0	0	0	0	0.456	0.456
PgtB	expl3	44689.Q54GL6	44689.Q7KWS2	0	0	0	0	0.048	0.061	0	0.449	0.464
PgtB	stkA	44689.Q54GL6	44689.Q550D5	0	0	0	0	0	0	0	0.464	0.464
PgtB	abcH2	44689.Q54GL6	44689.Q8T664	0.054	0	0	0	0.058	0.048	0	0.471	0.491
PgtB	aqpA	44689.Q54GL6	44689.Q9U8P7	0	0	0	0	0.141	0	0	0.471	0.526
TgrR1	expl7	44689.Q552Y5	44689.Q54J35	0	0	0	0	0	0	0	0.442	0.442
TgrR1	sigK	44689.Q552Y5	44689.Q6TMJ6	0	0	0	0	0	0	0	0.45	0.45
abcF2	psvA	44689.Q8T6B7	44689.P08798	0	0	0	0	0	0	0	0.449	0.449
abcF2	abcG6	44689.Q8T6B7	44689.Q54TV1	0	0	0	0	0	0	0	0.462	0.462
abcF2	stkA	44689.Q8T6B7	44689.Q550D5	0	0	0	0	0.056	0	0	0.416	0.425
abcF2	expl1	44689.Q8T6B7	44689.Q55G31	0	0	0	0	0.043	0.125	0	0.428	0.479
abcF2	expl3	44689.Q8T6B7	44689.Q7KWS2	0	0	0	0	0	0.125	0	0.447	0.495
abcF2	abcH2	44689.Q8T6B7	44689.Q8T664	0.047	0	0	0	0.043	0.072	0	0.48	0.501
abcF2	aqpA	44689.Q8T6B7	44689.Q9U8P7	0.045	0	0	0	0	0	0	0.467	0.47
abcG6	psvA	44689.Q54TV1	44689.P08798	0	0	0	0	0	0	0	0.447	0.447
abcG6	expl1	44689.Q54TV1	44689.Q55G31	0	0	0	0	0	0.083	0	0.407	0.432
abcG6	aqpA	44689.Q54TV1	44689.Q9U8P7	0	0	0	0	0.047	0	0	0.447	0.451
abcG6	expl3	44689.Q54TV1	44689.Q7KWS2	0	0	0	0	0	0.083	0	0.445	0.469
abcH2	psvA	44689.Q8T664	44689.P08798	0	0	0	0	0.043	0	0	0.45	0.451
abcH2	stkA	44689.Q8T664	44689.Q550D5	0	0	0	0	0	0	0	0.433	0.433
abcH2	expl1	44689.Q8T664	44689.Q55G31	0	0	0	0	0	0.082	0	0.449	0.472
abcH2	expl3	44689.Q8T664	44689.Q7KWS2	0	0	0	0	0	0.082	0	0.45	0.473
abcH2	aqpA	44689.Q8T664	44689.Q9U8P7	0	0	0	0	0.046	0.075	0	0.471	0.492
aqpA	psvA	44689.Q9U8P7	44689.P08798	0	0	0	0	0.053	0	0	0.45	0.456
aqpA	stkA	44689.Q9U8P7	44689.Q550D5	0	0	0	0	0.045	0	0	0.432	0.434
aqpA	expl1	44689.Q9U8P7	44689.Q55G31	0	0	0	0	0.057	0.181	0	0.447	0.535
aqpA	sigF	44689.Q9U8P7	44689.Q6TMK2	0	0	0	0	0.053	0	0	0.471	0.478
aqpA	expl3	44689.Q9U8P7	44689.Q7KWS2	0	0	0	0	0.072	0.181	0	0.45	0.545
bzpD	tenA	44689.Q54Y73	44689.Q54LI9	0	0	0	0	0	0	0	0.449	0.449
bzpD	sigD	44689.Q54Y73	44689.Q6TU45	0	0	0	0	0	0	0	0.403	0.403
bzpD	prkA	44689.Q54Y73	44689.Q8T849	0	0	0	0	0	0	0	0.408	0.408
bzpD	tenB	44689.Q54Y73	44689.Q86HY9	0	0	0	0	0	0	0	0.447	0.447
bzpD	rnpA	44689.Q54Y73	44689.Q6TMI9	0	0	0	0	0.075	0	0	0.444	0.463
bzpD	bzpH	44689.Q54Y73	44689.Q86AF3	0	0	0	0	0.045	0.606	0	0.914	0.965
bzpF	expl7	44689.Q54WN7	44689.Q54J35	0	0	0	0	0.077	0.167	0	0.41	0.507
bzpF	tenA	44689.Q54WN7	44689.Q54LI9	0	0	0	0	0.05	0	0	0.586	0.589
bzpF	srfA	44689.Q54WN7	44689.Q54TY7	0	0	0	0	0	0	0	0.479	0.479
bzpF	prkA	44689.Q54WN7	44689.Q8T849	0	0	0	0	0.044	0	0	0.45	0.451
bzpF	rnpA	44689.Q54WN7	44689.Q6TMI9	0	0	0	0	0.047	0	0	0.45	0.453
bzpF	sigF	44689.Q54WN7	44689.Q6TMK2	0	0	0	0	0.052	0	0	0.45	0.456
bzpF	sigD	44689.Q54WN7	44689.Q6TU45	0	0	0	0	0.069	0	0	0.45	0.466
bzpF	sigK	44689.Q54WN7	44689.Q6TMJ6	0	0	0	0	0.08	0	0	0.45	0.472
bzpF	stkA	44689.Q54WN7	44689.Q550D5	0	0	0	0	0.047	0.085	0	0.479	0.506
bzpF	tenB	44689.Q54WN7	44689.Q86HY9	0	0	0	0	0.098	0	0	0.511	0.54
bzpF	bzpH	44689.Q54WN7	44689.Q86AF3	0	0	0	0	0.045	0.161	0	0.72	0.756
bzpH	tenA	44689.Q86AF3	44689.Q54LI9	0	0	0	0	0.049	0	0	0.449	0.453
bzpH	rnpA	44689.Q86AF3	44689.Q6TMI9	0	0	0	0	0	0	0	0.444	0.444
bzpH	sigD	44689.Q86AF3	44689.Q6TU45	0	0	0	0	0	0	0	0.403	0.403
bzpH	prkA	44689.Q86AF3	44689.Q8T849	0	0	0	0	0	0	0	0.408	0.408
bzpH	tenB	44689.Q86AF3	44689.Q86HY9	0	0	0	0	0	0	0	0.447	0.447
celB	staA	44689.P22698	44689.P08797	0	0	0	0	0	0	0	0.703	0.703
celB	gerA	44689.P22698	44689.P15519	0	0	0	0	0.047	0	0	0.707	0.708
celB	gerB	44689.P22698	44689.P15520	0	0	0	0	0.047	0	0	0.707	0.708
celB	gerC	44689.P22698	44689.P15521	0	0	0	0	0.049	0	0	0.701	0.703
cotB	ecmB	44689.P15269	44689.P11976	0	0	0	0	0	0	0	0.792	0.792
cotB	pspA	44689.P15269	44689.P12729	0	0	0	0	0.065	0	0	0.702	0.709
cotB	tenA	44689.P15269	44689.Q54LI9	0	0	0	0	0	0	0	0.403	0.403
cotB	tenB	44689.P15269	44689.Q86HY9	0	0	0	0	0.051	0	0	0.402	0.408
cotB	rnpA	44689.P15269	44689.Q6TMI9	0	0	0	0	0	0.083	0	0.4	0.426
cotB	dimB	44689.P15269	44689.Q54ER9	0	0	0	0	0	0.082	0	0.442	0.465
cotB	ecmA	44689.P15269	44689.Q54YG2	0	0	0	0	0.046	0.043	0	0.81	0.811
dhkF	grlC	44689.Q551X9	44689.Q54SH7	0	0	0	0	0.051	0	0	0.45	0.455
dhkF	dhkJ	44689.Q551X9	44689.Q54YZ9	0	0	0	0.584	0	0	0	0.461	0.461
dhkF	phg1c	44689.Q551X9	44689.Q7YTA6	0	0	0	0	0	0	0	0.45	0.45
dhkH	grlC	44689.Q54W36	44689.Q54SH7	0	0	0	0	0.058	0	0	0.45	0.459
dhkH	phg1c	44689.Q54W36	44689.Q7YTA6	0	0	0	0	0	0	0	0.586	0.586
dhkJ	grlC	44689.Q54YZ9	44689.Q54SH7	0	0	0	0	0	0	0	0.448	0.448
dhkJ	phg1c	44689.Q54YZ9	44689.Q7YTA6	0	0	0	0	0.043	0	0	0.45	0.451
dimB	ecmB	44689.Q54ER9	44689.P11976	0	0	0	0	0	0	0	0.78	0.78
dimB	mrfA	44689.Q54ER9	44689.Q54PT9	0	0	0	0	0	0	0	0.408	0.408
dimB	pspC	44689.Q54ER9	44689.Q55DD1	0	0	0	0	0	0	0	0.45	0.45
dimB	stlB	44689.Q54ER9	44689.Q54FI3	0	0	0	0	0	0	0	0.701	0.701
dimB	ecmA	44689.Q54ER9	44689.Q54YG2	0	0	0	0	0	0	0	0.78	0.78
dimB	dmtA	44689.Q54ER9	44689.Q8T638	0	0	0	0	0	0	0	0.806	0.806
dmtA	ecmB	44689.Q8T638	44689.P11976	0	0	0	0	0	0	0	0.585	0.585
dmtA	stlB	44689.Q8T638	44689.Q54FI3	0	0	0	0	0.045	0	0	0.814	0.814
dmtA	ecmA	44689.Q8T638	44689.Q54YG2	0	0	0	0	0.045	0	0	0.45	0.452
ecmA	pspA	44689.Q54YG2	44689.P12729	0	0	0	0	0	0	0	0.814	0.814
ecmA	stlB	44689.Q54YG2	44689.Q54FI3	0	0	0	0	0.05	0	0	0.445	0.45
ecmA	ecmC	44689.Q54YG2	44689.Q54LF5	0	0	0	0	0.056	0	0	0.704	0.708
ecmA	mrfA	44689.Q54YG2	44689.Q54PT9	0	0	0	0	0	0	0	0.703	0.703
ecmB	stlB	44689.P11976	44689.Q54FI3	0	0	0	0	0	0	0	0.409	0.408
ecmB	mrfA	44689.P11976	44689.Q54PT9	0	0	0	0	0	0	0	0.45	0.45
ecmB	ecmC	44689.P11976	44689.Q54LF5	0	0	0	0	0.043	0	0	0.701	0.701
ecmB	pspA	44689.P11976	44689.P12729	0	0	0	0	0	0	0	0.815	0.815
ecmC	ecmF	44689.Q54LF5	44689.Q54EX0	0	0	0	0	0.074	0	0	0.404	0.424
ecmC	mybZ	44689.Q54LF5	44689.Q54Q45	0	0	0	0	0	0	0	0.45	0.45
ecmF	expl9	44689.Q54EX0	44689.Q54C78	0	0	0	0	0.061	0	0	0.401	0.413
ecmF	expl8	44689.Q54EX0	44689.Q54C80	0	0	0	0	0.049	0	0	0.401	0.405
ecmF	expl5	44689.Q54EX0	44689.Q86AV4	0	0	0	0	0	0	0	0.401	0.4
ecmF	expl2	44689.Q54EX0	44689.Q54PA4	0	0	0	0	0	0	0	0.401	0.4
ecmF	expl6	44689.Q54EX0	44689.Q55G32	0	0	0	0	0.061	0	0	0.401	0.413
ecmF	expl1	44689.Q54EX0	44689.Q55G31	0	0	0	0	0	0	0	0.449	0.449
ecmF	expl3	44689.Q54EX0	44689.Q7KWS2	0	0	0	0	0.055	0	0	0.45	0.458
ecmF	expl7	44689.Q54EX0	44689.Q54J35	0	0	0	0	0.068	0	0	0.45	0.465
expl1	psvA	44689.Q55G31	44689.P08798	0	0	0	0	0.046	0.074	0	0.447	0.468
expl1	warA	44689.Q55G31	44689.Q54F46	0	0	0	0	0.057	0.172	0	0.447	0.53
expl1	rsc12	44689.Q55G31	44689.Q54Y53	0	0	0	0	0	0.087	0	0.701	0.715
expl3	psvA	44689.Q7KWS2	44689.P08798	0	0	0	0	0.053	0.074	0	0.45	0.476
expl3	expl8	44689.Q7KWS2	44689.Q54C80	0	0	0	0	0.051	0	0	0.78	0.782
expl3	stkA	44689.Q7KWS2	44689.Q550D5	0	0	0	0	0.052	0.118	0	0.401	0.455
expl7	warA	44689.Q54J35	44689.Q54F46	0	0	0	0	0.067	0.172	0	0.587	0.653
expl7	sigK	44689.Q54J35	44689.Q6TMJ6	0	0	0	0	0.078	0	0	0.406	0.428
expl7	stkA	44689.Q54J35	44689.Q550D5	0	0	0	0	0.046	0.118	0	0.426	0.475
expl7	sigF	44689.Q54J35	44689.Q6TMK2	0	0	0	0	0.051	0	0	0.481	0.486
expl7	rsc12	44689.Q54J35	44689.Q54Y53	0	0	0	0	0.05	0.087	0	0.508	0.535
fnkD-1	pspA	44689.Q557D1	44689.P12729	0	0	0	0	0	0	0	0.444	0.444
fnkD-1	hssl33	44689.Q557D1	44689.P15648	0	0	0	0	0	0	0	0.82	0.82
gerA	staA	44689.P15519	44689.P08797	0	0	0	0	0.065	0	0	0.704	0.711
gerB	staA	44689.P15520	44689.P08797	0	0	0	0	0.064	0	0	0.704	0.711
gerC	staA	44689.P15521	44689.P08797	0	0	0	0	0.065	0	0	0.7	0.707
grlC	phg1c	44689.Q54SH7	44689.Q7YTA6	0	0	0	0	0	0	0	0.45	0.45
hssl33	pspA	44689.P15648	44689.P12729	0	0	0	0	0.052	0	0	0.441	0.447
mrfA	pspA	44689.Q54PT9	44689.P12729	0	0	0	0	0	0	0	0.404	0.404
prkA	tenA	44689.Q8T849	44689.Q54LI9	0	0	0	0	0.065	0	0	0.782	0.787
prkA	rnpA	44689.Q8T849	44689.Q6TMI9	0	0	0	0	0.051	0	0	0.78	0.782
prkA	sigK	44689.Q8T849	44689.Q6TMJ6	0	0	0	0	0	0	0	0.59	0.59
prkA	sigD	44689.Q8T849	44689.Q6TU45	0	0	0	0	0	0	0	0.702	0.702
prkA	tenB	44689.Q8T849	44689.Q86HY9	0	0	0	0	0	0	0	0.78	0.78
pspA	pspC	44689.P12729	44689.Q55DD1	0	0	0	0	0	0	0	0.45	0.45
pspE	psvA	44689.Q9GP84	44689.P08798	0	0	0	0	0.055	0	0	0.701	0.705
pspE	srfA	44689.Q9GP84	44689.Q54TY7	0	0	0	0	0	0	0	0.4	0.4
pspE	sigF	44689.Q9GP84	44689.Q6TMK2	0	0	0	0	0.051	0	0	0.707	0.71
psvA	stkA	44689.P08798	44689.Q550D5	0	0	0	0	0	0.058	0	0.413	0.423
psvA	sigF	44689.P08798	44689.Q6TMK2	0	0	0	0	0	0	0	0.511	0.511
rnpA	tenA	44689.Q6TMI9	44689.Q54LI9	0	0	0	0	0.051	0	0	0.79	0.792
rnpA	srfA	44689.Q6TMI9	44689.Q54TY7	0	0	0	0	0	0	0	0.404	0.404
rnpA	sigK	44689.Q6TMI9	44689.Q6TMJ6	0	0	0	0	0	0	0	0.701	0.701
rnpA	sigD	44689.Q6TMI9	44689.Q6TU45	0	0	0	0	0.05	0	0	0.709	0.711
rnpA	tenB	44689.Q6TMI9	44689.Q86HY9	0	0	0	0	0.046	0	0	0.788	0.789
rsc12	warA	44689.Q54Y53	44689.Q54F46	0	0	0	0	0.043	0.083	0	0.78	0.79
sigD	tenA	44689.Q6TU45	44689.Q54LI9	0	0	0	0	0.06	0	0	0.78	0.784
sigD	srfA	44689.Q6TU45	44689.Q54TY7	0	0	0	0	0	0	0	0.45	0.45
sigD	stkA	44689.Q6TU45	44689.Q550D5	0	0	0	0	0	0	0	0.44	0.44
sigD	sigK	44689.Q6TU45	44689.Q6TMJ6	0	0	0	0	0.064	0	0	0.45	0.463
sigD	tenB	44689.Q6TU45	44689.Q86HY9	0	0	0	0	0.065	0	0	0.78	0.785
sigF	stkA	44689.Q6TMK2	44689.Q550D5	0	0	0	0	0	0	0	0.461	0.461
sigK	srfA	44689.Q6TMJ6	44689.Q54TY7	0	0	0	0	0	0	0	0.401	0.4
srfA	tenA	44689.Q54TY7	44689.Q54LI9	0	0	0	0	0	0	0	0.44	0.44
srfA	tenB	44689.Q54TY7	44689.Q86HY9	0	0	0	0	0	0	0	0.408	0.408
srfA	stkA	44689.Q54TY7	44689.Q550D5	0	0	0	0	0.052	0.18	0	0.478	0.559

## Sheet: Hydrolase result 
Local network cluster: Hydrolase activity, hydrolyzing O-glycosyl compounds
#node1	node2	string_id	node2_string_id	neighborhood_on_chromosome	gene_fusion	phylogenetic_cooccurrence	homology	coexpression	experimentally_determined_interaction	database_annotated	automated_textmining	combined_score
5NT	DDB0189292	44689.Q54KR8	44689.Q54F13	0	0	0	0	0.523	0	0	0	0.523
5NT	DDB0215251	44689.Q54KR8	44689.Q54UP2	0	0	0	0	0.417	0	0	0	0.416
5NT	DDB0168564	44689.Q54KR8	44689.Q86I87	0	0	0	0	0.421	0	0	0	0.42
5NT	DDB0215668	44689.Q54KR8	44689.Q54R76	0	0	0	0	0.51	0	0	0	0.51
5NT	DDB0167545	44689.Q54KR8	44689.Q86KC6	0	0	0	0	0.538	0	0	0	0.538
5NT	DDB0229902	44689.Q54KR8	44689.Q54MD5	0	0	0	0	0.538	0	0	0	0.538
AY044086_2	DDB0189292	44689.Q54VG7	44689.Q54F13	0	0	0	0	0.538	0	0	0	0.538
AY044086_2	DDB0219586	44689.Q54VG7	44689.Q54FT6	0	0	0	0	0.538	0	0	0	0.538
AY044086_2	DDB0219490	44689.Q54VG7	44689.Q54GY2	0	0	0	0	0.538	0	0	0	0.538
AY044086_2	DDB0186797	44689.Q54VG7	44689.Q54MB3	0	0	0	0	0.421	0	0	0	0.42
AY044086_2	DDB0186019	44689.Q54VG7	44689.Q54PM2	0	0	0	0	0.476	0	0	0	0.476
AY044086_2	DDB0205076	44689.Q54VG7	44689.Q54T55	0	0	0	0	0.538	0	0	0	0.538
AY044086_2	DDB0203290	44689.Q54VG7	44689.Q555U9	0	0	0	0	0.425	0	0	0	0.424
AY044086_2	DDB0168231	44689.Q54VG7	44689.Q7KWN1	0	0	0	0	0.451	0	0	0	0.451
AY044086_2	DDB0229930	44689.Q54VG7	44689.Q55DF8	0	0	0	0	0.455	0	0	0	0.455
AY044086_2	DDB0190147	44689.Q54VG7	44689.Q55ED7	0	0	0	0	0.518	0	0	0	0.518
AY044086_2	DDB0189913	44689.Q54VG7	44689.Q55F44	0	0	0	0	0.527	0	0	0	0.527
AY044086_2	DDB0229936	44689.Q54VG7	44689.Q86I18	0	0	0	0	0.538	0	0	0	0.538
Cmr	lagC3	44689.Q54WE1	44689.Q54CX9	0	0	0	0	0.413	0	0	0	0.412
Cmr	DDB0188531	44689.Q54WE1	44689.Q54H49	0	0	0	0	0.413	0	0	0	0.412
Cmr	DDB0186856	44689.Q54WE1	44689.Q54M50	0	0	0	0	0.408	0	0	0	0.408
Cmr	DDB0205300	44689.Q54WE1	44689.Q54SS2	0	0	0	0	0.489	0	0	0	0.489
Cmr	DDB0216681	44689.Q54WE1	44689.Q55DF2	0	0	0	0	0.463	0	0	0	0.463
Cmr	DDB0169514	44689.Q54WE1	44689.Q75JH0	0	0	0	0	0.51	0	0	0	0.51
Cmr	DDB0203699	44689.Q54WE1	44689.Q559Z7	0	0	0	0	0.538	0	0	0	0.538
Cmr	DDB0203653	44689.Q54WE1	44689.Q55AC0	0	0	0	0	0.538	0	0	0	0.538
Cmr	DDB0190290	44689.Q54WE1	44689.Q55DY4	0	0	0	0	0.538	0	0	0	0.538
CtrB	TPS6	44689.Q54W03	44689.Q54P86	0	0	0	0	0.476	0	0	0	0.476
CtrB	orfR1062	44689.Q54W03	44689.Q75JR4	0	0	0	0	0.425	0	0	0	0.424
DDB0167134	DDB0202478	44689.Q75K13	44689.Q553M8	0	0	0	0	0.463	0	0	0	0.463
DDB0167134	DDB0169464	44689.Q75K13	44689.Q75JL8	0	0	0	0	0.476	0	0	0	0.476
DDB0167545	ecmG	44689.Q86KC6	44689.Q54DJ4	0	0	0	0	0.451	0	0	0	0.451
DDB0167545	DDB0184126	44689.Q86KC6	44689.Q54DZ4	0	0	0	0	0.4	0	0	0	0.4
DDB0167545	DDB0188279	44689.Q86KC6	44689.Q54HY2	0	0	0	0	0.485	0	0	0	0.485
DDB0167545	DDB0187091	44689.Q86KC6	44689.Q54LE4	0	0	0	0	0.538	0	0	0	0.538
DDB0167545	DDB0186961	44689.Q86KC6	44689.Q54LU3	0	0	0	0	0.404	0	0	0	0.404
DDB0167545	DDB0229902	44689.Q86KC6	44689.Q54MD5	0	0	0	0	0.4	0	0	0	0.4
DDB0167545	DDB0218740	44689.Q86KC6	44689.Q54MV9	0	0	0	0	0.459	0	0	0	0.459
DDB0167545	DDB0215668	44689.Q86KC6	44689.Q54R76	0	0	0	0	0.538	0	0	0	0.538
DDB0167545	DDB0204294	44689.Q86KC6	44689.Q54T84	0	0	0	0	0.434	0	0	0	0.434
DDB0167545	DDB0215251	44689.Q86KC6	44689.Q54UP2	0	0	0	0	0.538	0	0	0	0.538
DDB0167545	DDB0216681	44689.Q86KC6	44689.Q55DF2	0	0	0	0	0.538	0	0	0	0.538
DDB0167545	DDB0229930	44689.Q86KC6	44689.Q55DF8	0	0	0	0	0.506	0	0	0	0.506
DDB0167801	DDB0217933	44689.Q86AU2	44689.Q550B8	0	0	0	0	0.531	0	0	0	0.531
DDB0167805	DDB0231420	44689.Q86KK4	44689.Q54DT7	0	0	0	0	0.535	0	0	0	0.535
DDB0167805	DDB0219444	44689.Q86KK4	44689.Q54HD7	0	0	0	0	0.538	0	0	0	0.538
DDB0167805	DDB0187804	44689.Q86KK4	44689.Q54JC3	0	0	0	0	0.527	0	0	0	0.527
DDB0167805	DDB0186797	44689.Q86KK4	44689.Q54MB3	0	0	0	0	0.4	0	0	0	0.4
DDB0167805	DDB0204369	44689.Q86KK4	44689.Q54YY0	0	0	0	0	0.472	0	0	0	0.472
DDB0167805	DDB0217933	44689.Q86KK4	44689.Q550B8	0	0	0	0	0.538	0	0	0	0.538
DDB0167805	DDB0190647	44689.Q86KK4	44689.Q55CV2	0	0	0	0	0.472	0	0	0	0.472
DDB0167960	DDB0205122	44689.Q556H7	44689.Q54T12	0	0	0	0	0.485	0	0	0	0.485
DDB0168231	DDB0189292	44689.Q7KWN1	44689.Q54F13	0	0	0	0	0.538	0	0	0	0.538
DDB0168231	DDB0219586	44689.Q7KWN1	44689.Q54FT6	0	0	0	0	0.538	0	0	0	0.538
DDB0168231	DDB0188936	44689.Q7KWN1	44689.Q54FY5	0	0	0	0	0.518	0	0	0	0.518
DDB0168231	DDB0186797	44689.Q7KWN1	44689.Q54MB3	0	0	0	0	0.493	0	0	0	0.493
DDB0168231	DDB0218564	44689.Q7KWN1	44689.Q54Q93	0	0	0	0.58	0.51	0	0	0	0.51
DDB0168231	DDB0218362	44689.Q7KWN1	44689.Q54SY4	0	0	0	0	0.455	0	0	0	0.455
DDB0168231	DDB0205076	44689.Q7KWN1	44689.Q54T55	0	0	0	0	0.538	0	0	0	0.538
DDB0168231	DDB0201815	44689.Q7KWN1	44689.Q55DF0	0	0	0	0	0.442	0	0	0	0.442
DDB0168231	DDB0229930	44689.Q7KWN1	44689.Q55DF8	0	0	0	0	0.493	0	0	0	0.493
DDB0168231	DDB0189913	44689.Q7KWN1	44689.Q55F44	0	0	0	0	0.538	0	0	0	0.538
DDB0168231	DDB0189895	44689.Q7KWN1	44689.Q55F57	0	0	0	0	0.408	0	0	0	0.408
DDB0168231	DDB0229936	44689.Q7KWN1	44689.Q86I18	0	0	0	0	0.51	0	0	0	0.51
DDB0168564	DDB0229902	44689.Q86I87	44689.Q54MD5	0	0	0	0	0.538	0	0	0	0.538
DDB0168564	DDB0190147	44689.Q86I87	44689.Q55ED7	0	0	0	0	0.408	0	0	0	0.408
DDB0169097	DDB0217933	44689.Q86K73	44689.Q550B8	0	0	0	0	0.497	0	0	0	0.497
DDB0169430	DDB0188667	44689.Q7KWS9	44689.Q54GR4	0	0	0	0	0.538	0	0	0	0.538
DDB0169430	DDB0187804	44689.Q7KWS9	44689.Q54JC3	0	0	0	0	0.538	0	0	0	0.538
DDB0169430	DDB0218362	44689.Q7KWS9	44689.Q54SY4	0	0	0	0	0.421	0	0	0	0.42
DDB0169430	DDB0203945	44689.Q7KWS9	44689.Q54UL7	0	0	0	0	0.497	0	0	0	0.497
DDB0169430	DDB0217933	44689.Q7KWS9	44689.Q550B8	0	0	0	0	0.538	0	0	0	0.538
DDB0169430	DDB0229930	44689.Q7KWS9	44689.Q55DF8	0	0	0	0	0.421	0	0	0	0.42
DDB0169430	DDB0190102	44689.Q7KWS9	44689.Q55EI4	0	0	0	0	0.538	0	0	0	0.538
DDB0169430	pcp	44689.Q7KWS9	44689.Q9GPM2	0	0	0	0	0.463	0	0	0	0.463
DDB0169430	DDB0229936	44689.Q7KWS9	44689.Q86I18	0	0	0	0	0.538	0	0	0	0.538
DDB0169464	tagB	44689.Q75JL8	44689.P54683	0	0	0	0	0.446	0	0.255	0	0.569
DDB0169464	DDB0192097	44689.Q75JL8	44689.Q54BD0	0	0	0	0	0.538	0	0	0	0.538
DDB0169464	DDB0184511	44689.Q75JL8	44689.Q54CW1	0	0	0	0	0.538	0.077	0	0	0.555
DDB0169464	DDB0183931	44689.Q75JL8	44689.Q54EI6	0	0	0	0	0.538	0	0	0	0.538
DDB0169464	DDB0219631	44689.Q75JL8	44689.Q54FB0	0	0	0	0	0.48	0	0	0	0.48
DDB0169464	DDB0188712	44689.Q75JL8	44689.Q54GL8	0	0	0	0	0.531	0	0	0	0.531
DDB0169464	DDB0188565	44689.Q75JL8	44689.Q54H16	0	0	0	0	0.538	0.051	0	0	0.542
DDB0169464	DDB0185381	44689.Q75JL8	44689.Q54RH7	0	0	0	0	0.493	0	0	0	0.493
DDB0169464	DDB0205122	44689.Q75JL8	44689.Q54T12	0	0	0	0	0.538	0	0	0	0.538
DDB0169464	DDB0204294	44689.Q75JL8	44689.Q54T84	0	0	0	0	0.057	0.198	0.265	0.056	0.405
DDB0169464	DDB0202478	44689.Q75JL8	44689.Q553M8	0	0	0	0	0.476	0	0	0	0.476
DDB0169464	DDB0203662	44689.Q75JL8	44689.Q55AA6	0	0	0	0	0.497	0.051	0	0	0.502
DDB0169464	DDB0190016	44689.Q75JL8	44689.Q55ET1	0	0	0	0	0.535	0	0	0	0.535
DDB0169514	DDB0205300	44689.Q75JH0	44689.Q54SS2	0	0	0	0	0.459	0	0	0	0.459
DDB0169514	DDB0203699	44689.Q75JH0	44689.Q559Z7	0	0	0	0	0.408	0	0	0	0.408
DDB0183918	DDB0231420	44689.Q54EK1	44689.Q54DT7	0	0	0	0	0.514	0	0	0	0.514
DDB0183918	DDB0217933	44689.Q54EK1	44689.Q550B8	0	0	0	0	0.4	0	0	0	0.4
DDB0183918	DDB0219444	44689.Q54EK1	44689.Q54HD7	0	0	0	0	0.438	0	0	0	0.438
DDB0183918	DDB0204369	44689.Q54EK1	44689.Q54YY0	0	0	0	0	0.527	0	0	0	0.527
DDB0183931	DDB0192097	44689.Q54EI6	44689.Q54BD0	0	0	0	0	0.523	0	0	0	0.523
DDB0183931	DDB0184511	44689.Q54EI6	44689.Q54CW1	0	0	0	0	0.438	0	0	0	0.438
DDB0183931	DDB0205122	44689.Q54EI6	44689.Q54T12	0	0	0	0	0.531	0	0	0	0.531
DDB0184084	DDB0190102	44689.Q54E39	44689.Q55EI4	0	0	0	0	0.413	0	0	0	0.412
DDB0184084	DDB0218362	44689.Q54E39	44689.Q54SY4	0	0	0	0	0.417	0	0	0	0.416
DDB0184084	Hlcs1	44689.Q54E39	44689.Q54IF5	0	0	0	0	0.442	0	0	0	0.442
DDB0184084	DDB0217933	44689.Q54E39	44689.Q550B8	0	0	0	0	0.463	0	0	0	0.463
DDB0184084	DDB0219444	44689.Q54E39	44689.Q54HD7	0	0	0	0	0.48	0	0	0	0.48
DDB0184126	lagC3	44689.Q54DZ4	44689.Q54CX9	0	0	0	0	0.4	0	0	0	0.4
DDB0184126	DDB0188968	44689.Q54DZ4	44689.Q54FV2	0	0	0	0	0.421	0	0	0	0.42
DDB0184126	TPS6	44689.Q54DZ4	44689.Q54P86	0	0	0	0	0.459	0	0	0	0.459
DDB0184126	DDB0215299	44689.Q54DZ4	44689.Q54XE4	0	0	0	0	0.527	0	0	0	0.527
DDB0184126	DDB0216681	44689.Q54DZ4	44689.Q55DF2	0	0	0	0	0.538	0	0	0	0.538
DDB0184126	DDB0205300	44689.Q54DZ4	44689.Q54SS2	0	0	0	0	0.538	0	0	0	0.538
DDB0184126	DDB0187091	44689.Q54DZ4	44689.Q54LE4	0	0	0	0	0.538	0	0	0	0.538
DDB0184207	tagB	44689.Q54DQ9	44689.P54683	0	0	0	0	0.538	0	0	0	0.538
DDB0184207	DDB0184511	44689.Q54DQ9	44689.Q54CW1	0	0	0	0	0.538	0	0	0	0.538
DDB0184207	DDB0206564	44689.Q54DQ9	44689.Q55A37	0	0	0	0	0.408	0	0	0	0.408
DDB0184207	DDB0219631	44689.Q54DQ9	44689.Q54FB0	0	0	0	0	0.421	0	0	0	0.42
DDB0184207	DDB0185381	44689.Q54DQ9	44689.Q54RH7	0	0	0	0	0.514	0	0	0	0.514
DDB0184207	DDB0188565	44689.Q54DQ9	44689.Q54H16	0	0	0	0	0.518	0	0	0	0.518
DDB0184207	DDB0188712	44689.Q54DQ9	44689.Q54GL8	0	0	0	0	0.523	0	0	0	0.523
DDB0184207	DDB0231292	44689.Q54DQ9	44689.Q55AE0	0	0	0	0	0.538	0	0	0	0.538
DDB0184207	DDB0190016	44689.Q54DQ9	44689.Q55ET1	0	0	0	0	0.538	0	0	0	0.538
DDB0184207	DDB0190290	44689.Q54DQ9	44689.Q55DY4	0	0	0	0	0.538	0	0	0	0.538
DDB0184207	DDB0205122	44689.Q54DQ9	44689.Q54T12	0	0	0	0	0.538	0	0	0	0.538
DDB0184207	DDB0203662	44689.Q54DQ9	44689.Q55AA6	0	0	0	0	0.538	0	0	0	0.538
DDB0184511	tagB	44689.Q54CW1	44689.P54683	0	0	0	0	0.438	0	0	0	0.438
DDB0184511	DDB0192097	44689.Q54CW1	44689.Q54BD0	0	0	0	0	0.538	0	0	0	0.538
DDB0184511	DDB0219631	44689.Q54CW1	44689.Q54FB0	0	0	0	0	0.468	0	0	0	0.468
DDB0184511	DDB0216862	44689.Q54CW1	44689.Q55AZ9	0	0	0	0	0.472	0	0	0	0.472
DDB0184511	DDB0190016	44689.Q54CW1	44689.Q55ET1	0	0	0	0	0.51	0	0	0	0.51
DDB0184511	DDB0188712	44689.Q54CW1	44689.Q54GL8	0	0	0	0	0.514	0	0	0	0.514
DDB0184511	DDB0185381	44689.Q54CW1	44689.Q54RH7	0	0	0	0	0.523	0	0	0	0.523
DDB0184511	DDB0205122	44689.Q54CW1	44689.Q54T12	0	0	0	0	0.538	0	0	0	0.538
DDB0184511	DDB0203662	44689.Q54CW1	44689.Q55AA6	0	0	0	0	0.538	0.2	0	0	0.614
DDB0184511	DDB0188565	44689.Q54CW1	44689.Q54H16	0	0	0	0	0.538	0.201	0	0.041	0.615
DDB0185381	tagB	44689.Q54RH7	44689.P54683	0	0	0	0	0.538	0	0	0	0.538
DDB0185381	DDB0192097	44689.Q54RH7	44689.Q54BD0	0	0	0	0	0.535	0	0	0	0.535
DDB0185381	DDB0219631	44689.Q54RH7	44689.Q54FB0	0	0	0	0	0.538	0.048	0	0	0.541
DDB0185381	DDB0188712	44689.Q54RH7	44689.Q54GL8	0	0	0	0	0.538	0	0	0	0.538
DDB0185381	DDB0188565	44689.Q54RH7	44689.Q54H16	0	0	0	0	0.538	0	0	0	0.538
DDB0185381	DDB0203662	44689.Q54RH7	44689.Q55AA6	0	0	0	0	0.538	0	0	0	0.538
DDB0185381	DDB0190016	44689.Q54RH7	44689.Q55ET1	0	0	0	0	0.538	0	0	0	0.538
DDB0185381	DDB0205122	44689.Q54RH7	44689.Q54T12	0	0	0	0	0.538	0	0	0	0.538
DDB0185790	DDB0215928	44689.Q54QA1	44689.Q54JT4	0	0	0	0	0.451	0.129	0	0	0.501
DDB0185790	DDB0190647	44689.Q54QA1	44689.Q55CV2	0	0	0	0	0.408	0	0	0	0.408
DDB0185790	DDB0190087	44689.Q54QA1	44689.Q55EK0	0	0	0	0	0.451	0.077	0	0	0.471
DDB0185916	celA	44689.Q54PX8	44689.P22699	0	0	0.07	0.94	0.064	0	0.9	0	0.905
DDB0185916	gluA	44689.Q54PX8	44689.Q23892	0	0	0	0	0.061	0.124	0.9	0	0.91
DDB0185916	DDB0188667	44689.Q54PX8	44689.Q54GR4	0	0.006	0.236	0	0.052	0.052	0.9	0.044	0.922
DDB0185916	DDB0186900	44689.Q54PX8	44689.Q54M04	0	0	0.067	0.946	0	0	0.9	0	0.902
DDB0185916	DDB0186797	44689.Q54PX8	44689.Q54MB3	0	0	0	0	0.049	0	0.9	0	0.9
DDB0185916	DDB0229902	44689.Q54PX8	44689.Q54MD5	0	0	0	0	0	0	0.9	0	0.9
DDB0185916	DDB0202855	44689.Q54PX8	44689.Q55BF6	0	0	0.059	0.963	0.056	0	0.9	0	0.903
DDB0185916	dcsA	44689.Q54PX8	44689.Q9U720	0	0	0	0	0	0.178	0.9	0	0.914
DDB0185916	DDB0202233	44689.Q54PX8	44689.Q55FE6	0	0	0	0	0.052	0.196	0.9	0.08	0.92
DDB0185916	DDB0230001	44689.Q54PX8	44689.Q55C74	0	0.041	0.271	0	0	0.127	0.9	0	0.93
DDB0185949	DDB0204183	44689.Q54PU4	44689.Q54SP0	0	0	0	0	0.404	0	0	0	0.404
DDB0186019	DDB0189292	44689.Q54PM2	44689.Q54F13	0	0	0	0	0.408	0	0	0	0.408
DDB0186019	DDB0189913	44689.Q54PM2	44689.Q55F44	0	0	0	0	0.514	0	0	0	0.514
DDB0186020	DDB0188239	44689.Q54PM1	44689.Q54I21	0	0	0	0	0.463	0.069	0	0	0.478
DDB0186211	DDB0192015	44689.Q54P35	44689.Q54BL3	0	0	0	0	0.538	0	0	0	0.538
DDB0186211	St15	44689.Q54P35	44689.Q54DJ1	0	0	0	0	0.417	0	0	0	0.416
DDB0186211	DDB0186961	44689.Q54P35	44689.Q54LU3	0	0	0	0	0.434	0	0	0	0.434
DDB0186211	TPS6	44689.Q54P35	44689.Q54P86	0	0	0	0	0.429	0	0	0	0.429
DDB0186211	DDB0231389	44689.Q54P35	44689.Q55FZ0	0	0	0	0	0.463	0	0	0	0.463
DDB0186211	DDB0229930	44689.Q54P35	44689.Q55DF8	0	0	0	0	0.51	0	0	0	0.51
DDB0186211	DDB0216681	44689.Q54P35	44689.Q55DF2	0	0	0	0	0.538	0	0	0	0.538
DDB0186643	DDB0231420	44689.Q54MU2	44689.Q54DT7	0	0	0	0	0.485	0	0	0	0.485
DDB0186643	DDB0219444	44689.Q54MU2	44689.Q54HD7	0	0	0	0	0.425	0	0	0	0.424
DDB0186643	DDB0187804	44689.Q54MU2	44689.Q54JC3	0	0	0	0	0.446	0	0	0	0.446
DDB0186643	DDB0190647	44689.Q54MU2	44689.Q55CV2	0	0	0	0	0.451	0	0	0	0.451
DDB0186643	DDB0204369	44689.Q54MU2	44689.Q54YY0	0	0	0	0	0.468	0	0	0	0.468
DDB0186727	TPS6	44689.Q54ML0	44689.Q54P86	0	0	0	0	0.425	0	0	0	0.424
DDB0186797	celA	44689.Q54MB3	44689.P22699	0	0	0	0.565	0	0	0.9	0	0.9
DDB0186797	gluA	44689.Q54MB3	44689.Q23892	0	0	0	0	0.052	0	0.9	0	0.901
DDB0186797	DDB0219586	44689.Q54MB3	44689.Q54FT6	0	0	0	0	0.425	0	0	0	0.424
DDB0186797	DDB0188936	44689.Q54MB3	44689.Q54FY5	0	0	0	0	0.518	0	0	0	0.518
DDB0186797	DDB0188667	44689.Q54MB3	44689.Q54GR4	0	0	0	0	0.538	0	0.9	0	0.951
DDB0186797	DDB0187804	44689.Q54MB3	44689.Q54JC3	0	0	0	0	0.408	0	0	0	0.408
DDB0186797	DDB0186900	44689.Q54MB3	44689.Q54M04	0	0	0	0	0	0	0.9	0	0.9
DDB0186797	DDB0204183	44689.Q54MB3	44689.Q54SP0	0	0	0	0	0.455	0	0	0	0.455
DDB0186797	DDB0190087	44689.Q54MB3	44689.Q55EK0	0	0	0	0	0.459	0	0	0	0.459
DDB0186797	DDB0218362	44689.Q54MB3	44689.Q54SY4	0	0	0	0	0.468	0	0	0	0.468
DDB0186797	DDB0205076	44689.Q54MB3	44689.Q54T55	0	0	0	0	0.51	0	0	0	0.51
DDB0186797	DDB0217933	44689.Q54MB3	44689.Q550B8	0	0	0	0	0.538	0	0	0	0.538
DDB0186797	DDB0202233	44689.Q54MB3	44689.Q55FE6	0	0	0	0	0	0	0.9	0	0.9
DDB0186797	DDB0202855	44689.Q54MB3	44689.Q55BF6	0	0	0	0	0	0	0.9	0	0.9
DDB0186797	dcsA	44689.Q54MB3	44689.Q9U720	0	0	0	0	0.052	0	0.9	0	0.901
DDB0186797	DDB0230001	44689.Q54MB3	44689.Q55C74	0	0	0	0	0.168	0	0.9	0	0.913
DDB0186797	DDB0229902	44689.Q54MB3	44689.Q54MD5	0	0	0.065	0.95	0.159	0	0.9	0	0.914
DDB0186900	celA	44689.Q54M04	44689.P22699	0	0	0.079	0.923	0.047	0	0.9	0	0.904
DDB0186900	gluA	44689.Q54M04	44689.Q23892	0	0	0	0	0	0.124	0.9	0	0.908
DDB0186900	DDB0188667	44689.Q54M04	44689.Q54GR4	0	0.005	0.231	0	0	0.052	0.9	0.044	0.92
DDB0186900	DDB0229902	44689.Q54M04	44689.Q54MD5	0	0	0	0	0	0	0.9	0	0.9
DDB0186900	DDB0202855	44689.Q54M04	44689.Q55BF6	0	0	0.072	0.936	0.049	0	0.9	0	0.904
DDB0186900	dcsA	44689.Q54M04	44689.Q9U720	0	0	0	0	0	0.178	0.9	0	0.914
DDB0186900	DDB0202233	44689.Q54M04	44689.Q55FE6	0	0	0	0	0.051	0.196	0.9	0.08	0.92
DDB0186900	DDB0230001	44689.Q54M04	44689.Q55C74	0	0.037	0.265	0	0	0.127	0.9	0	0.93
DDB0186961	DDB0192015	44689.Q54LU3	44689.Q54BL3	0	0	0	0	0.538	0	0	0	0.538
DDB0186961	St15	44689.Q54LU3	44689.Q54DJ1	0	0	0	0	0.502	0	0	0	0.502
DDB0186961	DDB0189292	44689.Q54LU3	44689.Q54F13	0	0	0	0	0.455	0	0	0	0.455
DDB0186961	DDB0188667	44689.Q54LU3	44689.Q54GR4	0	0	0	0	0.493	0	0	0	0.493
DDB0186961	DDB0188279	44689.Q54LU3	44689.Q54HY2	0	0	0	0	0.413	0	0	0	0.412
DDB0186961	DDB0187091	44689.Q54LU3	44689.Q54LE4	0	0	0	0	0.497	0	0	0	0.497
DDB0186961	DDB0215668	44689.Q54LU3	44689.Q54R76	0	0	0	0	0.417	0	0	0	0.416
DDB0186961	TPS6	44689.Q54LU3	44689.Q54P86	0	0	0	0	0.417	0	0	0	0.416
DDB0186961	DDB0216681	44689.Q54LU3	44689.Q55DF2	0	0	0	0	0.425	0	0	0	0.424
DDB0186961	DDB0218740	44689.Q54LU3	44689.Q54MV9	0	0	0	0	0.438	0	0	0	0.438
DDB0186961	DDB0190364	44689.Q54LU3	44689.Q55DQ7	0	0	0	0	0.48	0	0	0	0.48
DDB0186961	DDB0229902	44689.Q54LU3	44689.Q54MD5	0	0	0	0	0.485	0	0	0	0.485
DDB0186961	DDB0229936	44689.Q54LU3	44689.Q86I18	0	0	0	0	0.51	0	0	0	0.51
DDB0186961	DDB0229930	44689.Q54LU3	44689.Q55DF8	0	0	0	0	0.538	0	0	0	0.538
DDB0186961	DDB0189913	44689.Q54LU3	44689.Q55F44	0	0	0	0	0.538	0	0	0	0.538
DDB0186961	DDB0215251	44689.Q54LU3	44689.Q54UP2	0	0	0	0	0.538	0	0	0	0.538
DDB0186961	DDB0231389	44689.Q54LU3	44689.Q55FZ0	0	0	0	0	0.538	0.072	0	0	0.552
DDB0187091	DDB0192015	44689.Q54LE4	44689.Q54BL3	0	0	0	0	0.434	0	0	0	0.434
DDB0187091	ecmG	44689.Q54LE4	44689.Q54DJ4	0	0	0	0	0.538	0	0	0	0.538
DDB0187091	DDB0215299	44689.Q54LE4	44689.Q54XE4	0	0	0	0	0.455	0	0	0	0.455
DDB0187091	DDB0216681	44689.Q54LE4	44689.Q55DF2	0	0	0	0	0.523	0	0	0	0.523
DDB0187091	DDB0215668	44689.Q54LE4	44689.Q54R76	0	0	0	0	0.527	0	0	0	0.527
DDB0187091	DDB0229930	44689.Q54LE4	44689.Q55DF8	0	0	0	0	0.538	0	0	0	0.538
DDB0187091	DDB0189913	44689.Q54LE4	44689.Q55F44	0	0	0	0	0.538	0	0	0	0.538
DDB0187306	DDB0215965	44689.Q54KS0	44689.Q54J39	0	0	0	0	0.387	0	0.094	0	0.42
DDB0187306	DDB0215251	44689.Q54KS0	44689.Q54UP2	0	0	0	0	0.472	0	0	0	0.472
DDB0187524	DDB0215251	44689.Q54K72	44689.Q54UP2	0	0	0	0	0.429	0	0	0	0.429
DDB0187804	DDB0231420	44689.Q54JC3	44689.Q54DT7	0	0	0	0	0.434	0	0	0	0.434
DDB0187804	DDB0188667	44689.Q54JC3	44689.Q54GR4	0	0	0	0	0.538	0	0	0	0.538
DDB0187804	DDB0219444	44689.Q54JC3	44689.Q54HD7	0	0	0	0	0.446	0	0	0	0.446
DDB0187804	DDB0190647	44689.Q54JC3	44689.Q55CV2	0	0	0	0	0.485	0	0	0	0.485
DDB0187804	DDB0204369	44689.Q54JC3	44689.Q54YY0	0	0	0	0	0.485	0	0	0	0.485
DDB0187804	DDB0203945	44689.Q54JC3	44689.Q54UL7	0	0	0	0	0.514	0	0	0	0.514
DDB0187804	DDB0217933	44689.Q54JC3	44689.Q550B8	0	0	0	0	0.538	0	0	0	0.538
DDB0188230	tagB	44689.Q54I31	44689.P54683	0	0	0	0	0.538	0	0	0	0.538
DDB0188230	DDB0190016	44689.Q54I31	44689.Q55ET1	0	0	0	0	0.455	0	0	0	0.455
DDB0188279	DDB0231389	44689.Q54HY2	44689.Q55FZ0	0	0	0	0	0.404	0	0	0	0.404
DDB0188279	DDB0215251	44689.Q54HY2	44689.Q54UP2	0	0	0	0	0.451	0	0	0	0.451
DDB0188531	DDB0203699	44689.Q54H49	44689.Q559Z7	0	0	0	0	0.4	0	0	0	0.4
DDB0188531	DDB0203653	44689.Q54H49	44689.Q55AC0	0	0	0	0	0.538	0	0	0	0.538
DDB0188565	tagB	44689.Q54H16	44689.P54683	0	0	0	0	0.538	0.082	0	0	0.557
DDB0188565	DDB0192097	44689.Q54H16	44689.Q54BD0	0	0	0	0	0.538	0.066	0	0	0.55
DDB0188565	DDB0219631	44689.Q54H16	44689.Q54FB0	0	0	0	0	0.538	0.049	0	0	0.541
DDB0188565	DDB0188712	44689.Q54H16	44689.Q54GL8	0	0	0	0	0.455	0.178	0	0	0.532
DDB0188565	DDB0190016	44689.Q54H16	44689.Q55ET1	0	0	0	0	0.535	0	0	0	0.535
DDB0188565	DDB0205122	44689.Q54H16	44689.Q54T12	0	0	0	0	0.538	0	0	0	0.538
DDB0188565	DDB0203662	44689.Q54H16	44689.Q55AA6	0	0	0	0	0.538	0.164	0	0	0.597
DDB0188667	celA	44689.Q54GR4	44689.P22699	0	0.006	0.235	0	0	0.052	0.9	0.044	0.921
DDB0188667	gluA	44689.Q54GR4	44689.Q23892	0	0	0	0	0.054	0	0.9	0.074	0.904
DDB0188667	DDB0188936	44689.Q54GR4	44689.Q54FY5	0	0	0	0	0.421	0	0	0	0.42
DDB0188667	DDB0189895	44689.Q54GR4	44689.Q55F57	0	0	0	0	0.455	0	0	0	0.455
DDB0188667	DDB0189913	44689.Q54GR4	44689.Q55F44	0	0	0	0	0.493	0	0	0	0.493
DDB0188667	DDB0205076	44689.Q54GR4	44689.Q54T55	0	0	0	0	0.493	0	0	0	0.493
DDB0188667	DDB0203945	44689.Q54GR4	44689.Q54UL7	0	0	0	0	0.485	0	0	0.091	0.511
DDB0188667	DDB0229936	44689.Q54GR4	44689.Q86I18	0	0	0	0	0.538	0	0	0	0.538
DDB0188667	DDB0217933	44689.Q54GR4	44689.Q550B8	0	0	0	0	0.538	0	0	0	0.538
DDB0188667	DDB0229930	44689.Q54GR4	44689.Q55DF8	0	0	0	0	0.538	0	0	0	0.538
DDB0188667	dcsA	44689.Q54GR4	44689.Q9U720	0	0	0	0	0.05	0	0.9	0.044	0.901
DDB0188667	DDB0202233	44689.Q54GR4	44689.Q55FE6	0	0	0	0	0.044	0	0.9	0.107	0.907
DDB0188667	DDB0229902	44689.Q54GR4	44689.Q54MD5	0	0	0	0	0.165	0	0.9	0	0.912
DDB0188667	DDB0202855	44689.Q54GR4	44689.Q55BF6	0	0.016	0.236	0	0	0.052	0.9	0.044	0.921
DDB0188667	DDB0230001	44689.Q54GR4	44689.Q55C74	0	0	0.181	0.718	0.281	0	0.9	0	0.935
DDB0188712	tagB	44689.Q54GL8	44689.P54683	0	0	0	0	0.538	0	0	0	0.538
DDB0188712	DDB0192097	44689.Q54GL8	44689.Q54BD0	0	0	0	0	0.506	0.049	0	0	0.51
DDB0188712	DDB0219631	44689.Q54GL8	44689.Q54FB0	0	0	0	0	0.538	0	0	0	0.538
DDB0188712	DDB0190290	44689.Q54GL8	44689.Q55DY4	0	0	0	0	0.4	0	0	0	0.4
DDB0188712	DDB0205122	44689.Q54GL8	44689.Q54T12	0	0	0	0	0.538	0	0	0	0.538
DDB0188712	DDB0190016	44689.Q54GL8	44689.Q55ET1	0	0	0	0	0.538	0	0	0	0.538
DDB0188712	DDB0203662	44689.Q54GL8	44689.Q55AA6	0	0	0	0	0.538	0.134	0	0	0.582
DDB0188936	DDB0219586	44689.Q54FY5	44689.Q54FT6	0	0	0	0	0.438	0	0	0	0.438
DDB0188936	DDB0191052	44689.Q54FY5	44689.Q55BN6	0	0	0	0	0.413	0	0	0	0.412
DDB0188936	DDB0229930	44689.Q54FY5	44689.Q55DF8	0	0	0	0	0.413	0	0	0	0.412
DDB0188936	DDB0219490	44689.Q54FY5	44689.Q54GY2	0	0	0	0	0.446	0	0	0	0.446
DDB0188936	DDB0189895	44689.Q54FY5	44689.Q55F57	0	0	0	0	0.476	0	0	0	0.476
DDB0188936	DDB0218362	44689.Q54FY5	44689.Q54SY4	0	0	0	0	0.502	0	0	0	0.502
DDB0188936	DDB0189913	44689.Q54FY5	44689.Q55F44	0	0	0	0	0.538	0	0	0	0.538
DDB0188936	DDB0204183	44689.Q54FY5	44689.Q54SP0	0	0	0	0	0.538	0	0	0	0.538
DDB0188968	DDB0203699	44689.Q54FV2	44689.Q559Z7	0	0	0	0	0.531	0	0	0	0.531
DDB0188968	DDB0216681	44689.Q54FV2	44689.Q55DF2	0	0	0	0	0.538	0	0	0	0.538
DDB0189292	DDB0218564	44689.Q54F13	44689.Q54Q93	0	0	0	0	0.408	0	0	0	0.408
DDB0189292	DDB0218740	44689.Q54F13	44689.Q54MV9	0	0	0	0	0.408	0	0	0	0.408
DDB0189292	DDB0201815	44689.Q54F13	44689.Q55DF0	0	0	0	0	0.421	0	0	0	0.42
DDB0189292	DDB0219490	44689.Q54F13	44689.Q54GY2	0	0	0	0	0.429	0	0	0	0.429
DDB0189292	DDB0215668	44689.Q54F13	44689.Q54R76	0	0	0	0	0.451	0	0	0	0.451
DDB0189292	DDB0231389	44689.Q54F13	44689.Q55FZ0	0	0	0	0	0.502	0	0	0	0.502
DDB0189292	DDB0190364	44689.Q54F13	44689.Q55DQ7	0	0	0	0	0.531	0	0	0	0.531
DDB0189292	DDB0190147	44689.Q54F13	44689.Q55ED7	0	0	0	0	0.535	0	0	0	0.535
DDB0189292	DDB0205076	44689.Q54F13	44689.Q54T55	0	0	0	0	0.538	0	0	0	0.538
DDB0189292	DDB0219586	44689.Q54F13	44689.Q54FT6	0	0	0	0	0.538	0	0	0	0.538
DDB0189292	DDB0229902	44689.Q54F13	44689.Q54MD5	0	0	0	0	0.538	0	0	0	0.538
DDB0189292	DDB0203290	44689.Q54F13	44689.Q555U9	0	0	0	0	0.538	0	0	0	0.538
DDB0189292	DDB0229930	44689.Q54F13	44689.Q55DF8	0	0	0	0	0.538	0	0	0	0.538
DDB0189292	DDB0189913	44689.Q54F13	44689.Q55F44	0	0	0	0	0.538	0	0	0	0.538
DDB0189292	DDB0229936	44689.Q54F13	44689.Q86I18	0	0	0	0	0.538	0	0	0	0.538
DDB0189895	DDB0219267	44689.Q55F57	44689.Q54JY5	0	0	0	0	0.502	0	0	0	0.502
DDB0189895	DDB0204183	44689.Q55F57	44689.Q54SP0	0	0	0	0	0.468	0	0	0	0.468
DDB0189895	DDB0229930	44689.Q55F57	44689.Q55DF8	0	0	0	0	0.463	0	0	0	0.463
DDB0189895	DDB0190147	44689.Q55F57	44689.Q55ED7	0	0	0	0	0.468	0	0	0	0.468
DDB0189895	DDB0189913	44689.Q55F57	44689.Q55F44	0	0	0	0	0.538	0	0	0	0.538
DDB0189913	DDB0192015	44689.Q55F44	44689.Q54BL3	0	0	0	0	0.538	0	0	0	0.538
DDB0189913	DDB0219745	44689.Q55F44	44689.Q54D96	0	0	0	0	0.429	0	0	0	0.429
DDB0189913	DDB0219586	44689.Q55F44	44689.Q54FT6	0	0	0	0	0.518	0	0	0	0.518
DDB0189913	DDB0219490	44689.Q55F44	44689.Q54GY2	0	0	0	0	0.538	0	0	0	0.538
DDB0189913	DDB0219267	44689.Q55F44	44689.Q54JY5	0	0	0	0	0.472	0	0	0	0.472
DDB0189913	DDB0229902	44689.Q55F44	44689.Q54MD5	0	0	0	0	0.538	0	0	0	0.538
DDB0189913	DDB0215668	44689.Q55F44	44689.Q54R76	0	0	0	0	0.538	0	0	0	0.538
DDB0189913	DDB0205076	44689.Q55F44	44689.Q54T55	0	0	0	0	0.408	0	0	0	0.408
DDB0189913	DDB0203290	44689.Q55F44	44689.Q555U9	0	0	0	0	0.446	0	0	0	0.446
DDB0189913	DDB0230001	44689.Q55F44	44689.Q55C74	0	0	0	0	0.485	0	0	0	0.485
DDB0189913	DDB0229930	44689.Q55F44	44689.Q55DF8	0	0	0	0	0.538	0	0	0	0.538
DDB0189913	DDB0190364	44689.Q55F44	44689.Q55DQ7	0	0	0	0	0.476	0	0	0	0.476
DDB0189913	DDB0190147	44689.Q55F44	44689.Q55ED7	0	0	0	0	0.538	0	0	0	0.538
DDB0189913	DDB0231389	44689.Q55F44	44689.Q55FZ0	0	0	0	0	0.538	0	0	0	0.538
DDB0189913	DDB0229936	44689.Q55F44	44689.Q86I18	0	0	0	0	0.538	0	0	0	0.538
DDB0190016	tagB	44689.Q55ET1	44689.P54683	0	0	0	0	0.538	0	0	0	0.538
DDB0190016	DDB0192097	44689.Q55ET1	44689.Q54BD0	0	0	0	0	0.518	0	0	0	0.518
DDB0190016	DDB0219631	44689.Q55ET1	44689.Q54FB0	0	0	0	0	0.538	0	0	0	0.538
DDB0190016	DDB0205122	44689.Q55ET1	44689.Q54T12	0	0	0	0	0.538	0	0	0	0.538
DDB0190016	DDB0203662	44689.Q55ET1	44689.Q55AA6	0	0	0	0	0.539	0	0	0	0.539
DDB0190016	DDB0190290	44689.Q55ET1	44689.Q55DY4	0	0	0	0	0.463	0	0	0	0.463
DDB0190087	DDB0219444	44689.Q55EK0	44689.Q54HD7	0	0	0	0	0.538	0	0	0	0.538
DDB0190087	DDB0217933	44689.Q55EK0	44689.Q550B8	0	0	0	0	0.421	0	0	0	0.42
DDB0190087	DDB0190647	44689.Q55EK0	44689.Q55CV2	0	0	0	0	0.538	0	0	0	0.538
DDB0190087	pcp	44689.Q55EK0	44689.Q9GPM2	0	0	0	0	0.429	0	0	0	0.429
DDB0190102	Hlcs1	44689.Q55EI4	44689.Q54IF5	0.055	0	0	0	0.534	0	0	0	0.541
DDB0190102	DDB0218362	44689.Q55EI4	44689.Q54SY4	0	0	0	0	0.538	0	0	0	0.538
DDB0190102	DDB0217933	44689.Q55EI4	44689.Q550B8	0	0	0	0	0.538	0	0	0	0.538
DDB0190102	DDB0191052	44689.Q55EI4	44689.Q55BN6	0	0	0	0	0.523	0	0	0	0.523
DDB0190102	DDB0229930	44689.Q55EI4	44689.Q55DF8	0	0	0	0	0.538	0	0	0	0.538
DDB0190102	DDB0190364	44689.Q55EI4	44689.Q55DQ7	0	0	0	0	0.417	0	0	0	0.416
DDB0190102	pcp	44689.Q55EI4	44689.Q9GPM2	0	0	0	0	0.51	0	0	0	0.51
DDB0190102	DDB0229936	44689.Q55EI4	44689.Q86I18	0	0	0	0	0.538	0	0	0	0.538
DDB0190147	DDB0192015	44689.Q55ED7	44689.Q54BL3	0	0	0	0	0.4	0	0	0	0.4
DDB0190147	DDB0219490	44689.Q55ED7	44689.Q54GY2	0	0	0	0	0.451	0	0	0	0.451
DDB0190147	DDB0229902	44689.Q55ED7	44689.Q54MD5	0	0	0	0	0.538	0	0	0	0.538
DDB0190147	DDB0215668	44689.Q55ED7	44689.Q54R76	0	0	0	0	0.476	0	0	0	0.476
DDB0190147	DDB0230001	44689.Q55ED7	44689.Q55C74	0	0	0	0	0.408	0	0	0	0.408
DDB0190147	DDB0231389	44689.Q55ED7	44689.Q55FZ0	0	0	0	0	0.4	0	0	0	0.4
DDB0190290	tagB	44689.Q55DY4	44689.P54683	0	0	0	0	0.538	0	0	0	0.538
DDB0190290	DDB0215965	44689.Q55DY4	44689.Q54J39	0	0	0	0	0.538	0	0	0	0.538
DDB0190290	ecmD	44689.Q55DY4	44689.Q54LG5	0	0	0	0	0.523	0	0	0	0.523
DDB0190290	DDB0205882	44689.Q55DY4	44689.Q54W30	0	0	0	0	0.538	0	0	0	0.538
DDB0190290	DDB0203699	44689.Q55DY4	44689.Q559Z7	0	0	0	0	0.538	0	0	0	0.538
DDB0190290	DDB0203662	44689.Q55DY4	44689.Q55AA6	0	0	0	0	0.538	0	0	0	0.538
DDB0190290	DDB0190812	44689.Q55DY4	44689.Q55CD1	0	0	0	0	0.538	0	0	0	0.538
DDB0190364	DDB0217933	44689.Q55DQ7	44689.Q550B8	0	0	0	0	0.425	0	0	0	0.424
DDB0190364	DDB0229930	44689.Q55DQ7	44689.Q55DF8	0	0	0	0	0.538	0	0	0	0.538
DDB0190364	DDB0231389	44689.Q55DQ7	44689.Q55FZ0	0	0	0	0	0.51	0	0	0	0.51
DDB0190364	DDB0229936	44689.Q55DQ7	44689.Q86I18	0	0	0	0	0.538	0	0	0	0.538
DDB0190647	DDB0231420	44689.Q55CV2	44689.Q54DT7	0	0	0	0	0.408	0	0	0	0.408
DDB0190647	DDB0219444	44689.Q55CV2	44689.Q54HD7	0	0	0	0	0.538	0	0	0	0.538
DDB0190647	DDB0218131	44689.Q55CV2	44689.Q54XK4	0	0	0	0	0.434	0	0	0	0.434
DDB0190812	DDB0215965	44689.Q55CD1	44689.Q54J39	0	0	0	0	0.535	0	0	0	0.535
DDB0190812	ecmD	44689.Q55CD1	44689.Q54LG5	0	0	0	0	0.538	0	0	0	0.538
DDB0190812	TPS6	44689.Q55CD1	44689.Q54P86	0	0	0	0	0.463	0	0	0	0.463
DDB0190812	DDB0205882	44689.Q55CD1	44689.Q54W30	0	0	0	0	0.434	0	0	0	0.434
DDB0190812	DDB0203699	44689.Q55CD1	44689.Q559Z7	0	0	0	0	0.535	0	0	0	0.535
DDB0190812	orfR1062	44689.Q55CD1	44689.Q75JR4	0	0	0	0	0.413	0	0	0	0.412
DDB0190812	DDB0216681	44689.Q55CD1	44689.Q55DF2	0	0	0	0	0.538	0	0	0	0.538
DDB0190845	DDB0229930	44689.Q55C98	44689.Q55DF8	0	0	0	0	0.451	0	0	0	0.451
DDB0191052	DDB0231420	44689.Q55BN6	44689.Q54DT7	0	0	0	0	0.4	0	0	0	0.4
DDB0191052	DDB0219444	44689.Q55BN6	44689.Q54HD7	0	0	0	0	0.434	0	0	0	0.434
DDB0191052	Hlcs1	44689.Q55BN6	44689.Q54IF5	0	0	0	0	0.527	0	0	0	0.527
DDB0191052	DDB0218362	44689.Q55BN6	44689.Q54SY4	0	0	0	0	0.538	0	0	0	0.538
DDB0191052	DDB0217933	44689.Q55BN6	44689.Q550B8	0	0	0	0	0.538	0	0	0	0.538
DDB0191052	pcp	44689.Q55BN6	44689.Q9GPM2	0	0	0	0	0.459	0	0	0	0.459
DDB0191052	DDB0229936	44689.Q55BN6	44689.Q86I18	0	0	0	0	0.538	0	0	0	0.538
DDB0192015	St15	44689.Q54BL3	44689.Q54DJ1	0	0	0	0	0.438	0	0	0	0.438
DDB0192015	DDB0219745	44689.Q54BL3	44689.Q54D96	0	0	0	0	0.451	0	0	0	0.451
DDB0192015	DDB0230001	44689.Q54BL3	44689.Q55C74	0	0	0	0	0.476	0	0	0	0.476
DDB0192015	TPS6	44689.Q54BL3	44689.Q54P86	0	0	0	0	0.489	0	0	0	0.489
DDB0192015	DDB0216681	44689.Q54BL3	44689.Q55DF2	0	0	0	0	0.502	0	0	0	0.502
DDB0192015	DDB0231389	44689.Q54BL3	44689.Q55FZ0	0	0	0	0	0.538	0	0	0	0.538
DDB0192015	DDB0229930	44689.Q54BL3	44689.Q55DF8	0	0	0	0	0.538	0	0	0	0.538
DDB0192064	DDB0203945	44689.Q54BG1	44689.Q54UL7	0	0	0	0	0.538	0	0	0	0.538
DDB0192097	tagB	44689.Q54BD0	44689.P54683	0	0	0	0	0.523	0	0	0	0.523
DDB0192097	DDB0219631	44689.Q54BD0	44689.Q54FB0	0	0	0	0	0.502	0	0	0	0.502
DDB0192097	DDB0205122	44689.Q54BD0	44689.Q54T12	0	0	0	0	0.538	0	0	0	0.538
DDB0192097	DDB0203662	44689.Q54BD0	44689.Q55AA6	0	0	0	0	0.538	0.079	0	0	0.556
DDB0201815	DDB0219586	44689.Q55DF0	44689.Q54FT6	0	0	0	0	0.538	0	0	0	0.538
DDB0201815	DDB0218362	44689.Q55DF0	44689.Q54SY4	0	0	0	0	0.51	0	0	0	0.51
DDB0201815	DDB0205076	44689.Q55DF0	44689.Q54T55	0	0	0	0	0.442	0	0	0	0.442
DDB0202233	celA	44689.Q55FE6	44689.P22699	0	0	0	0	0.077	0.196	0.9	0.08	0.922
DDB0202233	gluA	44689.Q55FE6	44689.Q23892	0	0	0	0	0.05	0.146	0.9	0.098	0.917
DDB0202233	DDB0229902	44689.Q55FE6	44689.Q54MD5	0	0	0	0	0	0	0.9	0	0.9
DDB0202233	DDB0202855	44689.Q55FE6	44689.Q55BF6	0	0	0	0	0.078	0.196	0.9	0.08	0.922
DDB0202233	DDB0230001	44689.Q55FE6	44689.Q55C74	0	0	0	0	0.044	0.118	0.9	0	0.908
DDB0202233	dcsA	44689.Q55FE6	44689.Q9U720	0	0	0	0	0	0.173	0.9	0.041	0.913
DDB0202478	DG1098	44689.Q553M8	44689.Q54C50	0	0	0	0	0.446	0	0	0	0.446
DDB0202855	celA	44689.Q55BF6	44689.P22699	0	0	0.048	0.984	0.098	0	0.9	0	0.906
DDB0202855	gluA	44689.Q55BF6	44689.Q23892	0	0	0	0	0.051	0.124	0.9	0	0.909
DDB0202855	DDB0229902	44689.Q55BF6	44689.Q54MD5	0	0	0	0	0	0	0.9	0	0.9
DDB0202855	dcsA	44689.Q55BF6	44689.Q9U720	0	0	0	0	0	0.178	0.9	0	0.914
DDB0202855	DDB0230001	44689.Q55BF6	44689.Q55C74	0	0.105	0.269	0	0	0.127	0.9	0	0.935
DDB0203290	DDB0229902	44689.Q555U9	44689.Q54MD5	0	0	0	0	0.429	0	0	0	0.429
DDB0203290	DDB0229930	44689.Q555U9	44689.Q55DF8	0	0	0	0	0.446	0	0	0	0.446
DDB0203290	DDB0229936	44689.Q555U9	44689.Q86I18	0	0	0	0	0.463	0	0	0	0.463
DDB0203653	DDB0218847	44689.Q55AC0	44689.Q54LK3	0	0	0	0	0.421	0	0	0	0.42
DDB0203653	DDB0203699	44689.Q55AC0	44689.Q559Z7	0	0	0	0	0.4	0	0	0	0.4
DDB0203662	tagB	44689.Q55AA6	44689.P54683	0	0	0	0	0.538	0.074	0	0	0.553
DDB0203662	DDB0219631	44689.Q55AA6	44689.Q54FB0	0	0	0	0	0.538	0.072	0	0	0.552
DDB0203662	DDB0205122	44689.Q55AA6	44689.Q54T12	0	0	0	0	0.54	0	0	0	0.54
DDB0203699	DDB0218847	44689.Q559Z7	44689.Q54LK3	0	0	0	0	0.538	0	0	0	0.538
DDB0203699	DDB0205300	44689.Q559Z7	44689.Q54SS2	0	0	0	0	0.455	0	0	0	0.455
DDB0203699	DDB0216681	44689.Q559Z7	44689.Q55DF2	0	0	0	0	0.438	0	0	0	0.438
DDB0203945	DDB0217933	44689.Q54UL7	44689.Q550B8	0	0	0	0	0.48	0	0	0	0.48
DDB0204125	DDB0216681	44689.Q54U50	44689.Q55DF2	0	0	0	0	0.404	0	0	0	0.404
DDB0204183	DDB0231420	44689.Q54SP0	44689.Q54DT7	0	0	0	0	0.523	0	0	0	0.523
DDB0204294	DDB0218362	44689.Q54T84	44689.Q54SY4	0	0	0	0	0.4	0	0	0	0.4
DDB0204307	DDB0217807	44689.Q54Z35	44689.Q551L7	0	0	0.525	0	0	0.072	0	0	0.54
DDB0204369	DDB0231420	44689.Q54YY0	44689.Q54DT7	0	0	0	0	0.538	0	0	0	0.538
DDB0204369	DDB0218131	44689.Q54YY0	44689.Q54XK4	0	0	0	0	0.417	0	0	0	0.416
DDB0204369	DDB0217933	44689.Q54YY0	44689.Q550B8	0	0	0	0	0.429	0	0	0	0.429
DDB0205076	DDB0219586	44689.Q54T55	44689.Q54FT6	0	0	0	0	0.538	0	0	0	0.538
DDB0205076	DDB0218362	44689.Q54T55	44689.Q54SY4	0	0	0	0	0.408	0	0	0	0.408
DDB0205076	DDB0229930	44689.Q54T55	44689.Q55DF8	0	0	0	0	0.429	0	0	0	0.429
DDB0205076	DDB0217933	44689.Q54T55	44689.Q550B8	0	0	0	0	0.493	0	0	0	0.493
DDB0205076	DDB0229936	44689.Q54T55	44689.Q86I18	0	0	0	0	0.538	0	0	0	0.538
DDB0205122	tagB	44689.Q54T12	44689.P54683	0	0	0	0	0.538	0	0	0	0.538
DDB0205122	DDB0219631	44689.Q54T12	44689.Q54FB0	0	0	0	0	0.538	0.051	0	0	0.542
DDB0205300	DDB0216681	44689.Q54SS2	44689.Q55DF2	0	0	0	0	0.514	0	0	0	0.514
DDB0205882	DDB0215965	44689.Q54W30	44689.Q54J39	0	0	0	0	0.429	0	0	0	0.429
DDB0215251	St15	44689.Q54UP2	44689.Q54DJ1	0	0	0	0	0.4	0	0	0	0.4
DDB0215251	DDB0215965	44689.Q54UP2	44689.Q54J39	0	0	0	0	0.502	0	0	0	0.502
DDB0215251	ecmD	44689.Q54UP2	44689.Q54LG5	0	0	0	0	0.523	0	0	0	0.523
DDB0215251	DDB0218740	44689.Q54UP2	44689.Q54MV9	0	0	0	0	0.442	0	0	0	0.442
DDB0215251	DDB0215668	44689.Q54UP2	44689.Q54R76	0	0	0	0	0.485	0	0	0	0.485
DDB0215251	DDB0216681	44689.Q54UP2	44689.Q55DF2	0	0	0	0	0.538	0	0	0	0.538
DDB0215251	DDB0231389	44689.Q54UP2	44689.Q55FZ0	0	0	0	0	0.538	0	0	0	0.538
DDB0215299	DDB0215668	44689.Q54XE4	44689.Q54R76	0	0	0	0	0.538	0	0	0	0.538
DDB0215299	DDB0216681	44689.Q54XE4	44689.Q55DF2	0	0	0	0	0.489	0	0	0	0.489
DDB0215668	DDB0229902	44689.Q54R76	44689.Q54MD5	0	0	0	0	0.514	0	0	0	0.514
DDB0215668	DDB0216681	44689.Q54R76	44689.Q55DF2	0	0	0	0	0.523	0	0	0	0.523
DDB0215965	DDB0216681	44689.Q54J39	44689.Q55DF2	0	0	0	0	0.442	0	0	0	0.442
DDB0215965	ecmD	44689.Q54J39	44689.Q54LG5	0	0	0	0	0.538	0	0	0	0.538
DDB0216681	lagC3	44689.Q55DF2	44689.Q54CX9	0	0	0	0	0.538	0	0	0	0.538
DDB0216681	St15	44689.Q55DF2	44689.Q54DJ1	0	0	0	0	0.482	0	0	0	0.482
DDB0216681	ecmD	44689.Q55DF2	44689.Q54LG5	0	0	0	0	0.538	0	0	0	0.538
DDB0216681	DDB0229902	44689.Q55DF2	44689.Q54MD5	0	0	0	0	0.446	0	0	0	0.446
DDB0216681	TPS6	44689.Q55DF2	44689.Q54P86	0	0	0	0	0.531	0	0	0	0.531
DDB0216681	DDB0231389	44689.Q55DF2	44689.Q55FZ0	0	0	0	0	0.425	0	0	0	0.424
DDB0216681	orfR1062	44689.Q55DF2	44689.Q75JR4	0	0	0	0	0.527	0	0	0	0.527
DDB0217933	DDB0231420	44689.Q550B8	44689.Q54DT7	0	0	0	0	0.485	0	0	0	0.485
DDB0217933	DDB0219444	44689.Q550B8	44689.Q54HD7	0	0	0	0	0.538	0	0	0	0.538
DDB0217933	Hlcs1	44689.Q550B8	44689.Q54IF5	0	0	0	0	0.442	0	0	0	0.442
DDB0217933	DDB0218362	44689.Q550B8	44689.Q54SY4	0	0	0	0	0.538	0	0	0	0.538
DDB0217933	DDB0231389	44689.Q550B8	44689.Q55FZ0	0	0	0	0	0.438	0	0	0	0.438
DDB0217933	DDB0229930	44689.Q550B8	44689.Q55DF8	0	0	0	0	0.538	0	0	0	0.538
DDB0217933	pcp	44689.Q550B8	44689.Q9GPM2	0	0	0	0	0.538	0	0	0	0.538
DDB0217933	DDB0229936	44689.Q550B8	44689.Q86I18	0	0	0	0	0.538	0	0	0	0.538
DDB0218131	DDB0219444	44689.Q54XK4	44689.Q54HD7	0	0	0	0	0.404	0	0	0	0.404
DDB0218362	DDB0219586	44689.Q54SY4	44689.Q54FT6	0	0	0	0	0.538	0	0	0	0.538
DDB0218362	pcp	44689.Q54SY4	44689.Q9GPM2	0	0	0	0	0.459	0	0	0	0.459
DDB0218362	DDB0229930	44689.Q54SY4	44689.Q55DF8	0	0	0	0	0.463	0	0	0	0.463
DDB0218362	DDB0229936	44689.Q54SY4	44689.Q86I18	0	0	0	0	0.538	0	0	0	0.538
DDB0218564	DDB0219586	44689.Q54Q93	44689.Q54FT6	0	0	0	0	0.531	0	0	0	0.531
DDB0219267	DDB0229930	44689.Q54JY5	44689.Q55DF8	0	0	0	0	0.438	0	0	0	0.438
DDB0219444	DDB0231420	44689.Q54HD7	44689.Q54DT7	0	0	0	0	0.518	0	0	0	0.518
DDB0219444	pcp	44689.Q54HD7	44689.Q9GPM2	0	0	0	0	0.535	0	0	0	0.535
DDB0219586	DDB0229930	44689.Q54FT6	44689.Q55DF8	0	0	0	0	0.413	0	0	0	0.412
DDB0219586	DDB0229936	44689.Q54FT6	44689.Q86I18	0	0	0	0	0.476	0	0	0	0.476
DDB0219631	tagB	44689.Q54FB0	44689.P54683	0	0	0	0	0.538	0	0	0	0.538
DDB0219745	DDB0229936	44689.Q54D96	44689.Q86I18	0	0	0	0	0.404	0	0	0	0.404
DDB0219745	DDB0229930	44689.Q54D96	44689.Q55DF8	0	0	0	0	0.497	0	0	0	0.497
DDB0219745	DDB0231389	44689.Q54D96	44689.Q55FZ0	0	0	0	0	0.506	0	0	0	0.506
DDB0229902	celA	44689.Q54MD5	44689.P22699	0	0	0	0.56	0	0	0.9	0	0.9
DDB0229902	gluA	44689.Q54MD5	44689.Q23892	0	0	0	0	0	0	0.9	0	0.9
DDB0229902	DDB0230166	44689.Q54MD5	44689.Q54CM9	0	0	0	0	0.4	0	0	0	0.4
DDB0229902	DDB0229930	44689.Q54MD5	44689.Q55DF8	0	0	0	0	0.463	0	0	0	0.463
DDB0229902	DDB0231389	44689.Q54MD5	44689.Q55FZ0	0	0	0	0	0.538	0	0	0	0.538
DDB0229902	dcsA	44689.Q54MD5	44689.Q9U720	0	0	0	0	0	0	0.9	0	0.9
DDB0229902	DDB0230001	44689.Q54MD5	44689.Q55C74	0	0	0	0	0.319	0	0.9	0	0.928
DDB0229930	DDB0230001	44689.Q55DF8	44689.Q55C74	0	0	0	0	0.497	0	0	0	0.497
DDB0229930	DDB0229936	44689.Q55DF8	44689.Q86I18	0	0	0	0	0.538	0	0	0	0.538
DDB0229930	DDB0231389	44689.Q55DF8	44689.Q55FZ0	0	0	0	0	0.538	0	0	0	0.538
DDB0229936	Hlcs1	44689.Q86I18	44689.Q54IF5	0	0	0	0	0.506	0	0	0	0.506
DDB0229936	DDB0231389	44689.Q86I18	44689.Q55FZ0	0	0	0	0	0.538	0	0	0	0.538
DDB0230001	celA	44689.Q55C74	44689.P22699	0	0.042	0.268	0	0	0.127	0.9	0	0.93
DDB0230001	gluA	44689.Q55C74	44689.Q23892	0	0	0	0	0	0.073	0.9	0	0.903
DDB0230001	dcsA	44689.Q55C74	44689.Q9U720	0	0	0	0	0.057	0.151	0.9	0	0.912
DDB0231389	St15	44689.Q55FZ0	44689.Q54DJ1	0	0	0	0	0.538	0	0	0	0.538
Hlcs1	pcp	44689.Q54IF5	44689.Q9GPM2	0	0	0	0	0.429	0	0	0	0.429
St15	orfR1062	44689.Q54DJ1	44689.Q75JR4	0	0	0	0	0.459	0	0	0	0.459
St15	ecmD	44689.Q54DJ1	44689.Q54LG5	0	0	0	0	0.502	0	0	0	0.502
St15	TPS6	44689.Q54DJ1	44689.Q54P86	0	0	0	0	0.538	0	0	0	0.538
celA	gluA	44689.P22699	44689.Q23892	0	0	0	0	0.051	0.124	0.9	0	0.909
celA	dcsA	44689.P22699	44689.Q9U720	0	0	0	0	0	0.178	0.9	0	0.914
dcsA	tagB	44689.Q9U720	44689.P54683	0	0	0	0	0	0.074	0	0.401	0.421
