# Supplementary material for: The Proteome of Dictyostelium discoideum Across Its Entire Life Cycle Reveals Sharp Transitions Between Developmental Stages
Source: Proteomes. 2026 Jan 8;14(1):3. doi: 10.3390/proteomes14010003 (PMC12821622; doi:10.3390/proteomes14010003)
Supplement: Supplementary file 1 [file proteomes-14-00003-s001.zip › Supplementary spreadsheet S7_Continuous expression and Stable proteomes.xlsx]

## Sheet: Continuous expression proteome
DDB_GID refers to the Dictyostelium discoideum gene identifier.
MinC indicates MinProb imputation of missing abundance values.
Developmental stages are labeled as: vegetative (V), aggregation (A), mound (M), culmination (C), and fruiting body (F).
Biological duplicates are indicated by the suffix 1 and 2.
Accession	DDB_GID	Description	Protein_Names	Gene_Names	V1_MinC	V2_MinC	A1_MinC	A2_MinC	M1_MinC	M2_MinC	C1_MinC	C2_MinC	F1_MinC	F2_MinC
1B99	DDB_G0273805	E Chain E, PROTEIN (NUCLEOSIDE DIPHOSPHATE KINASE)	Nucleoside diphosphate kinase, cytosolic (NDK) (NDP kinase) (EC 2.7.4.6)	ndkC-1; ndkC-2	1094222386	9.38564e+08	3.52473e+08	3.45292e+08	3.04665e+08	3.72898e+08	3.02724e+08	2.34959e+08	1.60061e+08	1.36298e+08
1LVK	DDB_G0286355	A Chain A, MYOSIN	Myosin-2 heavy chain (Myosin II heavy chain)	mhcA	11440935749	14309309783	3494433315	2502120769	5847141285	6357331121	7191635736	7240880678	1402102334	2811692338
2FTW	DDB_G0269246	A Chain A, dihydropyrimidine amidohydrolase	Dihydropyrimidinase (DHP) (DHPase) (EC 3.5.2.2) (Dihydropyrimidine amidohydrolase) (Hydantoinase)	pyd2	1.77436e+07	3.4124e+07	1.66827e+07	1.48767e+07	1.03945e+06	1.03945e+06	6.62722e+06	8.77901e+06	2.26159e+06	3.12249e+06
2VM9	DDB_G0292552	A Chain A, Discoidin-2	Discoidin-2 (Discoidin II)	dscE	3.26241e+08	1.68088e+08	8.84161e+07	7.14378e+07	190804095	1.14049e+08	1.84886e+07	2.40527e+07	374855839	2.86302e+08
2W94	DDB_G0273919	A Chain A, DISCOIDIN-1 SUBUNIT A	Discoidin-1 subunit A (Discoidin-1 subunit alpha) (Discoidin I chain A)	dscA-1; dscA-2	3.0619e+07	8.17949e+06	3.74054e+06	4.81241e+06	2.5514e+07	2.22122e+07	820211	1.52125e+06	1.43989e+06	1.43989e+06
3ORF	DDB_G0272684	A Chain A, Dihydropteridine reductase	Dihydropteridine reductase (EC 1.5.1.34) (Quinoid dihydropteridine reductase)	qdpr	1.26208e+08	5.03997e+07	958943	958943	1.05876e+08	68953775	3.57461e+07	2.15929e+07	82098.3	371207
4AKR	DDB_G0267374	D Chain D, F-ACTIN-CAPPING PROTEIN SUBUNIT BETA	F-actin-capping protein subunit beta	acpA	5.01235e+07	2.97661e+07	1.93634e+07	1.12157e+07	3.7776e+07	2.25941e+07	3.37782e+06	6653064	1.46466e+06	1.46466e+06
8GQQ	DDB_G0280439	A Chain A, Cystatin-A2	Cystatin-A2	cpiB	1.05184e+07	6.27093e+06	2.11966e+07	1.41157e+07	1.78662e+07	2.06476e+07	4.0758e+07	5.67906e+07	2.25551e+06	572808
8GRV	DDB_G0281101	A Chain A, Putative D-lactate dehydrogenase	Putative D-lactate dehydrogenase (D-LDH) (EC 1.1.1.28)	ldhA	2.7824e+07	1.37651e+07	1.97119e+07	8.89672e+06	2.11388e+07	1.4997e+07	2.73453e+06	2661229	1.18539e+08	1.66054e+08
AAA08249.2	DDB_G0280533	V4 [Dictyostelium discoideum]	Vegetative-specific protein V4	lmcB	9.46395e+07	6.42562e+07	6.71165e+07	7.56519e+07	1.35416e+07	9.06162e+06	51433000	4.37706e+07	2859200	3.55791e+06
AAA16056.1	DDB_G0288677	crp [Dictyostelium discoideum]	Cyclin-dependent kinase 5 homolog (EC 2.7.11.22) (CDC2-like serine/threonine-protein kinase CRP) (Cell division protein kinase 5)	cdk5	1.95415e+07	2.4372e+07	2.2681e+07	2.40492e+07	3.97436e+07	5.80058e+07	8.39401e+07	6.1733e+07	1.79942e+07	2.77589e+07
AAA33169.1	DDB_G0277501	CABP1-related polypeptide [Dictyostelium discoideum]	cAMP-binding protein 2 (CABP-2) (CABP1-related protein p31/p34)	capB	7.5959e+07	1.20343e+08	4.53953e+07	4.36355e+07	6.57477e+07	56736997	9.76278e+07	1.23388e+08	9.04644e+07	7.27285e+07
AAA33176.1	DDB_G0272104	CAP34 protein [Dictyostelium discoideum]	F-actin-capping protein subunit alpha (Aginactin subunit alpha) (CAP34)	acpB	2.15905e+08	1.31086e+08	4.00136e+07	6.39808e+07	217294387	1.5643e+08	5.23703e+07	6.75159e+07	1.78509e+07	1.36734e+07
AAA33179.1	DDB_G0277221	clathrin heavy chain [Dictyostelium discoideum]	Clathrin heavy chain	chcA	1032375508	9.59959e+08	6.61806e+08	3.7209e+08	578987080	6.40672e+08	8.18292e+08	9.89219e+08	2.88585e+08	3.89245e+08
AAA33228.1	DDB_G0277859	myosin light chain [Dictyostelium discoideum]	Myosin, essential light chain (EMLC) (Myosin light chain alkali)	mlcE	5.28385e+08	2.75996e+08	603437959	9.02304e+08	5.81931e+08	5.33828e+08	6.71984e+08	6.8162e+08	668495	668495
AAA33229.1	DDB_G0289117	myosin I heavy chain [Dictyostelium discoideum]	Myosin IB heavy chain	myoB dmiB myoA DDB_G0289117	6.96738e+07	5.23988e+07	3.52172e+07	3.03987e+07	2.55345e+07	2.94692e+07	3.99624e+07	3.77525e+07	7.83635e+06	1.42816e+07
AAA33237.1	DDB_G0271848	porin [Dictyostelium discoideum]	Mitochondrial outer membrane protein porin (Voltage-dependent anion-selective channel protein) (VDAC)	porA	1048636492	3.09369e+08	8.89313e+07	1.44437e+08	8.73345e+07	4.3906e+07	5.62981e+07	1.23266e+08	3.19816e+06	1.1572e+07
AAA33244.1	DDB_G0293434	ras protein (DdrasG) [Dictyostelium discoideum]	Ras-like protein rasG (EC 3.6.5.2)	rasG	2.32521e+08	1.48831e+08	8.59415e+06	6.4153e+06	1.53078e+08	7.41384e+07	2.50025e+06	2.50025e+06	1.25432e+07	368975
AAA33259.1	DDB_G0294491	thioredoxin, partial [Dictyostelium discoideum]	Thioredoxin-2 (Trx-2)	trxB	2.56164e+08	1.61888e+08	2.44032e+06	2.61128e+06	8.45861e+06	2.38255e+06	1.57798e+06	617951	705879	705879
AAA33260.1	DDB_G0294489	thioredoxin [Dictyostelium discoideum]	Thioredoxin-3 (Trx-3)	trxC	7.63505e+08	5.46796e+08	703767153	7.18447e+08	1.87396e+07	1.10128e+07	7.29431e+06	11738010	1.09974e+06	3.86467e+06
AAA64993.1	DDB_G0273657	vacuolar ATPase subunit DVA41 [Dictyostelium discoideum]	V-type proton ATPase subunit d (V-ATPase subunit d) (DVA41) (V-ATPase 41 kDa accessory protein) (Vacuolar proton pump subunit d)	vatD-1; vatD-2	4.50623e+08	2.70328e+08	4.80481e+07	4.9282e+07	3.2858e+07	3.32169e+07	4.91625e+07	8.24147e+07	1.71537e+07	1.52222e+07
AAA65499.1	DDB_G0284473	H(+)-transporting ATPase [Dictyostelium discoideum]	V-type proton ATPase subunit C (V-ATPase subunit C) (Vacuolar proton pump subunit C)	vatC	2.84061e+08	1.69901e+08	6.3395e+07	4.15375e+07	6.75787e+07	5.88784e+07	2.4966e+07	4.88248e+07	774148	1.51691e+06
AAA66070.1	DDB_G0291231	myosin heavy chain kinase A [Dictyostelium discoideum]	Myosin heavy chain kinase A (MHCK-A) (EC 2.7.11.7)	mhkA	1.01226e+07	2.60511e+07	2.12177e+07	2.40476e+07	1.21079e+07	1.67365e+07	2.50555e+07	2.65412e+07	6.4522e+06	6.4522e+06
AAA67888.1	DDB_G0269230	glycoprotein FP21 [Dictyostelium discoideum]	SCF ubiquitin ligase complex protein SKP1a (Glycoprotein FP21 isoform A) [Cleaved into: SCF ubiquitin ligase complex protein SKP1a(4-162); SCF ubiquitin ligase complex protein SKP1a(6-162)]	fpaA	482672	2.32524e+07	87163061	5.2176e+07	9.13636e+06	2.31263e+07	4.57794e+07	26026419	2.92799e+07	8.65541e+06
AAA69917.1	DDB_G0267400	heat shock cognate protein [Dictyostelium discoideum]	Heat shock cognate 90 kDa protein	hspD	4896424110	4505204997	3240893563	3268800340	1958178973	1900111878	2247815893	1891348247	1381017643	1392051202
AAA70100.1	DDB_G0275045	G beta like protein [Dictyostelium discoideum]	Small ribosomal subunit protein RACK1 (Guanine nucleotide-binding protein subunit beta-like protein)	gpbB	483846094	166854062	4.0558e+07	189986894	277850346	1.42997e+08	5.68725e+07	8.24893e+07	1470018024	1723804237
AAA70102.1	DDB_G0276457	40S ribosomal protein S24 [Dictyostelium discoideum]	Small ribosomal subunit protein uS8 (40S ribosomal protein S15a) (Ribosomal protein S24)	rps15a	1.55512e+08	5.34834e+07	5.43913e+06	1.58634e+07	1.75064e+07	1.22101e+07	1.49885e+06	5.06562e+06	1.38702e+06	1.38702e+06
AAA75489.1	DDB_G0277855	fimbrin [Dictyostelium discoideum]	Fimbrin	fimA	7.53356e+08	1078210051	469640697	1050617460	4.03044e+08	4.56965e+08	4.4573e+08	4.70103e+08	1.17474e+08	1.92233e+08
AAA77667.1	DDB_G0294052	NADH:ubiquinone oxidoreductase 80 kDa subunit (mitochondrion) [Dictyostelium discoideum]	NADH-ubiquinone oxidoreductase 75 kDa subunit (EC 7.1.1.2) (Complex I-75kD) (CI-75kD)	nad11	1.32394e+08	2.39168e+08	7.81323e+07	4.99068e+07	3.63248e+07	3.48214e+07	5.27041e+07	7.19154e+07	4.38085e+07	8.0258e+07
AAA92018.1	DDB_G0272815	CP5 [Dictyostelium discoideum]	Cysteine proteinase 5 (EC 3.4.22.-)	cprE	1.29052e+07	7.2878e+06	5.6292e+06	6.85921e+06	1.34395e+07	5924282	2.11447e+06	2.11447e+06	2425637	6.58029e+06
AAA93483.2	DDB_G0285319	histone H1 [Dictyostelium discoideum]	Histone H1	H1	1.51163e+06	728208	1.77475e+06	1.25447e+06	7.94025e+06	3.35098e+06	527673	6.66277e+06	2.78516e+06	2.78516e+06
AAB03506.1	DDB_G0282363	PrtC [Dictyostelium discoideum]	Proteasome subunit alpha type-1 (Proteasome subunit C2)	psmA1	2.89672e+07	1.50284e+07	7.92258e+06	1.27013e+07	2.4581e+07	1.90781e+07	8.56823e+06	7.04235e+06	415023258	2.08922e+08
AAB03665.1	DDB_G0282361	PrlA, partial [Dictyostelium discoideum]	proliferation associated protein	prlA	2.81784e+08	2.57763e+08	9.3366e+08	8.56664e+08	3.67737e+08	2.99129e+08	1.41823e+08	108252683	8.95987e+06	7.65788e+06
AAB03668.1	DDB_G0269168	PepA [Dictyostelium discoideum]	Vacuolar protein sorting-associated protein 26	vps26	1.05576e+08	8.08192e+07	6.08036e+07	5.80846e+07	8.69882e+07	8.32192e+07	7.29683e+07	105874719	8.97804e+07	6.82766e+07
AAB03669.1	DDB_G0289391	PkiA [Dictyostelium discoideum]	Protein pkiA (Protein DD-1)	pkiA	5.26647e+08	8.5901e+07	1.21302e+08	8.44679e+07	1425997589	1480406208	1297209266	1653871368	6.29618e+06	7.35791e+06
AAB03670.1	DDB_G0283601	phosphoprotein phosphatase A [Dictyostelium discoideum]	PhosphoProtein Phosphatase	pppA	1.90501e+08	2.25598e+08	2.22212e+08	186216586	1.18461e+08	1.24823e+08	1.54694e+08	2.07132e+08	1.46837e+08	1.51209e+08
AAB03672.1	DDB_G0288875	ndufv1 [Dictyostelium discoideum]	NADH dehydrogenase [ubiquinone] flavoprotein 1, mitochondrial (EC 7.1.1.2) (Complex I-51kD) (CI-51kD) (NADH-ubiquinone oxidoreductase 51 kDa subunit)	ndufv1	1.27626e+08	1.64559e+08	5.82233e+07	8.22539e+07	1.24287e+08	1.19211e+08	115924708	1.37253e+08	100313944	1.21709e+08
AAB04942.1	DDB_G0267380	P52D [Dictyostelium discoideum]	Acetylornithine deacetylase (EC 3.5.1.16) (N-acetylornithinase) (AO) (Acetylornithinase) (NAO)	argE	3631099171	3743234524	2273526170	2280930122	1542301122	1589384265	1673573603	1525383230	1530746421	1122496421
AAB05588.1	DDB_G0278733	WD40 repeat protein 2 [Dictyostelium discoideum]	Actin-interacting protein 1 (DAip1) (WD repeat-containing protein 2 homolog)	aip1	7.69931e+08	6.64285e+08	4.02627e+08	4.58465e+08	4.90192e+08	4.8952e+08	4.61335e+08	4.05917e+08	2.40809e+08	3.14136e+08
AAB06760.1	DDB_G0269106	carbonic anhydrase [Dictyostelium discoideum]	Carbonic anhydrase (EC 4.2.1.1) (Carbonate dehydratase)	cahA	6.22234e+07	5.07668e+07	3.85252e+07	3.68873e+07	5.03547e+07	6.50537e+07	1.1817e+07	1.28924e+07	4.24335e+06	6.6862e+06
AAB09713.1	DDB_G0288769	cyclase associated protein [Dictyostelium discoideum]	Adenylyl cyclase-associated protein (CAP)	cap	1838561986	2254943073	2155817689	1943610247	1173668162	1293677505	1488049050	1391093494	8.73229e+08	8.94579e+08
AAB17277.1	DDB_G0288181	chaperonin 60 [Dictyostelium discoideum]	60 kDa heat shock protein, mitochondrial (60 kDa chaperonin) (Chaperonin 60) (CPN60) (Heat shock protein 60) (HSP-60) (Hsp60)	hspA	1622150960	2435252215	5.58201e+08	557362213	3.06631e+08	2.65462e+08	7.25218e+08	8.59575e+08	1018644768	8.35589e+08
AAB19231.1	DDB_G0287587	The knockout of this gene causes small aggregate formation in Dictyostelium; Method: conceptual translation supplied by author [Dictyostelium discoideum]	Small aggregate formation protein	smlA	2.27589e+08	208457377	1.15158e+08	1.18054e+08	5.18737e+07	3.71296e+07	2.82271e+07	3.89964e+07	1.79065e+06	4.31929e+06
AAB39262.1	DDB_G0287585	RasGAP1 [Dictyostelium discoideum]	Ras GTPase-activating-like protein rgaA	rgaA	1123517708	1367192334	7.76004e+08	7.30414e+08	6.36866e+08	6.70256e+08	7.04456e+08	7.81305e+08	2.5981e+08	3.82608e+08
AAB57823.1	DDB_G0272566	sks1 multidrug resistance protein homolog [Dictyostelium discoideum]	26S proteasome non-ATPase regulatory subunit 14 (EC 3.4.19.-) (26S proteasome regulatory subunit RPN11) (Sks1 multidrug resistance protein homolog)	psmD14	3.68803e+08	4.31576e+08	2.11431e+07	1.18323e+07	1.8482e+08	2.32777e+08	2.45816e+08	2.06602e+08	4.46231e+08	263975718
AAB65393.1	DDB_G0285251	unknown [Dictyostelium discoideum]	Anamorsin homolog (Fe-S cluster assembly protein DRE2 homolog)	rsc43	3.71636e+07	3.58554e+07	34731420	3.6015e+07	2.82839e+07	31418144	2.53809e+07	3.01007e+07	1.69543e+07	2.51854e+07
AAB66554.1	DDB_G0279191	vacuolin B [Dictyostelium discoideum]	Vacuolin-B	vacB	3.15189e+07	3.72326e+07	1.29639e+07	1.39646e+07	1.55877e+07	1.35461e+07	2.20232e+07	2.40381e+07	1.99326e+07	3.52179e+07
AAB70845.1	DDB_G0282357	PksB [Dictyostelium discoideum]	PksB (Short-chain dehydrogenase/reductase family protein)	pksB	8.19139e+07	7.42404e+07	31103007	4.43613e+07	4.15729e+07	3.17174e+07	5.78415e+07	5.61343e+07	2.9063e+07	4.14426e+07
AAB71415.1	DDB_G0275619	protein phosphatase type 1-like catalytic subunit [Dictyostelium discoideum]	Serine/threonine-protein phosphatase PP1 (EC 3.1.3.16) (DdPP1c)	pppB	1.54197e+07	1.54197e+07	1.35559e+08	131039794	1.05311e+07	7.08826e+06	9.91509e+07	1.04764e+08	4.20141e+07	7.41127e+07
AAB86685.1	DDB_G0276141	protein disulfide isomerase [Dictyostelium discoideum]	Protein disulfide-isomerase 1 (PDI1) (EC 5.3.4.1)	pdi1	4.21105e+08	1.8463e+08	8.65228e+07	9.89974e+07	1.48143e+08	1.1805e+08	8.29797e+07	2.05926e+08	2168733240	1689486510
AAB87719.1	DDB_G0283539	calreticulin [Dictyostelium discoideum]	Calreticulin	crtA	2107255929	2151719809	6.52358e+08	7.85945e+08	6.09819e+08	7.32638e+08	1153862954	1347714624	1384251392	1251219002
AAB88390.1	DDB_G0273615	cytosolic glycoprotein FP21 [Dictyostelium discoideum]	SCF ubiquitin ligase complex protein SKP1b (Glycoprotein FP21 isoform B) [Cleaved into: SCF ubiquitin ligase complex protein SKP1b(4-162); SCF ubiquitin ligase complex protein SKP1b(6-162)]	fpaB-1; fpaB-2	493787	3.97281e+06	82756337	5.85125e+07	1.21551e+07	1.95226e+07	3.50761e+07	2.12718e+07	23801302	1.23118e+07
AAC05729.1	DDB_G0279415	LIM domain protein [Dictyostelium discoideum]	LIM domain-containing protein E (DdLim)	limE	3.91371e+08	1.73638e+08	1.00729e+08	1.14149e+08	2.65626e+07	8.26396e+06	4.7675e+06	1.1228e+07	1.3344e+06	1.3344e+06
AAC15972.1	DDB_G0284181	kinase responsive to stress 1-like kinase [Dictyostelium discoideum]	Serine/threonine-protein kinase 4 homolog A (EC 2.7.11.1) (Kinase responsive to stress A) (STE20-like kinase krsA)	krsA	7.68901e+07	1.05884e+08	5.41443e+06	1.53821e+07	1.46725e+07	1.62386e+07	1.16737e+07	1.76992e+07	4.33513e+06	4.33513e+06
AAC35553.1	DDB_G0277399	cytosolic regulator pianissimo [Dictyostelium discoideum]	Protein pianissimo A (Developmental gene 1117 protein) (Protein pianissimo) (Target of rapamycin complex 2 subunit piaA) (TORC2 subunit piaA)	piaA	1.23509e+07	8.39845e+06	3.7287e+06	798754	1.81117e+06	1.83627e+06	4.07451e+06	4.34082e+06	364242	364242
AAC36743.1	DDB_G0274595	catalase [Dictyostelium discoideum]	Catalase-A (EC 1.11.1.6)	catA	1276813992	1561819674	5.03125e+08	5.63183e+08	4.30343e+08	3.90691e+08	5.92321e+08	6.18328e+08	6.47126e+08	7.05447e+08
AAC37344.1	DDB_G0269196	beta tubulin [Dictyostelium discoideum]	Tubulin beta chain (Beta-tubulin)	tubB	2232397196	2192722128	1834651654	1845624369	6.70914e+08	7.75811e+08	1719008749	1625890699	1487434641	1464094212
AAC37383.1	DDB_G0286553	RabB [Dictyostelium discoideum]	Ras-related protein Rab-21 (Ras-related protein RabB)	rab21	4.78127e+07	1.99663e+07	1.41115e+06	2.11634e+06	1.2218e+08	1.12829e+08	8.81767e+07	7.83129e+07	124411	124411
AAC37391.1	DDB_G0277869	2004273A Rac1A protein	Rho-related protein rac1A	rac1A	6.90952e+06	4.16256e+06	4.3053e+06	3.77198e+06	2.3991e+07	1.6975e+07	5.843e+06	9075354	1.43485e+06	2.64518e+06
AAC47024.1	DDB_G0277701	class II apurinic/apyrimidinic(AP)-endonuclease [Dictyostelium discoideum]	DNA-(apurinic or apyrimidinic site) endonuclease (EC 3.1.-.-) (Class II apurinic/apyrimidinic(AP)-endonuclease)	apeA	4.90453e+06	6.08738e+06	1.12707e+07	2.93118e+06	4.64073e+06	4.12642e+06	1.02941e+07	9.20898e+06	9.0603e+06	6.76721e+06
AAC47482.1	DDB_G0279187	cysteine proteinase [Dictyostelium discoideum]	Cysteine proteinase 7 (EC 3.4.22.-) (Proteinase 1)	cprG	6.103e+06	7.67787e+06	1.97664e+08	231806020	2.20381e+08	212757203	4.6489e+07	8.75608e+07	3.07612e+07	3.48279e+07
AAC48226.1	DDB_G0276153	N-ethylmaleimide-sensitive fusion protein [Dictyostelium discoideum]	Vesicle-fusing ATPase (EC 3.6.4.6) (N-ethylmaleimide-sensitive factor A) (NEM-sensitive fusion protein A) (Vesicular-fusion protein nfsA)	nsfA	6.09758e+07	7.15009e+07	3.60201e+07	4.80199e+07	7.31401e+07	6.14009e+07	9.38748e+07	9.29157e+07	1.13613e+08	5.56832e+07
AAC48334.1	DDB_G0267368	Gag [Dictyostelium discoideum]	Gag	gag	926942	6.54174e+06	4.29952e+06	4.29952e+06	433497	847382	1.61643e+07	1.70163e+07	921137	921137
AAC61850.1	DDB_G0282923	RDEA [Dictyostelium discoideum]	Phosphorelay intermediate protein rdeA (Hpt domain-containing protein rdeA) (Rapid development protein A)	rdeA	5.218e+06	4.53646e+06	7.09733e+06	12783038	3.71723e+06	4438529	5.42935e+06	4.76992e+06	15760278	1.2008e+07
AAC71068.1	DDB_G0291239	UbpA [Dictyostelium discoideum]	Ubiquitin carboxyl-terminal hydrolase A (EC 3.4.19.12) (Deubiquitinating enzyme A) (Ubiquitin thioesterase A) (Ubiquitin-specific-processing protease A)	ubpA	4.05881e+07	7.69091e+07	5.11823e+07	3.81568e+07	2.5274e+07	3.48713e+07	4.68065e+07	4.97901e+07	5.82965e+07	4.21882e+07
AAC72887.1	DDB_G0280037	heat shock protein Ddj1 [Dictyostelium discoideum]	Heat shock protein Ddj1	Ddj1	2.50095e+08	1.98167e+08	4.06339e+07	9.38011e+07	5.70354e+07	5.73898e+07	7.31609e+07	6.76651e+07	7.14721e+07	4.89371e+07
AAC99776.1	DDB_G0272106	actin related protein 2 [Dictyostelium discoideum]	Actin-related protein 2 (Actin-like protein 2) (Actin-related protein B)	arpB	2.55424e+08	1.49368e+08	7.25012e+07	6.37352e+07	2.44066e+08	1.9715e+08	1.19148e+08	1.27407e+08	1.09478e+07	1.09478e+07
AAC99780.1	DDB_G0269102	p20-Arc [Dictyostelium discoideum]	Actin-related protein 2/3 complex subunit 4 (Arp2/3 complex 20 kDa subunit) (p20-ARC)	arcD	1.29477e+08	1.19292e+08	4.16922e+07	4.8277e+07	5.2906e+07	5.73389e+07	3.28471e+07	50383135	6.68124e+06	9.31963e+06
AAD00774.1	DDB_G0291125	gelsolin-related protein GRP125 [Dictyostelium discoideum]	Gelsolin-related protein of 125 kDa (GRP125)	gnrA	1.79135e+06	2.59547e+06	2.39812e+06	6.38818e+06	1.01321e+07	1.07708e+07	1.8784e+07	1.66263e+07	899632	3.761e+06
AAD01192.1	DDB_G0273737	casein kinase 1 [Dictyostelium discoideum]	Casein kinase I (CK1) (DdCK1) (EC 2.7.11.1)	cak1-1; cak1-2	2.24502e+07	2.05743e+07	2.37003e+07	3.39357e+07	1.19844e+07	1.1364e+07	3.48607e+07	21990076	1.12297e+07	1.3095e+07
AAD04813.1	DDB_G0272825	40S ribosomal protein S4 [Dictyostelium discoideum]	Small ribosomal subunit protein eS4 (40S ribosomal protein S4)	rps4	2.76513e+08	9.09808e+07	1.08117e+08	1.139e+08	2.25304e+08	1.31456e+08	4.07445e+07	9.20633e+07	6.17547e+07	3.16732e+06
AAD23450.1	DDB_G0283603	small GTPase rabE [Dictyostelium discoideum]	Ras-related protein Rab-32A	rab32A	1.88533e+07	9.99904e+06	1.03047e+06	5.37339e+06	1.23998e+07	8.44147e+06	1.67412e+06	3192866	8.09466e+06	1.75824e+06
AAD29083.1	DDB_G0285253	SCAR1 [Dictyostelium discoideum]	Protein SCAR (Suppressor of cAMP receptor)	scrA	8.09553e+07	9.69979e+07	3.04528e+07	2.89439e+07	2.54133e+07	2.97208e+07	6.68415e+07	3.53756e+07	2.4678e+06	4.14234e+07
AAD34028.1	DDB_G0277879	UDP-glucose pyrophosphorylase 2 [Dictyostelium discoideum]	UTP--glucose-1-phosphate uridylyltransferase 2 (EC 2.7.7.9) (UDP-glucose pyrophosphorylase 2) (UDPGP 2) (UGPase 2)	ugpB	2.48406e+08	292395265	1.12024e+08	2.26499e+08	9.84865e+07	1.07944e+08	4.47463e+08	2.68034e+08	1.02664e+08	1.29334e+08
AAD43137.1	DDB_G0272116	protein phosphatase 4 catalytic subunit [Dictyostelium discoideum]	Serine/threonine-protein phosphatase 4 catalytic subunit (PP4C) (EC 3.1.3.16)	ppp4c	4.67069e+07	3.29193e+07	5.14303e+07	44782529	8.08442e+07	5.78223e+07	5.56805e+07	4.09349e+07	4.36029e+07	4.01399e+07
AAD45396.1	DDB_G0283905	protein phosphatase 2A B55 regulatory subunit [Dictyostelium discoideum]	Serine/threonine-protein phosphatase 2A 55 kDa regulatory subunit B	phr2AB	2.47545e+07	2.80532e+07	7.56026e+06	7.68939e+06	1.64266e+07	2.4856e+07	3.51373e+07	2.05003e+07	1.60639e+07	1.29066e+07
AAD47904.1	DDB_G0274575	unconventional myosin heavy chain MyoK [Dictyostelium discoideum]	Myosin-K heavy chain	myoK	2.16625e+07	1.90003e+07	1.99205e+07	3.63109e+07	1.40547e+07	1.32994e+07	8.70977e+06	4.89137e+06	1.13502e+06	1.13502e+06
AAD48910.1	DDB_G0269120	cyclophilin B [Dictyostelium discoideum]	Peptidyl-prolyl cis-trans isomerase B (PPIase B) (EC 5.2.1.8) (Cyclophilin B) (Rotamase B)	cypB	1.92007e+07	8.24401e+06	2.44476e+06	3.0442e+06	1.02198e+07	1.22834e+07	4.28877e+06	4.74061e+06	2.81192e+06	2.81192e+06
AAD51079.1	DDB_G0272118	protein phosphatase 6 catalytic subunit [Dictyostelium discoideum]	Serine/threonine-protein phosphatase 6 catalytic subunit (PP6C) (EC 3.1.3.16)	ppp6c	1.25561e+07	4.98701e+06	4.52499e+06	9.92324e+06	2.31072e+07	1.35698e+07	6.45928e+06	5.86738e+06	1.18374e+07	6.86439e+07
AAF05592.1	DDB_G0277823	alanyl-tRNA synthetase [Dictyostelium discoideum]	Alanine--tRNA ligase, cytoplasmic (EC 6.1.1.7) (Alanyl-tRNA synthetase) (AlaRS)	alaS	6.95588e+08	7.53582e+08	2.29111e+08	1.3422e+08	1.97638e+08	2.02206e+08	2.32267e+08	1.98358e+08	5.311e+07	9.28793e+07
AAF06035.1	DDB_G0274455	class VII unconventional myosin [Dictyostelium discoideum]	Myosin-I heavy chain (Class VII unconventional myosin) (DdMVII) (DdM7)	myoI	3.91794e+08	504042960	9.33279e+07	7.97634e+07	1.60956e+08	171821226	121323755	1.49121e+08	7.71633e+07	3.383e+07
AAF37872.1	DDB_G0278735	farnesyl diphosphate synthase [Dictyostelium discoideum]	Farnesyl diphosphate synthase (Dfps) (EC 2.5.1.10) ((2E,6E)-farnesyl diphosphate synthase) (Dimethylallyltranstransferase) (EC 2.5.1.1) (Geranyltranstransferase)	fps	3.56484e+07	4.0563e+07	2.14133e+07	1.3059e+07	6.63604e+07	3.95618e+07	3.73643e+06	1.01861e+07	1.35134e+06	1.35134e+06
AAF43003.1	DDB_G0267452	ubiquitin-like fusion protein SonA [Dictyostelium discoideum]	Ubiquilin (Suppressor of NosA)	ubqln	8.46177e+07	1.05084e+08	8.76556e+06	6.82761e+06	1.17585e+07	1.15687e+07	3.99247e+07	4.12472e+07	2.13513e+07	1.80346e+07
AAF80384.1	DDB_G0269226	cycloartenol synthase, partial [Dictyostelium discoideum]	Cycloartenol synthase (EC 5.4.99.8) (2,3-epoxysqualene--cycloartenol cyclase) (Oxidosqualene cyclase)	cas1	5.54933e+07	9.70888e+07	2.48368e+07	2.56173e+07	1.24404e+06	683604	1.56345e+07	2.27268e+07	1.19193e+07	1.19193e+07
AAF82310.3	DDB_G0267450	PakC [Dictyostelium discoideum]	Serine/threonine-protein kinase pakC (dPAKc) (EC 2.7.11.1)	pakC	6.33378e+07	6.63622e+07	2.44935e+07	4.58045e+07	1.11107e+07	1.3412e+07	9.94907e+06	1.13477e+07	8.69086e+06	8.69086e+06
AAG24922.1	DDB_G0291988	F1F0-ATPase putative regulatory protein IF1 [Dictyostelium discoideum]	F1F0-ATPase putative regulatory protein IF1	if1	7.17364e+06	7.17364e+06	6.85275e+06	1.154e+07	2.24548e+07	3.38886e+07	1.501e+07	1.14843e+07	24021758	2.474e+07
AAG34561.2	DDB_G0287595	phosphoglycerate kinase [Dictyostelium discoideum]	Phosphoglycerate kinase (EC 2.7.2.3)	pgkA	7.40377e+08	6.81778e+08	8.17483e+08	3.83128e+08	1.86664e+08	1.89891e+08	2.54423e+08	1.94791e+08	2.54834e+08	2.15862e+08
AAG37880.1	DDB_G0277721	mitochondrial protein FszA [Dictyostelium discoideum]	Mitochondrial division protein fszA	fszA	9.41714e+07	1.50312e+08	5.57986e+06	2.16415e+07	3.50445e+06	3.50445e+06	3.71715e+06	1.82603e+07	4.60337e+06	4.60337e+06
AAK07832.1	DDB_G0288613	eukaryotic release factor 1 [Dictyostelium discoideum]	Eukaryotic peptide chain release factor subunit 1 (Eukaryotic release factor 1) (eRF1)	erf1	9.87062e+07	9.6138e+07	4.36241e+07	8.07562e+07	5.52476e+07	4.87217e+07	6.40309e+07	44752812	2.48748e+07	2.23663e+07
AAK17205.1	DDB_G0285793	calcium-dependent cell adhesion molecule-1 [Dictyostelium discoideum]	Calcium-dependent cell adhesion molecule 1 (CAD-1) (DdCAD-1) (GP24)	cadA	1735855331	4.34089e+08	3.19262e+08	3.79003e+08	6.56185e+08	3.58174e+08	5.21418e+07	1.90584e+08	2.15159e+07	4.33433e+07
AAK58500.1	DDB_G0271144	calnexin precursor [Dictyostelium discoideum]	Calnexin	cnxA	1.91048e+08	1.81467e+08	8.14212e+07	1.36662e+08	7.74933e+07	8.41854e+07	1.0442e+08	1.22684e+08	9.21386e+07	1.11002e+08
AAL78684.1	DDB_G0293194	ABC transporter ABCD.2 [Dictyostelium discoideum]	ABC transporter D family member 2 (ABC transporter ABCD.2)	abcD2	22456865	4.26791e+07	3.74146e+06	1.13096e+06	2.07813e+06	1.6766e+06	8.77008e+06	1.71496e+07	1.99236e+06	5.53226e+06
AAM00237.1	DDB_G0291081	apoptosis-linked gene 2 [Dictyostelium discoideum]	Penta-EF hand domain-containing protein 1 (Apoptosis-linked gene 2 protein homolog A) (Dd-ALG-2a) (DdPEF-1)	pefA	1.04592e+08	1.20334e+08	6.96844e+07	4.9743e+07	7.05679e+07	5.06142e+07	3.38733e+07	7.69752e+07	1.56423e+06	1.56423e+06
AAN23118.1	DDB_G0293298	mitochondrial Hsp70 precursor [Dictyostelium discoideum]	Heat shock 70 kDa protein, mitochondrial (75 kDa glucose-regulated protein homolog) (GRP-75)	mhsp70	3193080001	3395189856	1153742035	8.71245e+08	5.90635e+08	6.35281e+08	1305280582	1604154723	1234702356	1248580608
AAN46881.2	DDB_G0276371	nucleotide exchange factor RasGEF L [Dictyostelium discoideum]	Ras guanine nucleotide exchange factor L (RasGEF domain-containing protein L)	gefL	5.512e+07	6.03521e+07	2.19081e+06	8.98163e+06	1.24086e+07	1.33863e+07	3.67686e+07	3.05371e+07	2.56915e+07	2.15208e+07
AAP40290.1	DDB_G0289815	calcium up-regulated protein [Dictyostelium discoideum]	Calcium up-regulated protein B	cupB	1.54243e+07	1.22264e+07	6.82827e+06	1.21813e+07	1.0206e+07	7.43173e+06	1.03093e+07	7.88283e+06	1.24949e+07	1.50237e+06
AAP40294.1	DDB_G0289813	calcium up-regulated protein [Dictyostelium discoideum]	Calcium up-regulated protein F	cupF	1.41799e+07	1.36071e+07	9.1526e+06	7.53398e+06	7.07236e+06	6.49303e+06	1.2769e+07	1.26949e+07	1.4544e+07	1.4544e+07
AAP69616.1	DDB_G0268472	nicotinate phosphoribosyltransferase-like protein [Dictyostelium discoideum]	Nicotinate phosphoribosyltransferase (NAPRTase) (EC 6.3.4.21)	naprt	4.35941e+07	4.95072e+07	1.07849e+07	5.89305e+06	790630	4.1901e+06	2.2755e+07	24614722	2.36508e+06	2.28573e+07
AAP92687.1	DDB_G0293008	copine a [Dictyostelium discoideum]	Copine-A	cpnA	2.63683e+08	2.86023e+08	1.22058e+08	1.36074e+08	355808693	2.82338e+08	2.15801e+08	2.32892e+08	7.51775e+07	1.32124e+08
AAQ11981.1	DDB_G0267966	dihydropyrimidine dehydrogenase [Dictyostelium discoideum]	Dihydropyrimidine dehydrogenase [NADP(+)] (DHPDHase) (DPD) (EC 1.3.1.2) (Dihydrothymine dehydrogenase) (Dihydrouracil dehydrogenase)	pyd1	3.09734e+08	3.483e+08	2.38532e+08	3.27273e+08	2.04311e+08	1.89778e+08	2.15966e+08	1.83222e+08	8.42542e+07	1.38544e+08
AAQ98872.1	DDB_G0290187	heat shock protein 88 [Dictyostelium discoideum]	Heat shock protein 88 (Heat shock 70-related protein)	hspH	1226591252	1365143267	8.05659e+08	7.50546e+08	436039633	4.34547e+08	5.53504e+08	4.52313e+08	4.07316e+08	4.42287e+08
AAR89379.1	DDB_G0287855	Rac-binding component of SCAR regulatory complex [Dictyostelium discoideum]	Protein pirA	pirA	339193494	3.64574e+08	1.16746e+08	9.1559e+07	7.7737e+07	9.09084e+07	8.34892e+07	1.00558e+08	4.93247e+07	6.24494e+07
AAT72747.1	DDB_G0286371	NCS-1/frequenin-related protein [Dictyostelium discoideum]	Calcium-binding protein M	cbpM	7.17533e+07	7.70565e+07	111917132	1.0104e+08	3.22438e+07	1.67217e+07	1.65103e+07	1.65357e+07	1.51803e+06	2.48263e+06
AAW70088.1	DDB_G0270658	acyl-CoA binding protein [Dictyostelium discoideum]	Acyl-CoA-binding protein (ACBP) [Cleaved into: SDF-2]	acbA	1.73048e+08	3.4706e+08	5.21081e+08	8.58877e+08	2.55726e+08	3.07682e+08	307611708	2.28184e+08	1.59241e+06	1.59241e+06
ABC46695.1	DDB_G0291848	COP9 signalosome complex subunit 3 [Dictyostelium discoideum]	COP9 signalosome complex subunit 3 (Signalosome subunit 3)	csn3	1.08934e+08	6.09973e+07	2.84833e+07	2.24131e+07	4.95513e+07	4.40846e+07	2.15578e+07	28445710	7.35429e+06	7.35429e+06
ABC46696.1	DDB_G0293844	COP9 signalosome complex subunit 4 [Dictyostelium discoideum]	COP9 signalosome complex subunit 4 (Signalosome subunit 4)	csn4	3.01987e+07	3.28076e+07	9.57582e+06	5.40974e+06	3.08534e+07	1.76307e+07	9.14211e+06	5901573	4.18125e+07	8.91683e+07
ABR23225.1	DDB_G0282141	hisactophilin C49S mutant/phototropin PHY3 fusion protein [Expression vector pNCO-HISACT-(C49S)-ASLOV2-syn]	Hisactophilin	hatA	8.14024e+07	1.4724e+07	2.61395e+07	2.76661e+07	9.30677e+07	4.12944e+07	257408	257408	171611	171611
AGC82268.1	DDB_G0284331	cAMP phosphodiesterase [Tieghemostelium lacteum]	Phosphodiesterase (EC 3.1.4.-)	RegA	1.42366e+07	3.70329e+06	9.49226e+06	1.46111e+07	1.18486e+06	1.05055e+06	1.88628e+07	7225672	380205	4.76023e+06
BAA32082.1	DDB_G0269190	t-complex polypeptide 1 homologue [Dictyostelium discoideum]	T-complex protein 1 subunit alpha (TCP-1-alpha) (CCT-alpha) (DdTcp-1)	tcp1	3.82292e+08	4.55247e+08	2.32962e+08	2.57588e+08	1.24133e+08	122953783	1.39527e+08	1.41873e+08	4.94414e+07	7.6792e+07
BAA33143.1	DDB_G0269194	TRFA [Dictyostelium discoideum]	General transcriptional corepressor trfA	trfA	1.91399e+07	1.46348e+07	1.22245e+07	1.2765e+07	2.26049e+07	2.24882e+07	3.5113e+07	5.12175e+07	2.63594e+07	4.29657e+07
BAA75511.1	DDB_G0287505	talin homologue [Dictyostelium discoideum AX2]	Talin-B	talB	1.73969e+08	2.35677e+08	5.49053e+08	5.19461e+08	1.99314e+08	2.59616e+08	3.91913e+08	3.65498e+08	228699457	3.63527e+08
BAA78060.1	DDB_G0294012	ATPase subunit 1 (mitochondrion) [Dictyostelium discoideum]	ATP synthase subunit alpha, mitochondrial	atp1	4424084452	5047565701	1763376947	1325343715	1112365583	1126302991	2300267147	2241824367	1322097256	1499396498
BAA78061.1	DDB_G0294078	cytochrome b (mitochondrion) [Dictyostelium discoideum]	Cytochrome b (Complex III subunit 3) (Complex III subunit III) (Cytochrome b-c1 complex subunit 3) (Ubiquinol-cytochrome-c reductase complex cytochrome b subunit)	cytB	1.2358e+07	1.92251e+07	1.08518e+07	4.29702e+06	1.58649e+07	1.54694e+07	1.35196e+07	1.94922e+07	2.14635e+07	3.45219e+07
BAA78063.1	DDB_G0294018	NADH dehydrogenase subunit 1 (mitochondrion) [Dictyostelium discoideum]	NADH-ubiquinone oxidoreductase chain 1 (EC 7.1.1.2) (NADH dehydrogenase subunit 1)	nad1	4.40591e+06	6.58817e+06	5.07562e+06	2.83627e+06	1.90267e+06	2.69422e+06	1.6306e+06	4.13017e+06	3.93278e+06	3.89787e+06
BAA78067.1	DDB_G0294030	NADH dehydrogenase subunit 7 (mitochondrion) [Dictyostelium discoideum]	NADH-ubiquinone oxidoreductase 49 kDa subunit (EC 7.1.1.2) (NADH dehydrogenase subunit 7)	nad7	2.87421e+07	1.42241e+07	1.00791e+07	1.42606e+07	1.5849e+07	1.07492e+07	1.75227e+08	203125389	3.01514e+06	679217
BAA78077.1	DDB_G0294042	ribosomal protein L16 (mitochondrion) [Dictyostelium discoideum]	Large ribosomal subunit protein uL16m (60S ribosomal protein L16, mitochondrial)	mrpl16	2.71308e+06	2.71308e+06	1.20848e+06	1.72983e+06	1.27168e+06	1.11869e+06	1.55577e+06	1.49919e+06	2.81832e+06	327763
BAA78081.1	DDB_G0294060	ribosomal protein S8 (mitochondrion) [Dictyostelium discoideum]	Small ribosomal subunit protein uS8m (Ribosomal protein S8, mitochondrial)	mrps8	5.96344e+06	5.96344e+06	4433497	5.75512e+06	3.74455e+06	2.26555e+06	7.03134e+06	8.28801e+06	3.49234e+06	4.34201e+06
BAA94290.2	DDB_G0280057	glucose-regulated protein 94 [Dictyostelium discoideum]	Endoplasmin homolog (92 kDa phosphoprotein) (Glucose-regulated protein 94 homolog) (GRP-94 homolog)	grp94	6.24564e+08	7.53685e+08	3.53203e+08	4.02486e+08	3.08414e+08	3.30176e+08	5.60147e+08	5.76587e+08	424117673	4.40531e+08
BAC07474.1	DDB_G0276947	TNF receptor associated protein 1 [Dictyostelium discoideum]	TNF receptor-associated protein 1 homolog, mitochondrial (TNFR-associated protein 1 homolog) (Trap1 homolog)	trap1	1.79353e+08	2.15493e+08	1.03541e+08	1.27112e+08	4.7057e+07	4.06118e+07	8.97305e+07	9.01975e+07	8.06159e+07	1.05234e+08
BAC16796.1	DDB_G0279607	formin homology protein A [Dictyostelium discoideum]	Formin-A	forA	2.7656e+08	3.40813e+08	9.40647e+07	6.3392e+07	6.45339e+07	6.10041e+07	1.38901e+08	1.26748e+08	6.71815e+06	1.37043e+07
BAC16797.1	DDB_G0282297	formin homology protein B [Dictyostelium discoideum]	Formin-B	forB	4.09984e+07	4.89212e+07	2.31763e+07	2.08939e+07	1.13498e+07	7.90642e+06	6.99459e+07	7.05084e+07	1.42997e+06	1.42997e+06
BAC92751.1	DDB_G0293538	ceramidase [Dictyostelium discoideum]	Neutral ceramidase A (N-CDase A) (NCDase A) (EC 3.5.1.23) (Acylsphingosine deacylase 2A) (N-acylsphingosine amidohydrolase 2A)	dcd2A	1.18508e+07	1.03685e+07	5.02561e+06	7.61532e+06	6894217	6.90376e+06	1.44427e+07	14983338	1.13847e+07	2.99194e+07
BAD05161.1	DDB_G0293540	emp24/gp25L/p24 family protein [Dictyostelium discoideum]	Transmembrane emp24 domain-containing protein B	empB	3.37733e+07	2.14183e+07	1.4266e+07	1.37021e+07	1.11132e+07	1.25852e+07	2.04856e+07	2.4698e+07	9.77529e+06	1.80137e+07
BAD44693.1	DDB_G0291834	cystatin A1 [Dictyostelium discoideum]	Cystatin-A1	cpiA	4.82993e+06	2069153	4.06398e+06	3.56559e+06	1.23357e+07	2788111	1.59645e+06	1.59645e+06	4216103	4.07464e+06
BAD93186.1	DDB_G0283095	hypothetical protein [Dictyostelium discoideum]	Protein DD3-3	DD3-3	5.48302e+07	4.31274e+07	9.74714e+07	8.92715e+07	4.72884e+07	4.24545e+07	3.00827e+07	4.92265e+07	4.42413e+06	4.16735e+07
BAD93187.1	DDB_G0289467	hypothetical protein [Dictyostelium discoideum]	AAA ATPase domain-containing protein	DD8-14	1.34965e+08	1.69515e+08	8.07809e+07	1.04408e+08	8.20866e+07	7.86919e+07	2.14827e+07	3.11599e+07	1.0362e+06	4.68495e+06
BAD98242.1	DDB_G0271544	acetoacetyl-CoA thiolase [Dictyostelium discoideum]	Probable acetyl-CoA acetyltransferase (EC 2.3.1.9) (Acetoacetyl-CoA thiolase)	NA	1.84787e+08	6.98966e+07	1.91358e+07	2.44642e+07	2.77717e+07	2.39015e+07	1.97532e+07	1.97737e+07	4.35097e+07	5.86369e+07
BAE45920.1	DDB_G0274809	alpha subunit of mitochondrial processing peptidase [Dictyostelium discoideum]	Mitochondrial-processing peptidase subunit alpha-1 (Alpha-MPP) (Ddalpha-MPP) (Inactive zinc metalloprotease alpha-1)	mppA1	5.74178e+07	5.75278e+07	6.75273e+06	5.53282e+06	567925	485962	8.30366e+06	5996991	744512	1.04463e+07
BAF95195.1	DDB_G0350617	ATPase subunit 4 (mitochondrion) [Dictyostelium discoideum]	ATPase subunit 4	atp4	5.05643e+08	3.35966e+08	1.74826e+08	153745702	1.42357e+08	1.47349e+08	1.88126e+08	1.56827e+08	8.86247e+07	9.29366e+07
C7G046.1	DDB_G0286969	RecName: Full=von Willebrand factor A domain-containing protein DDB_G0286969	von Willebrand factor A domain-containing protein DDB_G0286969	DDB_G0286969	2.18153e+08	2.72808e+08	5.08833e+07	5.50088e+07	6.86947e+07	6.82192e+07	7.33031e+07	7.10598e+07	1.06344e+07	2.50994e+07
CAA27032.1	DDB_G0289663	unnamed protein product [Dictyostelium discoideum]	Major actin (EC 3.6.4.-) (Actin A1) (Actin A12) (Actin A8) (Actin III) (Actin M6) (Actin-1) (Actin-11) (Actin-12) (Actin-13) (Actin-14) (Actin-15) (Actin-16) (Actin-19) (Actin-2) (Actin-2-sub 1) (Actin-20) (Actin-21) (Actin-3a) (Actin-4) (Actin-5) (Actin-6) (Actin-7) (Actin-8) (Actin-9) (Actin-IEL1)	act1 act1a DDB_G0289553; act2 act2-1 DDB_G0274133; act4 DDB_G0289005; act5 DDB_G0289663; act6 DDB_G0274135; act7 DDB_G0280545; act8 actA8 DDB_G0269234; act9 DDB_G0274601; act11 DDB_G0288879; act12 DDB_G0274129; act13 DDB_G0274599; act14 actB1 DDB_G0274137; act15 actA1 DDB_G0272520; act16 actM6 DDB_G0272248; act19 DDB_G0274727; act20 DDB_G0274285; act21 DDB_G0274561	1.96332e+08	3482372706	2.28792e+07	759812	6.73183e+07	5.6259e+07	3.44507e+06	3883257	1.04616e+08	7.26544e+06
CAA29844.1	DDB_G0289877	rp1024 protein [Dictyostelium discoideum]	Small ribosomal subunit protein uS4 (40S ribosomal protein 1024) (40S ribosomal protein S9) (Vegetative-specific protein V12)	rps9	1.41953e+08	6.01607e+07	1.98776e+07	1.89356e+07	285862646	1.3398e+08	5.54292e+06	9.18815e+06	1.10519e+06	1.10519e+06
CAA33095.1	DDB_G0284861	1506341A initiation factor eIF4D	Eukaryotic translation initiation factor 5A (eIF-5A) (eIF-4D)	eif5a	3.87034e+07	1.94306e+07	8.84077e+06	1.69682e+07	3.07558e+07	11716714	427387	1.24315e+06	563950	563950
CAA36913.1	DDB_G0274023	CABP1 protein [Dictyostelium discoideum]	cAMP-binding protein 1 (CABP-1)	capA-1 cabP1 DDB_G0272560; capA-2 cabP1 DDB_G0274023	8.56264e+06	5.81683e+06	4.26722e+06	1.25497e+07	4.01506e+07	3.18236e+07	1.60344e+07	1.30168e+07	2.25176e+08	1.63127e+08
CAA37963.1	DDB_G0289599	24 kDa protein [Dictyostelium discoideum]	Comitin (24 kDa actin-binding protein) (CABP1-related protein p24)	comA	2.71542e+07	9.83564e+06	2.2881e+06	1.38569e+06	3.5751e+06	1.3936e+06	1.45026e+07	2864316	417666	491535
CAA43707.1	DDB_G0267382	coronin [Dictyostelium discoideum]	Coronin-A (Coronin) (p55)	corA	1961265089	2059682555	1419648768	1252265069	1684886127	1852276310	1812297681	1795079401	1295711886	1333341299
CAA43781.1	DDB_G0287125	profilin I [Dictyostelium discoideum]	Profilin-1 (Profilin I)	proA	1.14639e+08	8.33942e+07	2.60233e+07	5.89633e+07	4.9193e+07	4.06597e+07	1.36079e+07	2.34189e+07	1.80552e+07	4.95754e+06
CAA52018.1	DDB_G0277143	G protein b-subunit [Dictyostelium discoideum]	Guanine nucleotide-binding protein subunit beta	gpbA	6.11476e+07	2.49282e+07	1.28323e+07	2.1031e+07	1.70248e+07	1.12424e+07	1.49399e+07	15811605	4.24371e+06	4.24371e+06
CAA52410.1	DDB_G0276453	protovillin [Dictyostelium discoideum]	Protovillin (100 kDa actin-binding protein)	vilB	4.44325e+08	4.39868e+08	1.83321e+08	1.44627e+08	4.22323e+07	3.94869e+07	3.70588e+07	4.56429e+07	2.48244e+06	2.09147e+07
CAA64065.1	DDB_G0274111	6-phosphofructokinase [Dictyostelium discoideum]	ATP-dependent 6-phosphofructokinase (ATP-PFK) (Phosphofructokinase) (EC 2.7.1.11) (Phosphohexokinase)	pfkA	1.68732e+08	2.00357e+08	5.98075e+07	2.92614e+07	2.16321e+07	1.59098e+07	3.59956e+07	4.25133e+07	5.53712e+06	5.4703e+06
CAA64814.1	DDB_G0269138	14-3-3 [Dictyostelium discoideum]	14-3-3-like protein	fttB	3.93144e+08	1.59999e+08	9.82237e+07	1.20368e+08	2.74388e+08	2.47998e+08	2799958240	3094941571	1720466767	1884503640
CAA67983.1	DDB_G0277849	dynamin like protein [Dictyostelium discoideum]	Dynamin-A	dymA	9.80521e+07	1.80503e+08	5.26896e+07	5.38366e+07	2.03591e+07	2.04839e+07	4.22925e+07	4.46111e+07	1.68264e+07	1.9044e+07
CAA68340.1	DDB_G0289875	UDPGP [Dictyostelium discoideum]	UTP--glucose-1-phosphate uridylyltransferase 1 (EC 2.7.7.9) (UDP-glucose pyrophosphorylase 1) (UDPGP 1) (UGPase 1)	uppA	2.10983e+08	4.30664e+08	1.57276e+08	172737952	1.32068e+08	145068945	3.33189e+08	2.95305e+08	1.00286e+08	1.00095e+08
CAA79359.1	DDB_G0281385	rasC [Dictyostelium discoideum]	Ras-like protein rasC (EC 3.6.5.2)	rasC	1.05937e+07	8.18174e+06	6.3622e+06	8.15005e+06	3.74165e+07	1.74849e+07	6.58179e+07	4.85188e+07	1.82119e+06	853763
CAA85473.1	DDB_G0291127	major vault protein B [Dictyostelium discoideum]	Major vault protein beta (MVP-beta)	mvpB	2440751600	3357708078	2108837492	1394455110	1552939048	1666896974	1522794400	1328560055	3.39851e+08	7.03112e+08
CAA86053.1	DDB_G0283391	protein kinase [Dictyostelium discoideum]	Probable serine/threonine-protein kinase kinX (EC 2.7.11.1)	kinX	3.47874e+07	5.03941e+07	2.24967e+07	2.35672e+07	1.7729e+07	1.31208e+07	1.36501e+07	14235277	1.70152e+06	1.70152e+06
CAA89808.1	DDB_G0288481	GTP cyclohydrolase I [Dictyostelium discoideum]	GTP cyclohydrolase 1 (EC 3.5.4.16) (GTP cyclohydrolase I) (GTP-CH) (GTP-CH-I)	gchA	2.49495e+08	1.67543e+08	1148572077	6.08195e+08	1.77459e+07	1.07228e+07	2.19123e+08	1.64902e+08	1.32145e+08	1.19292e+08
CAB40787.1	DDB_G0274387	prolyl oligopeptidase [Dictyostelium discoideum]	Prolyl endopeptidase (PE) (EC 3.4.21.26) (POase) (Post-proline cleaving enzyme)	prep	8.64851e+07	8.15666e+07	4.24092e+07	5.4551e+07	4.68077e+07	5.61203e+07	7.93912e+07	6.79704e+07	1.05209e+07	2.03543e+07
CAB56504.1	DDB_G0268616	microtubule-associated protein CP224 [Dictyostelium discoideum]	Centrosomal protein 224 (CP224)	mtaA	1.04356e+07	3.55465e+07	2.14583e+07	5.99759e+06	4.45174e+06	1.95936e+06	1.26543e+07	14652872	354180	4.01526e+06
CAC04145.1	DDB_G0283153	calcium-binding protein 4a [Dictyostelium discoideum]	Calcium-binding protein 4a	cbpD1	3.90762e+06	4.09629e+06	29142569	1.74656e+07	3.21298e+08	4.48944e+08	1.61627e+06	5.41078e+06	2.20983e+07	2.53236e+07
CAC14872.1	DDB_G0288247	apoptosis inducing factor [Dictyostelium discoideum]	Apoptosis-inducing factor 1, mitochondrial (EC 1.6.99.-) (Ddaif)	aif	6.84157e+08	5.59843e+08	1.92267e+08	256940384	7.11222e+07	9.38303e+07	2.41786e+08	2.77456e+08	2.77587e+08	2.70196e+08
CAC34056.1	DDB_G0274045	prespore-specific protein 3B [Dictyostelium discoideum]	Prespore-specific protein	3B	1.22649e+06	630276	1.32332e+07	9.15101e+06	2.60531e+06	1.24324e+06	848823	1.95471e+06	3.05299e+06	3.05299e+06
CAC35360.1	DDB_G0283267	SHK1 protein [Dictyostelium discoideum]	Dual specificity protein kinase shkA (EC 2.7.11.1) (SH2 domain-containing protein 1) (SH2 domain-containing protein A)	shkA	5.70129e+07	9.90464e+07	4.12347e+07	2.79252e+07	2.82885e+07	3.2353e+07	2.57192e+07	2.42817e+07	2.08784e+07	24041164
CAC42816.1	DDB_G0274125	G protein gamma-subunit [Dictyostelium discoideum]	Guanine nucleotide-binding protein subunit gamma	gpgA	6.55546e+06	1.55597e+07	15550181	2.28399e+07	1.23615e+07	13687478	23428132	1.49192e+07	15854641	1.59235e+07
CAC47950.1	DDB_G0267444	PHG1A protein [Dictyostelium discoideum]	Putative phagocytic receptor 1a	phg1a	1.52734e+07	1.30874e+07	1.10362e+07	9.16907e+06	1.60823e+07	1.82103e+07	8.28952e+06	1.03238e+07	1.02913e+08	1.83414e+07
CAD22551.1	DDB_G0271142	profilin III [Dictyostelium discoideum]	Profilin-3 (Profilin III)	proC	1.15828e+07	1.15828e+07	7083678	8.09133e+06	1.65515e+07	1.57681e+07	6.00248e+06	4.72663e+06	4.52149e+06	1.17815e+07
CAD53317.1	DDB_G0287793	glutathione-S-transferase [Cloning vector pDXA-GST]	glutathione S-transferase	gst	7.67671e+07	2.79566e+07	2.67184e+06	2.02228e+06	4.61567e+06	3.25366e+06	7.195e+06	4.67344e+06	7.20356e+06	1.8852e+06
CAD59237.1	DDB_G0278741	NAD(+) ADP-ribosyltransferase-1A [Dictyostelium discoideum]	Poly [ADP-ribose] polymerase (PARP) (EC 2.4.2.-)	adprt1A	1.16344e+08	1.62862e+08	7.95058e+07	5.00348e+07	1.04798e+08	1.09702e+08	9.00544e+07	135474026	2.07056e+07	4.08478e+07
CAD59238.1	DDB_G0279195	NAD(+) ADP-ribosyltransferase-1B [Dictyostelium discoideum]	Poly [ADP-ribose] polymerase (PARP) (EC 2.4.2.-)	adprt-1B	4.66587e+06	4.8114e+06	3.00552e+07	1.74351e+07	2.24933e+06	2.45597e+06	2.97375e+06	4.45348e+06	802900	802900
CAD59239.1	DDB_G0291788	NAD(+) ADP-ribosyltransferase-3 [Dictyostelium discoideum]	Poly [ADP-ribose] polymerase (PARP) (EC 2.4.2.-)	adprt3	4.16435e+08	4.76458e+08	2.04879e+08	1.62858e+08	2.79111e+08	2.58743e+08	4.3092e+08	5.66962e+08	1.65424e+08	3.368e+08
CAI61848.1	DDB_G0279605	unnamed protein product [Dictyostelium discoideum]	NA	racB	1.36313e+07	1.11575e+07	1.21392e+07	9.6832e+06	9.38154e+06	1.01774e+07	1.11154e+07	1.32783e+07	2.92182e+06	1.78105e+07
CAI61850.1	DDB_G0291976	unnamed protein product [Dictyostelium discoideum]	NA	racD	1.19356e+06	1.49e+06	552178	996921	3.0669e+07	3.42408e+07	1.05009e+07	8.63167e+06	1.08976e+06	7.59825e+06
CAV24930.1	DDB_G0275555	unnamed protein product [Dictyostelium discoideum]	NA	NA	2.62324e+07	1.2683e+07	9.95472e+07	7.38047e+07	7.10832e+07	4.67371e+07	8.02974e+07	5.49717e+07	4.5781e+07	4.14932e+07
CBF65032.1	DDB_G0269242	unnamed protein product [Dictyostelium discoideum]	NA	fcsA	7.55021e+08	9.19678e+08	4.23081e+08	4.37926e+08	2.05462e+08	1.65751e+08	2.53413e+08	2.06132e+08	1.80685e+08	2.01474e+08
CBF95489.1	DDB_G0277245	unnamed protein product [Dictyostelium discoideum]	NA	NA	1.09012e+07	1.53715e+07	4.75898e+06	1.78163e+06	1.43422e+07	1.45536e+07	2.74436e+07	39441822	1.68964e+07	2.29383e+07
CBG07882.1	DDB_G0281551	unnamed protein product [Dictyostelium discoideum]	NA	guaA	1005131935	1377075599	5.09351e+08	5.20996e+08	2.64657e+08	2.67591e+08	3.49413e+08	3.50558e+08	1.7997e+08	2.61291e+08
CBN67734.1	DDB_G0280041	unnamed protein product [Dictyostelium discoideum]	NA	pyr56	6.47883e+08	1270685144	4.10144e+08	4.34766e+08	274634617	3.02861e+08	3.49038e+08	3.6487e+08	1.65177e+08	1.94745e+08
CBU84300.1	DDB_G0273639	unnamed protein product [Dictyostelium discoideum]	NA	g6pd-1	1865989868	1972851707	1068421886	1135668638	9.84912e+08	9.94325e+08	1073230200	1115532615	3.75372e+08	5.81917e+08
CBV03243.1	DDB_G0292380	unnamed protein product [Dictyostelium discoideum]	NA	fhbB	6.90631e+07	4.18535e+07	2.58304e+07	2.06421e+07	4.60729e+07	3.93985e+07	6.04966e+06	5.50443e+06	1.78992e+06	1.78992e+06
CBV24284.1	DDB_G0274085	unnamed protein product [Dictyostelium discoideum]	NA	NA	9.37597e+07	8.97239e+07	1.24365e+08	1.2079e+08	1.13874e+08	1.28366e+08	8.68541e+07	9.71497e+07	4.61217e+07	5.56087e+07
CBV30410.1	DDB_G0270836	unnamed protein product [Dictyostelium discoideum]	NA	fbp	6.0946e+06	6.56943e+06	2.16874e+06	1.60136e+06	5.71047e+06	5.54489e+06	1.67504e+07	1.82952e+07	2.79535e+06	8.70593e+06
DAA01127.1	DDB_G0293850	TPA_exp: aldo-keto reductase [Dictyostelium discoideum]	Aldose reductase A (ARA) (EC 1.1.1.21) (Aldehyde reductase A) (AlrA)	alrA	1.15379e+08	3.96912e+07	4.14089e+07	4.61647e+07	6.63135e+06	2.32914e+06	1.63544e+06	2.00336e+06	7.17452e+07	9.88783e+07
EAL60413.1	DDB_G0294094	leucine-rich repeat-containing protein [Dictyostelium discoideum AX4]	Leucine-rich repeat protein lrrA	lrrA	7.07647e+07	1.28007e+08	4.41007e+07	6.42968e+07	4.85204e+07	4.51721e+07	6.78153e+07	5.4785e+07	2.59333e+07	2.64645e+07
EAL60459.1	DDB_G0293920	hypothetical protein DDB_G0293920 [Dictyostelium discoideum AX4]	Leucine-rich repeat-containing protein	NA	1.36148e+08	1.74462e+08	4.55518e+07	3.21531e+07	2.03445e+07	1.83186e+07	1.23289e+07	11944662	786358	4.452e+06
EAL60477.1	DDB_G0293956	hypothetical protein DDB_G0293956 [Dictyostelium discoideum AX4]	tRNA-binding domain-containing protein	NA	5.11033e+06	5.11033e+06	1.34739e+08	1.72786e+08	1.14005e+08	123831923	81552895	6.7982e+07	2.02899e+07	442349
EAL60507.1	DDB_G0293872	isocitrate dehydrogenase (NAD+) [Dictyostelium discoideum AX4]	Isocitrate dehydrogenase [NAD] regulatory subunit B, mitochondrial (EC 1.1.1.41)	idhB	4.87927e+07	1.65497e+07	1.00271e+07	1.56248e+07	3.47344e+07	1.8885e+07	6.58843e+06	9.52995e+06	5.17682e+08	355076273
EAL60520.1	DDB_G0293834	Wiscott-Aldrich syndrome protein [Dictyostelium discoideum AX4]	Wiscott-Aldrich syndrome protein	wasA	2.00338e+07	4.35799e+07	1.37321e+07	2.5423e+07	1.87928e+07	2.01734e+07	1.24951e+07	1.25566e+07	3.38566e+06	3.38566e+06
EAL60590.1	DDB_G0293556	mitochondrial substrate carrier family protein [Dictyostelium discoideum AX4]	Mitochondrial substrate carrier family protein G (Solute carrier family 25 member 20 homolog A)	mcfG	1.16255e+07	1.32008e+07	4.91556e+07	4.28847e+07	2.22657e+07	2.01865e+07	5.94896e+07	4.63589e+07	6.55809e+06	24503701
EAL60635.2	DDB_G0293646	mitochondrial substrate carrier family protein [Dictyostelium discoideum AX4]	Mitochondrial substrate carrier family protein N (Solute carrier family 25 member 3 homolog)	mcfN	3.04306e+08	2.35566e+08	1.19518e+08	7.85915e+07	4.5692e+07	6.93371e+07	1.07068e+08	1.77324e+08	4.87427e+07	8.50715e+07
EAL60637.1	DDB_G0293650	Fumarylacetoacetate hydrolase domain-containing protein [Dictyostelium discoideum AX4]	Fumarylacetoacetate hydrolase domain-containing protein 2 homolog (EC 3.-.-.-)	fahd2	6.82767e+06	5.89025e+06	1.27934e+07	13809370	1.01546e+07	8.021e+06	6.55896e+06	6.36824e+06	1.708e+07	1.75352e+07
EAL60649.1	DDB_G0293674	hypothetical protein DDB_G0293674 [Dictyostelium discoideum AX4]	Heat shock cognate 70 kDa protein 3 (HSC70-3)	NA	2.39206e+06	2.39206e+06	6.93432e+06	2.3173e+06	4.63051e+06	4.46171e+06	1.71843e+07	586477	363520068	363520068
EAL60671.1	DDB_G0293718	hypothetical protein DDB_G0293718 [Dictyostelium discoideum AX4]	Glutathione S-transferase	NA	6.62204e+07	4.55105e+07	9.40332e+06	2.57697e+06	8.35299e+06	5.02946e+06	2.17537e+07	39458749	2.11438e+07	1.2037e+07
EAL60674.1	DDB_G0293724	hypothetical protein DDB_G0293724 [Dictyostelium discoideum AX4]	Uncharacterized protein	NA	1428394070	1556924500	6.78197e+08	7.76141e+08	2.18217e+08	1.86855e+08	8.35212e+07	1.11258e+08	4.12129e+06	8.49359e+06
EAL60684.1	DDB_G0293498	UBX domain-containing protein [Dictyostelium discoideum AX4]	NSFL1 cofactor p47 homolog	nsfl1c	9.32567e+07	1.2645e+08	3.94113e+07	2.78727e+07	5.06168e+07	5.78515e+07	6.17274e+07	6.64106e+07	9.26197e+07	6.28004e+07
EAL60687.1	DDB_G0293504	hypothetical protein DDB_G0293504 [Dictyostelium discoideum AX4]	Poly A polymerase head domain-containing protein	NA	8.12265e+06	1.4892e+07	7.59979e+06	2.4042e+06	8.44069e+06	6.65572e+06	2.21202e+06	3.10472e+06	2.53913e+06	2.53913e+06
EAL60735.1	DDB_G0293428	hypothetical protein DDB_G0293428 [Dictyostelium discoideum AX4]	GH18 domain-containing protein	NA	1.7494e+07	2.22359e+07	1.80594e+07	2.28619e+07	6.2123e+06	8.50876e+06	5.96606e+06	1.51838e+07	2.22725e+06	6.37182e+06
EAL60811.1	DDB_G0293224	dolichyl-diphosphooligosaccharide-protein glycotransferase [Dictyostelium discoideum AX4]	Dolichyl-diphosphooligosaccharide--protein glycosyltransferase subunit 1 (Oligosaccharyl transferase subunit alpha) (Ribophorin I) (RPN-I) (Ribophorin-1)	ost1	3.02292e+08	231757808	6.74013e+07	9.08078e+07	116006626	122353427	2.12636e+08	237961326	1.29132e+08	1.75001e+08
EAL60816.1	DDB_G0293234	N-acetyltransferase, non-catalytic subunit [Dictyostelium discoideum AX4]	N-acetyltransferase, non-catalytic subunit	NA	4.37452e+07	4.49603e+07	1.24625e+07	7.66542e+06	1.39108e+07	1.28162e+07	9.72188e+06	13013377	4.39992e+06	4.39992e+06
EAL60821.1	DDB_G0293244	hypothetical protein DDB_G0293244 [Dictyostelium discoideum AX4]	Uncharacterized protein	NA	194538	6.05767e+06	2.72797e+06	2.72797e+06	2.56218e+06	2.50799e+06	3.23824e+06	3.07618e+06	7.26089e+06	7.47877e+06
EAL60822.1	DDB_G0293246	hypothetical protein DDB_G0293246 [Dictyostelium discoideum AX4]	Frataxin, mitochondrial (Fxn) (EC 1.16.3.1)	fxn	6.81716e+06	3.14512e+06	3.3683e+06	3.3683e+06	1.68854e+06	1.74619e+06	3.97819e+06	3.98485e+06	6.66419e+06	9.35367e+06
EAL60851.1	DDB_G0292998	Ras GTPase [Dictyostelium discoideum AX4]	Ras-like protein rasB (EC 3.6.5.2)	rasB	1.22978e+06	935385	4.26433e+06	1.80587e+06	3.73319e+06	5.24929e+06	1.2044e+06	1.12915e+06	948696	948696
EAL60859.1	DDB_G0293014	hypothetical protein DDB_G0293014 [Dictyostelium discoideum AX4]	Serine protease K12H4.7	NA	1.40734e+08	1.16132e+08	7.18787e+07	9.80698e+07	8.82172e+06	6.62085e+06	6.09667e+06	1.06549e+07	2.58819e+06	4.01713e+06
EAL60878.1	DDB_G0293052	proteasome component region PCI domain-containing protein [Dictyostelium discoideum AX4]	Eukaryotic translation initiation factor 3 subunit E (eIF3e) (Eukaryotic translation initiation factor 3 subunit 6)	eif3E	2.28755e+08	3.28949e+08	9.17571e+07	111585467	2.8534e+07	3.27789e+07	1.03194e+08	109625038	4.30481e+07	2.19984e+07
EAL60884.1	DDB_G0293064	hypothetical protein DDB_G0293064 [Dictyostelium discoideum AX4]	RNA helicase (EC 3.6.4.13)	NA	1.42295e+08	1.47657e+08	1.98674e+07	2.84253e+07	3.79255e+06	2.01237e+06	3.13597e+06	3.09674e+06	2.10795e+06	4.20941e+06
EAL60897.1	DDB_G0293090	hypothetical protein DDB_G0293090 [Dictyostelium discoideum AX4]	S5 DRBM domain-containing protein	NA	4.68661e+08	6.38991e+08	1.10084e+08	1.63776e+08	6.69176e+07	6.41621e+07	1.68068e+08	2.14351e+08	1.0845e+08	1.25044e+08
EAL60913.1	DDB_G0293122	hypothetical protein DDB_G0293122 [Dictyostelium discoideum AX4]	Glutathione S-transferase	NA	3.3878e+07	2.583e+07	661579	1.2054e+06	6.69927e+06	8.45109e+06	733625	1.96366e+06	2.18434e+07	2.18434e+07
EAL60936.1	DDB_G0293168	hypothetical protein DDB_G0293168 [Dictyostelium discoideum AX4]	Probable ATP-dependent RNA helicase ddx17 (EC 3.6.4.13) (DEAD box protein 17)	ddx17	1.11482e+07	2.09878e+07	1.27559e+07	1.47922e+07	1.02672e+06	1.02672e+06	6.9549e+06	9.67432e+06	5.76152e+06	5.76152e+06
EAL60942.1	DDB_G0293180	Mov34/MPN/PAD-1 family protein [Dictyostelium discoideum AX4]	COP9 signalosome complex subunit 6 (Signalosome subunit 6)	csn6	2.01896e+07	2.22258e+07	1.68978e+07	2.08645e+07	2.44921e+07	2.63016e+07	1.41699e+07	1.32624e+07	3.2892e+07	2.50393e+07
EAL60985.1	DDB_G0292872	chaperonin containing TCP1 delta subunit [Dictyostelium discoideum AX4]	T-complex protein 1 subunit delta (TCP-1-delta) (CCT-delta)	cct4	2.45773e+08	2.66566e+08	1.58909e+08	1.0816e+08	9.03781e+07	1.03657e+08	1.03587e+08	1.13412e+08	3.19524e+07	5.52945e+07
EAL60987.1	DDB_G0292876	hypothetical protein DDB_G0292876 [Dictyostelium discoideum AX4]	Apoptosis inhibitor 5 homolog (API-5)	api5	6.17629e+06	1.13366e+07	1.03619e+07	1.2802e+07	3.55941e+06	2.56626e+06	1.62051e+07	1.62922e+07	1.06943e+06	4.01667e+06
EAL60990.1	DDB_G0292882	hypothetical protein DDB_G0292882 [Dictyostelium discoideum AX4]	30S ribosomal protein S9	NA	1.49292e+08	1.34123e+08	8.07173e+07	140254007	1.08454e+07	9991701	7.17242e+07	7.3805e+07	2.4014e+07	4.39979e+07
EAL61001.1	DDB_G0292904	dynein light intermediate chain [Dictyostelium discoideum AX4]	Cytoplasmic dynein 1 light intermediate chain 1 (Dynein light intermediate chain 1, cytosolic)	dync1li1	6.84563e+07	8.30377e+07	5.37972e+07	4.52531e+07	2.60119e+07	2.32543e+07	4.82832e+07	47302742	2.45055e+07	2.93346e+07
EAL61061.1	DDB_G0292774	hypothetical protein DDB_G0292774 [Dictyostelium discoideum AX4]	AB hydrolase-1 domain-containing protein	NA	1.72296e+06	6.22986e+06	1.47411e+06	2.29235e+06	2.24966e+06	2.13693e+06	3.01134e+06	2.72656e+06	754280	964011
EAL61087.1	DDB_G0292568	hypothetical protein DDB_G0292568 [Dictyostelium discoideum AX4]	Uncharacterized protein	NA	1.20678e+07	1.64992e+07	4.8182e+06	5.98882e+06	7.97797e+06	7.47423e+06	1.224e+07	16556542	1.80809e+07	9.29004e+06
EAL61103.1	DDB_G0292600	malate dehydrogenase [Dictyostelium discoideum AX4]	Probable malate dehydrogenase 2, mitochondrial (EC 1.1.1.37)	mdhB	3.36425e+08	8.13848e+07	1.33776e+08	1.6686e+08	7.68288e+07	2.97891e+07	1.69439e+07	8.59605e+07	3.01057e+07	3.18737e+07
EAL61104.1	DDB_G0292602	hypothetical protein DDB_G0292602 [Dictyostelium discoideum AX4]	3-oxoacyl-[acyl-carrier-protein] reductase (EC 1.1.1.100)	NA	3.80807e+07	3.99868e+07	2.98901e+07	3.73179e+07	2.92312e+07	3.13571e+07	31881817	3.7758e+07	3.3196e+07	4.2542e+07
EAL61116.1	DDB_G0292626	hypothetical protein DDB_G0292626 [Dictyostelium discoideum AX4]	OBG-type G domain-containing protein	NA	1.75191e+07	2.33671e+07	1.64562e+07	25343680	1.95043e+06	2.2286e+06	6.7766e+06	7.88202e+06	4.56699e+06	4.56699e+06
EAL61143.1	DDB_G0292680	hypothetical protein DDB_G0292680 [Dictyostelium discoideum AX4]	Coiled-coil domain-containing protein 93 homolog	NA	1.17099e+07	2.08992e+07	6.28068e+06	1.1704e+07	1.73743e+07	1.54324e+07	1.4289e+07	1.03292e+07	2.52744e+06	6.19483e+06
EAL61172.1	DDB_G0292386	leucine-rich repeat-containing protein [Dictyostelium discoideum AX4]	Protein CARMIL (dDcarmil) (Capping protein, arp2/3 and myosin I linker) (Leucine-rich repeat-containing protein p116) (p116)	carmil	3.82466e+08	4.68688e+08	1.34766e+08	2.02162e+08	1.28861e+08	1.16794e+08	167015988	1.80552e+08	2.88493e+07	4.53884e+07
EAL61173.1	DDB_G0292388	S60 ribosomal protein L27a [Dictyostelium discoideum AX4]	Large ribosomal subunit protein uL15 (60S ribosomal protein L27a)	rpl27a	2.69283e+08	150399540	5.29537e+07	5.76604e+07	8.05845e+07	6.83162e+07	2.88554e+07	3.81958e+07	470205	4.3617e+06
EAL61184.1	DDB_G0292410	CCCH-type zinc finger-containing protein [Dictyostelium discoideum AX4]	Zinc finger CCCH domain-containing protein 15 homolog	NA	9.12355e+07	111647936	4.02079e+07	4.19971e+07	7.58302e+06	8.00307e+06	3.87886e+07	3.54101e+07	1.74057e+07	1.3325e+07
EAL61256.1	DDB_G0292264	U box domain-containing protein [Dictyostelium discoideum AX4]	NOSA (U box domain-containing protein)	nosA	3.59179e+07	6.10517e+07	2.07903e+07	1.28249e+07	1.41164e+07	1.54358e+07	1.42541e+07	2.30839e+07	1.72063e+06	1.72063e+06
EAL61258.1	DDB_G0292268	Rab GTPase [Dictyostelium discoideum AX4]	Ras-related protein Rab-2A (EC 3.6.5.2)	rab2A	1.81674e+07	1.356e+07	3.23513e+06	3.47165e+06	9.8081e+06	8.64394e+06	1.00762e+07	1.18657e+07	1.33836e+06	1.33836e+06
EAL61259.1	DDB_G0292270	aldehyde dehydrogenase [Dictyostelium discoideum AX4]	Aldehyde dehydrogenase family 3 comG (EC 1.2.1.5) (Communication mutant protein G)	comG	5.07305e+07	9.72871e+07	29981750	5.05634e+07	1.66659e+07	2.23574e+07	2.54218e+07	2.83854e+07	1.59461e+07	6.75258e+07
EAL61268.1	DDB_G0292288	hypothetical protein DDB_G0292288 [Dictyostelium discoideum AX4]	SCP domain-containing protein	NA	6.70521e+06	5.967e+06	1.43799e+07	18224513	6.92665e+06	6.9127e+06	2.10511e+06	3.47376e+06	1.15813e+06	1.15813e+06
EAL61318.1	DDB_G0292216	brix domain-containing protein [Dictyostelium discoideum AX4]	Ribosome production factor 2 homolog (Brix domain-containing protein 1 homolog) (Ribosome biogenesis protein RPF2 homolog)	bxdc1	8.31419e+07	9.07085e+07	7.4806e+07	1.39335e+08	4.96698e+07	4.47296e+07	416351	416351	2.15876e+06	6.07535e+06
EAL61332.1	DDB_G0292244	RNA polymerase II core subunit [Dictyostelium discoideum AX4]	DNA-directed RNA polymerase II subunit rpb3 (RNA polymerase II subunit 3) (RNA polymerase II subunit B3) (DNA-directed RNA polymerase II subunit C)	polr2c	4.02464e+06	3.65117e+06	8.04185e+06	1.23462e+07	8.19816e+06	8405727	1.21213e+07	7.34653e+06	1.01354e+07	2.66627e+06
EAL61335.1	DDB_G0292250	hypothetical protein DDB_G0292250 [Dictyostelium discoideum AX4]	Sulfide:quinone oxidoreductase, mitochondrial (EC 1.8.5.8)	sqor	789367056	3.9092e+08	1.25726e+08	1.58322e+08	272747377	1.91793e+08	1.82998e+08	1.57348e+08	107081996	5.17031e+07
EAL61342.1	DDB_G0291972	cullin A [Dictyostelium discoideum AX4]	Cullin-1 (CUL-1) (Cullin-A)	culA	6.83339e+06	2.32343e+07	2.32125e+06	3.7197e+06	7.98841e+06	1.00755e+07	3.31967e+07	4.09373e+07	3.71696e+06	4.90855e+06
EAL61373.1	DDB_G0292034	mitochondrial substrate carrier family protein [Dictyostelium discoideum AX4]	Mitochondrial substrate carrier family protein P (Solute carrier family 25 member 16 homolog A)	mcfP	1.47722e+07	2.40177e+07	1.70088e+07	1.2325e+07	241912	241912	1.91496e+07	1.16954e+07	6.21141e+06	5.96731e+06
EAL61414.1	DDB_G0292116	hypothetical protein DDB_G0292116 [Dictyostelium discoideum AX4]	Hydroxysteroid dehydrogenase-like protein 2	NA	2.83068e+07	3.12128e+07	482655	1.35584e+06	5.56065e+07	4.53685e+07	102490211	6.80257e+07	1.41627e+08	1.19462e+08
EAL61523.1	DDB_G0291804	hypothetical protein DDB_G0291804 [Dictyostelium discoideum AX4]	Probable ATP-dependent RNA helicase ddx6 (EC 3.6.4.13) (DEAD box protein 6)	ddx6	9.60973e+07	54255254	4.16937e+07	3.48168e+07	1.28535e+08	140964391	1.55251e+08	1.39338e+08	2.47895e+07	1.43233e+07
EAL61529.1	DDB_G0291816	hypothetical protein DDB_G0291816 [Dictyostelium discoideum AX4]	Sulfurtransferase	NA	1.09526e+07	8.43376e+06	7.46278e+07	6.74574e+07	3.02161e+07	2.99929e+07	2.97319e+06	5044819	4.50308e+07	1.9582e+07
EAL61531.1	DDB_G0291820	hypothetical protein DDB_G0291820 [Dictyostelium discoideum AX4]	Uncharacterized protein	NA	5.28438e+06	6.07957e+06	9.80021e+06	1.20352e+07	4.43408e+06	5.24763e+06	9.83599e+06	1.40375e+07	1.02278e+07	4.18838e+06
EAL61535.1	DDB_G0291828	hypothetical protein DDB_G0291828 [Dictyostelium discoideum AX4]	Uncharacterized protein	NA	4.79606e+06	4.79606e+06	2.00582e+07	2.62675e+07	5.5955e+06	4.01075e+06	1.53589e+07	1.13049e+07	1.25294e+06	581499
EAL61549.1	DDB_G0291780	dolichyl-diphosphooligosaccharide-protein glycotransferase [Dictyostelium discoideum AX4]	Dolichyl-diphosphooligosaccharide--protein glycosyltransferase 48 kDa subunit (DDOST 48 kDa subunit) (Oligosaccharyl transferase 48 kDa subunit)	ddost	1.12614e+08	8.4028e+07	3.30143e+07	2.92663e+07	5.07062e+07	5.77133e+07	5.87049e+07	6.35313e+07	5.53742e+07	4.42968e+07
EAL61563.1	DDB_G0291734	cyclophilin-type peptidylprolyl cis-trans isomerase [Dictyostelium discoideum AX4]	Peptidyl-prolyl cis-trans isomerase-like 3 (PPIase) (EC 5.2.1.8) (Rotamase ppil3)	ppil3	7.39907e+06	7.39907e+06	19775810	1.76089e+07	8.6072e+06	8.66739e+06	1.26127e+07	1.27016e+07	4.24593e+06	4.2084e+06
EAL61574.1	DDB_G0291756	glutathione synthase [Dictyostelium discoideum AX4]	Glutathione synthetase (GSH synthetase) (GSH-S) (EC 6.3.2.3) (Glutathione synthase)	gshB	4.73251e+07	4.72542e+07	3.06819e+07	2.8222e+07	2.55004e+07	2.26641e+07	1.55886e+07	10701586	1.29312e+07	1.31708e+07
EAL61596.1	DDB_G0291225	chaperonin containing TCP1 eta subunit [Dictyostelium discoideum AX4]	T-complex protein 1 subunit eta (TCP-1-eta) (CCT-eta)	cct7	1.49989e+08	1.73475e+08	1.8833e+08	1.54754e+08	1.07267e+08	1.18408e+08	1.20583e+08	1.4267e+08	6.64454e+07	5.02757e+07
EAL61637.2	DDB_G0291306	exportin 1 [Dictyostelium discoideum AX4]	Exportin-1 (Exp1)	xpo1	6.47887e+07	7.58104e+07	5.25604e+07	3.40357e+07	2.79069e+07	2.95897e+07	2.60796e+07	3.66734e+07	1.33434e+07	2.34247e+07
EAL61654.1	DDB_G0291340	hypothetical protein DDB_G0291340 [Dictyostelium discoideum AX4]	GPR180/TMEM145 transmembrane domain-containing protein	NA	3.99862e+07	4.3321e+07	2.61696e+07	23705406	3.32159e+07	2.87373e+07	8.52342e+06	14130679	3.03595e+06	4.80175e+06
EAL61685.1	DDB_G0291402	hypothetical protein DDB_G0291402 [Dictyostelium discoideum AX4]	Uncharacterized protein	NA	5.15907e+07	3.33411e+07	4.4772e+07	5.71199e+07	6.9542e+07	4.91103e+07	54435414	5.77066e+07	4.6332e+07	4.4037e+07
EAL61690.1	DDB_G0291412	signal recognition particle 72 kDa subunit [Dictyostelium discoideum AX4]	Signal recognition particle subunit SRP72 (Signal recognition particle 72 kDa protein homolog)	srp72	4.48406e+07	5.95046e+07	17220305	1.69984e+07	1.64124e+07	1.84496e+07	3.0179e+07	2.75153e+07	7.4506e+06	1.10677e+07
EAL61701.1	DDB_G0291434	protein disulfide isomerase [Dictyostelium discoideum AX4]	Protein disulfide-isomerase 2 (PDI2) (EC 5.3.4.1)	pdi2	1067239023	1100737404	4.57009e+08	2.68845e+08	464372437	6.02293e+08	1193321242	1329836870	1193220357	1186893676
EAL61706.1	DDB_G0291444	hypothetical protein DDB_G0291444 [Dictyostelium discoideum AX4]	Srp40 C-terminal domain-containing protein	NA	3.74502e+07	2.73852e+07	2.30386e+06	1.29671e+07	9.69611e+06	9.95155e+06	1.10048e+07	1.3376e+07	3.13764e+07	5.7288e+07
EAL61710.1	DDB_G0291452	hypothetical protein DDB_G0291452 [Dictyostelium discoideum AX4]	Uncharacterized protein	NA	1.92514e+06	2.58628e+06	1.91452e+06	1.91452e+06	1.64661e+06	4.59456e+06	2.13263e+06	1.58711e+06	825092	1.58016e+06
EAL61716.1	DDB_G0291464	hypothetical protein DDB_G0291464 [Dictyostelium discoideum AX4]	Uncharacterized protein	NA	6.80931e+06	8.38112e+06	5.50194e+06	5.50194e+06	2.13716e+06	1.85837e+06	3.71618e+06	2.81427e+06	7.3652e+06	5.31408e+06
EAL61725.1	DDB_G0291482	hydroxyacylglutathione hydrolase [Dictyostelium discoideum AX4]	Glyoxylase B2 (EC 3.-.-.-)	gloB2	1.11128e+08	1.21683e+08	189515052	1.29213e+08	5.85832e+07	5.91336e+07	8.45613e+07	8.30109e+07	53281202	4.5832e+07
EAL61740.1	DDB_G0291512	hypothetical protein DDB_G0291512 [Dictyostelium discoideum AX4]	Epsin	epnA	5.27646e+06	2.36162e+07	2.89042e+07	2.02564e+07	6.54882e+06	6.96105e+06	3.50158e+07	3.77102e+07	2.53593e+07	3.90229e+07
EAL61751.1	DDB_G0291534	hypothetical protein DDB_G0291534 [Dictyostelium discoideum AX4]	Uncharacterized protein	NA	1.69243e+07	2.81155e+07	2.93368e+07	1.94998e+07	1.83103e+07	2.2727e+07	8.17199e+06	7.39603e+06	3.51447e+06	3.51447e+06
EAL61762.1	DDB_G0291556	protein arginine methyltransferase [Dictyostelium discoideum AX4]	Protein arginine N-methyltransferase 1 (EC 2.1.1.319) (Histone-arginine N-methyltransferase PRMT1)	prmt1	2.83263e+07	3.2404e+07	4.16889e+07	40405252	4.62111e+06	6.12172e+06	2.13475e+07	1.90556e+07	2.52885e+06	2.52885e+06
EAL61810.1	DDB_G0291652	serine hydroxymethyltransferase [Dictyostelium discoideum AX4]	Serine hydroxymethyltransferase 2 (SHMT 2) (EC 2.1.2.1) (Glycine hydroxymethyltransferase 2) (Serine methylase 2)	shmt2	1.27097e+08	1.23691e+08	4.1988e+07	6.36134e+07	8.2511e+07	7.92669e+07	5.06005e+07	6.09474e+07	19498980	3.67531e+07
EAL61812.1	DDB_G0291656	longin domain-containing protein [Dictyostelium discoideum AX4]	Putative synaptobrevin homolog YKT6 (EC 2.3.1.-) (Putative prenylated SNARE protein ykt6)	ykt6	3.17214e+06	3.17214e+06	1.52318e+06	1.85926e+06	4.64694e+06	4.4589e+06	3.3659e+06	2.86714e+06	3.29799e+06	4.19411e+06
EAL61849.1	DDB_G0291131	hypothetical protein DDB_G0291131 [Dictyostelium discoideum AX4]	SH3 domain-containing protein	NA	2.61196e+07	2.96777e+07	2.40642e+07	4.23563e+07	1.88875e+07	2.23933e+07	2.35119e+07	2.00105e+07	2.76661e+06	2.7722e+06
EAL61859.1	DDB_G0291151	hypothetical protein DDB_G0291151 [Dictyostelium discoideum AX4]	Uncharacterized protein	NA	2.58494e+07	1.58133e+07	7.59422e+06	16845990	7.97595e+06	5058609	1.37032e+07	1.11245e+07	6.4575e+06	1.02835e+07
EAL61864.1	DDB_G0291161	hypothetical protein DDB_G0291161 [Dictyostelium discoideum AX4]	Maestro heat-like repeat-containing protein family member 1 (HEAT repeat-containing protein 7A homolog)	mroh1	97299492	1.25264e+08	4.83646e+07	3.18621e+07	2.09274e+07	2.34987e+07	1.018e+07	1.15886e+07	3.2999e+06	3.2999e+06
EAL61886.1	DDB_G0291077	hypothetical protein DDB_G0291077 [Dictyostelium discoideum AX4]	Putative rho GDP-dissociation inhibitor 1	rdiA	1.14016e+08	4.10411e+07	1.51403e+06	1.65436e+07	5.60717e+07	4.12986e+07	1.61492e+07	3.01466e+07	6.60609e+06	5.39591e+06
EAL61910.1	DDB_G0290959	hypothetical protein DDB_G0290959 [Dictyostelium discoideum AX4]	Uncharacterized protein	NA	6.69875e+06	7.21106e+06	1.20512e+07	9.7438e+06	2.30298e+07	2.24913e+07	1.95171e+07	1.85159e+07	459926	3.5287e+06
EAL61924.1	DDB_G0290987	tRNA pseudouridylate synthase [Dictyostelium discoideum AX4]	tRNA pseudouridylate synthase	pus1	1.9056e+07	2.5207e+07	478200	1.79004e+06	2.69102e+06	2.33112e+06	2.51408e+06	2.17167e+06	1.0649e+06	1.0649e+06
EAL61928.1	DDB_G0290995	hypothetical protein DDB_G0290995 [Dictyostelium discoideum AX4]	Band 7 domain-containing protein	NA	114033907	1.29853e+08	7.9382e+07	8.52526e+07	4.58061e+07	4.8325e+07	5.94165e+07	5.08414e+07	8.77901e+07	7.01891e+07
EAL61929.1	DDB_G0290997	peptidase M16 family protein [Dictyostelium discoideum AX4]	Mitochondrial-processing peptidase subunit alpha-2 (Alpha-MPP 2) (Ddalpha-MPP 2) (Inactive zinc metalloprotease alpha-2)	mppA2	2785139950	3119796280	674536477	9.70705e+08	5.69355e+08	5.89725e+08	1327696224	1462459948	1666745357	1203409365
EAL61993.1	DDB_G0290857	hypothetical protein DDB_G0290857 [Dictyostelium discoideum AX4]	phosphoenolpyruvate carboxykinase (ATP) (EC 4.1.1.49)	NA	4.25189e+08	5.42517e+08	1.38316e+08	1.34883e+08	4.47321e+07	3.8666e+07	1.3614e+08	1.56374e+08	7.88451e+07	8.39632e+07
EAL62001.1	DDB_G0290873	hypothetical protein DDB_G0290873 [Dictyostelium discoideum AX4]	Rho GTPase-activating protein gacJJ (GTPase activating factor for raC protein JJ)	gacJJ	5.6694e+07	9.60111e+07	1.28042e+07	1.78085e+07	1.01333e+07	9.22385e+06	2.23759e+07	2.31747e+07	3.87364e+06	1.76602e+06
EAL62031.1	DDB_G0290795	HD domain-containing protein 2 [Dictyostelium discoideum AX4]	5'-deoxynucleotidase HDDC2 (EC 3.1.3.89) (HD domain-containing protein 2 homolog)	hddc2	8.04648e+06	5.25199e+06	2.81826e+07	2.43159e+07	5.61347e+06	5.37649e+06	923803	474728	9.87283e+06	3.72362e+06
EAL62100.1	DDB_G0290479	aldehyde dehydrogenase [Dictyostelium discoideum AX4]	Aldehyde dehydrogenase	hydA	1.98731e+08	1.72567e+08	1.93024e+08	1.01841e+08	7.46101e+07	5.41982e+07	4.30877e+07	48186374	6.88078e+06	2.80891e+07
EAL62101.2	DDB_G0290481	hypothetical protein DDB_G0290481 [Dictyostelium discoideum AX4]	Talin-A (Filopodin)	talA	8.34486e+07	1.44092e+08	4.3985e+07	2.82298e+07	3.55175e+07	30820154	1.82297e+07	16852016	342636	6.04059e+06
EAL62111.1	DDB_G0290501	peptidase M24 family protein [Dictyostelium discoideum AX4]	Xaa-Pro aminopeptidase 1 (EC 3.4.11.9) (Aminoacylproline aminopeptidase) (Cytosolic aminopeptidase P) (Soluble aminopeptidase P) (sAmp) (X-Pro aminopeptidase 1) (X-prolyl aminopeptidase 1, soluble)	xpnpep1	1.67194e+08	1.65658e+08	1.27734e+08	6.96988e+07	1.89919e+07	2.01213e+07	6.6727e+07	6.22685e+07	4.82218e+07	7.08012e+07
EAL62128.1	DDB_G0290535	aldehyde dehydrogenase [Dictyostelium discoideum AX4]	Aldehyde dehydrogenase	NA	3.86795e+08	4.44424e+08	1.5366e+08	1.35555e+08	5.18192e+07	6.66414e+07	9.98847e+07	1.09667e+08	2.83729e+07	4.60962e+07
EAL62131.1	DDB_G0290541	hypothetical protein DDB_G0290541 [Dictyostelium discoideum AX4]	Uncharacterized protein	NA	8.81648e+07	8.45467e+07	4.52886e+07	4.65435e+07	4.66203e+07	4.4513e+07	5.73075e+07	4.84293e+07	7.57128e+07	5.4739e+07
EAL62148.1	DDB_G0290575	LIM-type zinc finger-containing protein [Dictyostelium discoideum AX4]	LIM-type zinc finger-containing protein	NA	2.01019e+08	1.94341e+08	1.05805e+08	1.02049e+08	2.55456e+08	3.54151e+08	3.15353e+08	2.73283e+08	5.92748e+07	8.84051e+07
EAL62157.1	DDB_G0290593	hypothetical protein DDB_G0290593 [Dictyostelium discoideum AX4]	ADF-H domain-containing protein	NA	1.50727e+07	3.74784e+06	9.21416e+06	13033272	2.8629e+07	8.99676e+06	3.2825e+06	3.2825e+06	3670241	3670241
EAL62204.1	DDB_G0290377	argonaut-like protein [Dictyostelium discoideum AX4]	Argonaut-like protein	agnB	2.7185e+06	2.16372e+06	1.85816e+06	2.13151e+06	3.22028e+06	5.07615e+06	1.41551e+07	16593298	1.16753e+07	1.11414e+07
EAL62213.1	DDB_G0290395	hypothetical protein DDB_G0290395 [Dictyostelium discoideum AX4]	Uncharacterized protein	NA	8.8852e+06	2.99443e+06	4.439e+07	58746442	3.09873e+07	3.74625e+07	4.41456e+07	4.80602e+07	3.81954e+07	4.17727e+07
EAL62248.1	DDB_G0290465	hypothetical protein DDB_G0290465 [Dictyostelium discoideum AX4]	Uncharacterized protein	NA	219134827	3.16001e+08	8.4927e+07	8.85252e+07	3.84635e+07	3.85112e+07	5.50861e+07	5.76869e+07	2.63472e+07	1.89451e+07
EAL62255.1	DDB_G0290257	cell surface glycoprotein gp138 [Dictyostelium discoideum AX4]	Cell surface glycoprotein gp138A	GP138A	2.78755e+07	4.07162e+07	3.87038e+06	6.16656e+06	1.06225e+07	9.9053e+06	2.20797e+06	3.73677e+06	4.61983e+06	1.13727e+07
EAL62258.1	DDB_G0290263	protein phosphatase 2A catalytic subunit [Dictyostelium discoideum AX4]	Serine/threonine-protein phosphatase 2A catalytic subunit A (EC 3.1.3.16) (Protein phosphatase 2A 37 kDa catalytic subunit)	pho2a	2.03671e+07	2.15167e+07	4.07916e+07	37049208	6.86633e+06	5.98767e+06	916525	1.3336e+06	3.86163e+07	4.8933e+07
EAL62293.1	DDB_G0290333	hypothetical protein DDB_G0290333 [Dictyostelium discoideum AX4]	Peptidase S53 domain-containing protein	NA	957119105	9.14742e+08	2.64916e+08	2.22333e+08	8.9664e+07	3.7016e+07	2.17317e+07	33675672	2.27623e+07	2.32433e+07
EAL62338.1	DDB_G0290233	RhoGAP domain-containing protein [Dictyostelium discoideum AX4]	GTPase activating protein homolog 1 (GTPase activating factor for raC protein BB) (Rho GTPase-activating protein gacBB)	mgp1	3.96303e+06	9.23754e+06	6.61655e+06	6.11783e+06	3.38223e+06	6.90631e+06	1.44195e+07	1.32549e+07	159566	799564
EAL62378.1	DDB_G0290123	hypothetical protein DDB_G0290123 [Dictyostelium discoideum AX4]	Prohibitin-1, mitochondrial	phbA	7.42644e+07	1.06756e+08	1.27025e+06	1.27025e+06	4.77993e+07	4.92043e+07	295200	295200	1.71122e+07	5.21292e+07
EAL62395.1	DDB_G0290069	hypothetical protein DDB_G0290069 [Dictyostelium discoideum AX4]	Phosphatidylinositol transfer protein 1 (PtdIns transfer protein 1) (DdPITP1)	pitA	8.40209e+07	7.8539e+07	1.97534e+08	1.55108e+08	4.44441e+06	7.08891e+06	7.88985e+06	8.67988e+06	2.03541e+07	1.36382e+07
EAL62401.1	DDB_G0290081	PDZ domain-containing protein [Dictyostelium discoideum AX4]	PDZ domain-containing protein	sort1	1.75517e+08	1.90594e+08	1.44267e+08	1.21208e+08	9.30119e+07	8.61885e+07	9.74594e+07	1.18847e+08	6.04119e+07	8.72658e+07
EAL62402.1	DDB_G0290083	phenylacetic acid degradation-related protein [Dictyostelium discoideum AX4]	Phenylacetic acid degradation-related protein	NA	689052	689052	1.67596e+07	1.74577e+07	1.91833e+06	2.31046e+06	5.93745e+06	6.00268e+06	2.66519e+06	2.67748e+06
EAL62410.1	DDB_G0290009	sepiapterin reductase [Dictyostelium discoideum AX4]	Sepiapterin reductase (SPR) (SR) (EC 1.1.1.153)	sprA	2.59662e+06	800530	726937	654678	6.7298e+07	5.51927e+07	6.47095e+07	4.95493e+07	2.27306e+07	2.62804e+07
EAL62439.1	DDB_G0289987	hypothetical protein DDB_G0289987 [Dictyostelium discoideum AX4]	Uncharacterized protein	NA	8.99593e+06	8.99593e+06	769887	141847	2.77943e+06	5.56819e+06	2.84089e+06	2201225	1.97587e+06	1.97587e+06
EAL62459.1	DDB_G0289893	hypothetical protein DDB_G0289893 [Dictyostelium discoideum AX4]	Coiled-coil domain-containing protein 124 homolog	NA	1.00685e+07	8.29761e+06	1.51614e+07	1.80522e+07	1.69011e+07	1.67992e+07	1.17989e+07	8.42784e+06	1.25344e+07	5.25008e+06
EAL62474.1	DDB_G0289923	serine-pyruvate transaminase [Dictyostelium discoideum AX4]	Serine--pyruvate aminotransferase (SPT) (EC 2.6.1.51) (Alanine--glyoxylate aminotransferase) (AGT) (EC 2.6.1.44)	agxt	2.90932e+08	1.81544e+08	7.16035e+07	8.66039e+07	9.82779e+07	8.97588e+07	9.69376e+07	9.51036e+07	2.21129e+06	2.67444e+06
EAL62490.1	DDB_G0289955	hypothetical protein DDB_G0289955 [Dictyostelium discoideum AX4]	Uncharacterized protein DDB_G0289955	NA	2.39463e+08	2.32069e+08	2.24978e+08	243655609	8.99783e+07	1.15714e+08	6.24008e+07	4.38895e+07	5.2332e+07	1.87125e+07
EAL62622.1	DDB_G0289609	hypothetical protein DDB_G0289609 [Dictyostelium discoideum AX4]	CBS domain-containing protein DDB_G0289609	NA	118940736	1.27974e+08	223880984	1.93563e+08	8.29098e+07	8.95414e+07	2.24672e+08	2.14918e+08	522716	522716
EAL62726.1	DDB_G0289397	hypothetical protein DDB_G0289397 [Dictyostelium discoideum AX4]	VWFA domain-containing protein	NA	1.05256e+07	6.45922e+06	5.54389e+07	30063945	4.87107e+06	7.87708e+06	7.58485e+07	7.11546e+07	22991418	1.82913e+07
EAL62753.1	DDB_G0289333	hypothetical protein DDB_G0289333 [Dictyostelium discoideum AX4]	HTH La-type RNA-binding domain-containing protein	NA	9.29012e+07	1.09422e+08	4.80167e+07	5.08124e+07	2.84165e+07	2.41195e+07	3.78144e+07	3.71689e+07	4.02798e+06	1.03684e+07
EAL62850.1	DDB_G0289233	hypothetical protein DDB_G0289233 [Dictyostelium discoideum AX4]	Vacuolar protein 14 C-terminal Fig4-binding domain-containing protein	NA	2.11567e+06	3.23597e+06	756683	242711	1.91478e+06	2.65973e+06	1.11997e+06	1.30862e+06	740229	715012
EAL62871.1	DDB_G0289127	short-chain dehydrogenase/reductase family protein [Dictyostelium discoideum AX4]	Short-chain dehydrogenase/reductase family protein	NA	1.3732e+07	5.52173e+06	2.79209e+08	2.6293e+08	3.6054e+06	1.71774e+06	8.34673e+07	5.18193e+07	3.14862e+06	1.37812e+07
EAL62878.2	DDB_G0289141	ankyrin repeat-containing protein [Dictyostelium discoideum AX4]	Poly [ADP-ribose] polymerase (PARP) (EC 2.4.2.-)	NA	7.68365e+07	1.05886e+08	3.16169e+07	3.34836e+07	2.31438e+07	2.39699e+07	2.10608e+07	26259449	1.34433e+06	4.10469e+06
EAL62946.1	DDB_G0288983	ribosomal protein L3, mitochondrial [Dictyostelium discoideum AX4]	Large ribosomal subunit protein uL3m	mrpl3	2.10197e+07	7.84442e+06	8.71063e+07	8.96056e+07	3.27068e+07	37454007	5.73258e+07	6.55389e+07	5.12115e+06	9.95479e+06
EAL63004.1	DDB_G0288961	translation initiation factor eIF-2B alpha subunit [Dictyostelium discoideum AX4]	Translation initiation factor eIF2B subunit alpha (eIF2B GDP-GTP exchange factor subunit alpha)	eif2b1	2.78658e+07	3.90408e+07	4.68768e+07	3.60274e+07	1.85414e+07	2.02688e+07	1.00658e+07	1.00265e+07	7597730	1.51315e+07
EAL63007.1	DDB_G0288771	hypothetical protein DDB_G0288771 [Dictyostelium discoideum AX4]	Darlin (Armadillo-like protein A)	darA	7.94936e+07	9.73975e+07	3.84765e+07	4.55256e+07	2.60561e+07	2.37805e+07	3.19998e+07	2.99299e+07	8.46567e+06	1.96954e+07
EAL63015.1	DDB_G0288787	metallophosphoesterase domain-containing protein [Dictyostelium discoideum AX4]	Vacuolar protein sorting-associated protein 29 (EC 3.1.3.3)	vps29	1.22568e+07	4.2773e+06	6.24487e+06	6.07297e+06	1.59091e+06	981513	490186	936766	252881	252881
EAL63065.1	DDB_G0288757	nicotinamide-nucleotide adenylyltransferase, partial [Dictyostelium discoideum AX4]	Nicotinamide-nucleotide adenylyltransferase	NA	2.68815e+07	3.47106e+07	4.56044e+06	4876884	6.49328e+06	5.69693e+06	8.75775e+06	4.9942e+06	7.85973e+06	3.14541e+06
EAL63069.1	DDB_G0288753	hypothetical protein DDB_G0288753 [Dictyostelium discoideum AX4]	Probable serine/threonine-protein kinase ndrB (EC 2.7.11.1) (Nuclear DBF2-related kinase B)	ndrB	23098220	2.43448e+07	1.0119e+07	1.10936e+07	1.06117e+07	1.11453e+07	2.25367e+07	17513109	269544	6.90349e+06
EAL63071.1	DDB_G0288679	myosin IE [Dictyostelium discoideum AX4]	Myosin IE heavy chain	myoE	3.10951e+07	3.88782e+07	3.85805e+07	3.54063e+07	4.10061e+07	4.24664e+07	5.66997e+07	5.1691e+07	1.62574e+06	1.39983e+07
EAL63077.1	DDB_G0288691	hook family protein [Dictyostelium discoideum AX4]	Protein hook homolog (DdHk3)	hook	3.37291e+07	4.31654e+07	4.11304e+06	1.7639e+07	2.30717e+07	2.20248e+07	2.88249e+07	29452513	1.90073e+07	1.49003e+07
EAL63121.1	DDB_G0288635	transmembrane protein [Dictyostelium discoideum AX4]	Transmembrane protein	NA	3.20074e+06	3.44234e+06	1.73484e+06	5.40552e+06	1.51862e+07	1.1488e+07	1.19098e+06	2.25361e+06	825457	825457
EAL63144.1	DDB_G0288569	hypothetical protein DDB_G0288569 [Dictyostelium discoideum AX4]	WASH complex subunit 5 (WASH complex subunit strumpellin homolog)	washc5	5.59508e+06	1.24794e+07	6.21234e+06	3.02196e+06	1.3735e+06	1.30454e+06	2.13252e+06	3194028	601776	601776
EAL63155.1	DDB_G0288591	short-chain dehydrogenase/reductase family protein [Dictyostelium discoideum AX4]	Short-chain dehydrogenase/reductase family protein	NA	5.61648e+07	7.64997e+07	5.19722e+07	6.49858e+07	1.70998e+07	1.24625e+07	7.11389e+06	7.98312e+06	6.40837e+06	7.97261e+06
EAL63156.1	DDB_G0288593	hypothetical protein DDB_G0288593 [Dictyostelium discoideum AX4]	ATP-dependent protease ATPase subunit HslU	NA	7.01802e+07	7.61465e+07	1.49479e+07	2.59832e+07	1.46511e+07	1.25838e+07	4.11679e+07	6.89075e+07	1.51644e+07	3.81415e+07
EAL63165.1	DDB_G0288545	nucleoporin 210 [Dictyostelium discoideum AX4]	Nucleoporin 210	nup210	4.7676e+07	5.58289e+07	2.19073e+07	4.43433e+07	3.78266e+07	3.89175e+07	7.01151e+07	6.91483e+07	9.07941e+07	1.36281e+08
EAL63202.1	DDB_G0288461	hydroxymethylglutaryl-CoA synthase [Dictyostelium discoideum AX4]	Hydroxymethylglutaryl-CoA synthase A (HMG-CoA synthase A) (EC 2.3.3.10) (3-hydroxy-3-methylglutaryl coenzyme A synthase A)	hgsA	3.23996e+08	2.12982e+08	6.40784e+07	5.91278e+07	6.26449e+07	39236973	1.67988e+07	2.43245e+07	1.75949e+06	301394
EAL63212.1	DDB_G0288373	elongation factor 2 [Dictyostelium discoideum AX4]	Elongation factor 2 (EF-2) (EC 3.6.5.-)	efbA	4614759969	5442676013	4836000832	2792772479	1819054315	1734117412	2349918426	1951841207	1123061447	1376900335
EAL63219.1	DDB_G0288387	acetyl-CoA carboxylase [Dictyostelium discoideum AX4]	Acetyl-CoA carboxylase (EC 6.4.1.2) (ACC-alpha) [Includes: Biotin carboxylase (EC 6.3.4.14)]	accA	1431589138	1562581776	447712554	5.25935e+08	1.08088e+08	1.17279e+08	4.82785e+07	4.51162e+07	1.59731e+07	2.50107e+07
EAL63240.1	DDB_G0288429	hypothetical protein DDB_G0288429 [Dictyostelium discoideum AX4]	Dehydrogenase/reductase SDR family member 12	NA	7.16334e+06	1.82333e+07	2.0785e+06	1.97501e+06	6.97165e+06	9.53946e+06	4.96942e+06	2.85103e+06	9.19138e+06	4.51632e+06
EAL63292.1	DDB_G0288299	vitamin B6 biosynthesis family protein [Dictyostelium discoideum AX4]	Probable pyridoxal 5'-phosphate synthase subunit pdx1 (PLP synthase subunit pdx1) (EC 4.3.3.6)	pdx1	1.1119e+08	3.7968e+07	2.68866e+07	2.36075e+07	1.6016e+07	1.23323e+07	1.27635e+06	3.81009e+06	6.53689e+08	8.20591e+08
EAL63318.2	DDB_G0288273	S60 ribosomal protein L10 [Dictyostelium discoideum AX4]	Large ribosomal subunit protein uL16 (60S ribosomal protein L10)	rpl10	3.34497e+08	2.54076e+08	4.35551e+07	6.31821e+07	8.34801e+07	5.45525e+07	1.76127e+07	4.96483e+07	3.66132e+06	3.66132e+06
EAL63324.1	DDB_G0288187	ubiquitin-associated domain-containing protein [Dictyostelium discoideum AX4]	Protein DDI1 homolog (EC 3.4.23.-)	ddi1	3.44197e+07	3.85022e+07	6.24706e+06	1.97579e+07	3.97242e+07	4.09318e+07	1.36532e+07	1.15156e+07	8.59816e+06	2.44445e+07
EAL63328.1	DDB_G0288195	type A von Willebrand factor domain-containing protein [Dictyostelium discoideum AX4]	Integrin beta-like protein C	sibC	1.54269e+07	1.66784e+07	4.10023e+06	5.13767e+06	7.5448e+06	7.9551e+06	5.39409e+06	1.12935e+07	1.58719e+06	1.58719e+06
EAL63333.1	DDB_G0288205	RhoGAP domain-containing protein [Dictyostelium discoideum AX4]	Rho GTPase-activating protein gacX (GTPase activating factor for raC protein X)	gacX	1.14251e+07	1.2739e+07	8.46514e+06	8.05775e+06	4.82267e+06	9.6303e+06	1.49645e+06	680161	901334	1.33343e+06
EAL63360.1	DDB_G0288145	phosphoribosylformylglycinamide synthase [Dictyostelium discoideum AX4]	Phosphoribosylformylglycinamidine synthase (FGAM synthase) (FGAMS) (EC 6.3.5.3) (Formylglycinamide ribonucleotide amidotransferase) (FGAR amidotransferase) (FGAR-AT) (Formylglycinamide ribotide amidotransferase)	purL	1611512351	1745454376	8.61757e+08	859685532	4.46487e+08	5.08277e+08	6.35174e+08	5.95072e+08	2.16057e+08	3.51636e+08
EAL63369.2	DDB_G0288163	ARF-like protein [Dictyostelium discoideum AX4]	ARF-like protein	arl1	2.79978e+06	2.14151e+06	7.13536e+06	4.9198e+06	3.56582e+06	3.45853e+06	2.50046e+06	2.41753e+06	1.38721e+06	1.38721e+06
EAL63385.1	DDB_G0288081	hypothetical protein DDB_G0288081 [Dictyostelium discoideum AX4]	DUF4286 family protein	NA	4.24482e+07	3.45358e+06	1.2574e+08	9.24272e+07	3.69997e+06	2.01565e+06	43047164	3.37986e+07	2.52922e+06	2.52922e+06
EAL63390.1	DDB_G0288091	hypothetical protein DDB_G0288091 [Dictyostelium discoideum AX4]	Uncharacterized protein	NA	4.71539e+07	4.24741e+07	8.0444e+07	8.52861e+07	2.70792e+07	1.5759e+07	2.40213e+07	1.24773e+07	1.46714e+06	2.76878e+06
EAL63397.1	DDB_G0288105	3-oxoacid CoA-transferase [Dictyostelium discoideum AX4]	Probable succinyl-CoA:3-ketoacid coenzyme A transferase, mitochondrial (EC 2.8.3.5) (3-oxoacid CoA-transferase)	oxct1	2.59821e+08	4.13865e+08	7.90654e+07	126730740	118279875	1.1737e+08	2.39847e+08	2.83694e+08	1.17302e+08	1.6993e+08
EAL63414.1	DDB_G0287977	hypothetical protein DDB_G0287977 [Dictyostelium discoideum AX4]	Formimidoyltransferase-cyclodeaminase (Formiminotransferase-cyclodeaminase) (FTCD) (p60) [Includes: Glutamate formimidoyltransferase (EC 2.1.2.5) (Glutamate formiminotransferase) (Glutamate formyltransferase); Formimidoyltetrahydrofolate cyclodeaminase (EC 4.3.1.4) (Formiminotetrahydrofolate cyclodeaminase)]	ftcd	2.1943e+08	3.20903e+08	7.75231e+07	8.12929e+07	4.77728e+07	5.7453e+07	1.25222e+08	133010123	9.47562e+07	7.41771e+07
EAL63422.1	DDB_G0287993	SNF7 family protein [Dictyostelium discoideum AX4]	Charged multivesicular body protein 5 (Vacuolar protein-sorting-associated protein 60)	chmp5	1.29506e+07	1.13781e+07	1.97178e+07	24587853	8.29911e+06	7.93185e+06	1.07801e+07	4.50004e+06	2.05862e+07	1.21655e+07
EAL63431.1	DDB_G0288011	methyltransferase type 11 domain-containing protein [Dictyostelium discoideum AX4]	Methyltransferase type 11 domain-containing protein	NA	7.79893e+06	7.79893e+06	2.09764e+06	2.09764e+06	7.18506e+07	5.04138e+07	7.91505e+07	5.37061e+07	3.32561e+07	3.90047e+07
EAL63438.1	DDB_G0288025	hypothetical protein DDB_G0288025 [Dictyostelium discoideum AX4]	Probable histidine ammonia-lyase (Histidase) (EC 4.3.1.3)	hal	2.67845e+08	3.47702e+08	1.54108e+08	1.60924e+08	1.37794e+08	1.61994e+08	1.28376e+08	1.63973e+08	9.81485e+07	1.22511e+08
EAL63475.1	DDB_G0287937	brix domain-containing protein [Dictyostelium discoideum AX4]	Ribosome biogenesis protein BRX1 homolog (Brix domain-containing protein 2 homolog)	bxdc2	2.7748e+07	3.21151e+07	2.69211e+07	1.06918e+07	5.15714e+06	4.8837e+06	11144732	1.10006e+07	5.09426e+06	6.72677e+06
EAL63485.1	DDB_G0287913	ornithine-oxo-acid transaminase [Dictyostelium discoideum AX4]	Probable ornithine aminotransferase (EC 2.6.1.13) (Ornithine--oxo-acid aminotransferase)	oatA	2.16593e+08	1.52307e+08	5.40589e+07	5.64198e+07	6.82113e+07	4.43403e+07	3.29437e+07	2.59944e+07	219320	1.35378e+06
EAL63491.1	DDB_G0287689	alpha tubulin [Dictyostelium discoideum AX4]	Tubulin alpha chain (EC 3.6.5.-) (Alpha-tubulin)	tubA	6.47379e+08	1186935794	7.97875e+08	7.17805e+08	4.90824e+08	6.21821e+08	6.99256e+08	7.66333e+08	8.64385e+08	6.92976e+08
EAL63508.1	DDB_G0287723	hypothetical protein DDB_G0287723 [Dictyostelium discoideum AX4]	phosphoenolpyruvate carboxylase (EC 4.1.1.31)	NA	1.64032e+08	1.94667e+08	8.10892e+07	8.47882e+07	4.0796e+07	4.17111e+07	6.06433e+07	5.89469e+07	8.10809e+06	2.15879e+07
EAL63521.1	DDB_G0287749	hypothetical protein DDB_G0287749 [Dictyostelium discoideum AX4]	Uncharacterized protein	NA	4.63243e+07	1.59886e+07	11718486	1.52604e+07	1.83665e+07	1.50275e+07	4.70717e+07	69875192	1.22868e+06	981140
EAL63548.1	DDB_G0287803	arginyl-tRNA synthetase [Dictyostelium discoideum AX4]	arginine--tRNA ligase (EC 6.1.1.19) (Arginyl-tRNA synthetase)	argS2	9.96725e+06	3.47182e+07	5.46225e+06	1.19394e+06	1.3524e+06	1.09906e+06	8.58482e+06	1.21173e+07	2.33444e+06	4.07152e+06
EAL63552.1	DDB_G0287811	chaperonin Cpn10 family protein [Dictyostelium discoideum AX4]	Chaperonin Cpn10 family protein	cpn10A	1.25882e+08	2.5181e+07	8.72701e+07	1.00823e+08	8.80632e+07	7.68166e+07	1.03011e+08	1.3451e+08	124963	124963
EAL63591.1	DDB_G0287889	hypothetical protein DDB_G0287889 [Dictyostelium discoideum AX4]	Uncharacterized protein	NA	5.48677e+07	5.85281e+07	4.90787e+07	5.43266e+07	1.68032e+07	1.60282e+07	8.71688e+07	9.49148e+07	4.36289e+07	5.03977e+07
EAL63592.1	DDB_G0287891	BMS1-like ribosome biogenesis protein [Dictyostelium discoideum AX4]	BMS1-like ribosome biogenesis protein	bms1l	1.40322e+07	2.7964e+07	1.07357e+07	8.61023e+06	1.27909e+07	1.13571e+07	2.29071e+06	1.92901e+06	1.16059e+06	1.16059e+06
EAL63609.1	DDB_G0287601	hypothetical protein DDB_G0287601 [Dictyostelium discoideum AX4]	EF-hand domain-containing protein	NA	2.70493e+06	2.70493e+06	2.73949e+06	4.2139e+06	6.09884e+06	2.26458e+06	329499	329499	2.07479e+06	1.62659e+06
EAL63613.1	DDB_G0287609	alpha/beta hydrolase fold-3 domain-containing protein [Dictyostelium discoideum AX4]	Alpha/beta hydrolase fold-3 domain-containing protein	NA	6.3545e+07	3.09782e+07	2.1452e+07	9.28085e+06	4.45261e+06	6.01205e+06	8.78104e+06	8796827	863196	863196
EAL63639.1	DDB_G0287661	transcription initiation factor Spt5 [Dictyostelium discoideum AX4]	Transcription elongation factor SPT5	spt5	3.46203e+07	5.13986e+07	8.15657e+06	1.5301e+07	7.74173e+06	9.41484e+06	2.03598e+07	2.68489e+07	1.05604e+07	6.28085e+06
EAL63658.1	DDB_G0287517	hypothetical protein DDB_G0287517 [Dictyostelium discoideum AX4]	Putative uncharacterized protein DDB_G0287517	NA	1.5507e+07	9.47886e+06	35772564	5.71856e+07	3.04703e+06	3.28947e+06	3.84085e+06	3.69196e+06	7712230	7712230
EAL63678.1	DDB_G0287557	RNA-binding protein PNO1 [Dictyostelium discoideum AX4]	RNA-binding protein pno1	pno1	1.86281e+07	2.36485e+07	1.34924e+07	1.13186e+07	1.35454e+07	9.14958e+06	2.60929e+06	2.16869e+06	254430	254430
EAL63722.1	DDB_G0287309	hypothetical protein DDB_G0287309 [Dictyostelium discoideum AX4]	N-acetyltransferase domain-containing protein	NA	5.71927e+06	3.61782e+06	6.12767e+06	6.96737e+06	925069	581907	1.56187e+06	1.233e+06	2.06721e+06	2.417e+06
EAL63730.1	DDB_G0287325	hypothetical protein DDB_G0287325 [Dictyostelium discoideum AX4]	Epidermal growth factor receptor substrate 15 homolog	eps15	3.0608e+07	4.3628e+07	1.44419e+07	1.53877e+07	1.74486e+07	1.20529e+07	2.5431e+07	2.22661e+07	1.7445e+07	3.45347e+07
EAL63735.1	DDB_G0287335	RNA-binding region RNP-1 domain-containing protein [Dictyostelium discoideum AX4]	RNA-binding region RNP-1 domain-containing protein	NA	1.018e+08	3.90129e+07	54355004	6.04881e+07	2.86941e+07	2.33804e+07	17064831	2.21736e+07	1.61303e+06	4.04491e+06
EAL63753.1	DDB_G0287371	adenosine deaminase [Dictyostelium discoideum AX4]	Probable adenosine deaminase (EC 3.5.4.4) (Adenosine aminohydrolase)	ada	3.77667e+07	5.38924e+07	1.72491e+07	1.43683e+07	1.43665e+06	5.76866e+06	1.4108e+07	1.34372e+07	3.4978e+06	2.4016e+06
EAL63800.1	DDB_G0287277	NAD-dependent epimerase/dehydratase family protein [Dictyostelium discoideum AX4]	NAD-dependent epimerase/dehydratase family protein	NA	9.73476e+07	1.00928e+08	2.16924e+06	2.16924e+06	5.89531e+06	5.89531e+06	1.13482e+08	9.4091e+07	3.59197e+07	4.13999e+07
EAL63815.1	DDB_G0287227	hypothetical protein DDB_G0287227 [Dictyostelium discoideum AX4]	Putative thioredoxin-5 (Trx-5)	trxE	2.36134e+07	4.90591e+06	3.66538e+06	5.26487e+06	6.84934e+06	3.93962e+06	2.35777e+06	2.35777e+06	1.54265e+06	1.39768e+06
EAL63829.1	DDB_G0287255	glycine dehydrogenase [Dictyostelium discoideum AX4]	Glycine dehydrogenase (decarboxylating), mitochondrial (EC 1.4.4.2) (Glycine cleavage system P protein) (Glycine decarboxylase) (Glycine dehydrogenase (aminomethyl-transferring))	gcvP	2.10311e+08	2.02243e+08	5.94176e+07	5.86077e+07	3.59589e+07	3.55315e+07	6.3829e+07	6.60186e+07	5.34288e+07	7.36525e+07
EAL63830.1	DDB_G0287257	hypothetical protein DDB_G0287257, partial [Dictyostelium discoideum AX4]	BAR domain-containing protein	NA	6.37575e+07	6.86269e+07	3.88105e+07	5.45183e+07	2.89347e+07	2.19076e+07	4.15986e+07	2.98769e+07	6.1717e+06	1.57412e+07
EAL63875.1	DDB_G0287201	hypothetical protein DDB_G0287201 [Dictyostelium discoideum AX4]	Prenylcysteine lyase domain-containing protein	NA	3.46199e+07	7.79606e+07	2.48161e+06	9.64479e+06	8.69868e+06	1.03415e+07	1.17828e+07	1.90343e+07	1.66207e+06	1.67113e+07
EAL63881.1	DDB_G0287033	hypothetical protein DDB_G0287033 [Dictyostelium discoideum AX4]	Beta-hexosaminidase subunit A1 (EC 3.2.1.52) (Beta-N-acetylhexosaminidase subunit A1) (N-acetyl-beta-glucosaminidase subunit A1)	hexa1	252581614	2.42239e+08	1.22028e+08	9.20692e+07	6.23978e+07	6.17469e+07	1.10903e+08	1.8669e+08	1.2479e+08	1.98736e+08
EAL63886.1	DDB_G0287043	hypothetical protein DDB_G0287043 [Dictyostelium discoideum AX4]	TraB domain-containing protein	NA	1.02955e+07	1.89859e+07	8.74142e+06	6.62971e+06	3.28516e+06	3.15495e+06	1.66843e+06	1.67095e+06	6.31716e+06	5.02414e+06
EAL63898.1	DDB_G0287067	hypothetical protein DDB_G0287067 [Dictyostelium discoideum AX4]	Fluoroacetyl-CoA-specific thioesterase-like domain-containing protein	NA	1.0817e+07	1.11642e+07	2.72159e+07	3.04467e+07	2.43038e+07	26058042	17451556	1.5174e+07	2.972e+07	4.07281e+07
EAL63929.1	DDB_G0287005	proteasome component region PCI domain-containing protein [Dictyostelium discoideum AX4]	Eukaryotic translation initiation factor 3 subunit M (eIF3m)	eif3m	2.29802e+08	142396663	3.90251e+07	5.88445e+07	2.03256e+07	1.97589e+07	2.07305e+07	2.17232e+07	1.30525e+08	1.74037e+08
EAL63933.1	DDB_G0287013	hypothetical protein DDB_G0287013 [Dictyostelium discoideum AX4]	Proline iminopeptidase (PIP) (EC 3.4.11.5) (Prolyl aminopeptidase)	NA	2.44441e+08	1.3227e+08	4.6179e+07	5.17081e+07	1.22113e+08	1.05477e+08	6.56996e+07	7.13428e+07	2.11295e+06	4.46825e+06
EAL63935.1	DDB_G0287017	hypothetical protein DDB_G0287017 [Dictyostelium discoideum AX4]	Haloacid dehalogenase-like hydrolase domain-containing protein 3	NA	1.81853e+07	1.47648e+07	1.1419e+07	9.84977e+06	1.02415e+07	1.22781e+07	3.01223e+07	3.71386e+07	8.55361e+06	1.48061e+07
EAL63968.1	DDB_G0286941	hypothetical protein DDB_G0286941 [Dictyostelium discoideum AX4]	S1 motif domain-containing protein	NA	4.76712e+07	3.5525e+07	1.45806e+07	2.30013e+07	8.811e+06	1.07602e+07	4.93974e+06	7.52827e+06	2.17484e+06	2.17484e+06
EAL64057.1	DDB_G0286603	glutamine-fructose-6-phosphate transaminase [Dictyostelium discoideum AX4]	glutamine--fructose-6-phosphate transaminase (isomerizing) (EC 2.6.1.16)	NA	1.00579e+08	1.08129e+08	5.61793e+07	6.40129e+07	1.83738e+07	1.8837e+07	1.51015e+08	1.82897e+08	2.66099e+08	2.30705e+08
EAL64062.1	DDB_G0286613	type A von Willebrand factor domain-containing protein [Dictyostelium discoideum AX4]	Poly [ADP-ribose] polymerase (PARP) (EC 2.4.2.-)	NA	2.27454e+07	4.7408e+07	1.54684e+07	2.95234e+07	5.16536e+06	1.10457e+07	3.71221e+06	4.32327e+06	1.68316e+06	1.68316e+06
EAL64090.2	DDB_G0286669	acyl-CoA oxidase [Dictyostelium discoideum AX4]	Acyl-coenzyme A oxidase	NA	7.74558e+06	8.99909e+06	1.00479e+07	1.20117e+07	6.17845e+06	4.53251e+06	2.62612e+07	2.79203e+07	2.17326e+06	2.05211e+07
EAL64101.1	DDB_G0286691	hypothetical protein DDB_G0286691 [Dictyostelium discoideum AX4]	5-hydroxyisourate hydrolase (HIU hydrolase) (HIUHase) (EC 3.5.2.17)	NA	3.72763e+07	2.30946e+07	1.92643e+07	1.97959e+07	2.10836e+07	2.48636e+07	1.4694e+07	9.65023e+06	3.41917e+07	3.14882e+07
EAL64113.1	DDB_G0286715	hypothetical protein DDB_G0286715 [Dictyostelium discoideum AX4]	Ponticulin-like protein C2	ponC2	5.57325e+07	3.48451e+07	1.82778e+06	1.79063e+06	136522594	1.20574e+08	122958360	1.68039e+08	934217	934217
EAL64142.1	DDB_G0286773	RasGEF domain-containing protein [Dictyostelium discoideum AX4]	Ras guanine nucleotide exchange factor glfB (GEF-Like protein B)	gflB	2.35117e+07	1.42236e+07	1.12919e+07	7.87224e+06	2.99683e+07	3.24093e+07	1.72677e+07	2.02651e+07	5.78664e+06	5.78664e+06
EAL64177.1	DDB_G0286501	ribosomal acidic phosphoprotein P0 [Dictyostelium discoideum AX4]	Large ribosomal subunit protein uL10 (60S acidic ribosomal protein P0)	rplp0	7.71858e+08	2.85012e+08	9.80717e+07	7.51098e+07	1.04142e+08	5.09654e+07	1.37007e+07	2.61685e+07	2.6071e+06	2.55982e+06
EAL64198.1	DDB_G0286495	inosine triphosphate pyrophosphatase [Dictyostelium discoideum AX4]	Inosine triphosphate pyrophosphatase (ITPase) (Inosine triphosphatase) (EC 3.6.1.9) (Non-canonical purine NTP pyrophosphatase) (Non-standard purine NTP pyrophosphatase) (Nucleoside-triphosphate diphosphatase) (Nucleoside-triphosphate pyrophosphatase) (NTPase)	itpa	4.76908e+06	4.70167e+07	7.98835e+07	6.20985e+07	1.82255e+07	16868218	9.03494e+06	7.03115e+06	6.06133e+06	5.36543e+06
EAL64203.1	DDB_G0286357	repC-binding protein A [Dictyostelium discoideum AX4]	UV excision repair protein RAD23 homolog (repC-binding protein A)	rcbA	1.29035e+08	1.14606e+08	7.05213e+07	6.65758e+07	7.15368e+07	7.04053e+07	6.71523e+07	4.64611e+07	236158767	1.19516e+08
EAL64238.1	DDB_G0286427	urate oxidase [Dictyostelium discoideum AX4]	Uricase (EC 1.7.3.3) (Urate oxidase)	uox	3.45568e+08	196567074	7.78006e+07	8.45439e+07	1.0077e+08	5.5713e+07	1.68686e+07	3.97965e+07	453092	1.31203e+06
EAL64261.1	DDB_G0286473	prefoldin alpha-like domain containing protein [Dictyostelium discoideum AX4]	Probable prefoldin subunit 3	pfdn3	4.22833e+07	3.69727e+07	3.30431e+07	3.57754e+07	1.08288e+07	8.51088e+06	2.82065e+07	2.5891e+07	1.07259e+07	2.5421e+06
EAL64269.1	DDB_G0286187	profilin II [Dictyostelium discoideum AX4]	Profilin-2 (Profilin II)	proB	7.71801e+08	5.83482e+08	2.70789e+08	4.18705e+08	383245010	3.55739e+08	9.13023e+07	1.32108e+08	6.44605e+07	9.15995e+07
EAL64291.1	DDB_G0286231	hypothetical protein DDB_G0286231 [Dictyostelium discoideum AX4]	FYVE-type domain-containing protein	NA	1.82545e+07	3.68543e+06	2.33825e+07	1.65365e+07	9.47167e+06	7.46033e+06	5597053	4.93906e+06	5.59254e+06	5.69645e+06
EAL64304.1	DDB_G0286257	acetylglutamate kinase [Dictyostelium discoideum AX4]	Bifunctional protein argC, mitochondrial [Includes: N-acetyl-gamma-glutamyl-phosphate reductase (EC 1.2.1.38) (N-acetyl-glutamate semialdehyde dehydrogenase) (NAGSA dehydrogenase); Acetylglutamate kinase (EC 2.7.2.8) (N-acetyl-L-glutamate 5-phosphotransferase) (NAG kinase) (AGK)]	argC	3.89491e+08	4.22406e+08	1.56409e+08	1.59703e+08	1.55922e+08	1.66138e+08	1.31035e+08	1.48823e+08	2.54155e+08	2.56122e+08
EAL64310.1	DDB_G0286269	hypothetical protein DDB_G0286269 [Dictyostelium discoideum AX4]	Uncharacterized protein	NA	9.5448e+07	8.14878e+07	3.14113e+07	4.50557e+07	2.76085e+07	2.42141e+07	1.42569e+07	31447040	9.57872e+06	1.47939e+07
EAL64343.1	DDB_G0286335	3-methyl-2-oxobutanoate dehydrogenase [Dictyostelium discoideum AX4]	2-oxoisovalerate dehydrogenase subunit alpha, mitochondrial (EC 1.2.4.4) (Branched-chain alpha-keto acid dehydrogenase E1 component alpha chain) (BCKDE1A) (BCKDH E1-alpha)	bkdA	7.06289e+07	8.80462e+07	5.33028e+07	5.44339e+07	6.85709e+06	1.02002e+07	3.32593e+07	3.66801e+07	2.72941e+07	2.74734e+07
EAL64346.1	DDB_G0286341	hypothetical protein DDB_G0286341 [Dictyostelium discoideum AX4]	GST C-terminal domain-containing protein	NA	2.93114e+08	3.28792e+08	1.43719e+08	1.15371e+08	3.59004e+07	3.84933e+07	2.89775e+07	3.08958e+07	2.72415e+07	5.51248e+07
EAL64376.1	DDB_G0286167	WD-40 repeat-containing protein [Dictyostelium discoideum AX4]	WD-40 repeat-containing protein	NA	3.46383e+06	1.26351e+07	6.37188e+06	9.1855e+06	2.29732e+06	2.90776e+06	7.95472e+06	3.12481e+06	799706	799706
EAL64407.2	DDB_G0286057	adenosine kinase [Dictyostelium discoideum AX4]	Adenosine kinase (AK) (EC 2.7.1.20) (Adenosine 5'-phosphotransferase)	adk	1.68387e+08	7.36173e+07	5.89654e+07	4.84732e+07	1.37881e+08	7.97469e+07	3.1259e+07	4.31353e+07	334629567	3.3854e+08
EAL64408.1	DDB_G0286059	asparagine synthetase [Dictyostelium discoideum AX4]	Probable asparagine synthetase [glutamine-hydrolyzing] (EC 6.3.5.4) (Glutamine-dependent asparagine synthetase)	asns	2.7735e+08	3.00571e+08	1.12862e+08	129678966	259970545	2.53014e+08	6.36885e+07	68107226	6.96411e+06	2.02919e+07
EAL64443.1	DDB_G0286003	leucine-rich repeat-containing protein [Dictyostelium discoideum AX4]	Leucine-rich repeat-containing protein	NA	3.534e+07	6.70823e+07	2.92777e+07	1.56442e+07	1.93533e+07	1.31546e+07	2.41233e+07	3.154e+07	1.03995e+07	1.57077e+07
EAL64454.1	DDB_G0285991	hypothetical protein DDB_G0285991 [Dictyostelium discoideum AX4]	Endonuclease/exonuclease/phosphatase domain-containing protein	NA	968194	642255	2.60671e+06	931009	2.19585e+06	2.34607e+06	6.6946e+06	6.12009e+06	1.38645e+06	1.38645e+06
EAL64460.1	DDB_G0285851	hypothetical protein DDB_G0285851 [Dictyostelium discoideum AX4]	BAR domain-containing protein	NA	5.65984e+07	5.4864e+07	4.61848e+07	5.25328e+07	6.44651e+07	50610353	7.17317e+07	5.69687e+07	1.2198e+08	8.72926e+07
EAL64475.2	DDB_G0285881	S60 ribosomal protein L18a [Dictyostelium discoideum AX4]	Large ribosomal subunit protein eL20 (60S ribosomal protein L18a)	rpl18a	2.79067e+08	8.02851e+07	5.02311e+07	4.26007e+07	2.52338e+07	2.42988e+07	2.94706e+06	11471595	924338	924338
EAL64486.1	DDB_G0285903	hypothetical protein DDB_G0285903 [Dictyostelium discoideum AX4]	Methyltransferase type 11 domain-containing protein	NA	1.04493e+07	2.17518e+07	8.34277e+06	6.37327e+06	4.73374e+07	5.15996e+07	7.1732e+06	5.34944e+06	2.33405e+07	2.43487e+07
EAL64489.1	DDB_G0285909	hypothetical protein DDB_G0285909 [Dictyostelium discoideum AX4]	diphosphoinositol-polyphosphate diphosphatase (EC 3.6.1.52)	NA	2.01882e+06	2.01882e+06	8535257	2.21527e+07	3.95052e+06	3.65868e+06	9176371	3.67959e+06	1.71953e+06	1.71953e+06
EAL64494.1	DDB_G0285919	hypothetical protein DDB_G0285919 [Dictyostelium discoideum AX4]	TIP41-like protein	tiprl	1.26712e+07	8.9111e+06	9.19561e+06	13309790	1.06684e+07	1.00012e+07	1.22545e+07	9.27608e+06	3.04677e+06	2.17778e+06
EAL64500.1	DDB_G0285931	dynamin like protein [Dictyostelium discoideum AX4]	Dynamin-like protein B (EC 3.6.5.5)	dlpB	1.93515e+07	3.41636e+07	1.24497e+07	1.65106e+07	5.26468e+06	7.4359e+06	1.35921e+07	2.06441e+07	1.42959e+06	7.55916e+06
EAL64536.1	DDB_G0285829	brix domain-containing protein [Dictyostelium discoideum AX4]	Brix domain-containing protein	bxdc5	6.80217e+06	1.02467e+07	5.96433e+06	7.01787e+06	5.90212e+06	7.37449e+06	4.0746e+06	4.43186e+06	1.19424e+06	1.19424e+06
EAL64563.1	DDB_G0285451	leucyl-tRNA synthetase [Dictyostelium discoideum AX4]	Leucine--tRNA ligase, cytoplasmic (EC 6.1.1.4) (Leucyl-tRNA synthetase) (LeuRS)	leuS	3.26187e+08	4.59338e+08	2.5006e+08	2.45469e+08	9.62819e+07	9.72189e+07	1.50996e+08	1.63029e+08	3.34788e+07	7.66996e+07
EAL64567.1	DDB_G0285459	hypothetical protein DDB_G0285459 [Dictyostelium discoideum AX4]	Tyrosine specific protein phosphatases domain-containing protein	NA	2.65489e+07	2.72395e+07	8.87034e+06	8.98548e+06	2.74304e+06	7.05795e+06	7.2292e+06	1.56918e+07	1.9301e+06	592361
EAL64571.1	DDB_G0285467	hypothetical protein DDB_G0285467 [Dictyostelium discoideum AX4]	Amidohydrolase-related domain-containing protein	NA	8.18057e+07	9.81408e+07	4.61436e+07	2.86653e+07	2.57656e+07	2.6067e+07	9.40312e+06	2.08407e+07	5.29702e+06	7.07744e+06
EAL64586.1	DDB_G0285497	hypothetical protein DDB_G0285497 [Dictyostelium discoideum AX4]	Uncharacterized protein	NA	1.90763e+07	1.14868e+07	6.41846e+06	9.81327e+06	7.36967e+06	5857043	10386638	9.99889e+06	2.24902e+06	2.24902e+06
EAL64600.1	DDB_G0285525	dephospho-CoA kinase [Dictyostelium discoideum AX4]	Dephospho-CoA kinase	NA	3.81006e+06	1.44643e+06	2.13792e+07	2.21822e+07	2.36961e+07	2.27952e+07	2.2597e+07	1.69514e+07	1.12171e+07	8.58494e+06
EAL64604.1	DDB_G0285533	palmitoyl-protein thioesterase 1 [Dictyostelium discoideum AX4]	Palmitoyl-protein thioesterase 1 (EC 3.1.2.22) (Palmitoyl-protein hydrolase 1)	ppt1	3.96295e+07	3.76911e+07	1.92947e+07	1.6671e+07	2.29525e+07	26746877	2.95224e+07	3.23944e+07	1.00077e+08	6.5231e+07
EAL64627.1	DDB_G0285579	nucleoporin 107 [Dictyostelium discoideum AX4]	Nuclear pore complex protein	nup107	1.5615e+07	1.32827e+07	8.61498e+06	1.10574e+07	730163	730163	9.00945e+06	9269999	2.37154e+06	2.10709e+07
EAL64633.1	DDB_G0285591	hypothetical protein DDB_G0285591 [Dictyostelium discoideum AX4]	Carboxymethylenebutenolidase homolog (EC 3.1.-.-)	cmbl	1.39441e+08	8.06953e+07	1.02067e+07	1.15741e+07	1.02636e+07	6.37203e+06	1.84248e+07	1.06339e+07	1.57588e+07	2.99332e+06
EAL64634.1	DDB_G0285593	NIF system FeS cluster assembly domain-containing protein [Dictyostelium discoideum AX4]	NIF system FeS cluster assembly domain-containing protein	nfu1	1.2184e+07	1.47441e+07	7.70814e+06	8.57371e+06	5.41164e+06	4.60788e+06	1.59973e+07	2.3588e+07	1.29904e+07	3.70743e+06
EAL64635.1	DDB_G0285595	dihydroxybiphenyl dioxygenase domain-containing protein [Dictyostelium discoideum AX4]	Dihydroxybiphenyl dioxygenase domain-containing protein	NA	1.56617e+07	2.14638e+07	5.613e+07	4.88503e+07	1.03897e+07	1.0601e+07	13079019	1.3737e+07	4762458	9.03459e+06
EAL64662.1	DDB_G0285649	protein phosphatase 2C-related protein [Dictyostelium discoideum AX4]	Protein phosphatase 2C-related protein	NA	3.4081e+07	3.87397e+07	4.84485e+06	8.8867e+06	2.25776e+07	2.25076e+07	2.71445e+07	2.01112e+07	5.46453e+07	2.97757e+07
EAL64678.1	DDB_G0285681	hypothetical protein DDB_G0285681 [Dictyostelium discoideum AX4]	Dolichol kinase	NA	3.37119e+07	7.08613e+07	9.56876e+06	7.95066e+06	1.54497e+07	3.71119e+07	2.19201e+07	2.19201e+07	2.5516e+06	128839
EAL64745.1	DDB_G0285341	hypothetical protein DDB_G0285341 [Dictyostelium discoideum AX4]	UBZ4-type domain-containing protein	NA	2.40691e+06	3.20258e+06	573997	2.19962e+06	1.93913e+06	1.93913e+06	2.33609e+06	1921755	9.08986e+06	1.42273e+07
EAL64753.1	DDB_G0285357	FKBP-type peptidylprolyl cis-trans isomerase [Dictyostelium discoideum AX4]	FK506-binding protein 4 (EC 5.2.1.8) (Histone proline isomerase) (Peptidyl-prolyl cis-trans isomerase) (PPIase) (Rotamase)	fkbp4	8.00165e+08	6.61463e+08	4.1001e+08	3.87013e+08	2.40188e+08	2.77789e+08	3.4674e+08	393458772	218420638	349735449
EAL64763.1	DDB_G0285377	hypothetical protein DDB_G0285377 [Dictyostelium discoideum AX4]	Exosome complex component CSL4	NA	3.57486e+06	6.23559e+06	224643	934760	4.41767e+06	3862817	4.72027e+06	4.0993e+06	6.1346e+06	1.94837e+06
EAL64765.1	DDB_G0285381	DNA polymerase delta catalytic subunit [Dictyostelium discoideum AX4]	DNA polymerase delta catalytic subunit (EC 2.7.7.7) (DNA polymerase III)	pold1	1.14845e+07	1.10249e+07	1.622e+06	1.37671e+07	4.03712e+06	4.25008e+06	4.18424e+06	3.88811e+06	920232	920232
EAL64770.1	DDB_G0285391	RhoGEF domain-containing protein [Dictyostelium discoideum AX4]	RhoGEF domain-containing protein	xacC	1.83948e+07	3.13573e+07	3.03495e+06	5.04792e+06	5.70033e+06	5.293e+06	3.43846e+06	4.40851e+06	373990	373990
EAL64774.1	DDB_G0285399	NADH-cytochrome b5 reductase [Dictyostelium discoideum AX4]	NADH-cytochrome b5 reductase 1 (EC 1.6.2.2)	cyb5r1	1.66039e+08	1.34678e+08	2.65236e+07	2.62014e+07	900167	923924	4.21635e+07	60754010	1.71142e+07	2.021e+06
EAL64898.1	DDB_G0284869	hypothetical protein DDB_G0284869 [Dictyostelium discoideum AX4]	Protein MEMO1 homolog	memo1	2.66881e+07	2.80247e+07	3.89098e+07	26066699	1.534e+07	17518868	2.34891e+07	1.97301e+07	7.36384e+06	9.38668e+06
EAL64919.1	DDB_G0284911	mitochondrial import inner membrane translocase subunit 10 [Dictyostelium discoideum AX4]	Mitochondrial import inner membrane translocase subunit Tim10	timm10	3.07026e+07	2.94277e+06	4267915	5.47921e+06	1.20229e+07	1.34653e+07	2.35151e+07	2.4807e+07	309692	309692
EAL64921.1	DDB_G0284915	class II aldolase/adducin, N-terminal domain-containing protein [Dictyostelium discoideum AX4]	Probable methylthioribulose-1-phosphate dehydratase (MTRu-1-P dehydratase) (EC 4.2.1.109)	NA	2.587e+07	2.75998e+07	5.2039e+06	5.3119e+06	1.75902e+07	1.62003e+07	2.50476e+07	1.96653e+07	1.56089e+07	2.84292e+07
EAL64945.1	DDB_G0284963	hypothetical protein DDB_G0284963 [Dictyostelium discoideum AX4]	AMP-dependent synthetase/ligase domain-containing protein	NA	9.70349e+07	6.16038e+07	1.1478e+07	1.23492e+07	5.28553e+07	2.85788e+07	2.60934e+07	2.59742e+07	339156	362951
EAL64957.1	DDB_G0284987	hypothetical protein DDB_G0284987 [Dictyostelium discoideum AX4]	Flap endonuclease 1 (FEN-1) (EC 3.1.-.-) (Flap structure-specific endonuclease 1)	repG	2.21635e+07	1.89369e+07	2.32467e+07	1.71528e+07	1.81106e+06	1.99486e+06	6.18823e+06	5.1286e+06	1.15976e+06	1.15976e+06
EAL64963.1	DDB_G0284999	hypothetical protein DDB_G0284999 [Dictyostelium discoideum AX4]	Uncharacterized protein	NA	3.85857e+07	3.68214e+07	833128	489747	220661	234509	2.48244e+07	2.1672e+07	3.53033e+06	6.27818e+06
EAL64969.1	DDB_G0285011	hypothetical protein DDB_G0285011 [Dictyostelium discoideum AX4]	Putative transferase caf17 homolog, mitochondrial (EC 2.1.-.-)	caf17	2.91512e+07	1.8863e+07	6.44381e+06	2.46603e+06	1.431e+07	1.02037e+07	2.58964e+07	1.22566e+07	4.4529e+06	2.72468e+06
EAL64977.1	DDB_G0285027	aldo-keto reductase [Dictyostelium discoideum AX4]	Aldo-keto reductase	alrD	1.01438e+07	7.43735e+06	7.78061e+06	10031075	998499	1.17988e+06	9.4112e+06	7.33069e+06	9.69174e+06	8.82771e+06
EAL65003.1	DDB_G0285079	hypothetical protein DDB_G0285079 [Dictyostelium discoideum AX4]	Rhodanese domain-containing protein	NA	3.49245e+07	3.83796e+07	8.58373e+07	3.4228e+07	2.6234e+07	2.31309e+07	4.68979e+07	5.34607e+07	1.70754e+07	3.22524e+07
EAL65012.1	DDB_G0284845	hypothetical protein DDB_G0284845 [Dictyostelium discoideum AX4]	DH domain-containing protein	gxcC	2.37756e+08	372070286	3.33377e+08	3.55677e+08	3.6578e+08	3.52506e+08	2.89896e+08	2.52046e+08	4.61434e+07	1.03265e+08
EAL65013.1	DDB_G0284847	hypothetical protein DDB_G0284847 [Dictyostelium discoideum AX4]	Stromal cell-derived factor 2-like protein (SDF2-like protein)	NA	7.51962e+06	7.51962e+06	6.77834e+06	7.68637e+06	9.79101e+06	9443163	9.9711e+06	9.03521e+06	30609076	1.04309e+07
EAL65030.2	DDB_G0284755	histidine acid phosphatase family protein [Dictyostelium discoideum AX4]	Probable acid phosphatase DDB_G0284755 (EC 3.1.3.2)	NA	6.38727e+07	6.43826e+07	3.40354e+07	4.81154e+07	1.12756e+07	1.06781e+07	3.87326e+07	28377006	3.22109e+07	3.86506e+07
EAL65061.1	DDB_G0284817	hypothetical protein DDB_G0284817 [Dictyostelium discoideum AX4]	rRNA-processing protein EBP2 homolog	NA	2.49127e+07	5.66171e+07	3.19646e+07	1.7884e+07	3.57257e+06	5.45532e+06	9.15962e+06	1.05498e+07	970344	970344
EAL65070.1	DDB_G0284835	aminoadipic semialdehyde synthase [Dictyostelium discoideum AX4]	Aminoadipic semialdehyde synthase	aass	9.19187e+08	9.72082e+08	3.78383e+08	3.46396e+08	2.95301e+08	3.19343e+08	3.3628e+08	3.88496e+08	9.92456e+07	1.7084e+08
EAL65084.1	DDB_G0284629	hypothetical protein DDB_G0284629 [Dictyostelium discoideum AX4]	SnoaL-like domain-containing protein	NA	2.39175e+06	2.39175e+06	1.45869e+08	1.24883e+08	1.54435e+07	1.51351e+07	8.20526e+07	6.2641e+07	5.06095e+07	3.95376e+07
EAL65085.1	DDB_G0284631	hypothetical protein DDB_G0284631 [Dictyostelium discoideum AX4]	SnoaL-like domain-containing protein	NA	2.16855e+07	1.32637e+07	8.11825e+06	9.23782e+06	4.03046e+06	4.51073e+06	1.91758e+07	15387809	1.04907e+07	1.13104e+07
EAL65115.1	DDB_G0284691	hypothetical protein DDB_G0284691 [Dictyostelium discoideum AX4]	Uncharacterized protein	NA	3.32775e+07	2.41671e+07	4.46897e+07	5.10988e+07	5.91567e+07	52973320	7.22476e+07	7.70059e+07	47395318	7.07106e+07
EAL65118.1	DDB_G0284697	porphobilinogen deaminase [Dictyostelium discoideum AX4]	Porphobilinogen deaminase (EC 2.5.1.61) (Heme biosynthesis protein C) (Hydroxymethylbilane synthase) (HMBS)	hemC	1.0243e+08	1.26913e+08	1.27493e+08	8.05962e+07	5.16634e+07	54825850	2.87561e+07	2.29458e+07	1.93929e+07	2.15806e+07
EAL65122.1	DDB_G0284705	hypothetical protein DDB_G0284705 [Dictyostelium discoideum AX4]	Uncharacterized protein	NA	8.12773e+07	4.51287e+07	1.38139e+07	2.87092e+07	2.31944e+07	1.88863e+07	3.1013e+07	3.2607e+07	1.99974e+07	1.45164e+07
EAL65146.1	DDB_G0284583	glycyl-tRNA synthetase [Dictyostelium discoideum AX4]	glycine--tRNA ligase (EC 6.1.1.14) (Diadenosine tetraphosphate synthetase)	glyS	8.45357e+08	8.23079e+08	5.47633e+08	470526928	1.78504e+08	193633027	2.15386e+08	1.65806e+08	1.59984e+08	1.55027e+08
EAL65174.1	DDB_G0284495	Ras-related GTP-binding protein [Dictyostelium discoideum AX4]	Ras-related GTP-binding protein	ragC	3.1012e+07	2.33403e+07	1.43258e+07	1.4623e+07	2.1157e+07	2.48315e+07	1.73956e+07	1.59389e+07	7.81809e+06	8.21661e+06
EAL65222.1	DDB_G0284347	AAA ATPase domain-containing protein [Dictyostelium discoideum AX4]	Vacuolar protein sorting-associated protein 4 (EC 3.6.4.6)	vps4	1.41515e+07	1.15683e+07	1.39025e+06	3.135e+06	4.73653e+06	3.83551e+06	7.53383e+06	5.71199e+06	2.12014e+06	2.12014e+06
EAL65264.1	DDB_G0284431	uridine phosphorylase [Dictyostelium discoideum AX4]	Uridine phosphorylase	udpA	2.48589e+07	2.5534e+07	7.70162e+06	1.14781e+07	7.37516e+06	7.99391e+06	6.69523e+06	10898829	7.98602e+06	5.10704e+06
EAL65265.1	DDB_G0284433	hypothetical protein DDB_G0284433 [Dictyostelium discoideum AX4]	N-acetyl-D-glucosamine kinase (N-acetylglucosamine kinase) (EC 2.7.1.59) (GlcNAc kinase)	nagk	1.13698e+07	5.53916e+06	2.49635e+06	3.96483e+06	3.58205e+07	3.65287e+07	1.28968e+06	1.48761e+06	2.06862e+07	1.473e+07
EAL65287.1	DDB_G0284197	prolyl-tRNA synthetase [Dictyostelium discoideum AX4]	proline--tRNA ligase (EC 6.1.1.15) (Prolyl-tRNA synthetase)	proS	3.71249e+08	3.2907e+08	1.95727e+08	2.23746e+08	1.65086e+08	1.53007e+08	1.67446e+08	1.51133e+08	7.3399e+07	9.83404e+07
EAL65310.1	DDB_G0284243	protein phosphatase 2C-related protein [Dictyostelium discoideum AX4]	Protein phosphatase 2C-related protein	NA	136190367	1.82938e+08	6.85674e+07	9.10808e+07	9.15525e+07	8.61595e+07	1.02309e+08	9.56056e+07	1.07325e+08	7.67728e+07
EAL65318.1	DDB_G0284259	hypothetical protein DDB_G0284259 [Dictyostelium discoideum AX4]	4-alpha-glucanotransferase (EC 2.4.1.25) (Amylomaltase) (Disproportionating enzyme)	NA	6.69972e+08	6.4169e+08	2.68478e+08	2.82982e+08	1.80256e+08	1.96501e+08	2.03498e+08	204978105	1.54819e+08	1.85039e+08
EAL65321.1	DDB_G0284265	inorganic pyrophosphatase [Dictyostelium discoideum AX4]	Inorganic pyrophosphatase (EC 3.6.1.1) (Pyrophosphate phospho-hydrolase) (PPase)	ppa1	1.01018e+08	2.25947e+07	6.06793e+06	1.09018e+07	1.59649e+07	8.83922e+06	2.99286e+06	2.99286e+06	1752791952	1306480491
EAL65322.1	DDB_G0284267	eukaryotic translation initiation factor 2A [Dictyostelium discoideum AX4]	Eukaryotic translation initiation factor 2A (eIF-2A)	eif2a	7.95431e+06	8.10789e+06	2.6293e+06	5.50507e+06	7.96402e+06	6.88583e+06	6.20584e+06	7594120	3.1137e+06	3.21997e+06
EAL65358.1	DDB_G0284035	elongation factor 1b [Dictyostelium discoideum AX4]	Elongation factor 1-beta (DdEF-1 beta)	efa1B	2.4922e+08	1.103e+08	4.75975e+07	5.45763e+07	4.68637e+07	5.19346e+07	2.23641e+07	2.62675e+07	1.33736e+07	1.33736e+07
EAL65360.1	DDB_G0284039	hypothetical protein DDB_G0284039 [Dictyostelium discoideum AX4]	Protein phosphatase 1 regulatory subunit pprA	pprA	9.39003e+06	1.16908e+07	1.90097e+07	2.02177e+07	158367	1.01544e+06	9.07959e+06	8.45789e+06	3.30388e+06	5.76505e+06
EAL65374.1	DDB_G0284067	citrate lyase subunit beta-like protein [Dictyostelium discoideum AX4]	Citrate lyase subunit beta-like protein	clybl	5.5025e+06	3.62824e+06	8.13858e+07	6.56179e+07	4.26998e+07	4.30348e+07	3.52145e+06	4.51618e+06	1.23302e+08	7.56725e+07
EAL65386.1	DDB_G0284091	hypothetical protein DDB_G0284091 [Dictyostelium discoideum AX4]	Uncharacterized protein	NA	2.83096e+07	13055278	3.8576e+07	3.45639e+07	4.67292e+07	48582243	6.74267e+07	6.52737e+07	2.56712e+07	3.91826e+07
EAL65389.1	DDB_G0284097	hypothetical protein DDB_G0284097 [Dictyostelium discoideum AX4]	Putative uncharacterized protein DDB_G0284097	NA	1.74388e+08	1.78097e+08	1.31499e+08	148412583	8.72302e+07	8.89274e+07	1.63762e+08	1.60936e+08	1.01023e+08	1.24909e+08
EAL65391.1	DDB_G0284101	leucine-rich repeat-containing protein [Dictyostelium discoideum AX4]	Leucine-rich repeat-containing protein	snrpA1	1.07863e+07	1.73025e+07	3.1927e+07	3.01469e+07	2.85121e+07	3.06099e+07	4.90466e+07	3.46369e+07	46780456	5.33732e+07
EAL65397.1	DDB_G0349530	hypothetical protein DDB_G0284113 [Dictyostelium discoideum AX4]	Calponin-homology (CH) domain-containing protein	NA	1.98166e+07	2.32733e+07	3.27219e+07	8.97554e+06	2.19235e+07	2.68437e+07	1.42992e+07	1.07526e+07	3.57884e+06	3.57884e+06
EAL65424.1	DDB_G0284167	RNA-binding region RNP-1 domain-containing protein [Dictyostelium discoideum AX4]	RNA-binding region RNP-1 domain-containing protein	NA	4.44268e+08	1.17112e+08	9.86516e+07	1.04331e+08	244012908	1.52705e+08	7.0827e+07	6.7494e+07	543227	543227
EAL65437.1	DDB_G0284009	ubiquitin-conjugating enzyme E2 [Dictyostelium discoideum AX4]	Ubiquitin-conjugating enzyme E2 (Ubiquitin-conjugating enzyme protein UbcC)	ubcC	9.82524e+06	9.80415e+06	8.10181e+06	11148855	1.39628e+07	15762039	2.15056e+07	1.96999e+07	1.82517e+07	4.24912e+06
EAL65439.1	DDB_G0283903	extracellular response kinase [Dictyostelium discoideum AX4]	Extracellular signal-regulated kinase 2 (ERK2) (EC 2.7.11.24) (Defective in aggregation protein C) (MAP kinase 2)	erkB	8.35059e+07	1.00708e+08	1.12626e+08	115562031	2.1568e+07	1.77451e+07	5.87253e+07	5.42033e+07	2.56162e+07	1.88027e+07
EAL65456.1	DDB_G0283937	Sec1-like family protein [Dictyostelium discoideum AX4]	Protein transport protein sec1	sec1	2.27821e+07	2.90634e+07	5.69886e+06	1.3056e+07	1.24089e+07	1.1506e+07	2.34616e+07	2.23152e+07	2.01887e+07	2.43058e+07
EAL65462.1	DDB_G0283949	hypothetical protein DDB_G0283949 [Dictyostelium discoideum AX4]	Uncharacterized protein	NA	2.20437e+07	3.77368e+07	2.77833e+06	2.77833e+06	4.64128e+06	6.10457e+06	1.65743e+06	1.65743e+06	358926	349130
EAL65463.1	DDB_G0283951	hypothetical protein DDB_G0283951 [Dictyostelium discoideum AX4]	Probable glycerol-3-phosphate dehydrogenase, mitochondrial (GPD-M) (GPDH-M) (EC 1.1.5.3)	NA	4.65238e+07	6.35728e+07	1.01014e+07	1.46821e+07	6.65194e+06	8.10983e+06	2.80611e+07	3.22528e+07	2.06143e+07	1.97679e+07
EAL65475.1	DDB_G0283975	hypothetical protein DDB_G0283975 [Dictyostelium discoideum AX4]	Methyltransferase type 11 domain-containing protein	NA	3.75587e+07	2.99367e+07	3.12128e+07	3.12291e+07	6.56293e+06	1.10929e+07	3.1947e+06	2.93489e+06	14413776	1.26802e+06
EAL65499.1	DDB_G0283769	hypothetical protein DDB_G0283769 [Dictyostelium discoideum AX4]	HBS1-like protein	HBS1	1.63613e+07	1.98391e+07	7.6917e+06	5.07558e+06	3.52757e+06	3.60749e+06	7.85916e+06	9.95504e+06	1.41693e+06	1.41693e+06
EAL65515.2	DDB_G0283801	DUF59 family protein [Dictyostelium discoideum AX4]	Cytosolic iron-sulfur assembly component 2B	ciao2B	1.67499e+06	1.67499e+06	1.32848e+07	1.74779e+07	1.29067e+06	1.09977e+06	989277	1.04708e+06	3.54152e+06	2.79719e+06
EAL65516.1	DDB_G0283803	phosphatidylethanolamine-binding protein PEBP [Dictyostelium discoideum AX4]	Phosphatidylethanolamine-binding protein PEBP	NA	6.02031e+07	4.77415e+07	3.96922e+07	3.56134e+07	4.88068e+07	2.99849e+07	1.97604e+07	1.07813e+07	1.38998e+06	1.01226e+06
EAL65521.1	DDB_G0283813	hydroxymethylglutaryl-CoA lyase [Dictyostelium discoideum AX4]	hydroxymethylglutaryl-CoA lyase (EC 4.1.3.4)	hmgL	4.78769e+06	9.4376e+06	1.86436e+06	2702739	7.07179e+06	7.59933e+06	3.09544e+07	2.77936e+07	3.82694e+07	1.91857e+07
EAL65524.1	DDB_G0283819	hypothetical protein DDB_G0283819 [Dictyostelium discoideum AX4]	FYVE-type domain-containing protein	NA	5.0853e+06	5.37833e+06	2.99221e+06	2.09031e+06	6.98342e+06	3.92988e+06	6.69605e+06	9.78724e+06	3.06812e+06	3.33143e+06
EAL65545.1	DDB_G0283861	hypothetical protein DDB_G0283861 [Dictyostelium discoideum AX4]	Ribosomal protein L9 domain-containing protein	NA	961390	2.62124e+07	2.16061e+07	1.97752e+07	3.46233e+06	2848275	5.54247e+06	6.91905e+06	9.04988e+06	2.70622e+06
EAL65560.1	DDB_G0283891	ubiquitin-activating enzyme E1C [Dictyostelium discoideum AX4]	NEDD8-activating enzyme E1 catalytic subunit (EC 6.2.1.64) (NEDD8-activating enzyme E1C) (Ubiquitin-activating enzyme E1C) (Ubiquitin-like modifier-activating enzyme 3) (Ubiquitin-activating enzyme 3)	uba3	9.25918e+07	7.03619e+07	2.87285e+07	4.49764e+07	2.24318e+07	2.58913e+07	2.08061e+07	15820686	1.40222e+07	1.28156e+07
EAL65597.1	DDB_G0283661	hypothetical protein DDB_G0283661 [Dictyostelium discoideum AX4]	Probable ATP-dependent RNA helicase ddx3 (EC 3.6.4.13) (DEAD box protein 3)	ddx3	2.50002e+08	3.15197e+08	5.64247e+07	5.28975e+07	7.76003e+07	8.52189e+07	1.5843e+08	1.54797e+08	7.79713e+07	6.73633e+07
EAL65598.1	DDB_G0283663	tetratricopeptide-like helical domain-containing protein [Dictyostelium discoideum AX4]	peptidylprolyl isomerase (EC 5.2.1.8)	ppiD	8.21496e+07	9.50546e+07	6.85233e+07	8.20142e+07	2.52757e+07	2.42703e+07	2.60388e+07	2.60381e+07	4.93748e+07	2.78732e+07
EAL65603.1	DDB_G0283673	glucose-6-phosphate isomerase [Dictyostelium discoideum AX4]	Glucose-6-phosphate isomerase (GPI) (EC 5.3.1.9) (Phosphoglucose isomerase) (PGI) (Phosphohexose isomerase) (PHI)	gpi	2.8284e+08	2.757e+08	1.72489e+08	1.05491e+08	1.00211e+08	1.09421e+08	1.11105e+08	1.08827e+08	8.08581e+07	1.60638e+08
EAL65621.1	DDB_G0283709	oxysterol binding family protein, member 8 [Dictyostelium discoideum AX4]	Oxysterol-binding protein 8 (OSBPh)	osbH	8.05812e+07	7.65395e+07	1.79476e+07	7.51456e+06	6.83776e+07	5.88114e+07	3.18778e+07	37925681	1.5552e+06	1.37484e+06
EAL65637.1	DDB_G0283741	S60 ribosomal protein L26 [Dictyostelium discoideum AX4]	Large ribosomal subunit protein uL24 (60S ribosomal protein L26)	rpl26	5.11283e+07	1.74872e+07	1.08959e+07	7.48568e+06	2.09696e+07	1.61869e+07	7.58517e+06	4.39641e+06	432062	432062
EAL65679.1	DDB_G0283389	Rh-like protein/ammonium transporter [Dictyostelium discoideum AX4]	Rhesus-like glycoprotein A (Rh50-like protein rhgA)	rhgA	2.0264e+07	2.1236e+07	5.67519e+06	5.82402e+06	1.34087e+07	1.32586e+07	1.53968e+06	3.99875e+06	1.88956e+06	1.88956e+06
EAL65712.1	DDB_G0283455	hypothetical protein DDB_G0283455 [Dictyostelium discoideum AX4]	Uncharacterized protein	NA	1.55131e+07	1.43236e+07	1.69583e+07	2.04891e+07	1.47858e+07	1.66062e+07	1.55074e+07	1.75455e+07	2.88444e+07	3.61883e+07
EAL65756.1	DDB_G0283359	U5 small nuclear ribonucleoprotein subunit [Dictyostelium discoideum AX4]	116 kDa U5 small nuclear ribonucleoprotein component (U5 snRNP-specific protein, 116 kDa)	eftud2	3.30168e+07	2.70711e+07	1.15868e+07	2.31141e+07	4.47285e+06	4.56708e+06	1.52254e+07	16459750	6161053	1.61944e+07
EAL65787.1	DDB_G0283293	hypothetical protein DDB_G0283293 [Dictyostelium discoideum AX4]	Delta-1-pyrroline-5-carboxylate dehydrogenase, mitochondrial (P5C dehydrogenase) (EC 1.2.1.88) (Aldehyde dehydrogenase family 4 member A1 homolog) (L-glutamate gamma-semialdehyde dehydrogenase)	NA	992396636	1232430339	7.30581e+08	8.06839e+08	4.87166e+08	5.33717e+08	5.25928e+08	6.8464e+08	9.37658e+08	9.01534e+08
EAL65804.1	DDB_G0283327	Erk2-dependent phosphoprotein [Dictyostelium discoideum AX4]	Erk2-dependent phosphoprotein	eppA	6.162e+07	3.79715e+07	1.31891e+07	1.03153e+07	6.55813e+07	5.108e+07	1.1299e+07	1.10623e+07	5.28937e+07	1.42141e+07
EAL65865.1	DDB_G0283253	hypothetical protein DDB_G0283253 [Dictyostelium discoideum AX4]	Uncharacterized protein	NA	6.62451e+07	1.19652e+08	1.12922e+08	1.39727e+08	4.03657e+07	4.15623e+07	60754579	6.47101e+07	3.12342e+07	4.59154e+07
EAL65893.1	DDB_G0283127	hypothetical protein DDB_G0283127 [Dictyostelium discoideum AX4]	Uncharacterized protein	NA	1.52413e+07	2.20573e+07	3.37026e+07	1.88163e+07	1.36053e+07	1.15754e+07	9.35793e+06	1.00049e+07	2.78356e+06	2.78356e+06
EAL65898.1	DDB_G0283137	phosphopyruvate hydratase [Dictyostelium discoideum AX4]	Enolase A (EC 4.2.1.11) (2-phospho-D-glycerate hydro-lyase A) (2-phosphoglycerate dehydratase A)	enoA	2670713559	3150518570	7.6395e+08	6.20411e+08	319416061	3.34767e+08	1289541498	9.62808e+08	1258351538	1139291532
EAL65995.1	DDB_G0282831	pterin-4-alpha-carbinolamine dehydratase [Dictyostelium discoideum AX4]	Pterin-4-alpha-carbinolamine dehydratase (PHS) (EC 4.2.1.96) (4-alpha-hydroxy-tetrahydropterin dehydratase) (Pterin carbinolamine dehydratase) (PCD)	pcbd	3.94879e+07	5.74435e+07	5.49252e+07	6.98693e+07	4.87324e+07	66836198	6.60917e+07	4.45286e+07	5.52031e+07	4.71021e+07
EAL66019.1	DDB_G0282879	hypothetical protein DDB_G0282879 [Dictyostelium discoideum AX4]	Uncharacterized protein	NA	2.75036e+06	3.15825e+06	5.7478e+06	6.89231e+06	3.05607e+06	3.10551e+06	4.12492e+06	2.6272e+06	3898948	3898948
EAL66020.1	DDB_G0282881	hypothetical protein DDB_G0282881 [Dictyostelium discoideum AX4]	Peptidase M20 dimerisation domain-containing protein	NA	5.14447e+07	4.05139e+07	5.54211e+07	3.15045e+07	2.23893e+07	2.01232e+07	1.48626e+07	1.20659e+07	2.7952e+07	1.76015e+07
EAL66023.1	DDB_G0282887	trafficking protein particle complex subunit 2 [Dictyostelium discoideum AX4]	Trafficking protein particle complex subunit 2	trappc2	681519	681519	4.30265e+06	4.23266e+06	998814	1.02146e+06	2.03527e+06	1.51363e+06	1.73187e+06	2.42054e+06
EAL66049.1	DDB_G0282379	hypothetical protein DDB_G0282379 [Dictyostelium discoideum AX4]	Large ribosomal subunit protein eL28 (60S ribosomal protein L28)	rpl28	9.43689e+07	4.43208e+07	1.57754e+07	1.51434e+07	8.65075e+07	6.10004e+07	1.32656e+07	2.12653e+07	128763	1.43013e+06
EAL66101.1	DDB_G0282483	hypothetical protein DDB_G0282483 [Dictyostelium discoideum AX4]	Uncharacterized transmembrane protein DDB_G0282483	NA	1.74074e+08	1.85454e+08	7.79536e+07	5.4908e+07	7.40704e+07	7.53589e+07	7.46589e+07	5.96223e+07	2.5169e+07	1.39236e+07
EAL66118.1	DDB_G0282517	AhpC/TSA family protein [Dictyostelium discoideum AX4]	1-Cys peroxiredoxin (EC 1.11.1.24) (Thiol-specific antioxidant) (Thioredoxin peroxidase) (Thioredoxin-dependent peroxiredoxin)	NA	4.24196e+06	1.63229e+06	1.13327e+08	86517422	1.59649e+06	815170	700519	700519	340621163	2.42113e+08
EAL66144.1	DDB_G0282569	CPSF domain-containing protein [Dictyostelium discoideum AX4]	Probable splicing factor 3B subunit 3	sf3b3	2.22618e+07	3.17542e+07	1.4901e+07	2.5823e+07	346474	346474	1.21354e+07	1.9524e+07	6.73946e+06	9.36215e+06
EAL66168.1	DDB_G0282617	proteasome inhibitor PI31 subunit [Dictyostelium discoideum AX4]	Proteasome inhibitor PI31 subunit	psmF1	1.06475e+06	1.06475e+06	3.57177e+06	3.43112e+06	553113	1.09361e+06	952172	866070	17350233	8.16617e+06
EAL66198.1	DDB_G0282677	FACT complex subunit SPT16 [Dictyostelium discoideum AX4]	FACT complex subunit SPT16 (Facilitates chromatin transcription complex subunit SPT16)	spt16	6.45198e+07	5.70864e+07	5.72514e+07	2.80633e+07	3.21744e+07	3.54649e+07	7.55814e+07	6.87382e+07	1.28937e+07	4.14281e+07
EAL66201.1	DDB_G0282683	cytochrome b5 domain-containing protein [Dictyostelium discoideum AX4]	Cytochrome b5 domain-containing protein	NA	2.40931e+07	1.74883e+07	56880012	4.56479e+07	1.41681e+07	1.39657e+07	4.06298e+07	3.48277e+07	1.12842e+07	1.87527e+07
EAL66230.1	DDB_G0282741	hypothetical protein DDB_G0282741 [Dictyostelium discoideum AX4]	Probable ATP-dependent RNA helicase ddx18 (EC 3.6.4.13) (DEAD box protein 18)	ddx18	8.31552e+07	9.44717e+07	7.18105e+07	6.24514e+07	2.80573e+07	2.5056e+07	2.31063e+07	2.28295e+07	1.34308e+07	1.34308e+07
EAL66231.1	DDB_G0282743	3-hydroxyanthranilate 3,4-dioxygenase [Dictyostelium discoideum AX4]	3-hydroxyanthranilate 3,4-dioxygenase (EC 1.13.11.6) (3-hydroxyanthranilate oxygenase) (3-HAO) (3-hydroxyanthranilic acid dioxygenase) (HAD)	haao	1.86858e+06	1.14307e+06	2.17377e+06	2.57828e+06	3.65976e+07	36813173	3.82624e+07	3.5582e+07	976493	840970
EAL66243.1	DDB_G0282767	hypothetical protein DDB_G0282767 [Dictyostelium discoideum AX4]	DUF4419 domain-containing protein	NA	1.76809e+06	1.24324e+06	1.01829e+08	6.61715e+07	1.45992e+06	1.83301e+06	1.918e+07	1.89927e+07	9.33235e+06	3.53044e+07
EAL66292.1	DDB_G0282341	hypothetical protein DDB_G0282341 [Dictyostelium discoideum AX4]	Enoyl-CoA hydratase/isomerase family protein	NA	1.76112e+07	1.1861e+07	2.37902e+06	2.47559e+06	6.01536e+06	4.29519e+06	1.17937e+07	7.47375e+06	1.03531e+07	4.11965e+06
EAL66300.1	DDB_G0282189	transcriptional repressor TUP1 [Dictyostelium discoideum AX4]	General transcriptional corepressor tupA	tupA	9.37222e+07	7.19979e+07	4.13711e+07	6.68666e+07	1.18974e+07	1.11924e+07	1.51809e+08	1.38171e+08	5.75695e+07	7.89269e+07
EAL66323.1	DDB_G0282235	replication factor C subunit [Dictyostelium discoideum AX4]	Probable replication factor C subunit 5 (Activator 1 subunit 5)	rfc5	1.54595e+07	2.4511e+07	1.7601e+07	1.86529e+07	1.64113e+07	1.50913e+07	9.86066e+06	8.67972e+06	1.43598e+06	2.00629e+06
EAL66406.1	DDB_G0281969	myb domain-containing protein [Dictyostelium discoideum AX4]	Myb domain-containing protein	mybE	1.14287e+07	1.17742e+07	5.82256e+06	9.05119e+06	3.73943e+06	3.09488e+06	9.0652e+06	6831383	1.01616e+07	1.05092e+07
EAL66426.1	DDB_G0282009	alpha adducin [Dictyostelium discoideum AX4]	Alpha adducin	ahhA	8.30034e+07	7.81341e+07	5.87779e+06	6.58696e+06	3.09154e+07	25972032	5.56796e+07	4.82e+07	11304594	2.3031e+07
EAL66439.1	DDB_G0282035	eIF-3 beta [Dictyostelium discoideum AX4]	Eukaryotic translation initiation factor 2 subunit 2 (Eukaryotic translation initiation factor 2 subunit beta) (eIF2-beta)	eif2s2	3.83925e+07	2.10281e+07	827426	5.63174e+06	2.06546e+07	1.48597e+07	1.31922e+08	1.3465e+08	9.66271e+06	9.56833e+06
EAL66459.1	DDB_G0282075	peptidase M24 family protein [Dictyostelium discoideum AX4]	Xaa-Pro aminopeptidase 3 (X-Pro aminopeptidase 3) (EC 3.4.11.9) (Aminopeptidase P3) (APP3)	xpnpep3	1.03185e+07	2.05075e+07	3.45788e+06	3.45788e+06	1.17149e+06	1.22771e+06	8.88297e+06	8.80595e+06	1.26675e+07	8.2956e+06
EAL66479.1	DDB_G0281839	WD40 repeat-containing protein [Dictyostelium discoideum AX4]	Ribosome biogenesis protein BOP1 homolog	NA	4.14809e+07	4.88403e+07	2.77535e+07	4.76861e+07	1.30325e+07	1.24336e+07	1.16347e+07	1.04233e+07	2.63542e+06	2.63542e+06
EAL66490.1	DDB_G0281861	hypothetical protein DDB_G0281861 [Dictyostelium discoideum AX4]	Purple acid phosphatase (EC 3.1.3.2)	NA	2.16623e+07	3.32018e+07	6.28426e+06	5959123	1.43596e+07	1.17447e+07	7.46818e+06	3.76221e+06	5.21201e+06	5.21201e+06
EAL66496.1	DDB_G0281873	prefoldin beta-like domain containing protein [Dictyostelium discoideum AX4]	Probable prefoldin subunit 4	pfdn4	1.17727e+07	5.17164e+06	8694574	9.46379e+06	3.23496e+07	3.26045e+07	8.26631e+06	6.78367e+06	3.9921e+06	6.67861e+06
EAL66497.1	DDB_G0281875	hypothetical protein DDB_G0281875 [Dictyostelium discoideum AX4]	Cobalamin adenosyltransferase-like domain-containing protein	NA	1.35111e+07	2.54337e+06	1.60809e+06	1.67234e+06	6.61928e+06	5.22091e+06	5.73642e+06	3.57375e+06	5894833	5.8624e+06
EAL66504.1	DDB_G0281889	hypothetical protein DDB_G0281889 [Dictyostelium discoideum AX4]	Tubulin alpha chain	NA	4.50044e+07	4.82266e+07	4.51896e+07	4.33299e+07	3.50128e+07	2.75554e+07	3.31445e+07	6.11411e+07	6.90798e+07	6.46801e+07
EAL66514.1	DDB_G0281909	hypothetical protein DDB_G0281909 [Dictyostelium discoideum AX4]	Uncharacterized protein	NA	3.45892e+08	590088635	166683253	1.46645e+08	6.22732e+07	5.8927e+07	1.12717e+08	1.44681e+08	1.18981e+08	8.42595e+07
EAL66516.2	DDB_G0281913	hypothetical protein DDB_G0281913 [Dictyostelium discoideum AX4]	TROVE domain-containing protein	NA	203412210	217755244	4.5173e+07	7.35978e+07	6.1542e+07	5.43985e+07	6.03238e+07	5.00886e+07	1.99025e+07	3.57564e+07
EAL66522.1	DDB_G0281925	hypothetical protein DDB_G0281925 [Dictyostelium discoideum AX4]	RNA helicase (EC 3.6.4.13)	NA	2.02626e+08	2.05243e+08	1.1175e+08	6.97339e+07	1.89929e+07	2.154e+07	1.12073e+07	8.64834e+06	2.00029e+06	2.12191e+06
EAL66535.1	DDB_G0281547	hypothetical protein DDB_G0281547 [Dictyostelium discoideum AX4]	alpha-amylase (EC 3.2.1.1)	amyA	3.15258e+08	2.4672e+08	8.26071e+07	1.1493e+08	3.38406e+07	4.7411e+07	3.72994e+07	8.90191e+07	3.44236e+07	5.73754e+07
EAL66538.1	DDB_G0281553	DEAD-box RNA helicase [Dictyostelium discoideum AX4]	ATP-dependent RNA helicase ddx19 (EC 3.6.4.13) (ATP-dependent RNA helicase helC) (DEAD box protein 19)	helC	3.20363e+07	7.51117e+07	5.40739e+07	4.16945e+07	2.12096e+06	2.00165e+06	2.54671e+07	1.61627e+07	1.56671e+07	1.52379e+07
EAL66545.1	DDB_G0281567	protein kinase 1 [Dictyostelium discoideum AX4]	Probable serine/threonine-protein kinase fhkC (EC 2.7.11.1) (Forkhead-associated protein kinase C) (Protein kinase 1)	fhkC	1.66389e+07	4.6904e+07	1.07606e+07	3.18882e+07	9.29374e+06	9.80505e+06	2.93933e+07	37785853	1.13033e+07	4.83266e+06
EAL66555.1	DDB_G0281587	Yip1 domain-containing protein [Dictyostelium discoideum AX4]	Protein YIPF1 homolog	yipf1	1.38157e+07	1.31494e+07	7.10514e+06	4.57978e+06	1.52226e+07	13337852	1.2684e+07	1.46876e+07	3.99351e+06	4.14339e+06
EAL66568.1	DDB_G0281613	hypothetical protein DDB_G0281613 [Dictyostelium discoideum AX4]	Uncharacterized protein	NA	1.89391e+07	2.06231e+07	5.93113e+06	9.98875e+06	7.29155e+06	5.61739e+06	3.26804e+06	2.70533e+06	153998	707399
EAL66581.1	DDB_G0281639	guanylate-binding protein [Dictyostelium discoideum AX4]	Guanylate-binding protein	NA	4.94089e+06	3.5048e+06	4.22879e+06	4.03037e+06	525969	525969	1.69362e+06	2.36159e+06	2.34022e+06	2.34022e+06
EAL66614.1	DDB_G0281705	hypothetical protein DDB_G0281705 [Dictyostelium discoideum AX4]	fructokinase (EC 2.7.1.4)	NA	1.47673e+07	1.58031e+07	2.5842e+07	18358100	1.73834e+07	19464871	2.17195e+07	1.68469e+07	13952886	8.16792e+06
EAL66630.1	DDB_G0281737	hypothetical protein DDB_G0281737 [Dictyostelium discoideum AX4]	Kinase (EC 2.7.-.-)	NA	1.58085e+07	1.48046e+07	1.75955e+07	23873001	1.74309e+07	1.729e+07	5.5858e+06	6.25999e+06	2.28991e+06	2.28991e+06
EAL66631.1	DDB_G0281739	RhoGAP domain-containing protein [Dictyostelium discoideum AX4]	Rho GTPase-activating protein gacY (GTPase activating factor for raC protein Y)	gacY	6.18817e+06	9.50565e+06	5.23643e+06	5.79101e+06	3.05649e+06	1.98156e+06	1.93348e+06	1.86567e+06	240587	167800
EAL66632.1	DDB_G0281741	chaperonin containing TCP1 gamma subunit [Dictyostelium discoideum AX4]	T-complex protein 1 subunit gamma (TCP-1-gamma) (CCT-gamma)	cct3	9.59599e+07	1.90138e+08	9.11244e+07	7.42914e+07	3.02805e+07	3.537e+07	5.81272e+07	5.25538e+07	3.63176e+07	1.50126e+07
EAL66660.1	DDB_G0281797	dihydrolipoyl transacylase [Dictyostelium discoideum AX4]	Dihydrolipoamide acetyltransferase component of pyruvate dehydrogenase complex (EC 2.3.1.-)	bkdC	2.37217e+08	3.26287e+08	1.06382e+08	5.73784e+07	2.55639e+07	2.36069e+07	6.85141e+07	7.81034e+07	5.97922e+07	7.93067e+07
EAL66669.1	DDB_G0281815	DUF410 family protein [Dictyostelium discoideum AX4]	Golgi to ER traffic protein 4 homolog	NA	6.16352e+07	1.17116e+08	6.0835e+07	54237718	6.98598e+07	64302708	3.90755e+07	3.86822e+07	1.50497e+07	1.08264e+07
EAL66683.1	DDB_G0281403	hypothetical protein DDB_G0281403 [Dictyostelium discoideum AX4]	Nascent polypeptide-associated complex subunit alpha (NAC-alpha) (Alpha-NAC)	nacA	1.16384e+07	6.85331e+06	1.4298e+06	1.4298e+06	117785354	4.72915e+07	1.28651e+07	1.36177e+07	2.35216e+06	957936
EAL66686.1	DDB_G0281409	RNase P protein subunit [Dictyostelium discoideum AX4]	RNase P protein subunit	drpp25	6.12461e+07	5.07883e+07	4.83211e+07	3.67272e+07	3.60911e+07	3.20214e+07	4.97505e+07	6.3447e+07	2.06542e+07	2.22495e+07
EAL66689.1	DDB_G0281415	hypothetical protein DDB_G0281415 [Dictyostelium discoideum AX4]	Uncharacterized protein	NA	1.77691e+07	1.17112e+07	6.17206e+06	1.16914e+07	1.68597e+06	1.74157e+06	1.27921e+07	1.28465e+07	3.25476e+06	9.34784e+06
EAL66726.1	DDB_G0281489	hypothetical protein DDB_G0281489 [Dictyostelium discoideum AX4]	Calcium load-activated calcium channel homolog (CLAC channel)	tmco1	1.35055e+07	1.52003e+07	1.96151e+06	7.59008e+06	1.10747e+07	1.03156e+07	9.32726e+06	13128138	5.06714e+06	4.37591e+06
EAL66731.1	DDB_G0281499	hypothetical protein DDB_G0281499 [Dictyostelium discoideum AX4]	Actin binding protein	NA	3.03615e+08	3.06048e+08	2.41104e+08	2.52562e+08	2.01919e+08	2.7703e+08	2.42953e+08	2.22029e+08	9.00617e+07	1.6325e+08
EAL66784.1	DDB_G0280975	Rho GTPase [Dictyostelium discoideum AX4]	Rho-related protein racE	racE	1.29912e+06	1.29912e+06	1.06135e+06	955736	1.5599e+06	2.17457e+06	9.51513e+07	5.74974e+07	33574082	2.68418e+07
EAL66789.1	DDB_G0280985	uridine phosphorylase [Dictyostelium discoideum AX4]	Uridine phosphorylase	udpB	3.22586e+07	2.34688e+07	3.33169e+08	3.49417e+08	1.9421e+07	2.09669e+07	2.78751e+06	2.78751e+06	1.20397e+08	2.09398e+08
EAL66791.1	DDB_G0280989	hypothetical protein DDB_G0280989 [Dictyostelium discoideum AX4]	Homologous-pairing protein 2 homolog	hop2	4.88973e+06	7.70166e+06	1.36921e+07	1.04441e+07	8.29718e+06	6667918	9.89143e+06	6.6985e+06	6.22966e+06	5.15168e+06
EAL66810.1	DDB_G0281027	hypothetical protein DDB_G0281027 [Dictyostelium discoideum AX4]	Uncharacterized protein	NA	1.14226e+06	1.14226e+06	608408	544794	698924	832335	1.33845e+06	1.67591e+06	728539	1.08354e+06
EAL66819.1	DDB_G0281045	paired amphipathic helix containing protein [Dictyostelium discoideum AX4]	Paired amphipathic helix containing protein	NA	5.67906e+06	4.1749e+06	1.93792e+06	2.55559e+06	4.53206e+06	5.36823e+06	1.27321e+07	13053424	1.26307e+06	1.01225e+07
EAL66821.1	DDB_G0281049	hypothetical protein DDB_G0281049 [Dictyostelium discoideum AX4]	LIM zinc-binding domain-containing protein	NA	1.03366e+08	9.76009e+07	6.90895e+08	6.72439e+08	5.62298e+07	41184488	1.96574e+08	1.18231e+08	7.19308e+07	4.54756e+07
EAL66824.1	DDB_G0281055	hypothetical protein DDB_G0281055 [Dictyostelium discoideum AX4]	Methyltransferase domain-containing protein	NA	5.73553e+07	1.02506e+08	1.03108e+07	1.16817e+07	5.70353e+07	3.74456e+07	6.34493e+07	4.27347e+07	6.39489e+07	5.75923e+07
EAL66827.1	DDB_G0281061	WD40 repeat-containing protein [Dictyostelium discoideum AX4]	tRNA (guanine-N(7)-)-methyltransferase non-catalytic subunit wdr4 (WD repeat-containing protein 4)	wdr4	5.93714e+07	9.39908e+07	2.52349e+07	4.05039e+07	2.54874e+07	3.0413e+07	1.25196e+07	9.74512e+06	1.73787e+07	1.4663e+07
EAL66837.1	DDB_G0281081	hypothetical protein DDB_G0281081 [Dictyostelium discoideum AX4]	Uncharacterized protein	NA	1.90787e+07	1.88646e+07	4.36318e+06	9.28109e+06	1.27838e+06	3.14143e+06	9.04323e+06	9.45076e+06	3.18566e+06	3.2895e+06
EAL66879.1	DDB_G0281165	heat shock factor -type DNA-binding domain-containing protein [Dictyostelium discoideum AX4]	Heat shock factor-type DNA-binding domain-containing protein	NA	1.08824e+07	1.26526e+07	3.07e+06	2.28522e+06	3.03897e+06	2.13091e+06	2.53888e+06	4.51423e+06	5.34879e+06	4.18955e+06
EAL66889.1	DDB_G0281185	hypothetical protein DDB_G0281185 [Dictyostelium discoideum AX4]	Integrase zinc-binding domain-containing protein	NA	7.4103e+07	6.46708e+07	5.6953e+07	6.51779e+07	7.8887e+06	5.54858e+06	2.75065e+07	1.86359e+07	3.36621e+07	4.34461e+07
EAL66942.1	DDB_G0281291	hypothetical protein DDB_G0281291 [Dictyostelium discoideum AX4]	NAD(P)-binding domain-containing protein	NA	3.61005e+07	2.05606e+07	1.34516e+07	1.77013e+07	2.53074e+07	2.14576e+07	9.35468e+06	7.60062e+06	2.38431e+06	838277
EAL66951.1	DDB_G0281309	hypothetical protein DDB_G0281309 [Dictyostelium discoideum AX4]	Cytokinin riboside 5'-monophosphate phosphoribohydrolase	NA	3.09215e+07	7.27795e+06	5.19625e+06	1.09014e+07	1.50143e+07	1.06148e+07	4.62794e+06	3.69116e+06	3.62995e+07	2.77345e+07
EAL66959.1	DDB_G0281325	hypothetical protein DDB_G0281325 [Dictyostelium discoideum AX4]	Uncharacterized protein	NA	2.1412e+07	1.96567e+07	2.87052e+06	1.18812e+07	4.22378e+07	3.93118e+07	1.22203e+07	2.32954e+07	5.62262e+06	8.71029e+06
EAL66985.1	DDB_G0280887	actin-like protein 6A [Dictyostelium discoideum AX4]	Actin-like protein 6A	arpD	4.81815e+07	4.74378e+07	3.57955e+07	3.62071e+07	1.25484e+07	1.10696e+07	3.39639e+07	33025304	4.42547e+07	5.2899e+07
EAL66990.1	DDB_G0280897	hypothetical protein DDB_G0280897 [Dictyostelium discoideum AX4]	Probable phosphoglucomutase-2 (PGM 2) (EC 5.4.2.2) (Glucose phosphomutase 2)	pgmB	3.65199e+07	4.08879e+07	2.95499e+07	2.26131e+07	1.96453e+07	2.39679e+07	2.4582e+07	2.11501e+07	8.56906e+06	1.43424e+07
EAL67027.1	DDB_G0280831	phosphoglycerate mutase domain-containing protein [Dictyostelium discoideum AX4]	phosphoglycerate mutase (2,3-diphosphoglycerate-dependent) (EC 5.4.2.11)	NA	1.73011e+06	1.73011e+06	4.89491e+06	5.55712e+06	1.27053e+07	1.21815e+07	1.08695e+07	10618391	3.59933e+06	1.14741e+07
EAL67065.1	DDB_G0280815	thioredoxin reductase [Dictyostelium discoideum AX4]	Thioredoxin reductase (EC 1.8.1.9)	trrA	1.40715e+08	6.67916e+07	2.25953e+07	3.38177e+07	6.02613e+07	2.61367e+07	7.3304e+06	9.81109e+06	4.55986e+08	3.43599e+08
EAL67069.1	DDB_G0280535	succinate dehydrogenase [Dictyostelium discoideum AX4]	Succinate dehydrogenase [ubiquinone] flavoprotein subunit, mitochondrial (EC 1.3.5.1) (Flavoprotein subunit of complex II) (FP)	sdhA	1524655097	1518338876	6.23876e+08	5.60617e+08	5.06854e+08	5.25325e+08	8.83286e+08	9.73206e+08	5.78837e+08	7.69622e+08
EAL67076.1	DDB_G0280549	hypothetical protein DDB_G0280549 [Dictyostelium discoideum AX4]	CBS domain-containing protein	NA	3.35701e+06	3.35701e+06	7.09983e+06	7338477	4.97669e+06	3.47945e+06	15609837	2.0225e+06	9.54022e+06	1.14756e+07
EAL67180.1	DDB_G0280403	hypothetical protein DDB_G0280403 [Dictyostelium discoideum AX4]	Uncharacterized protein	NA	1.10543e+07	1.01574e+07	2.01827e+07	18303190	4.16337e+06	3.67776e+06	1.38651e+07	1.32622e+07	2.16231e+06	3.01189e+06
EAL67196.1	DDB_G0280435	dynactin 150 kDa subunit [Dictyostelium discoideum AX4]	Dynactin 150 kDa subunit	dynA	1.55219e+07	4.28571e+07	1.32559e+07	1.85868e+07	2.78733e+06	2.59593e+06	5.40457e+06	1.35436e+07	287845	287845
EAL67205.1	DDB_G0280453	hypothetical protein DDB_G0280453 [Dictyostelium discoideum AX4]	N-acetyltransferase domain-containing protein	NA	3.25083e+06	1.90081e+06	2805158	4.15448e+06	8.57189e+07	58458880	1.99937e+06	1.20862e+06	3.72955e+06	1.74845e+06
EAL67211.1	DDB_G0280465	hypothetical protein DDB_G0280465 [Dictyostelium discoideum AX4]	3-hydroxybutyryl-CoA dehydrogenase	NA	2.55653e+07	4.78263e+06	2.0373e+06	2.0373e+06	1.20996e+08	8.41815e+07	501195	501195	1.19099e+08	9.95632e+07
EAL67216.1	DDB_G0280475	ubiquinone biosynthesis protein [Dictyostelium discoideum AX4]	5-demethoxyubiquinone hydroxylase, mitochondrial (DMQ hydroxylase) (EC 1.14.99.60) (Ubiquinone biosynthesis monooxygenase COQ7)	coq7	3.37997e+06	3.37997e+06	7.98582e+06	8.34642e+06	5.67556e+06	4.49537e+06	5.17058e+06	4.59821e+06	4400774	3.67619e+06
EAL67249.1	DDB_G0280045	thymidylate synthase [Dictyostelium discoideum AX4]	Flavin-dependent thymidylate synthase (FDTS) (EC 2.1.1.148) (FAD-dependent thymidylate synthase) (Thymidylate synthase thy1) (TS) (TSase)	thyA	2.54764e+07	2.03919e+07	2.21239e+06	1.56208e+06	1.54895e+08	1.7829e+08	9.52344e+07	1.21778e+08	995460	7.40537e+06
EAL67261.1	DDB_G0280069	hypothetical protein DDB_G0280069 [Dictyostelium discoideum AX4]	DUF2185 domain-containing protein	NA	9.95059e+06	9.24323e+06	3.48025e+07	30609230	2.50374e+06	2301419	1.71668e+07	1.10411e+07	24634964	1.99024e+07
EAL67299.1	DDB_G0280145	glycoside hydrolase family 63 protein [Dictyostelium discoideum AX4]	Mannosyl-oligosaccharide glucosidase (EC 3.2.1.106)	NA	1.50701e+07	1.91341e+07	4.75689e+06	4.22797e+06	3.28662e+06	3.82625e+06	5.0492e+06	6451540	220406	9.30218e+06
EAL67356.2	DDB_G0280259	hypothetical protein DDB_G0280259 [Dictyostelium discoideum AX4]	Lariat debranching enzyme C-terminal domain-containing protein	NA	2.75613e+06	5.37246e+06	995120	3.81781e+06	481120	2.75252e+06	8.81827e+06	4.02428e+06	1.81996e+07	1.7169e+07
EAL67386.2	DDB_G0280319	NAD+ dependent glutamate dehydrogenase [Dictyostelium discoideum AX4]	Glutamate dehydrogenase 2 (EC 1.4.1.2) (NAD-specific glutamate dehydrogenase) (NAD-GDH)	glud2	1394614102	1850925877	5.66513e+08	5.96718e+08	4.81799e+08	5.46435e+08	5.87058e+08	7.33559e+08	2.10732e+08	2.89888e+08
EAL67423.1	DDB_G0280393	RNA-binding region RNP-1 domain-containing protein [Dictyostelium discoideum AX4]	RNA-binding region RNP-1 domain-containing protein	NA	8.6844e+06	1.13731e+07	3.85361e+06	4.35991e+06	2.16465e+07	2.2213e+07	5.32973e+06	5.90342e+06	4.36839e+07	2.91367e+07
EAL67427.1	DDB_G0279911	nucleoside diphosphate kinase [Dictyostelium discoideum AX4]	Nucleoside diphosphate kinase, mitochondrial (NDK) (NDP kinase) (EC 2.7.4.6)	ndkM	3.68372e+07	2.0811e+07	3.86144e+07	3.91969e+07	6.8275e+06	6.6712e+06	9.22231e+06	2.00543e+07	6.37175e+07	4.47936e+07
EAL67432.1	DDB_G0279921	glycoprotein 130 [Dictyostelium discoideum AX4]	Glycoprotein 130	gp130	3.29424e+08	3.84615e+08	4.25011e+07	7.16873e+07	1.29872e+07	1.48153e+07	1.69845e+07	1.7926e+07	6.99328e+06	1.12793e+07
EAL67434.1	DDB_G0279925	myosin light chain kinase [Dictyostelium discoideum AX4]	Myosin light chain kinase A (MLCK-A) (EC 2.7.11.18)	mlkA	1.22137e+07	4.16129e+06	4.85862e+06	2.91726e+06	1.65883e+06	1.65883e+06	2.76417e+06	2.76417e+06	1.52283e+08	1.80311e+08
EAL67509.1	DDB_G0279905	hypothetical protein DDB_G0279905 [Dictyostelium discoideum AX4]	Cobalamin adenosyltransferase-like domain-containing protein	NA	2.01474e+06	2.46124e+06	5.18686e+06	5.61194e+06	5.37615e+07	97387416	4.72974e+06	5.28292e+06	96975.1	1.07571e+06
EAL67514.1	DDB_G0279801	WD40 repeat-containing protein [Dictyostelium discoideum AX4]	Peroxisomal targeting signal 2 receptor (PTS2 receptor) (Peroxin-7)	pex7	9.90555e+06	1.52558e+07	1682942	1682942	1.80153e+06	2.22379e+06	2.98822e+06	3.30143e+06	2.23036e+07	1.15654e+07
EAL67527.1	DDB_G0279827	isovaleryl-CoA dehydrogenase, mitochondrial [Dictyostelium discoideum AX4]	Isovaleryl-CoA dehydrogenase, mitochondrial (EC 1.3.8.4)	ivdA	9.50405e+07	65246775	6.36348e+06	1.43759e+07	7.5177e+07	8.90652e+07	7.83699e+06	5.99212e+06	3.63986e+08	1.39523e+08
EAL67532.1	DDB_G0279837	LSM domain-containing protein [Dictyostelium discoideum AX4]	Probable U6 snRNA-associated Sm-like protein LSm1	lsm1	1.18199e+06	1.18199e+06	1.54582e+07	1.64701e+07	684080	1.52859e+06	13726998	7.98589e+06	1.63154e+07	8.78926e+06
EAL67541.1	DDB_G0279855	ribosomal protein S10, mitochondrial [Dictyostelium discoideum AX4]	Small ribosomal subunit protein uS10m (28S ribosomal protein S10, mitochondrial) (MRP-S10) (S10mt)	mrps10	1.22168e+07	2.19591e+07	21716235	1.71107e+07	2.19865e+06	1.91153e+06	2.97414e+06	2.97414e+06	7865107	2.35625e+06
EAL67604.1	DDB_G0279659	Staphylococcus nuclease domain-containing protein [Dictyostelium discoideum AX4]	Staphylococcus nuclease domain-containing protein	snd1	4.93859e+08	5.78159e+08	3.67446e+08	3.37724e+08	2.01001e+08	2.33317e+08	3.84145e+08	3.74839e+08	1.11029e+08	1.54352e+08
EAL67606.1	DDB_G0279663	SAP DNA-binding domain-containing protein [Dictyostelium discoideum AX4]	SAP DNA-binding domain-containing protein	NA	4.47663e+07	4.29958e+07	6.49691e+07	5.76304e+07	1.58905e+06	614405	4.9658e+07	4.0959e+07	9.60917e+06	1.19437e+07
EAL67621.1	DDB_G0279693	hypothetical protein DDB_G0279693 [Dictyostelium discoideum AX4]	Importin N-terminal domain-containing protein	NA	6.78238e+06	2.61392e+07	2.58877e+06	5.31508e+06	4.72171e+06	5913567	870474	1.19716e+06	4113458	8.33658e+06
EAL67645.1	DDB_G0279413	protein kinase A regulatory subunit [Dictyostelium discoideum AX4]	cAMP-dependent protein kinase regulatory subunit (Protein kinase A, regulatory subunit) (Rapid development protein C)	pkaR	1.61115e+06	1.30461e+06	7.23548e+06	7805998	2.14428e+07	3.57436e+07	8.47887e+07	6.06485e+07	1.76448e+07	2.85762e+07
EAL67664.1	DDB_G0279451	hypothetical protein DDB_G0279451 [Dictyostelium discoideum AX4]	Developmentally-regulated GTP-binding protein 2 homolog (DRG-2)	drg2	6.20553e+07	1.29908e+08	9.88198e+07	74946651	2.20229e+06	1.44338e+06	1.22556e+07	9.55191e+06	6.28217e+06	8.56301e+06
EAL67695.1	DDB_G0279513	hypothetical protein DDB_G0279513 [Dictyostelium discoideum AX4]	Leucine-rich repeat-containing protein	NA	6.86742e+06	2.56391e+07	5.59477e+06	5.89096e+06	6.80964e+06	4.18277e+06	3.16878e+06	1.55423e+06	2.72909e+06	2.72909e+06
EAL67707.1	DDB_G0279537	delta adaptin [Dictyostelium discoideum AX4]	AP-3 complex subunit delta (Adaptor-related protein complex 3 subunit delta) (Delta-adaptin)	ap3d1	3.12593e+07	5.54999e+07	1.76298e+07	1.33837e+07	5.84468e+06	8.91637e+06	2.12987e+06	3.30676e+06	1.42108e+06	1.42108e+06
EAL67717.1	DDB_G0279557	hypothetical protein DDB_G0279557 [Dictyostelium discoideum AX4]	PUM-HD domain-containing protein	NA	1.21397e+07	9.61392e+06	11198973	1.23339e+06	1.85086e+06	4.95918e+06	2.81135e+06	3.44638e+06	2.0276e+07	2.07812e+07
EAL67719.1	DDB_G0279561	AMP-dependent synthetase and ligase domain-containing protein [Dictyostelium discoideum AX4]	AMP-dependent synthetase and ligase domain-containing protein	NA	6.66698e+08	7.60342e+08	3.91294e+08	5.12888e+08	1.79091e+08	1.9253e+08	2.8105e+08	329294050	1.97535e+08	2.90653e+08
EAL67732.1	DDB_G0279587	hypothetical protein DDB_G0279587 [Dictyostelium discoideum AX4]	WKF domain-containing protein	NA	9.13522e+06	9.51896e+06	8.40597e+06	6825112	5.24525e+06	5.08895e+06	6.0438e+06	4.76016e+06	5.03171e+06	5.03171e+06
EAL67743.1	DDB_G0279189	S60 ribosomal protein L11 [Dictyostelium discoideum AX4]	Large ribosomal subunit protein uL5 (60S ribosomal protein L11) (Vegetative-specific protein V18)	rpl11	2.38566e+08	7.63222e+07	4.36888e+07	5.86487e+07	4.31651e+07	2.45127e+07	2.00659e+07	35870377	4.66887e+06	8.25914e+06
EAL67745.1	DDB_G0279193	RNA polymerase II largest subunit [Dictyostelium discoideum AX4]	DNA-directed RNA polymerase II subunit rpb1 (RNA polymerase II subunit B1) (EC 2.7.7.6) (DNA-directed RNA polymerase III subunit A)	polr2a	3.32376e+07	3.5456e+07	9.66586e+06	8.11835e+06	2.27374e+07	2.24883e+07	3.12782e+07	4.03049e+07	8.6991e+06	2.6157e+07
EAL67752.1	DDB_G0279207	40S ribosomal protein S19 [Dictyostelium discoideum AX4]	Small ribosomal subunit protein eS19 (40S ribosomal protein S19)	rps19	1.1901e+07	866591	9.82347e+06	1.23601e+07	4.83658e+06	8.14982e+06	1.26652e+06	1.26652e+06	651493	651493
EAL67861.1	DDB_G0279159	hypothetical protein DDB_G0279159 [Dictyostelium discoideum AX4]	Probable cytoplasmic aconitate hydratase (Aconitase) (EC 4.2.1.3) (Citrate hydro-lyase)	aco1	4.27282e+08	5.4435e+08	3.38368e+08	3.8505e+08	2.4533e+08	2.59206e+08	4.59007e+08	4.33751e+08	3.16626e+08	3.91507e+08
EAL67893.1	DDB_G0279109	proteasome component region PCI domain-containing protein [Dictyostelium discoideum AX4]	Eukaryotic translation initiation factor 3 subunit C (eIF3c) (Eukaryotic translation initiation factor 3 subunit 8)	eif3C	2.89051e+08	3.10068e+08	7.84338e+07	8.92806e+07	4.71808e+07	4.83428e+07	1.25325e+08	157108139	2.32979e+07	4.22915e+07
EAL67912.1	DDB_G0278981	ubiquitin-protein ligase [Dictyostelium discoideum AX4]	RBR-type E3 ubiquitin transferase (EC 2.3.2.31)	NA	5.60464e+07	6.67747e+07	2.07229e+07	1.67296e+07	7.1874e+06	6.40131e+06	3.36916e+06	6643023	446417	446417
EAL67917.1	DDB_G0278991	cullin E [Dictyostelium discoideum AX4]	Cullin-5 (CUL-5) (Cullin-E)	culE	3.38578e+08	3.87587e+08	1.29369e+08	1.66022e+08	1.52373e+08	1.66656e+08	1.62856e+08	1.83443e+08	4.97333e+07	7.43236e+07
EAL67921.1	DDB_G0278999	hypothetical protein DDB_G0278999 [Dictyostelium discoideum AX4]	GST N-terminal domain-containing protein	NA	2.123e+07	1.81576e+07	1.44339e+07	6.44636e+06	1.90149e+07	2.24691e+07	2.19117e+07	1.92987e+07	3.3504e+06	1.15409e+07
EAL67945.2	DDB_G0279047	hypothetical protein DDB_G0279047 [Dictyostelium discoideum AX4]	Myeloid-derived growth factor homolog	NA	1.34661e+07	1.34661e+07	4.73373e+06	3.28743e+07	4.31457e+06	8.33055e+06	1.91562e+07	1.39157e+07	2.44269e+07	2.68418e+07
EAL67951.1	DDB_G0279059	mannose-6-phosphate receptor domain-containing protein [Dictyostelium discoideum AX4]	Autophagy-related protein 27	NA	5.43068e+06	9.85852e+06	5.70197e+06	5.70197e+06	2.71669e+06	2.92449e+06	2.19204e+06	2.84423e+06	2.30446e+06	2.30446e+06
EAL67988.1	DDB_G0278773	major sperm protein domain-containing protein [Dictyostelium discoideum AX4]	Major sperm protein domain-containing protein	NA	2.8035e+07	2.55522e+07	1.49702e+06	1.49702e+06	1.15569e+07	13865795	5.03011e+06	3.839e+06	1.66421e+06	1.66421e+06
EAL67992.1	DDB_G0278781	phenylalanine 4-monooxygenase [Dictyostelium discoideum AX4]	Phenylalanine-4-hydroxylase (PAH) (EC 1.14.16.1) (Phe-4-monooxygenase) (Tryptophan 5-hydroxylase) (TRH) (EC 1.14.16.4) (Tryptophan 5-monooxygenase)	pah	4.24876e+07	4.43607e+07	1.11983e+07	15875223	1.56035e+07	1.7031e+07	4.82876e+07	64657861	5.56115e+07	5.27147e+07
EAL67998.1	DDB_G0278793	hypothetical protein DDB_G0278793 [Dictyostelium discoideum AX4]	Regulator of microtubule dynamics protein 1 (Protein FAM82B)	NA	9.2687e+06	2.25597e+06	2.18435e+07	21425899	4.23656e+07	2.22309e+07	1.24104e+07	1.21157e+07	143416	143416
EAL68021.1	DDB_G0278839	hypothetical protein DDB_G0278839 [Dictyostelium discoideum AX4]	Uncharacterized protein	NA	5.05977e+06	4.85039e+06	7.42429e+06	6.41464e+06	3.32972e+06	2.21784e+06	8.13757e+06	5.64725e+06	913664	3.77396e+06
EAL68026.1	DDB_G0278849	electron transfer flavoprotein-ubiquinone oxidoreductase [Dictyostelium discoideum AX4]	Electron transfer flavoprotein-ubiquinone oxidoreductase, mitochondrial (ETF-QO) (ETF-ubiquinone oxidoreductase) (EC 1.5.5.1) (Electron-transferring-flavoprotein dehydrogenase) (ETF dehydrogenase)	etfdh	4.38847e+07	6.5826e+07	1.98078e+07	2.41891e+07	3.69945e+06	2.74017e+06	2.57137e+07	3.51458e+07	7.41251e+07	3.87764e+08
EAL68048.1	DDB_G0278893	hypothetical protein DDB_G0278893 [Dictyostelium discoideum AX4]	Sulfite oxidase	NA	1.529e+06	3.06683e+06	891508	877153	1.0975e+06	931016	1.34246e+06	981451	562083	562083
EAL68079.1	DDB_G0278955	hypothetical protein DDB_G0278955 [Dictyostelium discoideum AX4]	Threonylcarbamoyl-AMP synthase (TC-AMP synthase) (EC 2.7.7.87) (L-threonylcarbamoyladenylate synthase)	NA	4.29784e+06	1.41219e+06	9.13302e+06	6.01467e+06	2.11509e+06	2.02596e+06	1.8209e+06	2.28651e+06	2.04043e+06	2.50691e+06
EAL68106.1	DDB_G0277867	Rab GTPase [Dictyostelium discoideum AX4]	Ras-related protein Rab-1B	rab1B	3.5906e+07	2.73706e+07	9.98347e+06	5.6722e+06	1.6567e+07	1.38258e+07	1.60926e+07	17981439	492647	6.22095e+06
EAL68115.1	DDB_G0277885	6-phosphogluconate dehydrogenase [Dictyostelium discoideum AX4]	6-phosphogluconate dehydrogenase, decarboxylating (EC 1.1.1.44)	gnd	1104266079	1188523686	776275947	7.48208e+08	9.07216e+08	8.42924e+08	9.0272e+08	8.57522e+08	3.34389e+08	5.31838e+08
EAL68134.1	DDB_G0277923	hypothetical protein DDB_G0277923 [Dictyostelium discoideum AX4]	Emp24/gp25L/p24 family protein	empD	6.07528e+07	5.83479e+07	9.18326e+06	2.70533e+07	4.18258e+07	4.60113e+07	4.79429e+07	72745837	7.20509e+06	7.20509e+06
EAL68148.1	DDB_G0277951	UPF0424 family protein [Dictyostelium discoideum AX4]	PITH domain-containing protein 1	NA	7.41927e+06	3.02574e+06	2.3037e+06	2.5904e+06	1.01823e+07	3.58473e+06	5.02178e+06	3.81074e+06	1903976	1.51795e+06
EAL68151.1	DDB_G0277957	RNA recognition motif-containing protein RRM [Dictyostelium discoideum AX4]	RNA recognition motif-containing protein RRM	NA	1.49186e+08	1.20007e+08	5.75369e+07	5.02308e+07	3.6942e+07	4.81529e+07	3.18533e+07	26099161	5.42361e+06	6.69256e+06
EAL68160.1	DDB_G0277975	S60 ribosomal protein L14 [Dictyostelium discoideum AX4]	Large ribosomal subunit protein eL14 (60S ribosomal protein L14)	rpl14	3.87692e+08	2.95712e+08	1.2357e+08	1.16482e+08	7.19005e+07	1.50078e+08	7.87364e+07	1.07117e+08	6.42312e+06	3.09322e+07
EAL68186.1	DDB_G0278027	LSM domain-containing protein [Dictyostelium discoideum AX4]	Small nuclear ribonucleoprotein Sm D1 (snRNP core protein D1)	snrpD1	1.21432e+07	1.05723e+07	2.6852e+07	2.4324e+07	7.05843e+06	7.24998e+06	1.6331e+07	1.40767e+07	866502	866502
EAL68225.1	DDB_G0278105	RNA-binding region RNP-1 domain-containing protein [Dictyostelium discoideum AX4]	RNA-binding region RNP-1 domain-containing protein	NA	6.25019e+06	1.13734e+07	1.37026e+07	4.19375e+06	2.3695e+06	2.56699e+06	1.41179e+07	1.30922e+07	6.46063e+06	3.77906e+06
EAL68257.1	DDB_G0278169	hypothetical protein DDB_G0278169 [Dictyostelium discoideum AX4]	Uncharacterized protein	NA	5.01495e+06	3.15059e+06	11352802	1.29948e+07	3.60559e+06	3.5198e+06	1.27448e+06	1.39864e+06	3.82483e+06	4.53006e+06
EAL68262.1	DDB_G0278179	myb domain-containing protein [Dictyostelium discoideum AX4]	Myb domain-containing protein	NA	9.27596e+07	9.71497e+07	1.1922e+07	1.21515e+07	5.65395e+06	5.18793e+06	6.47323e+06	9.60845e+06	2.33383e+06	2.42966e+06
EAL68275.1	DDB_G0278205	eukaryotic translation initiation factor 1A [Dictyostelium discoideum AX4]	Eukaryotic translation initiation factor 1A (eIF-1A) (Eukaryotic translation initiation factor 4C) (eIF-4C)	eif1a	5.59712e+07	5.0819e+07	4.94448e+07	5.75637e+07	112610150	9.07241e+07	5.36899e+07	5.97291e+07	4.07709e+06	4.07709e+06
EAL68307.1	DDB_G0278269	NAP family protein [Dictyostelium discoideum AX4]	NAP family protein	NA	8.2486e+06	7.54003e+06	1.09912e+07	12513532	1.59965e+07	1.63078e+07	1.62008e+07	1.46005e+07	8.6543e+06	8.6543e+06
EAL68308.1	DDB_G0278271	hypothetical protein DDB_G0278271 [Dictyostelium discoideum AX4]	RanBD1 domain-containing protein	NA	5.76801e+06	6.33571e+06	8.01467e+06	8.75977e+06	8.85704e+06	5.72305e+06	5.36297e+06	5.36297e+06	1.57909e+07	8.7377e+06
EAL68314.1	DDB_G0278283	dihydro-6-hydroxymethylpterin pyrophosphokinase [Dictyostelium discoideum AX4]	Folic acid synthesis protein FOL1 [Includes: Dihydroneopterin aldolase (DHNA) (EC 4.1.2.25) (7,8-dihydroneopterin aldolase); 6-hydroxymethyl-7,8-dihydropterin pyrophosphokinase (HPPK) (2-amino-4-hydroxy-6-hydroxymethyldihydropteridine pyrophosphokinase) (EC 2.7.6.3) (7,8-dihydro-6-hydroxymethylpterin-pyrophosphokinase) (PPPK); Dihydropteroate synthase (DHPS) (EC 2.5.1.15) (Dihydropteroate pyropho…	fol1	6.41948e+07	8.21714e+07	2.35969e+07	8.42177e+06	1.16328e+07	1.03112e+07	3.0535e+06	11646332	9.08649e+06	5.03981e+06
EAL68315.1	DDB_G0278285	WD40 repeat-containing protein [Dictyostelium discoideum AX4]	Coatomer subunit beta' (Beta'-coat protein) (Beta'-COP)	copb2	9.47382e+07	1.57151e+08	6.81405e+07	5.41137e+07	2.24066e+07	2.13694e+07	8.10312e+07	9.87801e+07	5.24151e+07	7.65619e+07
EAL68319.1	DDB_G0278293	isoleucyl-tRNA synthetase [Dictyostelium discoideum AX4]	Probable isoleucine--tRNA ligase, cytoplasmic (EC 6.1.1.5) (Isoleucyl-tRNA synthetase) (IRS) (IleRS)	ileS	2.31892e+08	3.24617e+08	1.94028e+08	2.15653e+08	4.75876e+07	4.67542e+07	1.1406e+08	1.05534e+08	2.36102e+07	5.72186e+07
EAL68345.1	DDB_G0278345	ATP citrate synthase [Dictyostelium discoideum AX4]	Probable ATP-citrate synthase (EC 2.3.3.8) (ATP-citrate (pro-S-)-lyase) (Citrate cleavage enzyme)	acly	2033014096	2067420096	4.48584e+08	4.54358e+08	1.99071e+08	2.08327e+08	8.94411e+07	1.36954e+08	6.68475e+07	1.0405e+08
EAL68363.1	DDB_G0278381	RhoGAP domain-containing protein [Dictyostelium discoideum AX4]	Rho GTPase-activating protein gacA (GTPase activating factor for raC protein A)	gacA	5.89614e+06	8.40087e+06	1.12368e+07	1.35811e+07	1.28376e+06	580253	12491809	1.09755e+07	2199196	2.47778e+06
EAL68366.1	DDB_G0278387	biogenesis of lysosome-related organelles complex-1, subunit 2 [Dictyostelium discoideum AX4]	Biogenesis of lysosome-related organelles complex 1 subunit 2 (BLOC-1 subunit 2)	bloc1s2	1.80648e+07	1.99962e+07	1.28349e+07	1.78525e+07	9.96641e+06	7566238	1.06203e+07	8.63835e+06	1.12805e+07	5.71422e+06
EAL68380.1	DDB_G0278415	hypothetical protein DDB_G0278415 [Dictyostelium discoideum AX4]	AB hydrolase-1 domain-containing protein	NA	6.12695e+06	3.97837e+06	5.23199e+06	7.6793e+06	5.73652e+06	3.90422e+06	2.73271e+06	2.0204e+06	7.73982e+06	7.67116e+06
EAL68408.1	DDB_G0278471	hypothetical protein DDB_G0278471 [Dictyostelium discoideum AX4]	Letm1 RBD domain-containing protein	NA	4.51029e+07	5.05158e+07	3.25963e+07	3.15165e+07	8.50139e+06	7.29067e+06	4.32752e+07	55954210	2.3794e+07	2.53953e+07
EAL68440.1	DDB_G0278535	ankyrin repeat-containing protein [Dictyostelium discoideum AX4]	Probable serine/threonine-protein kinase DDB_G0278535 (EC 2.7.11.1)	NA	1.46483e+07	1.62077e+07	1.16948e+07	1.09452e+07	3.33723e+06	3.91321e+06	4.5819e+06	4.97413e+06	642763	1.28798e+06
EAL68459.1	DDB_G0278573	glutamine amidotransferase class-I domain-containing protein [Dictyostelium discoideum AX4]	Glutamine amidotransferase class-I domain-containing protein	NA	1.69909e+07	1.82538e+07	4.25226e+06	2.99722e+06	1.02398e+07	9.24845e+06	1.37382e+07	1.04745e+07	2.3951e+07	1.40688e+07
EAL68528.2	DDB_G0278711	hypothetical protein DDB_G0278711 [Dictyostelium discoideum AX4]	Ubiquitin-like protein NEDD8 (Neddylin)	nedd8	1.28844e+07	1.21025e+07	40475474	1.58537e+07	2.34322e+07	27412111	22550792	1.48957e+07	3.05248e+07	2.21068e+07
EAL68536.1	DDB_G0277725	methylenetetrahydrofolate dehydrogenase (NAD+) [Dictyostelium discoideum AX4]	Methylenetetrahydrofolate dehydrogenase [NAD(+)] (EC 1.5.1.15)	thfA	3.14057e+06	1.61898e+06	5.95976e+07	5.78679e+07	3.22968e+06	1.82917e+06	1.43873e+08	1.29764e+08	1.10259e+08	1.24247e+08
EAL68537.2	DDB_G0277727	urocanate hydratase [Dictyostelium discoideum AX4]	Probable urocanate hydratase (Urocanase) (EC 4.2.1.49) (Imidazolonepropionate hydrolase)	uroc1	7.49154e+07	6.80944e+07	2.23638e+07	2.27839e+07	2.41598e+07	2.85109e+07	2.34588e+07	2.30374e+07	5.10751e+07	3.78228e+07
EAL68540.1	DDB_G0277733	valyl tRNA synthetase [Dictyostelium discoideum AX4]	Probable valine--tRNA ligase, cytoplasmic (EC 6.1.1.9) (Valyl-tRNA synthetase) (ValRS)	valS1	3.97323e+08	3.77292e+08	207627802	2.41149e+08	5.56428e+07	5.5058e+07	1.53494e+08	1.39407e+08	9.66515e+06	4.52616e+07
EAL68545.1	DDB_G0277743	guanine deaminase [Dictyostelium discoideum AX4]	Guanine deaminase (Guanase) (Guanine aminase) (EC 3.5.4.3) (Guanine aminohydrolase) (GAH)	guaD	3.32976e+07	2.02488e+07	2.08075e+07	1.72808e+07	2.08603e+07	2.14834e+07	2.78016e+07	1.95378e+07	1.23567e+07	2.3975e+07
EAL68554.1	DDB_G0277761	hypothetical protein DDB_G0277761 [Dictyostelium discoideum AX4]	Uncharacterized protein	NA	2.00305e+08	1.58116e+08	2.97636e+08	2.2559e+08	1.66628e+08	1.87252e+08	1.91736e+08	1.48501e+08	2.76688e+08	2.09232e+08
EAL68575.1	DDB_G0277803	60S ribosomal protein L4 [Dictyostelium discoideum AX4]	Large ribosomal subunit protein uL4 (60S ribosomal protein L4)	rpl4	1877740542	1213538965	8.19316e+08	467658478	8.58935e+08	6.73031e+08	522708268	5.17862e+08	1.04002e+07	1.24968e+07
EAL68632.1	DDB_G0277629	60S ribosomal protein L7a [Dictyostelium discoideum AX4]	Large ribosomal subunit protein eL8 (60S ribosomal protein L7a)	rpl7a	2.16389e+08	7.10854e+07	3.38555e+07	2.52967e+07	1.81913e+08	1.26414e+08	2.31719e+07	39773720	3.49229e+06	3.49229e+06
EAL68635.1	DDB_G0277635	40S ribosomal protein S27 [Dictyostelium discoideum AX4]	Small ribosomal subunit protein eS27 (40S ribosomal protein S27)	rps27	4.87253e+07	3.02389e+07	7.17083e+06	6.00239e+06	2.87406e+08	2.54396e+08	269132038	2.54141e+08	1.87247e+08	2.06879e+08
EAL68664.1	DDB_G0277403	clathrin light chain [Dictyostelium discoideum AX4]	Clathrin light chain	clc	3.25773e+07	2.97829e+07	2.8688e+06	452752	3.12704e+07	17954373	1.47966e+07	8.89913e+06	67995088	2.22809e+06
EAL68670.1	DDB_G0277415	hypothetical protein DDB_G0277415 [Dictyostelium discoideum AX4]	Uncharacterized protein	NA	2.69587e+06	2.69587e+06	9.40248e+06	1.06112e+07	1.58589e+07	9.40676e+06	8.15641e+06	5.61227e+06	2.06782e+06	2.06782e+06
EAL68681.1	DDB_G0277437	nucleotide binding protein 1 [Dictyostelium discoideum AX4]	Cytosolic Fe-S cluster assembly factor NUBP1 homolog	nubp1	5.92317e+07	5.05534e+07	5.49477e+07	5.61154e+07	2.95706e+07	2.98802e+07	4.14312e+07	3.43466e+07	3.67835e+07	4.95002e+07
EAL68690.1	DDB_G0277455	phospholipase B-like protein [Dictyostelium discoideum AX4]	Phospholipase B-like protein E (EC 3.1.1.-)	plbE	1.77026e+07	9.46219e+06	7.7869e+07	7.61896e+07	8.70601e+06	7.00712e+06	2.98707e+07	4.47786e+07	3.64744e+06	3.84967e+06
EAL68730.1	DDB_G0277535	senescence marker protein-30 family protein [Dictyostelium discoideum AX4]	Senescence marker protein-30 family protein	rgn	5.47001e+07	7.47594e+07	6.65401e+07	4.37704e+07	2.87446e+07	2.5134e+07	53538362	5.18436e+07	1.67479e+08	1.24134e+08
EAL68764.1	DDB_G0277157	nucleotide binding protein 2 [Dictyostelium discoideum AX4]	Cytosolic Fe-S cluster assembly factor NUBP2 homolog	nubp2	4.15249e+07	3.4846e+07	1.41405e+07	1.13716e+07	7.31474e+06	6.2465e+06	8.67116e+06	7.02319e+06	8.55145e+06	3.57091e+06
EAL68772.1	DDB_G0277173	synaptobrevin domain-containing protein [Dictyostelium discoideum AX4]	Vesicle-associated membrane protein 7B	vamp7B	2.8928e+07	2.81324e+07	1.85336e+07	1.98752e+07	2.9722e+07	2.67598e+07	1.81531e+07	1.77234e+07	278686	4.24013e+06
EAL68819.2	DDB_G0277267	hypothetical protein DDB_G0277267 [Dictyostelium discoideum AX4]	Probable ubiquitin-conjugating enzyme E2 N (EC 2.3.2.23) (E2 ubiquitin-conjugating enzyme N) (Ubiquitin carrier protein N) (Ubiquitin-protein ligase N)	ube2n	3.55319e+07	6.47944e+06	2.16299e+07	2.66867e+07	1.87262e+07	1.73068e+07	40592575	3.09712e+07	6504490	6.39728e+06
EAL68850.1	DDB_G0277327	hypothetical protein DDB_G0277327 [Dictyostelium discoideum AX4]	DUF4460 domain-containing protein	NA	378032025	5.08371e+08	1.06632e+08	8.22949e+07	5.62904e+07	5.41736e+07	1.20611e+08	1.69904e+08	6.56148e+07	8.80399e+07
EAL68853.1	DDB_G0277333	hypothetical protein DDB_G0277333 [Dictyostelium discoideum AX4]	Methyltransferase type 12 domain-containing protein	NA	8.06672e+07	6.34912e+07	8.00349e+06	8.17379e+06	1.71778e+07	1.42996e+07	1.73148e+07	1.7109e+07	8034867	4.09106e+06
EAL68861.1	DDB_G0277349	hypothetical protein DDB_G0277349 [Dictyostelium discoideum AX4]	Manganese/iron superoxide dismutase C-terminal domain-containing protein	NA	5.4509e+07	2.24056e+07	2.75427e+07	2.7329e+07	1.42363e+07	9.711e+06	5.59733e+06	6.28059e+06	619249	953631
EAL68863.1	DDB_G0277353	RNA-binding region RNP-1 domain-containing protein [Dictyostelium discoideum AX4]	RNA-binding region RNP-1 domain-containing protein	NA	5.19485e+06	2.38681e+06	232098	1.52263e+06	2.49241e+06	4.14215e+06	4.50651e+06	4266818	12094862	1.0711e+07
EAL68870.1	DDB_G0277367	hypothetical protein DDB_G0277367 [Dictyostelium discoideum AX4]	Uncharacterized protein	NA	764591	2.96818e+07	29918156	2.01391e+07	3.49305e+06	2540376	1.22943e+07	8.56412e+06	3659877	3.23103e+06
EAL68896.1	DDB_G0276789	hypothetical protein DDB_G0276789 [Dictyostelium discoideum AX4]	Uncharacterized protein	NA	9.41559e+06	2.60972e+07	4.78509e+07	2.98578e+07	2.1854e+07	2.82099e+07	47257051	5.08621e+07	128317	128317
EAL68910.1	DDB_G0276817	hypothetical protein DDB_G0276817 [Dictyostelium discoideum AX4]	Uncharacterized protein	NA	1.01003e+07	5.07444e+06	1.66426e+07	1.32603e+07	7.04802e+07	9.87675e+07	3.94501e+07	1.11812e+07	2.80396e+07	1.37385e+07
EAL68920.1	DDB_G0276837	hypothetical protein DDB_G0276837 [Dictyostelium discoideum AX4]	Uncharacterized protein DDB_G0276837	NA	8.88033e+06	1.3255e+06	2.25211e+06	2.84516e+06	6.17223e+06	5.20052e+06	99732488	1.14103e+08	6.13085e+07	6.47202e+07
EAL68965.1	DDB_G0276927	hypothetical protein DDB_G0276927 [Dictyostelium discoideum AX4]	SRPBCC family protein	NA	146067331	1.13678e+08	1.98292e+07	2.10639e+06	5.36872e+06	6.15252e+06	12881714	1.48019e+07	618480	790905
EAL68973.1	DDB_G0276943	hypothetical protein DDB_G0276943 [Dictyostelium discoideum AX4]	Crt homolog 1 (Chloroquine resistance transporter paralog 1) (DdCRTp1)	crtp1	3.40108e+06	3.85918e+06	2.58702e+06	2.15449e+06	518717	595590	3.85246e+06	3.8786e+06	791234	2.21704e+06
EAL68986.1	DDB_G0276969	hypothetical protein DDB_G0276969 [Dictyostelium discoideum AX4]	Carboxylic ester hydrolase (EC 3.1.1.-)	NA	2.60571e+07	1.78166e+07	4.81367e+07	5.94977e+07	3.50266e+08	5.0488e+08	2.14102e+08	316576652	1.37045e+08	1.85657e+08
EAL69007.1	DDB_G0277011	hypothetical protein DDB_G0277011 [Dictyostelium discoideum AX4]	BTB domain-containing protein	NA	4.49228e+07	3.52635e+07	7.75677e+06	2.86659e+06	7.57988e+06	6.612e+06	2.06913e+06	3.4666e+06	6.58983e+06	6.58983e+06
EAL69041.1	DDB_G0277079	cytochrome b5 B [Dictyostelium discoideum AX4]	Cytochrome b5 B	cyb5B	4.34238e+07	2.91717e+07	1.33016e+07	1.38476e+07	1.50662e+07	1.2679e+07	1.77697e+07	1.69532e+07	1.69057e+07	1.36304e+07
EAL69050.1	DDB_G0277097	hypothetical protein DDB_G0277097 [Dictyostelium discoideum AX4]	Pesticidal crystal protein domain-containing protein	NA	1.50925e+08	1.54967e+08	6.94379e+07	1.00746e+08	7.798e+07	8.00594e+07	5.84059e+07	6.18509e+07	2.21382e+07	2.92393e+07
EAL69052.1	DDB_G0277101	Rab GTPase [Dictyostelium discoideum AX4]	Ras-related protein Rab-11C	rab11C	7.11594e+07	6.69518e+07	590470	590470	3.9602e+07	4.05214e+07	1.92599e+07	15289148	585529	6.40317e+06
EAL69113.1	DDB_G0276711	ribose-5-phosphate isomerase [Dictyostelium discoideum AX4]	Ribose-5-phosphate isomerase (EC 5.3.1.6) (Phosphoriboisomerase)	rpiA	2.22738e+06	1.21333e+06	2.32682e+06	2.5957e+06	2.29162e+06	2.63333e+06	1.15873e+06	1.04057e+06	5.94684e+06	7.76294e+06
EAL69124.1	DDB_G0276623	hypothetical protein DDB_G0276623 [Dictyostelium discoideum AX4]	Uncharacterized protein	NA	4.58118e+07	2.55212e+06	69861450	6.16537e+07	7.02271e+06	6.97657e+06	3.5578e+07	3.13046e+07	4.86253e+06	1.7771e+07
EAL69162.1	DDB_G0276417	pyruvate dehydrogenase E1 beta subunit [Dictyostelium discoideum AX4]	Pyruvate dehydrogenase E1 component subunit beta, mitochondrial (PDHE1-B) (EC 1.2.4.1)	pdhB	4.44706e+07	3.55986e+07	1.30184e+07	2.69649e+07	64284577	5.78712e+07	5.10442e+06	1.49076e+07	9.52808e+08	7.99382e+08
EAL69175.1	DDB_G0276443	hypothetical protein DDB_G0276443 [Dictyostelium discoideum AX4]	ubiquitinyl hydrolase 1 (EC 3.4.19.12)	usp7	1.28448e+07	2.00949e+07	1.12756e+07	7.01745e+06	7.69971e+06	4.19684e+06	7.00055e+06	8169619	6.30713e+06	4.74372e+06
EAL69190.1	DDB_G0276473	NAD-dependent epimerase/dehydratase family protein [Dictyostelium discoideum AX4]	NAD-dependent epimerase/dehydratase family protein	NA	5.33603e+08	2.79587e+08	117218263	2.04442e+08	4.46848e+08	2.9056e+08	111994464	1.2028e+08	334209	3.64314e+06
EAL69200.1	DDB_G0276493	eukaryotic translation initiation factor 6 [Dictyostelium discoideum AX4]	Eukaryotic translation initiation factor 6 (eIF-6)	eif6	2.69028e+07	1.46812e+07	9.76836e+06	8751637	5.12939e+07	3.54394e+07	11590698	7.39285e+06	4921379	741592
EAL69241.1	DDB_G0276575	t-SNARE family protein [Dictyostelium discoideum AX4]	t-SNARE family protein	syn16A	2.51524e+07	2.65736e+07	3.12093e+07	3.87915e+07	2.75995e+07	2.63233e+07	4.44193e+07	3.38724e+07	8.76517e+06	1.36204e+07
EAL69248.1	DDB_G0276335	hypothetical protein DDB_G0276335 [Dictyostelium discoideum AX4]	Multifunctional protein pyr1-3 [Includes: Glutamine-dependent carbamoyl-phosphate synthase (EC 6.3.5.5); Glutamine amidotransferase (GATase) (GLNase) (EC 3.5.1.2); Ammonium-dependent carbamoyl phosphate synthase (CPS) (CPSase) (EC 6.3.4.16); Aspartate carbamoyltransferase (EC 2.1.3.2); Dihydroorotase (EC 3.5.2.3)]	pyr1-3	2048264322	2637926979	7.12892e+08	7.50339e+08	6.72164e+08	7.11625e+08	7.52227e+08	793420903	2.45433e+08	2.98393e+08
EAL69286.1	DDB_G0276279	hypothetical protein DDB_G0276279 [Dictyostelium discoideum AX4]	Uncharacterized protein	NA	1.32393e+08	1.45051e+08	1.48648e+08	1.64427e+08	4.57831e+07	4.48334e+07	4.9878e+07	4.73814e+07	1.95003e+07	2.66961e+07
EAL69292.1	DDB_G0276291	hypothetical protein DDB_G0276291 [Dictyostelium discoideum AX4]	Transmembrane protein	NA	1.2617e+08	127103495	7.47727e+07	3.01825e+07	5.07322e+07	6.10504e+07	2.89731e+07	51416645	5.08669e+07	4.98177e+07
EAL69314.1	DDB_G0276029	hypothetical protein DDB_G0276029 [Dictyostelium discoideum AX4]	Uncharacterized protein	DG1040	5.67386e+06	9.67178e+06	1.98909e+06	508753	3.07786e+06	3.39956e+06	1.09803e+07	9.2521e+06	2.33257e+06	2.77643e+06
EAL69328.1	DDB_G0276057	ZZ-type zinc finger-containing protein [Dictyostelium discoideum AX4]	ZZ-type zinc finger-containing protein	NA	5.00825e+07	4.35823e+07	1.1551e+07	2.0341e+07	2.85078e+07	3.26315e+07	2.57992e+07	2.26977e+07	2.29063e+07	3.467e+07
EAL69332.1	DDB_G0276065	acyl-CoA oxidase [Dictyostelium discoideum AX4]	Acyl-coenzyme A oxidase	NA	4.67766e+07	3.92663e+07	4.39058e+07	4.0717e+07	3.08348e+07	2.78695e+07	7.17501e+07	7.92901e+07	1.04526e+08	8.62506e+07
EAL69338.1	DDB_G0276077	Regulatory myosin light chain [Dictyostelium discoideum AX4]	Myosin regulatory light chain (RMLC)	mlcR	682900	2.90847e+06	430944	365824	1.62133e+07	4.16564e+06	651704	1.12885e+06	1.25672e+06	745946
EAL69349.1	DDB_G0276099	hypothetical protein DDB_G0276099 [Dictyostelium discoideum AX4]	Uncharacterized protein	NA	296738	296738	1.42604e+06	1.42604e+06	376190	385493	4.96901e+06	4.3098e+06	3.31852e+06	2.8011e+06
EAL69427.1	DDB_G0276255	hypothetical protein DDB_G0276255 [Dictyostelium discoideum AX4]	PUM-HD domain-containing protein	NA	1.51161e+06	2.59451e+06	4.75227e+06	5.4811e+06	2.8627e+06	2.62346e+06	3.95544e+06	3886086	148033552	1.02836e+08
EAL69447.1	DDB_G0275981	hypothetical protein DDB_G0275981 [Dictyostelium discoideum AX4]	Uncharacterized protein	NA	5.11224e+07	5.71772e+07	1.93477e+07	3.77456e+07	1.47367e+07	1.47585e+07	1.6108e+07	17289079	730232	730232
EAL69474.1	DDB_G0275447	myosin ID heavy chain [Dictyostelium discoideum AX4]	Myosin ID heavy chain	myoD	4.62772e+07	6.75633e+07	2.17723e+07	1.88539e+07	1.00762e+07	8.57557e+06	1.00413e+07	8.90004e+06	603995	4.29314e+06
EAL69480.1	DDB_G0275459	RNA-binding region RNP-1 domain-containing protein [Dictyostelium discoideum AX4]	RNA-binding region RNP-1 domain-containing protein	NA	1140637890	8.70574e+08	2.65967e+07	3.26716e+07	1.2228e+07	7.73628e+06	4.40638e+06	8.11724e+06	39515607	195089044
EAL69487.1	DDB_G0275473	40S ribosomal protein S24 [Dictyostelium discoideum AX4]	Small ribosomal subunit protein eS24 (40S ribosomal protein S24)	rps24	2.52729e+08	1.0619e+08	3.42759e+07	3.25221e+07	1.37136e+07	1.45839e+07	1.99104e+07	20805162	3.08771e+06	3.08771e+06
EAL69501.1	DDB_G0275501	O-methyltransferase family 3 protein [Dictyostelium discoideum AX4]	Probable caffeoyl-CoA O-methyltransferase 2 (EC 2.1.1.104) (O-methyltransferase 6)	omt6	2.81984e+08	2.28346e+08	5.4333e+07	6.81952e+07	8.39358e+07	6.13587e+07	1.62163e+07	23273478	529346	4.99503e+06
EAL69503.1	DDB_G0275505	hypothetical protein DDB_G0275505 [Dictyostelium discoideum AX4]	C2 NT-type domain-containing protein	NA	7.11061e+07	8.94762e+07	2.79264e+07	3.22066e+07	3.24495e+07	3.56383e+07	2.89479e+07	3.76977e+07	1.85877e+06	1.20086e+07
EAL69535.1	DDB_G0275569	hypothetical protein DDB_G0275569 [Dictyostelium discoideum AX4]	Uncharacterized protein	NA	4.43935e+06	3.04669e+06	450253	525793	899773	1.61134e+06	3.90306e+06	3.43732e+06	1.28183e+06	727532
EAL69537.1	DDB_G0275573	SNF7 family protein [Dictyostelium discoideum AX4]	Charged multivesicular body protein 4 (Vacuolar protein-sorting-associated protein 32) (Dd-Vps32)	chmp4	4.53448e+07	6.86819e+07	9.24552e+07	6.49015e+07	3.25671e+07	2.95782e+07	3.46571e+07	2.16759e+07	2.96918e+07	7.50569e+06
EAL69556.1	DDB_G0349377	hypothetical protein DDB_G0275611 [Dictyostelium discoideum AX4]	tRNA-binding domain-containing protein	NA	3.31696e+07	3.18467e+07	1.66934e+06	1.97863e+06	1.49025e+07	1.01417e+07	2.22111e+07	1.40269e+07	2.93737e+07	2.84768e+07
EAL69577.1	DDB_G0275653	BRCT domain-containing protein [Dictyostelium discoideum AX4]	BRCT domain-containing protein	xrcc1	1.98479e+06	2.06894e+06	3.03062e+06	3.03062e+06	4.87002e+06	3.90466e+06	2.57483e+06	1.01934e+06	3.27515e+06	3.27515e+06
EAL69582.1	DDB_G0275663	bisphosphate nucleotidase [Dictyostelium discoideum AX4]	3'(2'),5'-bisphosphate nucleotidase 1 (EC 3.1.3.7) (3'-phosphoadenosine 5'-phosphate phosphatase) (PAP phosphatase) (Bisphosphate 3'-nucleotidase 1) (BPntase 1) (Inositol-polyphosphate 1-phosphatase) (EC 3.1.3.57)	bpnt1	1.9757e+07	2.43685e+07	4.13858e+07	6.15973e+07	1.97875e+07	2.00535e+07	1.88419e+07	1.98351e+07	804967	8.14698e+06
EAL69587.1	DDB_G0275673	hypothetical protein DDB_G0275673 [Dictyostelium discoideum AX4]	Large ribosomal subunit protein uL23m	NA	2.9961e+07	9.16635e+06	31111745	2.30585e+07	1.62593e+07	1.40412e+07	18873595	1.52645e+07	565508	734767
EAL69590.1	DDB_G0275679	hypothetical protein DDB_G0275679 [Dictyostelium discoideum AX4]	Rac guanine nucleotide exchange factor JJ (RacGEF JJ)	gxcJJ	8.62987e+06	9.55963e+06	2.01312e+06	2.31364e+06	3.74294e+06	3.28463e+06	3.40551e+06	2739648	314853	314853
EAL69597.1	DDB_G0275693	peptidase C53 family protein [Dictyostelium discoideum AX4]	Dipeptidyl aminopeptidase (Peptidase C53 family protein)	NA	5.38075e+07	5.08234e+07	1.03626e+08	3.51917e+07	3.9245e+07	4.51162e+07	6.66249e+07	7.6112e+07	8.68205e+07	1.55563e+08
EAL69628.1	DDB_G0275755	AhpC/TSA family protein [Dictyostelium discoideum AX4]	thioredoxin-dependent peroxiredoxin (EC 1.11.1.24) (Thioredoxin peroxidase)	NA	932055	932055	105862469	3.82321e+07	1.54281e+07	11812944	2.63136e+07	1.81049e+07	2.10004e+07	1.59419e+07
EAL69630.1	DDB_G0275759	RNA polymerase I, largest subunit [Dictyostelium discoideum AX4]	DNA-directed RNA polymerase I subunit rpa1 (RNA polymerase I subunit A1) (EC 2.7.7.6) (DNA-directed RNA polymerase I largest subunit) (DNA-directed RNA polymerase I subunit A)	polr1a	9.55049e+07	1.33625e+08	3.50642e+07	3.24289e+07	1.59856e+07	1.83401e+07	3.57332e+07	3.94849e+07	1.39803e+07	2.30338e+07
EAL69638.1	DDB_G0275775	type A von Willebrand factor domain-containing protein [Dictyostelium discoideum AX4]	26S proteasome non-ATPase regulatory subunit 4 (26S proteasome regulatory subunit RPN10) (26S proteasome regulatory subunit S5A)	psmD4	8.98621e+07	1.08195e+08	9.61283e+07	1.45531e+08	2.41216e+07	2.67145e+07	1.68948e+07	1.36769e+07	2.51523e+08	1.83371e+08
EAL69665.1	DDB_G0275829	hypothetical protein DDB_G0275829 [Dictyostelium discoideum AX4]	Large ribosomal subunit protein mL49	NA	4.77176e+07	8.46816e+07	6.34685e+07	6.46237e+07	1.91105e+07	1.94693e+07	4.34899e+07	4.58788e+07	792127	792127
EAL69666.2	DDB_G0275831	hypothetical protein DDB_G0275831 [Dictyostelium discoideum AX4]	Uncharacterized protein	NA	1.87824e+07	9.52812e+06	9.34669e+06	9.87748e+06	8.16628e+06	7.11559e+06	1.24072e+07	1.06522e+07	1.42094e+07	1.22085e+07
EAL69676.1	DDB_G0275851	OS-9-related protein [Dictyostelium discoideum AX4]	OS-9-related protein	NA	3.40882e+06	2.03239e+06	2.69765e+06	3.15596e+06	2.85128e+06	2.80871e+06	4.68663e+06	5.21652e+06	3.88638e+06	3.88638e+06
EAL69773.1	DDB_G0275415	ubiquitin domain-containing protein [Dictyostelium discoideum AX4]	ubiquitinyl hydrolase 1 (EC 3.4.19.12)	NA	6.25598e+07	7.63947e+07	1.57599e+07	1.73875e+07	5.51759e+07	5.17955e+07	3.42784e+07	39815600	511397	1.54296e+07
EAL69794.1	DDB_G0275027	hypothetical protein DDB_G0275027 [Dictyostelium discoideum AX4]	RRM domain-containing protein	NA	1.27569e+08	5.78572e+07	7.0207e+07	8.46134e+07	7.64951e+07	6.81864e+07	5.51979e+07	6.82295e+07	1.18311e+06	1.18311e+06
EAL69795.1	DDB_G0275029	dihydrolipoamide S-succinyltransferase [Dictyostelium discoideum AX4]	Dihydrolipoyllysine-residue succinyltransferase component of 2-oxoglutarate dehydrogenase complex, mitochondrial (EC 2.3.1.61) (2-oxoglutarate dehydrogenase complex component E2) (OGDC-E2) (Dihydrolipoamide succinyltransferase component of 2-oxoglutarate dehydrogenase complex)	odhB	1.33747e+08	7.55966e+07	3.43467e+07	3.32507e+07	1.30906e+08	9.10278e+07	8.54874e+07	6.06525e+07	2.2541e+07	1.16772e+07
EAL69800.1	DDB_G0275039	hypothetical protein DDB_G0275039 [Dictyostelium discoideum AX4]	Transmembrane protein	NA	1.74198e+07	2.46933e+07	1.10706e+07	8.89022e+06	3.0105e+07	26936860	3.36519e+07	1.69431e+07	1.34737e+07	2.27352e+07
EAL69805.1	DDB_G0275049	hypothetical protein DDB_G0275049 [Dictyostelium discoideum AX4]	Uncharacterized protein	NA	9.32591e+07	7.18642e+07	1.60298e+07	3.18319e+07	9.16719e+06	7.49683e+06	3.64081e+07	3.95898e+07	2.35985e+07	7.2226e+06
EAL69807.1	DDB_G0275053	hypothetical protein DDB_G0275053 [Dictyostelium discoideum AX4]	NmrA-like domain-containing protein	NA	4.13764e+08	3.63824e+08	6.28001e+06	4.2231e+06	118238781	1.25421e+08	2.5925e+08	2.47358e+08	1.90514e+08	2.00013e+08
EAL69818.1	DDB_G0275075	tetratricopeptide-like helical domain-containing protein [Dictyostelium discoideum AX4]	Tetratricopeptide-like helical domain-containing protein	NA	6.83939e+07	1.11304e+08	3.41099e+07	2.5633e+07	2.3135e+07	2.40442e+07	2.41704e+07	2.61209e+07	8.43245e+06	8.83315e+06
EAL69838.1	DDB_G0275115	succinate dehydrogenase [Dictyostelium discoideum AX4]	Succinate dehydrogenase cytochrome b560 subunit, mitochondrial	sdhC	3.03855e+07	3.92288e+07	1.84332e+07	1.06566e+07	1.78883e+07	3.58712e+07	2.60482e+07	8714293	2.32092e+06	1.87629e+06
EAL69857.1	DDB_G0275153	glyceraldehyde-3-phosphate dehydrogenase [Dictyostelium discoideum AX4]	Glyceraldehyde-3-phosphate dehydrogenase (GAPDH) (EC 1.2.1.12)	gpdA	1293122574	9.23572e+08	5.00313e+08	4.8609e+08	6.31227e+08	5.39709e+08	5.10498e+08	4.04612e+08	5.05181e+07	3.51505e+07
EAL69869.1	DDB_G0275177	CBS domain-containing protein [Dictyostelium discoideum AX4]	CBS domain-containing protein	sigI	2.22185e+07	1.92761e+07	5.27993e+07	4.42572e+07	1.00124e+07	1.57013e+07	2.3831e+07	2.52345e+07	1.62301e+07	1.45645e+07
EAL69886.1	DDB_G0275211	signal recognition particle 19 kDa subunit [Dictyostelium discoideum AX4]	Signal recognition particle 19 kDa protein homolog	srp19	682783	1.09638e+07	6.10782e+06	8.1955e+06	1.71173e+06	1.81108e+06	4774520	4774520	1.01799e+06	1.08474e+06
EAL69937.1	DDB_G0275313	DEAD/DEAH box helicase [Dictyostelium discoideum AX4]	RNA helicase (EC 3.6.4.13)	dhx9	2.21659e+06	5.99427e+06	3114590	3114590	1.62761e+06	2.00764e+06	2.44084e+06	2428750	2.14655e+06	3.1546e+06
EAL69958.1	DDB_G0274131	hypothetical protein DDB_G0274131 [Dictyostelium discoideum AX4]	Actin-17 (EC 3.6.4.-) (Actin-2-sub 2)	act17	3.95675e+08	2.92564e+08	5.49415e+07	8.13712e+08	3.54341e+08	3.67425e+08	1.26797e+08	190792320	2.81604e+06	3.41267e+06
EAL69972.1	DDB_G0274159	histidine-tRNA ligase [Dictyostelium discoideum AX4]	Histidine--tRNA ligase, cytoplasmic (EC 6.1.1.21) (Histidyl-tRNA synthetase) (HisRS)	hisS	1.21402e+08	1.82862e+08	7.0268e+07	6.03875e+07	6.37253e+07	5.79434e+07	3.36453e+07	2.99545e+07	7.82506e+06	2.04687e+07
EAL69976.1	DDB_G0274167	HEAT repeat-containing protein [Dictyostelium discoideum AX4]	Cullin-associated NEDD8-dissociated protein 1 (Cullin-associated and neddylation-dissociated protein 1)	cand1	5.65411e+08	5.42487e+08	3.76379e+08	2.44086e+08	3.64885e+07	6.08453e+07	2.22362e+07	4.47889e+07	4.79304e+07	8.87153e+07
EAL70012.1	DDB_G0274239	eukaryotic translation initiation factor 1 [Dictyostelium discoideum AX4]	Eukaryotic translation initiation factor 1	eIF1	2.9571e+06	1.07339e+07	24375936	2.11932e+07	1.1527e+07	7.66664e+06	14928315	1.11886e+07	10115988	6.80047e+06
EAL70029.1	DDB_G0274273	hypothetical protein DDB_G0274273 [Dictyostelium discoideum AX4]	C2 domain-containing protein	NA	6.06667e+06	1.63872e+06	5.4141e+07	65348206	6.40537e+06	3.50627e+06	2.22804e+07	3.03539e+07	547969	547969
EAL70056.1	DDB_G0274327	IWS1 family protein [Dictyostelium discoideum AX4]	IWS1 family protein	NA	1.59369e+06	1.28361e+06	1.13655e+07	1.13655e+07	8.74062e+06	8.39941e+06	6.3403e+06	3.92071e+06	1.97637e+06	3.50039e+06
EAL70058.1	DDB_G0274331	vacuolar ATP synthase subunit D [Dictyostelium discoideum AX4]	V-type proton ATPase subunit D (V-ATPase subunit D) (Vacuolar proton pump subunit D)	atp6v1d	3.97051e+06	3.97051e+06	5.40521e+06	3.1775e+06	9.46934e+06	7.49915e+06	1.16784e+06	2.94848e+06	550049	550049
EAL70078.1	DDB_G0274371	phenylalanine-tRNA synthetase [Dictyostelium discoideum AX4]	Phenylalanine--tRNA ligase, mitochondrial (EC 6.1.1.20) (Phenylalanyl-tRNA synthetase) (PheRS)	mpheS	2.95204e+06	7.43837e+06	8.06729e+06	1.52061e+07	269250	269250	1.68467e+06	3.87711e+06	8.46675e+07	8.0806e+06
EAL70084.1	DDB_G0274383	cGMP-stimulated cGMP phosphodiesterase [Dictyostelium discoideum AX4]	cGMP-dependent 3',5'-cGMP phosphodiesterase A (EC 3.1.4.35) (Cyclic GMP-binding protein A) (Phosphodiesterase 5) (DdPDE5) (Phosphodiesterase D)	pdeD	1.06657e+07	8.24324e+06	3.7832e+06	3.24528e+06	5.23939e+06	5.10916e+06	5.83754e+06	4.62978e+06	1.64413e+06	3.80786e+06
EAL70117.1	DDB_G0274449	succinate-CoA ligase [Dictyostelium discoideum AX4]	Succinate--CoA ligase [GDP-forming] subunit beta, mitochondrial (EC 6.2.1.4) (GTP-specific succinyl-CoA synthetase subunit beta) (G-SCS) (GTPSCS) (Succinyl-CoA synthetase beta-G chain) (SCS-betaG)	scsB	1.27885e+08	9.46264e+07	2.17055e+07	4.71081e+07	1.09628e+08	7.89672e+07	9.43056e+07	86090018	3.26418e+06	4.3231e+06
EAL70128.1	DDB_G0274471	triose phosphate isomerase [Dictyostelium discoideum AX4]	Triosephosphate isomerase (TIM) (EC 5.3.1.1) (Triose-phosphate isomerase)	tpiA	2.80085e+06	5.57918e+06	535649	535649	3.2301e+06	2.66239e+06	443460	2.2699e+06	3.1483e+08	1.69347e+08
EAL70148.1	DDB_G0274511	peptidase S10 family protein [Dictyostelium discoideum AX4]	Probable serine carboxypeptidase CPVL (EC 3.4.16.-)	cpvl	6.31838e+07	9.91311e+07	2.85354e+07	2.13817e+07	7.11055e+06	9.47768e+06	1.55705e+07	2.53006e+07	1.93753e+06	3.58338e+06
EAL70153.1	DDB_G0274521	ribosome biogenesis regulatory protein [Dictyostelium discoideum AX4]	Ribosome biogenesis regulatory protein homolog	rrs1	5.05856e+07	5.44613e+07	569766	498806	3.29424e+07	3.1673e+07	1.86188e+07	1.71443e+07	3.39908e+06	7.13551e+06
EAL70181.1	DDB_G0274577	calcium-binding EF-hand domain-containing protein [Dictyostelium discoideum AX4]	Calcium-binding EF-hand domain-containing protein	DG1124	6.77598e+06	1.04423e+07	7.13559e+06	9.49071e+06	9.95362e+06	9.68246e+06	2.54952e+07	2.29516e+07	1.79147e+07	3.48203e+07
EAL70214.1	DDB_G0274643	hypothetical protein DDB_G0274643 [Dictyostelium discoideum AX4]	Carbonic anhydrase (EC 4.2.1.1) (Carbonate dehydratase)	NA	2.20801e+07	2.09227e+07	2.5799e+07	2.17117e+07	2.10451e+07	2.21783e+07	1.3824e+07	1.12617e+07	8.10469e+06	9.59503e+06
EAL70223.1	DDB_G0274661	hypothetical protein DDB_G0274661 [Dictyostelium discoideum AX4]	Uncharacterized protein	NA	1.13414e+07	14945668	2.43632e+07	1.59652e+07	4.75501e+07	7.34499e+07	2.51683e+08	3.44929e+08	2.20579e+08	2.06121e+08
EAL70224.1	DDB_G0274663	hypothetical protein DDB_G0274663 [Dictyostelium discoideum AX4]	Serine protease K12H4.7	NA	2.72964e+07	3.40158e+07	6.54175e+06	1.0246e+07	2.1838e+06	3.58446e+06	1.02329e+06	1.21675e+06	1.60145e+07	2.02995e+07
EAL70239.2	DDB_G0274693	BRCT domain-containing protein [Dictyostelium discoideum AX4]	BRCT domain-containing protein	NA	5.72829e+06	5.38956e+06	1.71087e+06	3.53037e+06	4.52208e+06	4.73251e+06	4.64965e+06	4.04187e+06	3.34172e+06	9.42263e+06
EAL70271.1	DDB_G0274757	hypothetical protein DDB_G0274757 [Dictyostelium discoideum AX4]	UspA domain-containing protein	NA	4.90707e+06	3.91748e+06	1.56864e+07	1.36084e+07	6.74587e+06	5.66331e+06	1.56496e+07	1.80917e+07	29193498	2.76949e+07
EAL70280.1	DDB_G0274775	hypothetical protein DDB_G0274775 [Dictyostelium discoideum AX4]	PH domain-containing protein DDB_G0274775	NA	1.353e+08	1.37311e+08	4.37573e+07	8.82477e+07	5.56439e+07	6.6474e+07	5.52257e+07	5.8625e+07	1.74647e+07	3.75584e+07
EAL70283.1	DDB_G0274781	calcium-binding protein [Dictyostelium discoideum AX4]	Recoverin family protein DDB_G0274781	NA	2.43828e+07	1.21049e+07	7.0239e+07	1.07569e+08	1.15113e+06	1.00283e+06	3.53684e+06	5.6581e+06	4416995	4416995
EAL70309.1	DDB_G0274833	hypothetical protein DDB_G0274833 [Dictyostelium discoideum AX4]	Ragulator complex protein LAMTOR3 homolog (Late endosomal/lysosomal adaptor and MAPK and MTOR activator 3)	NA	3.54709e+07	1.36219e+08	1.18042e+08	1.28352e+08	2.11517e+07	2.1974e+07	3.80415e+07	3.63156e+07	1.58063e+07	1.54425e+07
EAL70328.1	DDB_G0274871	hypothetical protein DDB_G0274871 [Dictyostelium discoideum AX4]	Hydroxymethylglutaryl-CoA synthase B (HMG-CoA synthase B) (EC 2.3.3.10) (3-hydroxy-3-methylglutaryl coenzyme A synthase B)	hgsB	7.34305e+06	8.36238e+06	3.28657e+06	4.14666e+06	9.20582e+06	5.64842e+06	1.38617e+07	13911807	2.05757e+07	2.04642e+07
EAL70335.2	DDB_G0274885	RNA polymerase II complex component [Dictyostelium discoideum AX4]	RNA polymerase II complex component	cdc73	4.53888e+06	6.17638e+06	7.96938e+06	8.44883e+06	8.58333e+06	8.52902e+06	1.90279e+07	1.74116e+07	1.47029e+07	1.02494e+07
EAL70425.2	DDB_G0273983	S60 ribosomal protein L15 [Dictyostelium discoideum AX4]	Large ribosomal subunit protein eL15 (60S ribosomal protein L15)	rpl15-1; rpl15-2	4.25536e+08	2.56929e+08	7.85778e+07	1.26981e+08	1.43713e+08	1.62089e+08	6.85679e+07	9.65216e+07	1.06877e+07	1.65255e+07
EAL70435.1	DDB_G0274003	beta adaptin [Dictyostelium discoideum AX4]	AP-3 complex subunit beta (Adaptor protein complex AP-3 beta subunit) (Adaptor-related protein complex 3 subunit beta) (Beta-3-adaptin) (Clathrin assembly protein complex 3 beta large chain)	ap3b-1; ap3b-2	2.03378e+07	2.03519e+07	1.55988e+07	1.13675e+07	2.2392e+07	2.07239e+07	9.44615e+06	26868147	8.50971e+06	1.02821e+07
EAL70447.1	DDB_G0274027	hypothetical protein DDB_G0274027 [Dictyostelium discoideum AX4]	Transglutaminase-like domain-containing protein	NA	5.11833e+06	5.63189e+06	3.81952e+06	3.81952e+06	4.25918e+06	2.95186e+06	4.06567e+06	4.11821e+06	959882	959882
EAL70502.1	DDB_G0273623	heat shock protein [Dictyostelium discoideum AX4]	Heat shock cognate 70 kDa protein 2 (HSC70-2)	hspE-1; hspE-2	2180299872	2351007590	1099404335	1088379634	1021361678	7.28793e+08	5.23092e+08	399657885	1.32632e+08	1.58154e+08
EAL70597.1	DDB_G0273813	heat shock protein 70 family member [Dictyostelium discoideum AX4]	Luminal-binding protein 1 (BiP 1) (78 kDa glucose-regulated protein homolog) (GRP-78)	bip1-1; bip1-2	5.30995e+07	4.83328e+07	2.03322e+07	2.97917e+07	3.2454e+06	3.60745e+06	3.86242e+07	6.57955e+07	1.07057e+08	7.51603e+07
EAL70645.1	DDB_G0273909	proteasome subunit beta type 4 [Dictyostelium discoideum AX4]	Proteasome subunit beta type-4	psmB4-1; psmB4-2	6.82315e+06	1.50784e+06	2.44167e+07	39472234	8.70677e+07	5.78586e+07	584959	584959	1.43508e+07	6.31876e+06
EAL70660.1	DDB_G0273555	hypothetical protein DDB_G0273411 [Dictyostelium discoideum AX4]	Translation elongation factor KOW-like domain-containing protein	NA	1.0805e+07	4.71948e+06	9.5942e+06	9336925	292442	4.04346e+06	5.25888e+06	3.208e+06	12902650	12902650
EAL70677.1	DDB_G0273531	ankyrin repeat-containing protein [Dictyostelium discoideum AX4]	Stress-activated protein kinase alpha (SAPK-alpha) (EC 2.7.11.1)	spkA-1; spkA-2	4.53956e+07	3.40213e+07	3.74085e+07	2.2979e+07	1.192e+07	1.41571e+07	2.54259e+07	25856235	1.32629e+06	1.04168e+07
EAL70705.2	DDB_G0273501	adaptor-related protein complex 2, alpha subunit [Dictyostelium discoideum AX4]	AP-2 complex subunit alpha-2 (100 kDa coated vesicle protein C) (Adaptor protein complex AP-2 subunit alpha-2) (Adaptor-related protein complex 2 subunit alpha-2) (Alpha-adaptin C) (Alpha2-adaptin) (Clathrin assembly protein complex 2 alpha-C large chain) (Plasma membrane adaptor HA2/AP2 adaptin alpha C subunit)	ap2a1-1; ap2a1-2	6.9598e+07	8.32976e+07	2.4605e+07	1.74397e+07	1.22677e+07	1.14388e+07	2.54445e+07	3.35103e+07	1.99445e+07	1.97648e+07
EAL70723.1	DDB_G0273537	hypothetical protein DDB_G0273537 [Dictyostelium discoideum AX4]	V-type proton ATPase subunit S1/VOA1 transmembrane domain-containing protein	NA	9.65828e+06	3.1838e+07	4.62876e+06	7.91227e+06	7.27377e+06	7.98526e+06	889105	889105	3.6902e+06	3.82609e+06
EAL70909.2	DDB_G0273383	hypothetical protein DDB_G0273383 [Dictyostelium discoideum AX4]	Pre-mRNA-splicing factor CWC15	cwc15-1	4.19828e+06	4.74601e+06	7.28042e+06	5817539	5.56523e+06	5.53496e+06	6.97248e+06	4.51738e+06	8.18712e+06	3.67817e+06
EAL70953.1	DDB_G0274081	hypothetical protein DDB_G0272632 [Dictyostelium discoideum AX4]	Putative glutathione S-transferase alpha-2 (EC 2.5.1.18) (GST class-alpha 2)	gsta2-1; gsta2-2	1.35895e+07	4.65358e+06	3.44796e+06	2.75892e+06	8.11513e+07	60043556	1.68614e+07	1.49932e+07	2.1514e+07	2.00964e+07
EAL70971.1	DDB_G0272668	protein phosphatase 4 regulatory subunit 2 [Dictyostelium discoideum AX4]	Serine/threonine-protein phosphatase 4 regulatory subunit 2	ppp4r2	6.82654e+07	6.01555e+07	7.57271e+07	56661492	3.64313e+07	3.57266e+07	1.40172e+07	1.43081e+07	2.32821e+06	5.72981e+06
EAL71021.1	DDB_G0272767	hypothetical protein DDB_G0272767 [Dictyostelium discoideum AX4]	Uncharacterized protein	NA	9.83443e+06	8.48687e+06	1.08923e+07	10784268	9.37447e+06	10204188	1.02756e+07	1.02756e+07	5.96617e+06	9.58379e+06
EAL71068.1	DDB_G0272861	hypothetical protein DDB_G0272861 [Dictyostelium discoideum AX4]	Protein costars	cosA	3.1439e+07	2.86807e+07	58101146	4.00294e+07	1.54278e+07	21347276	27844721	1.97992e+07	12082566	1.3112e+07
EAL71071.1	DDB_G0272867	arginyl-tRNA synthetase [Dictyostelium discoideum AX4]	Probable arginine--tRNA ligase, cytoplasmic (EC 6.1.1.19) (Arginyl-tRNA synthetase) (ArgRS)	argS1	4.57517e+08	4.4044e+08	2.24593e+08	2.91038e+08	8.72724e+07	9.31663e+07	7.80084e+07	7.37677e+07	5.04121e+07	2.6949e+07
EAL71075.1	DDB_G0274051	phospholipid-binding protein [Dictyostelium discoideum AX4]	Copine-B	cpnB-1; cpnB-2	3.09938e+07	2.92369e+07	1.87267e+07	1.81925e+06	9.75278e+06	8.77653e+06	1.18868e+07	1.60713e+07	5.16403e+06	1.10653e+07
EAL71079.1	DDB_G0274015	3-dehydrosphinganine reductase [Dictyostelium discoideum AX4]	3-ketodihydrosphingosine reductase (KDS reductase) (EC 1.1.1.102) (3-dehydrosphinganine reductase)	ksrA-1; ksrA-2	1.89146e+07	2.32841e+07	1.26545e+07	7.61951e+06	5.28155e+06	4.98057e+06	3.66974e+06	3.90522e+06	7.67273e+06	5.51397e+06
EAL71132.1	DDB_G0272989	Phox domain-containing protein [Dictyostelium discoideum AX4]	Phox domain-containing protein	vps5	1.86952e+08	1.4776e+08	5.03185e+07	6.24463e+07	6.46478e+07	5.81262e+07	7.55236e+07	5.75142e+07	1.54642e+07	2.95695e+07
EAL71158.1	DDB_G0273997	hypothetical protein DDB_G0273041 [Dictyostelium discoideum AX4]	SH3 domain-containing protein	NA	5.3131e+06	7.00208e+06	3.94799e+06	5.12851e+06	6.01943e+06	5.5422e+06	6.01353e+06	6.02263e+06	1.19899e+07	6.07386e+06
EAL71186.1	DDB_G0272524	NADP-dependent malate dehydrogenase [Dictyostelium discoideum AX4]	NADP-dependent malic enzyme (NADP-ME) (EC 1.1.1.40) (SrfA-induced gene A protein)	malA	1.88196e+08	2.51583e+08	3.30597e+07	4.66809e+07	3.4201e+07	2.95597e+07	4.64937e+07	3.88789e+07	7.39323e+07	4.57533e+07
EAL71199.1	DDB_G0272550	hypothetical protein DDB_G0272550 [Dictyostelium discoideum AX4]	Uncharacterized protein	NA	1.17706e+07	1.13101e+07	1.6502e+07	8.34885e+06	4.30099e+07	3.89371e+07	4.18124e+07	50903428	1.43329e+08	1.24015e+08
EAL71212.1	DDB_G0272120	peptidase M41, FtsH domain-containing protein [Dictyostelium discoideum AX4]	Peptidase M41, FtsH domain-containing protein	rcaA	6.04989e+07	5.46719e+07	2.13554e+07	1.85164e+07	1.43571e+07	1.14239e+07	1.12847e+07	13178358	1.42631e+06	8.18073e+06
EAL71244.1	DDB_G0272184	zinc-containing alcohol dehydrogenase [Dictyostelium discoideum AX4]	Zinc-containing alcohol dehydrogenase	NA	3.58723e+07	1.84782e+07	4.40891e+06	1.13699e+07	2.16555e+07	1.64062e+07	5.97402e+06	6.54385e+06	4.82933e+07	4.45593e+07
EAL71247.1	DDB_G0272190	FAM49 family protein [Dictyostelium discoideum AX4]	CYFIP-related Rac1 interactor homolog	cyri	8.46186e+06	3.99592e+06	2.4723e+06	2.35774e+06	5.92976e+06	6.13083e+06	1.6062e+06	1.6062e+06	7.02541e+07	1.6311e+08
EAL71257.1	DDB_G0272210	isocitrate dehydrogenase (NADP+) [Dictyostelium discoideum AX4]	Isocitrate dehydrogenase [NADP], mitochondrial (EC 1.1.1.42) (IDH 2) (IDP 2) (NADP(+)-specific ICDH 2) (NADP-isocitrate dehydrogenase 2) (Oxalosuccinate decarboxylase 2)	idhM	5.0435e+08	264525994	9.87143e+07	1.27666e+08	1.80086e+08	1.42773e+08	1.0392e+08	1.48331e+08	2.00341e+07	1.08743e+07
EAL71258.1	DDB_G0272212	hypothetical protein DDB_G0272212 [Dictyostelium discoideum AX4]	IPT/TIG domain-containing protein	NA	2.48184e+06	7.27896e+06	2.49549e+06	4.34017e+06	3.50846e+06	3.21329e+06	5.26937e+06	4.87363e+06	4.23561e+06	4.23561e+06
EAL71285.1	DDB_G0272266	NADH dehydrogenase [ubiquinone] 1 alpha subcomplex subunit 9, mitochondrial [Dictyostelium discoideum AX4]	NADH dehydrogenase [ubiquinone] 1 alpha subcomplex subunit 9, mitochondrial	ndufa9	2.81577e+07	1.80531e+07	2.48666e+08	2.76989e+08	4.49713e+06	2.49236e+06	1.52276e+06	3.20898e+06	761512	761512
EAL71313.1	DDB_G0272322	hypothetical protein DDB_G0272322 [Dictyostelium discoideum AX4]	Amidinotransferase	NA	6.25121e+06	6.25121e+06	1.53073e+06	965390	1.41714e+08	1.43383e+08	462185	663900	8.52385e+06	2.78794e+07
EAL71314.1	DDB_G0272324	Shwachman-Bodian-Diamond syndrome protein [Dictyostelium discoideum AX4]	Ribosome maturation protein SBDS	sbds	1.48047e+07	27046188	1.55095e+07	25964587	1.80372e+07	1.69434e+07	2.36746e+07	1.82594e+07	1.43139e+07	9.39024e+06
EAL71385.1	DDB_G0272466	short-chain dehydrogenase/reductase family protein [Dictyostelium discoideum AX4]	Short-chain dehydrogenase/reductase family protein	NA	9.06756e+06	8.89621e+06	2.67606e+07	2.75384e+07	2.72821e+07	1.53712e+07	4.98332e+06	4.92542e+06	1.92174e+06	1.92174e+06
EAL71399.1	DDB_G0272076	proteasome component region PCI domain-containing protein [Dictyostelium discoideum AX4]	Eukaryotic translation initiation factor 3 subunit L (eIF3l) (Eukaryotic translation initiation factor 3 subunit 6-interacting protein) (Eukaryotic translation initiation factor 3 subunit E-interacting protein)	eif3L	1.22783e+08	1.85983e+08	3.95977e+07	4.75705e+07	4.53677e+07	5.22221e+07	3.71348e+07	4.54047e+07	1.17233e+07	1.36869e+07
EAL71419.1	DDB_G0271970	hypothetical protein DDB_G0271970 [Dictyostelium discoideum AX4]	Pectate lyase superfamily protein domain-containing protein	NA	2.89508e+08	2.42825e+08	2.26895e+08	2.18712e+08	1.75404e+08	1.77514e+08	143257325	1.7232e+08	1.97662e+07	6.12557e+07
EAL71426.1	DDB_G0271984	Rab GTPase [Dictyostelium discoideum AX4]	Ras-related protein Rab-5A	rab5A	6.90032e+06	5.18812e+06	5.36358e+06	6326120	1.3044e+07	7.62952e+06	2.13191e+07	1.88469e+07	311193	311193
EAL71440.1	DDB_G0272012	GNS1/SUR4 family protein [Dictyostelium discoideum AX4]	Putative fatty acid elongase DDB_G0272012 (EC 2.3.1.199) (3-keto acyl-CoA synthase DDB_G0272012) (Putative elongation of fatty acids protein DDB_G0272012) (Very-long-chain 3-oxoacyl-CoA synthase DDB_G0272012)	NA	6.53264e+06	1.97177e+07	5.19123e+06	5.19123e+06	4.67722e+06	3.39048e+06	1.79499e+06	1.76707e+06	150475	577962
EAL71458.1	DDB_G0272048	hypothetical protein DDB_G0272048 [Dictyostelium discoideum AX4]	Nudix hydrolase domain-containing protein	NA	2.12966e+07	2.90135e+07	5.20873e+06	4.34343e+06	424721	322848	1.67903e+06	1.97206e+06	1.45327e+06	1.45327e+06
EAL71462.1	DDB_G0272056	NOT2/NOT3/NOT5 family protein [Dictyostelium discoideum AX4]	NOT2/NOT3/NOT5 family protein	NA	2.3158e+06	9.9507e+06	3.43983e+06	2.20881e+06	5.90102e+06	7.83148e+06	5.44144e+06	2.76719e+06	1.1202e+06	1.2086e+06
EAL71476.1	DDB_G0271904	phosphoenolpyruvate carboxykinase [Dictyostelium discoideum AX4]	Phosphoenolpyruvate carboxykinase [GTP], mitochondrial (PEPCK-M) (EC 4.1.1.32)	pck2	1.95362e+08	2.66208e+08	6.23543e+07	5.28028e+07	3.83185e+07	4.66765e+07	1.89911e+08	2.56921e+08	2.47159e+08	2.42211e+08
EAL71479.1	DDB_G0271910	hypothetical protein DDB_G0271910 [Dictyostelium discoideum AX4]	Malignant T-cell-amplified sequence 1 homolog (MCT-1)	mcts1	1.63412e+07	3.67558e+06	1.83228e+07	1.99871e+07	1.57272e+07	1.41745e+07	7425795	1.11225e+07	1.99046e+07	1.57621e+07
EAL71508.1	DDB_G0271858	mannose-1-phosphate guanylyltransferase [Dictyostelium discoideum AX4]	Mannose-1-phosphate guanylyltransferase regulatory subunit alpha (GDP-mannose pyrophosphorylase A) (GTP-mannose-1-phosphate guanylyltransferase alpha)	gmppA	7.96939e+06	7.10937e+06	2.61779e+06	4.52861e+06	7.09324e+06	6.65244e+06	3.48824e+06	3.04231e+06	950305	950305
EAL71510.1	DDB_G0271862	eukaryotic translation initiation factor 2 subunit 1 [Dictyostelium discoideum AX4]	Eukaryotic translation initiation factor 2 subunit 1 (Eukaryotic translation initiation factor 2 subunit alpha) (eIF-2-alpha) (eIF-2A) (eIF-2alpha) (eIF2-alpha)	eif2s1	3.25819e+07	3.42323e+07	7.57597e+06	1.81114e+07	6.95436e+07	4.90681e+07	3.20581e+07	2.23508e+07	3.40666e+06	2.74459e+06
EAL71512.1	DDB_G0271866	hypothetical protein DDB_G0271866 [Dictyostelium discoideum AX4]	3-hydroxybutyryl-CoA dehydratase-like protein, mitochondrial (EC 4.2.1.-)	NA	3.83898e+06	4.61291e+06	2.37008e+07	2.06722e+07	29932912	2.9409e+07	4.86265e+07	5.06104e+07	24625193	1.77654e+07
EAL71524.1	DDB_G0271668	S60 ribosomal protein L36 [Dictyostelium discoideum AX4]	Large ribosomal subunit protein eL36 (60S ribosomal protein L36)	rpl36	5.28762e+08	3.01002e+08	340612663	4.34908e+08	5.34342e+08	4.59783e+08	395752160	4.33572e+08	2.67221e+06	4.94051e+06
EAL71552.1	DDB_G0271724	hypothetical protein DDB_G0271724 [Dictyostelium discoideum AX4]	RRP15-like protein	NA	2.40086e+07	2.5287e+07	4.82813e+07	51239761	1.53111e+07	1.60845e+07	1.03295e+07	11211970	363308	1.09824e+06
EAL71611.1	DDB_G0271842	succinate-CoA ligase [Dictyostelium discoideum AX4]	Succinate--CoA ligase [ADP-forming] subunit beta, mitochondrial (EC 6.2.1.5) (ATP-specific succinyl-CoA synthetase subunit beta) (A-SCS) (Succinyl-CoA synthetase beta-A chain) (SCS-betaA)	scsC	1.13824e+08	7.42445e+07	1.95622e+07	4.52404e+07	8.75717e+07	5.5612e+07	5.66328e+07	5.9347e+07	9.00306e+06	1.43129e+07
EAL71617.1	DDB_G0271506	peptidase M16 family protein [Dictyostelium discoideum AX4]	Peptidase M16 family protein	pitrm1	5.65187e+07	8.72573e+07	9.11727e+06	11944920	6.44518e+06	5.01411e+06	3.48626e+07	4.92189e+07	9.12787e+06	1.14411e+07
EAL71620.1	DDB_G0271512	tRNA-methyltransferase subunit [Dictyostelium discoideum AX4]	tRNA (adenine(58)-N(1))-methyltransferase catalytic subunit trmt61a (EC 2.1.1.220) (tRNA(m1A58)-methyltransferase subunit trmt61A) (tRNA(m1A58)MTase subunit trmt61A)	trmt61a	8.40184e+06	8.19014e+06	542278	628938	1.80053e+07	1.67774e+07	3.37536e+07	2.52806e+07	1.65545e+07	2.20339e+07
EAL71621.1	DDB_G0271514	RNA polymerase III subunit [Dictyostelium discoideum AX4]	RNA polymerase III subunit	rpc5	4.81506e+06	7.82008e+06	4.23086e+06	2.1427e+06	1.9815e+06	2.0647e+06	2.88562e+06	2805050	444380	444380
EAL71704.1	DDB_G0271148	40S ribosomal protein S25 [Dictyostelium discoideum AX4]	Small ribosomal subunit protein eS25 (40S ribosomal protein S25) (S31)	rps25	8.51106e+08	4.86867e+08	564271850	6.68e+08	2.70306e+06	1.11859e+06	1.75578e+06	4.96453e+06	1.43658e+08	2.26096e+08
EAL71771.1	DDB_G0271282	proteasome component region PCI domain-containing protein [Dictyostelium discoideum AX4]	COP9 signalosome complex subunit 7 (Signalosome subunit 7)	csn7	1.15209e+08	1.6538e+08	1.61115e+08	1.2263e+08	2.40178e+07	2.22527e+07	4.67518e+07	4.44099e+07	1.31115e+07	1.84306e+07
EAL71776.1	DDB_G0271292	NAP family protein [Dictyostelium discoideum AX4]	NAP family protein	NA	9.99437e+06	1.37005e+07	2.19334e+07	2.46064e+07	8.5217e+06	7.7186e+06	4.7555e+07	3.69379e+07	4.30384e+07	3.97246e+07
EAL71779.1	DDB_G0271298	S60 ribosomal protein L27 [Dictyostelium discoideum AX4]	Large ribosomal subunit protein eL27 (60S ribosomal protein L27)	rpl27	1.75743e+08	1.39459e+08	3.57373e+07	4.62121e+07	8.28951e+07	6.84925e+07	5.05063e+07	1.92986e+07	2.81106e+06	4.9636e+06
EAL71797.1	DDB_G0271334	C2 calcium/lipid-binding region-containing protein [Dictyostelium discoideum AX4]	C2 calcium/lipid-binding region-containing protein	NA	7.19441e+06	5.15905e+06	5.68722e+06	3.87046e+06	7.21875e+06	7.21875e+06	4.09019e+06	8.69166e+06	4.54365e+06	1.75618e+06
EAL71798.1	DDB_G0271336	hypothetical protein DDB_G0271336 [Dictyostelium discoideum AX4]	Isochorismatase-like domain-containing protein	NA	2.89501e+07	29566169	2.91354e+07	2.78539e+07	1.86861e+07	1.93312e+07	1.79927e+07	1.47128e+07	4.0118e+06	1.34996e+07
EAL71923.1	DDB_G0269146	DEAD/DEAH box helicase domain-containing protein [Dictyostelium discoideum AX4]	RNA helicase (EC 3.6.4.13)	ifdA	1965396355	1405702598	5.47544e+08	5.42061e+08	3.75384e+08	3.99857e+08	3.61834e+08	384529630	156622914	1.52166e+08
EAL71927.1	DDB_G0269154	alpha-glucosidase II [Dictyostelium discoideum AX4]	Neutral alpha-glucosidase AB (EC 3.2.1.207) (Alpha-glucosidase 2) (Glucosidase II subunit alpha) (Protein post-translational modification mutant A)	modA	1.05501e+08	156835554	4.82778e+07	4.42498e+07	1.55208e+07	2.4378e+07	9.91693e+07	1.20871e+08	1.38642e+08	1.33684e+08
EAL71946.1	DDB_G0269192	DEAD/DEAH box helicase domain-containing protein [Dictyostelium discoideum AX4]	Eukaryotic initiation factor 4A (eIF-4A) (EC 3.6.4.13) (ATP-dependent RNA helicase eIF4A) (ATP-dependent RNA helicase tifA)	tifA	2.05653e+07	2.2175e+07	3.70296e+07	3.54646e+07	1.53769e+07	1.12423e+07	2.18824e+07	2.47414e+07	4.39114e+07	2.92453e+07
EAL71950.1	DDB_G0269200	calpain-like cysteine protease [Dictyostelium discoideum AX4]	Putative calpain-like cysteine protease A (EC 3.4.22.-) [Cleaved into: Putative processed calpain-like cysteine protease A]	cplA	5.24926e+07	5.91619e+07	4.51338e+07	5.90577e+07	5.06492e+07	4.5797e+07	5.39609e+07	3.90736e+07	4.00694e+07	4.13171e+07
EAL72020.1	DDB_G0269340	short-chain dehydrogenase/reductase family protein [Dictyostelium discoideum AX4]	Short-chain dehydrogenase/reductase family protein	NA	6.72299e+07	8.48353e+07	4.57774e+07	3.55054e+07	4.74749e+07	4.3209e+07	4.06019e+07	3.42269e+07	1.08067e+07	2.63499e+07
EAL72029.1	DDB_G0269358	hypothetical protein DDB_G0269358 [Dictyostelium discoideum AX4]	CBS domain-containing protein	NA	9.19109e+06	1.441e+07	1.00112e+07	1.75086e+07	1.16967e+07	1.41927e+07	8.60088e+06	5.66221e+06	2.33809e+06	984755
EAL72056.1	DDB_G0269412	RNA polymerase II-associated factor 1 [Dictyostelium discoideum AX4]	RNA polymerase II-associated factor 1	paf1	1.77181e+07	2.20103e+07	691280	9.13276e+06	1.69671e+06	1.45395e+06	5.07645e+06	5.10785e+06	1.47607e+06	1.47607e+06
EAL72069.1	DDB_G0269438	ZPR1-type zinc finger-containing protein [Dictyostelium discoideum AX4]	Zinc finger protein ZPR1 homolog (Zinc finger protein 259 homolog)	zpr1	2.64335e+08	349255324	4.5467e+07	5.65184e+07	3.26963e+07	3.29364e+07	4.31182e+07	56283153	2.35492e+07	3.3472e+07
EAL72144.1	DDB_G0269588	hypothetical protein DDB_G0269588 [Dictyostelium discoideum AX4]	Acetyl-CoA C-acyltransferase	NA	4.62985e+07	8.28097e+07	5.12529e+07	3.61577e+07	1.01944e+07	8.90915e+06	2.08367e+07	2.14654e+07	1.30182e+06	1.22983e+07
EAL72204.1	DDB_G0269708	WH2 domain-containing protein [Dictyostelium discoideum AX4]	WH2 domain-containing protein	NA	9.36865e+07	1.13967e+08	1.35247e+08	1.3997e+08	1.98816e+06	1.98816e+06	9.73104e+07	7.18687e+07	1.86274e+07	2.31884e+07
EAL72225.1	DDB_G0269750	hypothetical protein DDB_G0269750 [Dictyostelium discoideum AX4]	Uncharacterized protein	NA	9.52958e+06	1.02371e+07	1.24309e+07	1.11776e+07	2.44861e+06	1.7836e+06	1.97121e+06	2.0433e+06	1.95034e+06	3.35381e+06
EAL72228.1	DDB_G0269756	hypothetical protein DDB_G0269756 [Dictyostelium discoideum AX4]	Enoyl-CoA hydratase/isomerase domain-containing protein	NA	2.46217e+07	5.57254e+07	1.85647e+06	5.89323e+06	6.64289e+06	4.98688e+06	1.56312e+07	18962791	8.31197e+06	1.2214e+07
EAL72231.1	DDB_G0269762	hypothetical protein DDB_G0269762 [Dictyostelium discoideum AX4]	Ribosomal protein S18	NA	3.08271e+08	2.7112e+08	6.15614e+07	8.30519e+07	4.21625e+07	4.40225e+07	7.83338e+07	9.01168e+07	5.23793e+07	6.11853e+07
EAL72277.1	DDB_G0269854	hypothetical protein DDB_G0269854 [Dictyostelium discoideum AX4]	Probable imidazolonepropionase (EC 3.5.2.7) (Amidohydrolase domain-containing protein 1 homolog)	amdhd1	4.46871e+06	2.7174e+06	4.58137e+06	6.09468e+06	1.0771e+07	7.32961e+06	3.94602e+07	3.91479e+07	6.23962e+07	1.23e+08
EAL72324.1	DDB_G0269948	hypothetical protein DDB_G0269948 [Dictyostelium discoideum AX4]	Transportin (Importin subunit beta) (Karyopherin subunit beta)	tnpo	2.0426e+08	2.14769e+08	1.00871e+08	8.14684e+07	4.20755e+07	4.5675e+07	3.69599e+07	2.72615e+07	9.87389e+06	1.27257e+07
EAL72366.1	DDB_G0270032	hypothetical protein DDB_G0270032 [Dictyostelium discoideum AX4]	diaminopimelate epimerase (EC 5.1.1.7)	NA	7.90592e+06	7.37656e+06	3.97642e+06	4220948	3.44733e+06	3.3181e+06	5.03973e+06	4.43018e+06	797981	797981
EAL72385.1	DDB_G0270070	phospholipase D [Dictyostelium discoideum AX4]	Mitochondrial cardiolipin hydrolase	NA	8.46723e+07	8.00877e+07	5.19082e+07	126291504	1.68711e+07	1.73763e+07	2.10824e+07	50953559	1.86569e+07	2.14015e+07
EAL72387.1	DDB_G0270074	hypothetical protein DDB_G0270074 [Dictyostelium discoideum AX4]	Endoglycoceramidase	NA	2.61453e+07	2.94871e+07	1.21299e+07	2.28781e+07	1.70232e+07	1.11446e+07	3.20043e+07	4.57692e+07	4.74224e+07	5.23217e+07
EAL72394.1	DDB_G0270088	hypothetical protein DDB_G0270088 [Dictyostelium discoideum AX4]	Uncharacterized protein	NA	2.20867e+07	3.1268e+07	1.92603e+07	1.30485e+07	2.6679e+07	3.67046e+07	1.73507e+07	18624155	159727	159727
EAL72416.1	DDB_G0270132	hypothetical protein DDB_G0270132 [Dictyostelium discoideum AX4]	ADF-H domain-containing protein	NA	2.87496e+07	1.17299e+07	4.39471e+07	6.07295e+07	1.90345e+06	286154	3.51752e+07	1.27711e+07	454091	282079
EAL72428.1	DDB_G0270156	hypothetical protein DDB_G0270156 [Dictyostelium discoideum AX4]	RRM domain-containing protein	NA	4.61478e+07	4.47367e+07	2.34287e+07	2.52187e+07	7.01222e+06	1.00953e+07	1.9202e+07	2.38253e+07	3.99304e+06	4.62847e+06
EAL72442.1	DDB_G0270184	hypothetical protein DDB_G0270184 [Dictyostelium discoideum AX4]	GDP-L-fucose synthase (EC 1.1.1.271) (FX protein) (GDP-4-keto-6-deoxy-D-mannose-3,5-epimerase-4-reductase) (GER)	ger	91618400	1.59565e+08	1.40609e+08	1.77849e+08	9.41632e+07	9.64429e+07	5.16393e+07	3.67918e+07	4.89024e+07	6.03554e+07
EAL72444.1	DDB_G0270188	26S proteasome non-ATPase regulatory subunit 6 [Dictyostelium discoideum AX4]	26S proteasome non-ATPase regulatory subunit 6 (26S proteasome regulatory subunit RPN7) (26S proteasome regulatory subunit S10)	psmD6	1.13491e+08	7.68044e+07	1.30081e+07	3.42937e+07	1.11656e+08	1.09246e+08	7.06847e+07	74562736	2.68097e+06	2.68097e+06
EAL72480.1	DDB_G0270260	HMG1/2 box-containing protein [Dictyostelium discoideum AX4]	Non-histone chromosomal protein 6 homolog	nhp6	3.27918e+07	6.22736e+06	5.33757e+07	1.15167e+08	1.24618e+08	106559858	4.46079e+06	1.87641e+06	1.37467e+06	1.37467e+06
EAL72544.1	DDB_G0270388	ubiquitin system component Cue domain containing protein [Dictyostelium discoideum AX4]	RNA polymerase II degradation factor 1	NA	7.08672e+07	8.39938e+07	6.58255e+07	3.64782e+07	4.82356e+07	6.00152e+07	6.13494e+07	5.95309e+07	1.20542e+07	2.86183e+07
EAL72551.1	DDB_G0270402	hypothetical protein DDB_G0270402 [Dictyostelium discoideum AX4]	AD domain-containing protein	NA	6.36561e+07	4.65713e+07	4.50817e+07	19208180	1.33654e+07	1.18713e+07	1.46261e+07	1.29121e+07	1.49182e+07	1.90178e+07
EAL72556.1	DDB_G0270412	hypothetical protein DDB_G0270412 [Dictyostelium discoideum AX4]	Mitofilin	NA	1.39653e+08	2.05435e+08	2.23901e+07	5.18562e+07	5.39196e+07	4.42633e+07	4.67388e+07	65196451	1.04601e+07	5.32104e+07
EAL72585.1	DDB_G0270470	hypothetical protein DDB_G0270470 [Dictyostelium discoideum AX4]	Uncharacterized protein	NA	3.35362e+07	8.72413e+06	3.57965e+06	2.20916e+06	173439	123391	1.23927e+06	2.0701e+06	5.35447e+07	2.6493e+07
EAL72594.1	DDB_G0270488	hypothetical protein DDB_G0270488 [Dictyostelium discoideum AX4]	EGF-like domain-containing protein	NA	2.35522e+08	2.10165e+08	9.6762e+07	3.17798e+07	5.49825e+07	5.12773e+07	3.62586e+07	6.42522e+07	2.09442e+07	5.07964e+07
EAL72631.1	DDB_G0270562	N-acyl-L-amino-acid amidohydrolase [Dictyostelium discoideum AX4]	Aminoacylase-1 (ACY-1) (EC 3.5.1.14) (N-acyl-L-amino-acid amidohydrolase)	acy1	5.7449e+07	2.58109e+07	1.29608e+07	9.42749e+06	7.63074e+06	7.26951e+06	3.08598e+06	2.78821e+06	3.85718e+08	3.02046e+08
EAL72659.1	DDB_G0270618	hypothetical protein DDB_G0270618 [Dictyostelium discoideum AX4]	Uncharacterized protein	NA	3.19511e+07	2.50623e+07	8.87594e+06	1.05509e+07	1.25529e+07	1.20372e+07	1.22358e+07	1.132e+07	523082	2.50002e+06
EAL72685.1	DDB_G0270670	puromycin-sensitive aminopeptidase-like protein [Dictyostelium discoideum AX4]	Aminopeptidase (EC 3.4.11.-)	psaB	1158279823	1358417084	9.16645e+08	6.51332e+08	5.85783e+08	6.53241e+08	6.63072e+08	6.99681e+08	2.7508e+08	6.64426e+08
EAL72693.1	DDB_G0270686	hypothetical protein DDB_G0270686 [Dictyostelium discoideum AX4]	Uncharacterized protein	NA	1.82596e+07	1.12674e+07	7.19724e+06	1.01658e+07	6.40873e+06	5.83764e+06	5.29422e+06	15593149	5.19407e+07	7.15688e+07
EAL72729.1	DDB_G0270758	hypothetical protein DDB_G0270758 [Dictyostelium discoideum AX4]	Peptidase S26 domain-containing protein	NA	3.16514e+06	2.27729e+06	1.74197e+06	3.47041e+06	2.06977e+06	2.10187e+06	5.17797e+06	4.343e+06	1166827	2.28534e+06
EAL72845.1	DDB_G0270990	hypothetical protein DDB_G0270990 [Dictyostelium discoideum AX4]	Acyl-coenzyme A oxidase	NA	9.71484e+06	1.70977e+07	9.70177e+06	1.75149e+07	1.68307e+07	1.36819e+07	6.23952e+07	6.34308e+07	1.3329e+08	1.35993e+08
EAL72868.1	DDB_G0271036	hypothetical protein DDB_G0271036 [Dictyostelium discoideum AX4]	Uncharacterized protein	NA	2.29692e+07	2.20679e+07	2.5402e+07	3.09311e+07	1.87544e+07	17969092	3.1935e+07	38701167	2.23604e+07	1.71028e+07
EAL72893.1	DDB_G0271086	hypothetical protein DDB_G0271086 [Dictyostelium discoideum AX4]	PH domain-containing protein	NA	3.07278e+06	2.68239e+06	1.54468e+07	9.73882e+06	4.77949e+06	5.87458e+06	2.27503e+06	3.27753e+06	3.06428e+06	3.06428e+06
EAL72899.1	DDB_G0268620	protein serine/threonine kinase [Dictyostelium discoideum AX4]	RAC family serine/threonine-protein kinase homolog (EC 2.7.11.1)	pkbA	1.20366e+07	1.99305e+07	3.72346e+07	2.80612e+07	4.99426e+06	6.7073e+06	2.58244e+06	4907098	1.09943e+06	1.09943e+06
EAL72915.1	DDB_G0268652	3',5'-bisphosphate nucleotidase [Dictyostelium discoideum AX4]	3'(2'),5'-bisphosphate nucleotidase (EC 3.1.3.7) (3'(2'),5-bisphosphonucleoside 3'(2')-phosphohydrolase) (DPNPase) (Inositol polyphosphate 1-phosphatase) (IPPase) (Inositol-1,4-bisphosphate 1-phosphatase) (EC 3.1.3.57)	NA	6.21861e+07	8.61883e+07	1.08388e+06	1.23457e+06	1.36527e+07	1.25649e+07	6.26339e+07	5.30913e+07	3.36182e+07	1.44879e+07
EAL72940.1	DDB_G0268702	hypothetical protein DDB_G0268702 [Dictyostelium discoideum AX4]	Coatomer subunit delta (Delta-coat protein) (Delta-COP)	copd	8.20357e+07	1.22787e+08	9.11428e+07	125528420	4.95693e+07	5.44031e+07	3.10484e+08	1.93477e+08	7.86557e+07	1.89242e+08
EAL72977.1	DDB_G0268776	glutamyl-tRNA amidotransferase B subunit [Dictyostelium discoideum AX4]	Glutamyl-tRNA(Gln) amidotransferase subunit B, mitochondrial (Glu-AdT subunit B) (EC 6.3.5.-)	NA	2.10599e+07	3.35648e+07	2.25863e+06	7.43252e+06	3.84976e+06	3.22321e+06	4.48709e+06	2.5498e+06	801004	5.84448e+06
EAL73023.1	DDB_G0268868	hypothetical protein DDB_G0268868 [Dictyostelium discoideum AX4]	RNA cytidine acetyltransferase (EC 2.3.1.-) (18S rRNA cytosine acetyltransferase)	nat10	4.31308e+06	2.15225e+06	995906	995906	1.55536e+06	915261	2.15086e+06	1.55198e+06	2.93202e+06	2.93202e+06
EAL73097.1	DDB_G0269016	cytochrome P450 family protein [Dictyostelium discoideum AX4]	Probable cytochrome P450 524A1 (EC 1.14.-.-)	cyp524A1	2.22285e+08	3.11997e+08	3.27022e+07	3.66668e+07	5.19622e+06	4.19325e+06	2.10284e+06	2.26407e+06	245150	1.14951e+06
EAL73100.1	DDB_G0269022	hypothetical protein DDB_G0269022 [Dictyostelium discoideum AX4]	BTB domain-containing protein	NA	4.64391e+07	5.43986e+07	2.27356e+07	2.07654e+07	1.87319e+07	2.15693e+07	1.62967e+07	1.65865e+07	2.21699e+06	8.24267e+06
EAL73106.1	DDB_G0269034	uridine kinase [Dictyostelium discoideum AX4]	Uridine-cytidine kinase A (EC 2.7.1.48) (Cytidine monophosphokinase A) (Uridine kinase/uracil phosphoribosyltransferase) (UK-UPRT) (Uridine monophosphokinase A)	udkA	1.38702e+08	1.27945e+08	3.80159e+07	2.35546e+07	8.5396e+06	5.9912e+06	1.1555e+07	1.03985e+07	7.08068e+06	7.08068e+06
EAL73113.1	DDB_G0269048	hypothetical protein DDB_G0269048 [Dictyostelium discoideum AX4]	Hemerythrin-like domain-containing protein	NA	1.8402e+08	2.17595e+08	3.63022e+07	5.38804e+07	6.14252e+06	1.15069e+07	1.05699e+07	14619145	4.46876e+06	4.46876e+06
EAL73145.1	DDB_G0267386	cystathionine beta-synthase [Dictyostelium discoideum AX4]	Cystathionine beta-synthase (EC 4.2.1.22) (Beta-thionase) (Serine sulfhydrase)	cysB	2075813302	3805749109	1122783881	1172728455	4.79457e+08	5.00119e+08	7.1601e+08	8.40592e+08	3.67226e+08	3.7909e+08
EAL73153.1	DDB_G0267402	histone H3 [Dictyostelium discoideum AX4]	Histone H3.3 type a (Histone 3, variant 3 type a)	H3a	6.397e+07	3.82277e+07	5.8431e+07	7.90261e+07	1.11549e+08	9.54826e+07	3.71484e+06	6.88051e+06	1.75926e+08	1.31379e+08
EAL73161.1	DDB_G0267418	S-adenosyl-L-homocysteine hydrolase [Dictyostelium discoideum AX4]	Adenosylhomocysteinase (AdoHcyase) (EC 3.13.2.1) (S-adenosyl-L-homocysteine hydrolase)	sahA	5784312298	3980942126	2399200416	2427799351	3396376211	3392800968	3005339781	2314356464	1737322689	7.80344e+08
EAL73165.1	DDB_G0267426	citrate synthase [Dictyostelium discoideum AX4]	Citrate synthase, peroxisomal (EC 2.3.3.16)	cshA	7.517e+07	5.65459e+07	2.42257e+07	3.67952e+07	2.06218e+07	2.67114e+07	1.25661e+08	1.44753e+08	195905417	1.7454e+08
EAL73170.1	DDB_G0267436	hypothetical protein DDB_G0267436 [Dictyostelium discoideum AX4]	ABC transporter F family member 4	abcF4	30300497	3.26422e+07	3.58199e+07	4.04585e+07	3.03522e+07	3.08505e+07	3.40012e+07	25988009	3.3091e+06	6.30861e+06
EAL73193.1	DDB_G0267480	nucleoporin 93 [Dictyostelium discoideum AX4]	Nuclear pore protein	nup93	1.88344e+07	3.91189e+07	2.92112e+07	1.66341e+07	1.91882e+07	2.22253e+07	5.33781e+07	6.07162e+07	2.54097e+07	2.16261e+07
EAL73199.1	DDB_G0267492	hypothetical protein DDB_G0267492 [Dictyostelium discoideum AX4]	AAA+ ATPase domain-containing protein	NA	5.33611e+07	6.79918e+07	1.11087e+07	7.91913e+06	8.89101e+06	9.02429e+06	1.9789e+07	3.11235e+07	2.15196e+06	1.30119e+07
EAL73209.1	DDB_G0267512	hypothetical protein DDB_G0267512 [Dictyostelium discoideum AX4]	Probable tRNA N6-adenosine threonylcarbamoyltransferase (EC 2.3.1.234) (N6-L-threonylcarbamoyladenine synthase) (t(6)A synthase) (t(6)A37 threonylcarbamoyladenosine biosynthesis protein osgep) (tRNA threonylcarbamoyladenosine biosynthesis protein osgep)	osgep	1.69875e+07	2.45625e+07	3.02649e+07	1.94225e+07	4.04255e+06	3630818	2.00509e+07	1.80914e+07	1.94386e+07	1.44823e+07
EAL73217.1	DDB_G0267528	hypothetical protein DDB_G0267528 [Dictyostelium discoideum AX4]	Uncharacterized protein	NA	3.69629e+07	1.07109e+07	6.99014e+06	1.6932e+07	1.61601e+07	9.83468e+06	2.1803e+06	3.29898e+06	3.21812e+07	6.16685e+07
EAL73309.1	DDB_G0267712	hypothetical protein DDB_G0267712 [Dictyostelium discoideum AX4]	Iron-binding zinc finger CDGSH type domain-containing protein	NA	1.71312e+07	1.23889e+07	2.11952e+06	4.79496e+06	3.20794e+06	3.59326e+06	5.10625e+06	8.88432e+06	3.39566e+06	4.50726e+06
EAL73316.1	DDB_G0268332	hypothetical protein DDB_G0267726 [Dictyostelium discoideum AX4]	Uncharacterized protein	NA	4.40253e+07	6.96024e+06	699360	3.59544e+06	2.2884e+07	9.62815e+06	1.94835e+07	1.83205e+07	1859031	2.5285e+06
EAL73337.1	DDB_G0267768	metal-dependent protein hydrolase domain-containing protein [Dictyostelium discoideum AX4]	MYG1 protein	NA	3.41867e+06	3.41867e+06	131235516	85506247	7.47108e+07	7.96394e+07	6.75481e+07	6.9749e+07	1.1268e+08	8.81603e+07
EAL73429.1	DDB_G0267952	hypothetical protein DDB_G0267952 [Dictyostelium discoideum AX4]	Thioredoxin domain-containing protein	NA	3.24525e+07	2.40358e+07	1.27165e+07	8.50419e+06	2.03423e+07	1.96524e+07	2.09811e+07	3.37716e+07	2.69506e+07	4.35727e+07
EAL73444.1	DDB_G0267982	WD40 repeat-containing protein [Dictyostelium discoideum AX4]	Coatomer subunit alpha (Alpha-coat protein) (Alpha-COP)	copa	7.19844e+07	6.50991e+07	79041847	1.00329e+08	9.36291e+07	8.46949e+07	1.05169e+08	1.66934e+08	4.0768e+07	72475191
EAL73450.1	DDB_G0267994	DNAJ heat shock N-terminal domain-containing protein [Dictyostelium discoideum AX4]	DNAJ heat shock N-terminal domain-containing protein	NA	1.33481e+07	2.491e+07	4.1524e+06	1.21818e+07	2.75526e+06	2.44198e+06	1.08437e+07	5.29221e+06	1.32457e+07	3.74402e+06
EAL73463.1	DDB_G0268020	3-methyl-2-oxobutanoate dehydrogenase [Dictyostelium discoideum AX4]	2-oxoisovalerate dehydrogenase subunit beta, mitochondrial (EC 1.2.4.4) (3-methyl-2-oxobutanoate dehydrogenase) (Branched-chain alpha-keto acid dehydrogenase E1 component beta chain) (BCKDE1B) (BCKDH E1-beta)	bkdB	2.68443e+07	1.39707e+07	1.14434e+07	1.20137e+07	4.37954e+06	2.95124e+06	1.2886e+06	2.94331e+06	492667	476993
EAL73474.1	DDB_G0268042	hypothetical protein DDB_G0268042 [Dictyostelium discoideum AX4]	CS domain-containing protein	NA	3.79643e+07	223459963	8.92748e+07	1.41327e+08	5.15866e+07	4.91217e+07	4.94768e+07	3.39757e+07	96225.9	96225.9
EAL73475.1	DDB_G0268044	hypothetical protein DDB_G0268044 [Dictyostelium discoideum AX4]	Uncharacterized protein	NA	384769982	4.17854e+08	119220730	1.71053e+08	3.91891e+07	3.62638e+07	1.45474e+08	153665140	2.68522e+07	9.28957e+07
EAL73477.1	DDB_G0268048	UPF0172 protein [Dictyostelium discoideum AX4]	ER membrane protein complex subunit 8/9 homolog	NA	1.15362e+07	1.87549e+07	3.19657e+07	3.67616e+07	1.44639e+07	1.44093e+07	1.84846e+07	1.73774e+07	805711	7.70146e+06
EAL73481.1	DDB_G0268056	serine C-palmitoyltransferase subunit [Dictyostelium discoideum AX4]	Serine palmitoyltransferase 1 (EC 2.3.1.50) (Long chain base biosynthesis protein 1) (LCB 1) (Serine-palmitoyl-CoA transferase 1) (SPT 1) (SPT1)	sptA	5.71186e+07	4.32805e+07	1.63297e+07	2.03038e+07	4.93987e+07	4.5621e+07	4.73826e+07	4.83608e+07	3.31406e+07	5.20547e+07
EAL73487.1	DDB_G0268068	Rab GTPase [Dictyostelium discoideum AX4]	Ras-related protein Rab-6	rab6	4.45538e+07	2.73978e+07	17272356	2.06995e+07	2.85423e+07	1.77254e+07	6.15911e+07	5.81666e+07	3.77555e+07	5.75706e+06
EAL73505.1	DDB_G0268104	4-aminobutyrate transaminase [Dictyostelium discoideum AX4]	4-aminobutyrate aminotransferase (EC 2.6.1.19) (GABA aminotransferase) (GABA-AT) (Gamma-amino-N-butyrate transaminase) (GABA transaminase)	gabT	2.07221e+08	2.70216e+08	2.77211e+08	3.01322e+08	7.34651e+07	7.23091e+07	3.98055e+08	4.17114e+08	3.07215e+08	3.96444e+08
EAL73510.1	DDB_G0268114	hypothetical protein DDB_G0268114 [Dictyostelium discoideum AX4]	Uncharacterized protein	NA	2.25618e+07	2.25618e+07	3.35589e+07	2.83281e+07	4.37929e+06	3700551	13990569	1.31898e+07	1.23281e+06	1.83769e+06
EAL73633.1	DDB_G0268360	hypothetical protein DDB_G0268360 [Dictyostelium discoideum AX4]	Uncharacterized protein	NA	4.51314e+06	2.47352e+06	67273033	8.53601e+07	1.66613e+06	1.66613e+06	7.75533e+07	7.52962e+07	305854	135732
EAL73677.1	DDB_G0268448	FAM45 family protein [Dictyostelium discoideum AX4]	DENN domain-containing protein 10 (Protein FAM45 homolog)	dennd10	8.98471e+06	1.12737e+07	5.38764e+06	1.34138e+07	1.21588e+06	1395174	952363	2.0585e+06	1.43094e+06	2.6999e+06
EAL73702.2	DDB_G0268498	hypothetical protein DDB_G0268498 [Dictyostelium discoideum AX4]	Ubiquitin-like domain-containing protein	NA	1.32312e+07	2.94509e+07	1.28961e+07	2.06143e+07	1.09234e+07	7.899e+06	7.40121e+06	8.32311e+06	5.11525e+06	5.11525e+06
EAL73712.1	DDB_G0268518	hypothetical protein DDB_G0268518 [Dictyostelium discoideum AX4]	Ribosome recycling factor domain-containing protein	NA	830788	830788	8.85146e+06	1.14604e+07	2.6366e+06	2.38215e+06	5.70766e+06	7.92959e+06	803652	803652
EAL73740.1	DDB_G0268574	eukaryotic translation initiation factor 4E [Dictyostelium discoideum AX4]	Eukaryotic translation initiation factor 4E (eIF-4E) (eIF4E)	eif4e	1.0096e+07	8.09149e+06	3.70699e+07	5.26699e+07	1.7901e+06	1.7901e+06	3.15752e+07	3.43716e+07	49835864	1.14755e+06
EAS66819.1	DDB_G0291318	hypothetical protein DDB_G0291318 [Dictyostelium discoideum AX4]	CHCH domain-containing protein	NA	5.95301e+06	3.9386e+06	1.43098e+06	1.91585e+06	1.17379e+06	1402531	2.03848e+06	2.18675e+06	1.83674e+06	2.18093e+06
EAS66828.1	DDB_G0290721	aminotransferase class-III [Dictyostelium discoideum AX4]	Aminotransferase class-III	NA	2.35409e+07	3.84528e+07	7.25276e+06	2.37104e+06	1.17962e+07	1.00514e+07	1.92305e+07	25631510	1.51164e+07	2.06666e+07
EAS66835.1	DDB_G0288777	mitochondrial processing peptidase beta subunit [Dictyostelium discoideum AX4]	Mitochondrial-processing peptidase subunit beta (EC 3.4.24.64) (Beta-MPP)	mppB	2559641277	2128037941	4.70374e+08	8.25792e+08	325155356	3.35558e+08	4.99177e+08	3.56256e+08	6.30948e+08	2.53077e+08
EAS66854.1	DDB_G0285703	I/LWEQ domain-containing protein [Dictyostelium discoideum AX4]	I/LWEQ domain-containing protein	hipA	9.23716e+06	1.71046e+07	5.11726e+06	7.75694e+06	1.99166e+07	2.02841e+07	1.50442e+07	2.46846e+07	2.69388e+07	1.00786e+07
EAS66904.1	DDB_G0277615	hypothetical protein DDB_G0277615 [Dictyostelium discoideum AX4]	ADF-H domain-containing protein	NA	6.23655e+08	814202589	4.6442e+08	5.63148e+08	327322917	3.37673e+08	3.92732e+08	2.73298e+08	7.24291e+07	9.54193e+07
EAS66906.1	DDB_G0277107	LSM domain-containing protein [Dictyostelium discoideum AX4]	Probable U6 snRNA-associated Sm-like protein LSm3	lsm3	4.05825e+07	2.00166e+07	39488371	4.61616e+07	1.93265e+07	2.17174e+07	1.34535e+07	1.16791e+07	2.64152e+07	2.73451e+07
EDR41010.1	DDB_G0295683	LIM-type zinc finger-containing protein [Dictyostelium discoideum AX4]	LIM-type zinc finger-containing protein	NA	7.81284e+07	8.50196e+07	2.50294e+07	3.27304e+07	5.29559e+07	4.3524e+07	1.07665e+07	7.86325e+06	1.13087e+06	1.13087e+06
EDR41016.1	DDB_G0291800	glutathione-dependent formaldehyde-activating, GFA family protein [Dictyostelium discoideum AX4]	Glutathione-dependent formaldehyde-activating, GFA family protein	NA	5.52472e+06	73792	3.97536e+06	5.02035e+06	3.79605e+06	3.84877e+06	1.83994e+06	2.01885e+06	2.2156e+06	2.2156e+06
EDR41027.1	DDB_G0291490	hypothetical protein DDB_G0291490 [Dictyostelium discoideum AX4]	GPI transamidase component PIG-T homolog	pigT	3.97166e+06	3.97166e+06	3.77354e+06	3.46987e+06	1.69952e+06	2.24512e+06	3.11456e+06	2589869	1.34313e+06	2.26645e+06
EDR41039.1	DDB_G0294611	hypothetical protein DDB_G0294611 [Dictyostelium discoideum AX4]	Uncharacterized protein	NA	3.09219e+07	3.18283e+07	1.68908e+07	1.65359e+07	2.81483e+07	2.73207e+07	5.06429e+07	5.76102e+07	3.43371e+07	4.10548e+07
EDR41079.1	DDB_G0279539	RNA-binding region RNP-1 domain-containing protein [Dictyostelium discoideum AX4]	RNA-binding region RNP-1 domain-containing protein	NA	1.37855e+06	1.37855e+06	610539	610539	4.25557e+07	57941102	1.17717e+06	1.17717e+06	4.35039e+07	7.29392e+07
EDR41090.1	DDB_G0278053	thiamine pyrophosphate-binding enzyme family protein [Dictyostelium discoideum AX4]	Thiamine pyrophosphate-binding enzyme family protein	ilvB	1.32098e+08	1.58143e+08	4.91305e+07	3.10461e+07	1.55791e+07	1.40634e+07	7.72795e+07	9.36071e+07	2.63869e+07	5.04029e+07
EDR41115.1	DDB_G0294597	beta-lactamase family protein [Dictyostelium discoideum AX4]	Beta-lactamase family protein	NA	6.23468e+07	4.19231e+07	4.81728e+06	3.98202e+06	1.24095e+07	1.08196e+07	1.49382e+06	3.99893e+06	1.12202e+06	1.12202e+06
EDR41116.1	DDB_G0271002	WD40 repeat-containing protein [Dictyostelium discoideum AX4]	WD40 repeat-containing protein DDB_G0271002	NA	7.04745e+06	3.40852e+06	5.36853e+06	5.39575e+06	3.12921e+06	3.48679e+06	5830149	4.25655e+06	1.10446e+06	1.43634e+06
EDR41124.1	DDB_G0268592	dynamin like protein [Dictyostelium discoideum AX4]	Dynamin-like protein A (EC 3.6.5.5)	dlpA	1.09591e+08	1.10242e+08	7.3719e+07	6.1599e+07	6.56725e+07	7.34008e+07	1.78741e+08	158884447	3.09811e+07	6.33559e+07
EEU04049.1	DDB_G0295739	hypothetical protein DDB_G0295739 [Dictyostelium discoideum AX4]	Aminoglycoside phosphotransferase domain-containing protein	NA	6.53927e+07	5.87259e+07	4.10063e+07	4.44387e+07	2.2509e+07	2.17494e+07	1.54302e+07	1.7652e+07	7.82878e+06	5.21434e+06
EEU04114.1	DDB_G0295721	GCN5-related N-acetyltransferase [Dictyostelium discoideum AX4]	GCN5-related N-acetyltransferase	nat13	1.57781e+07	2.90346e+07	2.17749e+07	1.27108e+07	2.2962e+06	1.80171e+06	9498224	9.77485e+06	3.50731e+06	4.02889e+06
EEU04119.1	DDB_G0277083	N-terminal delta endotoxin domain-containing protein [Dictyostelium discoideum AX4]	N-terminal delta endotoxin domain-containing protein	NA	1.76572e+06	7.65887e+06	1.75389e+07	1.22659e+07	4.90276e+07	5.94141e+07	1.28439e+08	154386436	1.01769e+08	6.33507e+07
EEU04123.1	DDB_G0275301	hypothetical protein DDB_G0275301 [Dictyostelium discoideum AX4]	BAR domain-containing protein	NA	6.74562e+07	2.11315e+07	3.88588e+06	1.96227e+07	3.03078e+07	2.54134e+07	2.73086e+07	1.55383e+07	1.99639e+07	5.52521e+06
EGC28331.1	DDB_G0289317	hypothetical protein DICPUDRAFT_51911 [Dictyostelium purpureum]	Uncharacterized protein	NA	229519545	2.25411e+08	1.87934e+08	179624017	2.96432e+07	2.21186e+07	1.56565e+07	1.22856e+07	9.60586e+07	8.48553e+07
EGC28699.1	DDB_G0282493	aspartate aminotransferase [Dictyostelium purpureum]	Aspartate aminotransferase (EC 2.6.1.1)	aatB	1.96175e+08	1.76603e+08	5.55462e+07	8.28969e+07	1.80552e+08	1.27827e+08	5.52995e+07	5.95089e+07	7.81581e+07	2.67416e+07
EGC28772.1	DDB_G0285425	guanine nucleotide-binding protein alpha-4 subunit [Dictyostelium purpureum]	Guanine nucleotide-binding protein alpha-4 subunit	gpaD	6.23029e+07	6.01984e+07	1.22793e+06	1.22793e+06	3.50079e+06	4.09918e+06	1.34693e+07	1.54623e+07	1.61561e+08	1.16695e+08
EGC29159.1	DDB_G0267420	hypothetical protein DICPUDRAFT_93197 [Dictyostelium purpureum]	Superoxide dismutase [Cu-Zn] (EC 1.15.1.1)	sodA	8.58328e+07	5.31538e+07	1.82699e+07	3.18857e+07	3.87959e+07	1.83101e+07	8.50416e+06	3.5835e+07	4.23673e+07	3.22071e+07
EGC29378.1	DDB_G0269140	Ras GTPase-activating protein [Dictyostelium purpureum]	Ras GTPase-activating protein	gapA	1.00534e+08	121366395	5.76018e+06	8.34928e+06	2.93534e+07	3.83949e+07	7.59907e+07	5.57239e+07	2.64822e+07	3.34602e+07
EGC29533.1	DDB_G0291179	S-adenosylmethionine synthetase [Dictyostelium purpureum]	S-adenosylmethionine synthase (EC 2.5.1.6)	metK	1206542733	6.26662e+08	2.24964e+08	2.77896e+08	8.12613e+08	5.82289e+08	2.29815e+08	1.68266e+08	8.38716e+07	1.98737e+07
EGC29559.1	DDB_G0267454	hypothetical protein DICPUDRAFT_93127 [Dictyostelium purpureum]	ADP/ATP translocase (ADP,ATP carrier protein)	ancA	4621499824	4960561420	1932900242	1364195352	1483222895	1529210267	1996512154	2246969497	1075724957	1177199406
EGC30994.1	DDB_G0282339	RNA polymerase III subunit [Dictyostelium purpureum]	DNA-directed RNA polymerases I and III subunit RPAC1	rpa5	5.13499e+07	7.56052e+07	5.31798e+07	5.70378e+07	6.42884e+07	7.09417e+07	6.02912e+07	5.85206e+07	5.88886e+07	3.90002e+07
EGC31078.1	DDB_G0293000	40S ribosomal protein S3 [Dictyostelium purpureum]	40S ribosomal protein S3	rps3	4.44788e+07	2.64926e+07	7.40429e+07	1.15826e+08	1.4977e+08	1.05984e+08	4.0132e+07	5.81087e+07	3.03465e+07	3.17323e+07
EGC31350.1	DDB_G0284597	Mov34/MPN/PAD-1 family protein [Dictyostelium purpureum]	Mov34/MPN/PAD-1 family protein	csn5	5.05758e+07	8.77728e+07	7.34253e+07	6.15896e+07	2.03668e+07	32607794	5.42283e+07	3.6761e+07	1.13074e+07	1.5342e+07
EGC31386.1	DDB_G0284249	hypothetical protein DICPUDRAFT_39991 [Dictyostelium purpureum]	AAA+ ATPase domain-containing protein	NA	1.21228e+08	1.29099e+08	3.45113e+07	5.15936e+07	9.57897e+06	1.4762e+07	3.9297e+07	66054591	1.88891e+07	5.53732e+07
EGC31534.1	DDB_G0274103	hypothetical protein DICPUDRAFT_82586 [Dictyostelium purpureum]	Uncharacterized protein	ggtA	1.00116e+08	1.03224e+08	1.94086e+07	2.45299e+07	1.63937e+07	1.86818e+07	4.90229e+07	70309629	2.35396e+07	3.10123e+07
EGC31576.1	DDB_G0281725	hypothetical protein DICPUDRAFT_82544 [Dictyostelium purpureum]	UBC core domain-containing protein	ube2m	8.11276e+06	5.90433e+06	9.44416e+06	1.07799e+07	1.23649e+07	1.47822e+07	8.83374e+06	7.92502e+06	4.45202e+06	1.02859e+06
EGC31717.1	DDB_G0276871	hypothetical protein DICPUDRAFT_92733 [Dictyostelium purpureum]	Ribosomal protein	rpl10A	3.40398e+08	2.19672e+08	1.10025e+08	1.53996e+08	5.95462e+07	5.60177e+07	125719474	1.45856e+08	5.26706e+07	4.16282e+07
EGC31973.1	DDB_G0269144	heat shock protein [Dictyostelium purpureum]	Heat shock protein	hspB	4624382195	4833348488	3320269823	2987194652	1812562357	1810170897	2992416265	2407732117	7133907580	5092420672
EGC32269.1	DDB_G0289827	Rab GTPase [Dictyostelium purpureum]	Rab GTPase	rab18	2.28652e+07	1.38055e+07	4.02037e+07	4.80086e+07	1.56719e+06	1.17947e+06	8.60029e+06	1.27821e+07	20275082	1.79876e+07
EGC32342.1	DDB_G0291864	40S ribosomal protein S8 [Dictyostelium purpureum]	40S ribosomal protein S8	rps8	6.56391e+08	1.99331e+08	9.18218e+07	1.41231e+08	1.23329e+08	8.6592e+07	9.96553e+08	8.24949e+08	92841435	6.00486e+07
EGC32461.1	DDB_G0269142	hydroxymethylglutaryl CoA reductase [Dictyostelium purpureum]	3-hydroxy-3-methylglutaryl coenzyme A reductase (HMG-CoA reductase) (EC 1.1.1.34)	hmgA	1.03422e+08	1.25183e+08	4.55771e+07	1.07475e+08	106106256	9.6543e+07	4.48055e+06	6955160	5.97745e+07	7.50351e+07
EGC32796.1	DDB_G0280471	hypothetical protein DICPUDRAFT_155211 [Dictyostelium purpureum]	WW domain-containing protein	NA	4.26156e+07	6.38328e+07	2.38785e+07	5.87035e+06	1.48496e+07	1.64587e+07	2.37005e+07	2.85742e+07	5.43753e+06	1.04393e+07
EGC33140.1	DDB_G0268538	proteasome subunit alpha type 5 [Dictyostelium purpureum]	Proteasome subunit alpha type	psmA5	2.86399e+07	3.5424e+06	8.42817e+07	7.6359e+07	6.55443e+06	4.02546e+06	869802	3.23737e+06	8.9894e+06	9.46932e+06
EGC33244.1	DDB_G0288251	hypothetical protein DICPUDRAFT_49056 [Dictyostelium purpureum]	non-specific serine/threonine protein kinase (EC 2.7.11.1)	roco4	2.81042e+06	7.31606e+06	1.44152e+06	2.03355e+06	4.8014e+06	9.0579e+06	1.61687e+06	2.0616e+06	1.0244e+06	1.25654e+06
EGC33352.1	DDB_G0291247	hypothetical protein DICPUDRAFT_48962 [Dictyostelium purpureum]	SCP2 domain-containing protein	mfeA	3.54798e+08	1.78747e+08	1.3211e+08	1.23677e+08	3.446e+08	1.93801e+08	2.5639e+08	1.49801e+08	9.63283e+07	5.33692e+07
EGC33614.1	DDB_G0291636	RNA polymerase II core subunit [Dictyostelium purpureum]	RNA polymerase II core subunit	polr2e	4.54165e+07	47632018	8.45388e+07	1.02891e+08	1.4446e+07	8.09684e+06	4.98024e+07	3.65075e+07	2.14215e+07	1.87042e+07
EGC33933.1	DDB_G0285683	hypothetical protein DICPUDRAFT_88573 [Dictyostelium purpureum]	Eukaryotic translation initiation factor 3 subunit I (eIF3i)	eIF3s2	1.02458e+08	4.92665e+07	1.19502e+07	1.04035e+07	1.22644e+07	1.20065e+07	1.22801e+07	1.62964e+07	8.71878e+07	1.14984e+08
EGC34142.1	DDB_G0274181	hypothetical protein DICPUDRAFT_88463 [Dictyostelium purpureum]	Glycoside hydrolase family 25 protein	NA	1.68054e+07	3.32773e+06	2.34634e+07	2.2937e+07	1.90116e+07	1.45931e+07	1.05762e+07	1.53227e+07	664193	690106
EGC34205.1	DDB_G0291269	spg1, Ras superfamily GTPase [Dictyostelium purpureum]	Spg1, Ras superfamily GTPase	spg1	3.48528e+06	2.25868e+06	4.52379e+06	2.0179e+06	1.11691e+07	6.05656e+06	3.10031e+06	1.41496e+06	507429	507429
EGC34320.1	DDB_G0271960	hypothetical protein DICPUDRAFT_55908 [Dictyostelium purpureum]	methylcrotonoyl-CoA carboxylase (EC 6.4.1.4) (3-methylcrotonyl-CoA carboxylase 2) (3-methylcrotonyl-CoA:carbon dioxide ligase subunit beta)	mccB	7.58388e+07	1.00876e+08	59810761	7.32425e+07	4.65198e+07	4.93872e+07	1.0996e+08	1.25076e+08	4.50537e+07	1.05393e+08
EGC34430.1	DDB_G0272320	hypothetical protein DICPUDRAFT_88331 [Dictyostelium purpureum]	Sm protein B	snrpb	1.40242e+07	1.242e+07	1.96992e+07	2.03893e+07	1.37953e+07	1.25526e+07	2.92969e+07	2.04197e+07	5.99597e+06	6.87425e+06
EGC34551.1	DDB_G0278409	SH2 domain-containing protein [Dictyostelium purpureum]	SH2 domain-containing protein	shkC	2.27017e+08	2.32608e+08	1.01422e+08	1.12669e+08	1.00264e+08	1.05219e+08	1.81563e+08	1.5942e+08	6.32726e+07	8.91092e+07
EGC34565.1	DDB_G0293702	replication factor C subunit [Dictyostelium purpureum]	Replication factor C subunit	rfc3	1.04589e+07	9.53196e+06	1.50554e+07	1.46708e+07	3393191	3393191	1.49177e+07	1.62275e+07	7.4976e+06	9.34303e+06
EGC34566.1	DDB_G0293700	40S ribosomal protein S21 [Dictyostelium purpureum]	40S ribosomal protein S21	rps21	1.47306e+08	1.08776e+08	1.01342e+08	1.09413e+08	1.1321e+08	1.22836e+08	2.96429e+06	2.96429e+06	738489	1.39921e+06
EGC34887.1	DDB_G0278779	aconitate hydratase [Dictyostelium purpureum]	Aconitate hydratase, mitochondrial (Aconitase) (EC 4.2.1.3)	aco2	2226550921	2465885485	1081774688	1117070095	5.17517e+08	5.57712e+08	1761541733	1921366816	1248943196	1837777793
EGC34918.1	DDB_G0280229	hypothetical protein DICPUDRAFT_98062 [Dictyostelium purpureum]	Large ribosomal subunit protein eL24-related N-terminal domain-containing protein	rpl24	1.01623e+08	1.90697e+07	4.69123e+07	4.58767e+07	5.68042e+07	2.50124e+07	6.43681e+08	5.5207e+08	1.1764e+07	5.19512e+07
EGC34956.1	DDB_G0271736	Rab GTPase [Dictyostelium purpureum]	Rab GTPase	rabC	2.15199e+07	2.79083e+07	2.61481e+07	3.13494e+07	7.73498e+06	8.3813e+06	3.30307e+07	4.54611e+07	2.02422e+07	1.62854e+07
EGC35003.1	DDB_G0267394	snf7-family protein [Dictyostelium purpureum]	Snf7-family protein	vps46	1.8445e+07	1.26325e+07	3.82719e+07	4.55551e+07	1.70516e+07	1.28999e+07	9.46981e+06	4.84122e+06	6.50993e+06	4.88671e+06
EGC35052.1	DDB_G0288333	adenylosuccinate lyase [Dictyostelium purpureum]	Adenylosuccinate lyase (ASL) (EC 4.3.2.2) (Adenylosuccinase)	purB	444671379	5.73239e+08	2.98836e+08	1.76429e+08	1.1002e+08	1.18877e+08	2.06333e+08	2.11298e+08	1.90676e+07	5.3726e+07
EGC35503.1	DDB_G0271678	hypothetical protein DICPUDRAFT_47664 [Dictyostelium purpureum]	phosphoenolpyruvate carboxykinase (ATP) (EC 4.1.1.49)	pckA	1277924840	1145875286	781240819	7.29305e+08	3.9105e+08	5.13118e+08	1017987826	9.5087e+08	5.1021e+08	7.35166e+08
EGC35738.1	DDB_G0270106	hypothetical protein DICPUDRAFT_55031 [Dictyostelium purpureum]	AMP-dependent synthetase/ligase domain-containing protein	NA	6.56935e+07	6.77145e+07	6.04014e+07	5.58712e+07	3.48756e+07	3.46226e+07	1.03097e+08	1.01873e+08	1.14345e+08	1.85011e+08
EGC35741.1	DDB_G0289485	prohibitin domain-containing protein [Dictyostelium purpureum]	Prohibitin domain-containing protein	vacA	1.21898e+08	1.50252e+08	2.64879e+08	2.97956e+08	1.68158e+08	1.26673e+08	2.90462e+08	2.54607e+08	1.03523e+08	1.71311e+08
EGC35826.1	DDB_G0290031	hypothetical protein DICPUDRAFT_32773 [Dictyostelium purpureum]	Ribosome biogenesis protein NSA2 homolog	NA	4.47508e+07	3.11803e+07	4.68865e+07	5.12783e+07	7.62274e+06	7.2069e+06	3.47466e+06	4.31323e+06	822196	947032
EGC35870.1	DDB_G0279095	6-pyruvoyltetrahydropterin synthase [Dictyostelium purpureum]	6-pyruvoyl tetrahydrobiopterin synthase (PTP synthase) (PTPS) (EC 4.2.3.12)	ptsA	5.04543e+07	4.22785e+07	7.03294e+07	7.97879e+07	4.08003e+07	38971986	40365082	3.21806e+07	3.57967e+07	4.4582e+07
EGC36001.1	DDB_G0269526	hypothetical protein DICPUDRAFT_151611 [Dictyostelium purpureum]	acetylornithine transaminase (EC 2.6.1.11)	argD	7.59116e+06	4.89994e+06	2.05825e+06	2.05825e+06	8.00515e+06	6.8656e+06	5.04493e+06	2.94264e+06	1.02947e+06	3.60209e+06
EGC36466.1	DDB_G0272398	hypothetical protein DICPUDRAFT_31754 [Dictyostelium purpureum]	Uncharacterized protein	NA	9.71909e+06	7.39135e+06	5.2598e+06	6.31856e+06	4.59364e+06	3428979	1.54367e+06	1.80774e+06	455343	455343
EGC37010.1	DDB_G0291229	hypothetical protein DICPUDRAFT_77330 [Dictyostelium purpureum]	Uncharacterized protein	abpF	9.48943e+08	1058339313	3.38819e+08	2.99949e+08	440397770	4.58718e+08	6.15396e+08	7.04621e+08	3.20162e+08	5.58422e+08
EGC37036.1	DDB_G0291868	replication factor C subunit [Dictyostelium purpureum]	60S ribosomal protein L13	rfc2	1.8715e+07	2.02927e+07	1.40609e+07	1.09487e+07	2.25126e+07	2.22674e+07	3.11767e+07	2.72817e+07	370776	1.16965e+07
EGC37621.1	DDB_G0291376	acireductone dioxygenase [Dictyostelium purpureum]	Acireductone dioxygenase (Acireductone dioxygenase (Fe(2+)-requiring)) (ARD') (Fe-ARD) (EC 1.13.11.54) (Acireductone dioxygenase (Ni(2+)-requiring)) (ARD) (Ni-ARD) (EC 1.13.11.53)	adi1	1.36186e+07	3.8087e+06	8576522	9.36679e+06	5.95553e+06	5.09005e+06	1.22536e+07	9.09036e+06	1.03433e+07	6.58167e+06
EGC37806.1	DDB_G0292122	proteasome subunit alpha type 2 [Dictyostelium purpureum]	Proteasome subunit alpha type	psmA2	7.1426e+07	4.46267e+07	5.46465e+07	6.06903e+07	7.16045e+07	5.25703e+07	6.87756e+07	4.7226e+07	226219	788228
EGC37982.1	DDB_G0284533	40S ribosomal protein S13 [Dictyostelium purpureum]	40S ribosomal protein S13	rps13	3.07135e+08	9.77906e+07	8.58726e+06	4.72945e+06	1.99642e+07	1.229e+07	2.01032e+06	1.46839e+07	4357877	7.41707e+06
EGC38082.1	DDB_G0285239	NADH dehydrogenase [Dictyostelium purpureum]	NADH dehydrogenase	ndufs7	4.10713e+07	6.54154e+06	1.833e+07	2.38177e+07	1.10624e+07	8.89043e+06	3.2782e+07	3.36998e+07	2.709e+07	2.65746e+07
EGC38177.1	DDB_G0279487	hypothetical protein DICPUDRAFT_149145 [Dictyostelium purpureum]	TOG domain-containing protein	NA	1.96194e+08	3.12501e+08	9.6401e+07	5.59037e+07	4.77617e+07	4.62901e+07	5.92463e+07	7.1626e+07	1.06893e+07	1.84406e+07
EGC38513.1	DDB_G0276205	hypothetical protein DICPUDRAFT_86501 [Dictyostelium purpureum]	Glycoside hydrolase family 5 domain-containing protein	NA	5.02323e+07	4.81106e+06	1.13988e+07	1.54623e+07	5.34912e+06	4.56613e+06	4.31137e+06	1.02241e+07	1.14195e+07	1.69145e+07
EGC38800.1	DDB_G0279793	hypothetical protein DICPUDRAFT_91370 [Dictyostelium purpureum]	Cytosol aminopeptidase domain-containing protein	lap	1.97342e+08	1.90738e+08	7.18048e+07	9.16483e+07	1.05618e+08	8.89762e+07	4.51906e+08	3.37023e+08	2.34901e+08	2.79975e+08
EGC39028.1	DDB_G0269100	hypothetical protein DICPUDRAFT_91322 [Dictyostelium purpureum]	Calponin-homology (CH) domain-containing protein	abpC	3195550493	3176941960	1991626156	2843842047	3311612737	3556781172	3472199499	2910544423	7.56407e+08	1109021324
EGC39264.1	DDB_G0275395	hypothetical protein DICPUDRAFT_75141 [Dictyostelium purpureum]	MI domain-containing protein	eIF4g	5.90731e+07	6.01567e+07	2.3393e+07	2.64095e+07	2.98964e+07	3.10865e+07	2.74114e+07	25611901	6.75429e+06	5.95148e+06
EGC39302.1	DDB_G0276893	hypothetical protein DICPUDRAFT_52744 [Dictyostelium purpureum]	Calponin-homology (CH) domain-containing protein	ctxB	5.66968e+08	698810796	417130944	6.56179e+08	6.12755e+08	5.83403e+08	6.48744e+08	6.64906e+08	3.49842e+08	5.57452e+08
EGC39470.1	DDB_G0276917	26S proteasome ATPase 2 subunit [Dictyostelium purpureum]	26S proteasome ATPase 2 subunit	psmC2	1.46081e+08	1.35144e+08	1.23339e+08	1.24939e+08	1.16758e+08	1.32825e+08	1.62772e+08	185013692	180686408	1.50388e+08
EGC39716.1	DDB_G0284221	hypothetical protein DICPUDRAFT_85949 [Dictyostelium purpureum]	HMA domain-containing protein	atox1	3.25582e+07	1.30148e+07	6.53331e+07	4.51897e+07	1.72501e+07	17055782	2.96658e+06	3.35242e+06	238112	238112
EGC39756.1	DDB_G0284201	hypothetical protein DICPUDRAFT_85955 [Dictyostelium purpureum]	Elongin-C	NA	1.83809e+07	1.83809e+07	1.31927e+07	1.69332e+07	4.57387e+07	4.82673e+07	4.01486e+07	3.46804e+07	1.64746e+07	3.66045e+07
EGC39804.1	DDB_G0276885	protein serine/threonine kinase [Dictyostelium purpureum]	non-specific serine/threonine protein kinase (EC 2.7.11.1)	casK	3.42355e+07	4.5775e+07	4.09045e+07	4.65959e+07	1.2294e+07	1.25974e+07	4.58837e+07	5.02134e+07	5.32606e+06	2.33562e+07
EGC39830.1	DDB_G0275701	vacuolar H+-ATPase E subunit [Dictyostelium purpureum]	Vacuolar H+-ATPase E subunit	vatE	3.53924e+07	1.79277e+07	2.3534e+07	6.26292e+06	4.46442e+07	4.09782e+07	1.74687e+08	9.58422e+07	8.37195e+07	16822449
EGC39970.1	DDB_G0292002	hypothetical protein DICPUDRAFT_52316 [Dictyostelium purpureum]	Endoplasmic reticulum-Golgi intermediate compartment protein	ergic3	8.62434e+07	4.47212e+07	7.03314e+06	16856945	1.73616e+07	1.77659e+07	2.18781e+07	2.22412e+07	1.75253e+07	3.01314e+07
EGC40048.1	DDB_G0289487	hypothetical protein DICPUDRAFT_74418 [Dictyostelium purpureum]	Actin	act3	8.7428e+07	6.69773e+07	1.92409e+08	1.14602e+08	2.06787e+07	1.25318e+07	3.33251e+07	2.83267e+07	2.61156e+06	2.61156e+06
EGC40075.1	DDB_G0294036	60S ribosomal protein L8 [Dictyostelium purpureum]	60S ribosomal protein L8	mrpl2	2.19668e+08	9.27608e+07	740308	339687	5.83503e+07	2.75096e+07	3.2458e+06	1.47818e+07	1.68527e+07	3.32541e+07
EGC40083.1	DDB_G0274579	hypothetical protein DICPUDRAFT_91098 [Dictyostelium purpureum]	Phosphatidylinositol transfer protein N-terminal domain-containing protein	pitB	3.04982e+07	2.95172e+07	1.73743e+07	20214537	3.48796e+07	42690930	9.19006e+07	8.05003e+07	5.79279e+07	6.89508e+07
FAA00018.1	DDB_G0276073	TPA: RecA [Dictyostelium discoideum]	Mitochondrial DNA repair protein recA homolog (Recombinase A homolog)	recA	2.78549e+07	1.40338e+07	1.58062e+06	3.7164e+06	3.65047e+06	4.45995e+06	2.4751e+07	1.79346e+07	4.49712e+06	6.07565e+06
GAM17166.1	DDB_G0289025	hypothetical protein SAMD00019534_003410 [Acytostelium subglobosum LB1]	NA	rps7	2.49468e+08	1.87785e+08	3.53343e+07	1.54137e+07	5.11636e+07	3.8435e+07	1.10054e+07	3.47182e+07	3.9724e+06	4.84222e+06
GAM17407.1	DDB_G0278967	hypothetical protein SAMD00019534_005820 [Acytostelium subglobosum LB1]	NA	eif2s3	2.21466e+08	2.44828e+08	1.51746e+08	9.87395e+07	6.10349e+07	4.44578e+07	1.4624e+08	1.29403e+08	3.10883e+07	3.53855e+07
GAM17625.1	DDB_G0289047	hypothetical protein SAMD00019534_008000 [Acytostelium subglobosum LB1]	NA	NA	7.26302e+07	1.25219e+08	5.63457e+07	7.43256e+07	1.86508e+07	1.99127e+07	1.54376e+08	254599614	1.57397e+08	1.32043e+08
GAM17986.1	DDB_G0284041	hypothetical protein SAMD00019534_011610 [Acytostelium subglobosum LB1]	NA	rcdII	4.76102e+07	4.85163e+07	2.82145e+07	5.36895e+07	1.47654e+07	1.50811e+07	4.86482e+07	4.4854e+07	4.35526e+07	2.48744e+07
GAM18171.1	DDB_G0288947	hypothetical protein SAMD00019534_013460 [Acytostelium subglobosum LB1]	NA	NA	485504464	5.39958e+08	301653500	3.18727e+08	167753335	1.60232e+08	2.66389e+08	3.11662e+08	2.2998e+07	1.23194e+08
GAM18383.1	DDB_G0289439	hypothetical protein SAMD00019534_015580 [Acytostelium subglobosum LB1]	NA	NA	8.00766e+07	1.15942e+08	2.62287e+08	1.12202e+08	7.59637e+07	6.98709e+07	8.11127e+07	9.94364e+07	75600441	8.19042e+07
GAM19177.1	DDB_G0293076	hypothetical protein SAMD00019534_023520 [Acytostelium subglobosum LB1]	NA	xpo6	6.14568e+06	1.33484e+07	4.44156e+06	4.2272e+06	2.83007e+06	3.89267e+06	3.68743e+06	3.70117e+06	3.44251e+06	2.14467e+06
GAM19248.1	DDB_G0289593	hypothetical protein SAMD00019534_024230 [Acytostelium subglobosum LB1]	NA	tufM	8.76833e+08	605265274	1.91132e+08	2.40244e+08	2.78529e+08	2.0908e+08	2.00041e+08	2.05713e+08	2.20783e+07	1.96031e+07
GAM19988.1	DDB_G0278413	hypothetical protein SAMD00019534_031630 [Acytostelium subglobosum LB1]	NA	ppcdc	1.88037e+06	1.41781e+07	21222151	1.68111e+07	4.0228e+06	3.73681e+06	3.4318e+06	1.70674e+06	3.40164e+06	4.04267e+06
GAM20533.1	DDB_G0279209	hypothetical protein SAMD00019534_037080 [Acytostelium subglobosum LB1]	NA	NA	8.88346e+06	6.55656e+06	1.34932e+07	1.18655e+07	1.16406e+07	1.50245e+07	2.89876e+07	1.76466e+07	7.59492e+06	9.02272e+06
GAM20671.1	DDB_G0268496	hypothetical protein SAMD00019534_038460, partial [Acytostelium subglobosum LB1]	NA	NA	2.8165e+07	4.99275e+07	1.15162e+07	9.24238e+06	1.38608e+07	1.11238e+07	2.06913e+07	1.75084e+07	1.13883e+07	1.02009e+07
GAM20829.1	DDB_G0277947	hypothetical protein SAMD00019534_040040 [Acytostelium subglobosum LB1]	NA	shmt1	1518696994	1813238226	6.10795e+08	6.58206e+08	5.36937e+08	5.99971e+08	7.91533e+08	6.0776e+08	3.62835e+08	4.31167e+08
GAM20911.1	DDB_G0276121	hypothetical protein SAMD00019534_040860, partial [Acytostelium subglobosum LB1]	NA	NA	1.07281e+08	103522104	3.27369e+07	2.63759e+07	1.32396e+07	1.20478e+07	2.34496e+07	1.93368e+07	6.85041e+07	2.01484e+07
GAM22206.1	DDB_G0268632	hypothetical protein SAMD00019534_053810 [Acytostelium subglobosum LB1]	NA	abpA	8623771589	7698303137	1974576495	2581547739	3823179474	4056609320	3283715557	2548607887	7.6822e+08	1002729291
GAM22408.1	DDB_G0274339	hypothetical protein SAMD00019534_055830 [Acytostelium subglobosum LB1]	NA	NA	4.11768e+08	3.829e+08	2.05017e+08	1.73561e+08	8.98098e+07	6.76226e+07	1.79857e+08	207545776	1.52932e+08	1.8059e+08
GAM22960.1	DDB_G0288065	hypothetical protein SAMD00019534_061350 [Acytostelium subglobosum LB1]	NA	cdcD	3034159007	4325321375	2316361514	1977142061	1887663026	2102611803	2564572420	2302573619	1672195717	1746002419
GAM23497.1	DDB_G0271376	hypothetical protein SAMD00019534_066720 [Acytostelium subglobosum LB1]	NA	NA	2.78108e+07	4.73379e+06	8.405e+07	7.56841e+07	1.05462e+07	9.3442e+06	2.70548e+06	1.68115e+06	2.99256e+06	1.29336e+06
GAM23834.1	DDB_G0292188	hypothetical protein SAMD00019534_070090 [Acytostelium subglobosum LB1]	NA	NA	3.80621e+06	3.63058e+06	1.57737e+07	1.10934e+07	1.08492e+07	7.4557e+06	2.66888e+06	1.81981e+06	3.70381e+06	4.87014e+06
GAM24071.1	DDB_G0276341	hypothetical protein SAMD00019534_072460 [Acytostelium subglobosum LB1]	NA	pccB	7.17067e+08	7.86697e+08	3.0578e+08	3.21051e+08	1.72571e+08	1.78443e+08	4.89333e+08	5.47165e+08	353102335	4.23996e+08
GAM24359.1	DDB_G0277815	hypothetical protein SAMD00019534_075340 [Acytostelium subglobosum LB1]	NA	acsA	3.12071e+07	2.64183e+07	1.4423e+07	1.60432e+07	2.94779e+07	2.89974e+07	2.40831e+07	2.18795e+07	8.69351e+06	1.18872e+07
GAM24388.1	DDB_G0276355	hypothetical protein SAMD00019534_075630 [Acytostelium subglobosum LB1]	NA	dhcA	3.64797e+08	3.56602e+08	9.91072e+07	1.16549e+08	1.38208e+08	1.53413e+08	1.90249e+08	2.06104e+08	7.03711e+07	1.18653e+08
GAM25763.1	DDB_G0281985	hypothetical protein SAMD00019534_089380 [Acytostelium subglobosum LB1]	NA	sec23	8.87452e+07	9.67109e+07	3.36805e+07	2.28379e+07	3.77326e+07	2.65433e+07	5.19451e+07	5.67216e+07	1.02807e+07	1.23116e+07
GAM27110.1	DDB_G0290439	hypothetical protein SAMD00019534_102850 [Acytostelium subglobosum LB1]	NA	gacW	2.44321e+07	3.94119e+07	1.77425e+07	2.51673e+07	4.73305e+07	4.71128e+07	1.77846e+07	1.61735e+07	5.41855e+06	3.31174e+07
GAM27205.1	DDB_G0285465	hypothetical protein SAMD00019534_103800 [Acytostelium subglobosum LB1]	NA	nog1	1.72607e+08	1.70846e+08	6.25995e+07	3.59035e+07	2.72187e+07	2.28682e+07	2.17496e+07	2.55855e+07	2.73379e+06	5.6378e+06
GAM27720.1	DDB_G0269122	hypothetical protein SAMD00019534_108960 [Acytostelium subglobosum LB1]	NA	cysA	1443904653	8.7234e+08	5.06501e+08	4.54323e+08	6.97539e+08	5.8148e+08	3.58718e+08	4.18911e+08	1.39859e+07	4.26062e+07
GAM28112.1	DDB_G0291858	hypothetical protein SAMD00019534_112880 [Acytostelium subglobosum LB1]	NA	vatM	9.5434e+08	1068888753	393342871	3.38558e+08	4.02336e+08	3.3162e+08	6.20203e+08	6.38628e+08	3.08464e+08	3.90801e+08
GAM28132.1	DDB_G0285997	hypothetical protein SAMD00019534_113080 [Acytostelium subglobosum LB1]	NA	abcF1	3.53145e+07	3.01713e+07	2.68766e+07	2.73635e+07	4.00927e+06	4.99427e+06	9.67304e+06	7377540	1.00185e+06	1.00185e+06
GAM28183.1	DDB_G0283773	hypothetical protein SAMD00019534_113590, partial [Acytostelium subglobosum LB1]	NA	NA	1.34668e+07	1.57313e+07	1.08128e+07	1.12893e+07	1.7087e+06	1975211	2.13454e+06	2.23615e+06	8.81799e+06	8.81799e+06
GAM28462.1	DDB_G0289483	hypothetical protein SAMD00019534_116380 [Acytostelium subglobosum LB1]	NA	ctxA	8.23994e+08	9.20963e+08	7.4418e+07	1.32001e+08	5.89608e+08	5.95724e+08	2.42498e+08	2.3851e+08	4.35527e+08	480237611
GAM28727.1	DDB_G0283987	hypothetical protein SAMD00019534_119030 [Acytostelium subglobosum LB1]	NA	purC/E	5.85371e+08	6.81967e+08	3.15735e+08	3.03716e+08	2.28164e+08	2.36879e+08	2.68738e+08	2.80413e+08	1.1149e+08	1.22892e+08
GAM28912.1	DDB_G0270784	hypothetical protein SAMD00019534_120880 [Acytostelium subglobosum LB1]	NA	psmC1	2.73766e+08	4.46406e+08	1.66012e+08	1.43967e+08	9.3344e+07	1.0488e+08	2.80846e+08	3.0549e+08	9.55165e+07	1.16714e+08
KAG7673900.1	DDB_G0281605	hypothetical protein KSW81_007080 [Chlorella desiccata (nom. nud.)]	Uncharacterized protein	cfaD	4.19808e+06	4.94147e+06	5.68329e+06	7.24844e+06	3.46004e+06	1.87343e+06	1.12248e+06	2.62706e+06	788929	788929
KAK5574365.1	DDB_G0294016	hypothetical protein RB653_003302 (mitochondrion) [Dictyostelium firmibasis]	ATP synthase subunit 9, mitochondrial	atp9 DDB_G0294016	1269378834	1175768637	468203834	9.50628e+07	2.01896e+08	1.52332e+08	1.84723e+08	370725749	3.02578e+08	2.17167e+08
KAK5574394.1	DDB_G0291526	hypothetical protein RB653_011173 (mitochondrion) [Dictyostelium firmibasis]	Ribosomal protein S14	rps14	1.9527e+08	1.17509e+08	4.80259e+07	4.55598e+07	1.1836e+08	1.03247e+08	2.2855e+07	3.04831e+07	3.16068e+07	1.16586e+07
KAK5574434.1	DDB_G0270424	hypothetical protein RB653_009709 [Dictyostelium firmibasis]	60S ribosomal protein L35a	rpl35a	1.67468e+08	5.87967e+07	2.48285e+07	4.10171e+07	3.13887e+07	2.27381e+07	1.2088e+07	22565856	1.57271e+06	1.57271e+06
KAK5574503.1	DDB_G0271346	hypothetical protein RB653_009756 [Dictyostelium firmibasis]	Ubiquitin thioesterase OTU (EC 3.4.19.12)	yod1 DDB_G0271346	1.42278e+06	1.9723e+06	1.15852e+07	12044945	1.37613e+07	1.82434e+07	1.30002e+07	1.06674e+07	10023991	1.71482e+07
KAK5574548.1	DDB_G0271248	hypothetical protein RB653_009801 [Dictyostelium firmibasis]	Methylmalonic aciduria type A protein, mitochondrial	NA	2.97676e+07	4.39661e+07	2.10576e+07	2.57456e+07	3.91834e+06	3.94999e+06	2.34958e+07	2.28997e+07	1.56159e+07	2.69689e+07
KAK5574642.1	DDB_G0271572	hypothetical protein RB653_009895 [Dictyostelium firmibasis]	HRDC domain-containing protein	exosc10	1.05941e+07	9.61679e+06	3.85621e+06	2.02002e+06	3.18789e+06	3.33179e+06	3.92654e+06	3523796	2.37953e+06	2.37953e+06
KAK5574694.1	DDB_G0271564	hypothetical protein RB653_009947 [Dictyostelium firmibasis]	Peripheral subunit-binding (PSBD) domain-containing protein	pdhX	1.05379e+08	7.05259e+07	1.73879e+07	2.97284e+07	8.71213e+06	8.47228e+06	4.75034e+07	4.28093e+07	4.86248e+07	3.57266e+07
KAK5574724.1	DDB_G0271812	hypothetical protein RB653_009977 [Dictyostelium firmibasis]	SH3 domain-containing protein	fbp17	1.58728e+08	1.98367e+08	4.89102e+07	1.13262e+08	7.18566e+07	7.67721e+07	1.12212e+08	1.08687e+08	1.1607e+07	1.10017e+07
KAK5574756.1	DDB_G0271742	hypothetical protein RB653_010009 [Dictyostelium firmibasis]	DUF1990 domain-containing protein	NA	2.66885e+06	2.04661e+06	1.1604e+07	1.30129e+07	2.83858e+06	2.4452e+06	2.06669e+06	1.83457e+06	2447778	2.9694e+06
KAK5574763.1	DDB_G0271882	hypothetical protein RB653_010016 [Dictyostelium firmibasis]	V-type proton ATPase subunit F	vatF	9.78927e+07	2.38468e+07	3.81095e+08	2.85805e+08	5.5476e+07	5.54921e+07	7.45216e+07	8.65593e+07	2.97065e+07	3.55184e+07
KAK5574802.1	DDB_G0271968	hypothetical protein RB653_010056 [Dictyostelium firmibasis]	L-type lectin-like domain-containing protein	NA	1.28464e+08	1.46859e+08	3.33845e+07	3.8573e+07	3.54888e+07	3.88349e+07	6.95144e+07	87380129	2.71203e+07	3.33492e+07
KAK5574804.1	DDB_G0272036	hypothetical protein RB653_010058 [Dictyostelium firmibasis]	DNA-directed RNA polymerases I, II, and III subunit RPABC5	rpb10	1.80005e+07	1.80005e+07	13812306	1.75287e+07	1.45683e+07	15390915	18993654	1.67973e+07	24286378	2.74757e+07
KAK5574876.1	DDB_G0272346	hypothetical protein RB653_010130 [Dictyostelium firmibasis]	Uncharacterized protein	mcfQ slc25a17 DDB_G0272346	9.86083e+07	1.38933e+08	4.92088e+07	2.48919e+07	3.99486e+07	3.54316e+07	3.67961e+07	3.96541e+07	4.42898e+07	2.75173e+07
KAK5574902.1	DDB_G0272130	hypothetical protein RB653_010156 [Dictyostelium firmibasis]	EF-hand domain-containing protein	NA	7.1197e+06	2.75428e+06	3.59603e+06	2.43722e+06	3.22529e+07	2.65069e+07	1.10995e+06	1.06557e+06	147930	147930
KAK5574903.1	DDB_G0272250	hypothetical protein RB653_010157 [Dictyostelium firmibasis]	40S ribosomal protein S23	rps23 DDB_G0272250	3.63295e+08	2.87346e+08	1.22918e+08	1.2228e+08	1.92674e+08	1.85727e+08	1.31294e+08	138689318	39547270	4.79811e+07
KAK5575030.1	DDB_G0272785	hypothetical protein RB653_010285 [Dictyostelium firmibasis]	Saposin B-type domain-containing protein	aoaH	1.67288e+08	1.88453e+08	1.15203e+07	4.45454e+07	1.62573e+07	1.45185e+07	4.6521e+06	6220308	3.20645e+06	3.20645e+06
KAK5575056.1	DDB_G0272831	hypothetical protein RB653_010311 [Dictyostelium firmibasis]	Proteasome subunit alpha type	psmA7 prdE DDB_G0272831	4.13425e+07	1.83179e+07	3.62726e+06	1.54421e+07	2.25862e+07	1.19548e+07	7.6523e+06	6.6469e+06	4.65498e+08	3.32263e+08
KAK5575062.1	DDB_G0272859	hypothetical protein RB653_010317 [Dictyostelium firmibasis]	Uncharacterized protein	pks14	1.22038e+07	1.92996e+07	1.90192e+07	3.19704e+07	4.91633e+06	5.93472e+06	6.76475e+06	5.36143e+06	457540	457540
KAK5575143.1	DDB_G0272969	hypothetical protein RB653_010399 [Dictyostelium firmibasis]	Proteasome subunit beta	psmB1 DDB_G0272969	6.01285e+07	1.07049e+08	1.69431e+08	1.88276e+08	1.03238e+08	1.05132e+08	1.14394e+08	1.13139e+08	297186	297186
KAK5575147.1	DDB_G0272789	hypothetical protein RB653_010403 [Dictyostelium firmibasis]	TRASH domain-containing protein	rpl24	2.55224e+07	5.07964e+06	16404913	2.18874e+07	8543116	6883193	1.36358e+07	1.35642e+07	619658	1.45215e+06
KAK5575166.1	DDB_G0272660	hypothetical protein RB653_010422 [Dictyostelium firmibasis]	serine--tRNA ligase (EC 6.1.1.11) (Seryl-tRNA synthetase)	serS	6.1155e+08	6.91249e+08	6.09757e+08	4.60016e+08	3.12021e+08	2.89228e+08	1.16907e+08	8.96152e+07	2.48677e+08	2.0411e+08
KAK5575208.1	DDB_G0272618	hypothetical protein RB653_010464 [Dictyostelium firmibasis]	Transketolase (EC 2.2.1.1)	tkt-1 DDB_G0272618; tkt-2 DDB_G0274019	1386016093	1085615983	8.71295e+08	6.22719e+08	5.63994e+08	637738947	612314055	5.98968e+08	349969680	360943901
KAK5575328.1	DDB_G0273741	hypothetical protein RB653_010586 [Dictyostelium firmibasis]	Exonuclease domain-containing protein	rexo2-1 DDB_G0273355; rexo2-2 DDB_G0273741	1.85618e+07	1.40667e+06	4.12602e+07	2.81525e+07	843733	426196	1.15688e+07	1.05074e+07	1.46534e+07	1.29284e+07
KAK5575359.1	DDB_G0273563	hypothetical protein RB653_010618 [Dictyostelium firmibasis]	Dipeptidyl peptidase 3 (EC 3.4.14.4) (Dipeptidyl aminopeptidase III) (Dipeptidyl peptidase III)	dpp3-1 DDB_G0273471; dpp3-2 DDB_G0273563	2.097e+08	2.67529e+08	1.00627e+08	8.89088e+07	9.5592e+07	9.26063e+07	1.26705e+08	1.33185e+08	7.24316e+07	5.06713e+07
KAK5575419.1	DDB_G0270380	hypothetical protein RB653_006552 [Dictyostelium firmibasis]	Ribosomal protein eL8/eL30/eS12/Gadd45 domain-containing protein	rpl30 DDB_G0270380	8.24471e+08	1610453502	2812948910	2650582085	8.53155e+08	7.9549e+08	1179808224	7.22206e+08	1.14502e+07	3.69132e+06
KAK5575463.1	DDB_G0270352	hypothetical protein RB653_006596 [Dictyostelium firmibasis]	Acyl-CoA dehydrogenase	NA	4.87043e+07	7.69141e+07	2.03272e+07	1.78577e+07	1.51416e+07	1.58108e+07	3.26341e+07	3.98229e+07	6.15827e+07	7.96802e+07
KAK5575469.1	DDB_G0270324	hypothetical protein RB653_006602 [Dictyostelium firmibasis]	Uncharacterized protein	NA	2.23641e+07	2.01404e+07	2.81024e+06	857864	9.58451e+06	1.12113e+07	6.70871e+06	1.2505e+07	9.2739e+06	4.54029e+06
KAK5575480.1	DDB_G0270298	hypothetical protein RB653_006613 [Dictyostelium firmibasis]	ethanolamine-phosphate cytidylyltransferase (EC 2.7.7.14) (CTP:phosphoethanolamine cytidylyltransferase)	pctA DDB_G0270298	1.63378e+08	6.6096e+07	2.75139e+07	2.83499e+07	1.29938e+08	9.86913e+07	1.5507e+08	1.61517e+08	1.19119e+08	1.40604e+08
KAK5575507.1	DDB_G0270272	hypothetical protein RB653_006640 [Dictyostelium firmibasis]	E1 ubiquitin-activating enzyme (EC 6.2.1.45)	uae1	4.79434e+08	5.08732e+08	3.10888e+08	2.79168e+08	1.32148e+08	165303022	6.01403e+08	774164980	5.12116e+07	1.55868e+08
KAK5575547.1	DDB_G0270196	hypothetical protein RB653_006680 [Dictyostelium firmibasis]	Mitochondrial import inner membrane translocase subunit TIM50	timm50 DDB_G0270196	1.10414e+08	8.30359e+07	6.05199e+06	2.48213e+06	8.62555e+06	4.13103e+06	1.41466e+07	1.98879e+07	8.04026e+06	1.46485e+07
KAK5575561.1	DDB_G0270152	hypothetical protein RB653_006694 [Dictyostelium firmibasis]	Aminoacyl-transfer RNA synthetases class-II family profile domain-containing protein	maspS DDB_G0270152	6.67672e+07	6.7199e+07	2.81321e+07	1.91917e+07	337501	333741	4.44024e+07	4.96996e+07	2.90422e+07	4.51235e+07
KAK5575571.1	DDB_G0270174	hypothetical protein RB653_006704 [Dictyostelium firmibasis]	adenine phosphoribosyltransferase (EC 2.4.2.7)	aprt DDB_G0270174	6.02333e+06	1.12647e+06	1.52044e+06	1.87616e+06	1.20301e+07	8.4849e+06	8.66555e+06	5.3088e+06	4908463	8.14626e+06
KAK5575596.1	DDB_G0269238	hypothetical protein RB653_006729 [Dictyostelium firmibasis]	Uncharacterized protein	rab11A rab11 DDB_G0269238	1.19405e+08	7.11837e+07	4.40754e+07	5.68232e+07	6.51307e+07	43921804	1.10773e+08	1.10522e+08	273117	3.07656e+06
KAK5575647.1	DDB_G0270036	hypothetical protein RB653_006780 [Dictyostelium firmibasis]	Serine/threonine-protein phosphatase 2A activator (EC 5.2.1.8) (Phosphotyrosyl phosphatase activator)	ppp2r4A ppp2r4 DDB_G0270036	1.73442e+06	2.00681e+07	2.15723e+06	2.87249e+06	1.99101e+06	1.84186e+06	1.9129e+06	1.68175e+06	999195	999195
KAK5575692.1	DDB_G0269932	hypothetical protein RB653_006825 [Dictyostelium firmibasis]	RNA helicase (EC 3.6.4.13)	uap56 DDB_G0269932	337873878	2.58965e+08	1.77876e+08	2.07937e+08	412372311	3.87946e+08	3.21617e+08	1.51293e+08	2.12981e+08	5.1361e+07
KAK5575704.1	DDB_G0269950	hypothetical protein RB653_006838 [Dictyostelium firmibasis]	Phosphoserine aminotransferase (EC 2.6.1.52)	serC	1.04955e+07	4.58086e+06	4.0709e+06	5.05318e+06	5.41272e+06	5.18143e+06	4.18104e+06	4477496	2.66574e+06	2.66574e+06
KAK5575712.1	DDB_G0269924	hypothetical protein RB653_006846 [Dictyostelium firmibasis]	Pep3/Vps18/deep orange beta-propeller domain-containing protein	vps18 DDB_G0269924	7.3789e+06	1.52519e+07	1.13397e+06	1.13397e+06	805021	995694	1.10969e+07	1.40075e+07	3.83471e+06	2.8812e+06
KAK5575735.1	DDB_G0270992	hypothetical protein RB653_006869 [Dictyostelium firmibasis]	Ancestral coatomer element 1 Sec16/Sec31 domain-containing protein	sec31 DDB_G0270992	1.19815e+08	1.48654e+08	1.63033e+08	1.62644e+08	8.41713e+07	8.87593e+07	2.16769e+08	2.17501e+08	1.1347e+08	1.14299e+08
KAK5575753.1	DDB_G0269878	hypothetical protein RB653_006887 [Dictyostelium firmibasis]	rRNA 2'-O-methyltransferase fibrillarin (Histone-glutamine methyltransferase)	fbl DDB_G0269878	5.45667e+08	5.21668e+08	3.30279e+07	4.60525e+07	1.33038e+08	1.04988e+08	4.12642e+07	8.60865e+07	1.60846e+07	1.4406e+07
KAK5575778.1	DDB_G0274375	hypothetical protein RB653_006912 [Dictyostelium firmibasis]	Fructose-bisphosphate aldolase (EC 4.1.2.13)	fba DDB_G0274375	4.35657e+08	1.99087e+08	145056364	1.71359e+08	2.38937e+08	1.74844e+08	1.61004e+08	124024402	1097368588	1115702013
KAK5575786.1	DDB_G0269156	hypothetical protein RB653_006920 [Dictyostelium firmibasis]	Major vault protein	mvpA DDB_G0269156	2119873951	2932203928	1917715625	2018431386	1535836772	1623858797	1558794647	1313217144	3.76306e+08	6.46302e+08
KAK5575798.1	DDB_G0269770	hypothetical protein RB653_006932 [Dictyostelium firmibasis]	MINDY deubiquitinase domain-containing protein	fam63A DDB_G0269770	2.08202e+07	1.71864e+07	2.02555e+07	2.64769e+07	3.99425e+06	4.56182e+06	7.70944e+06	5.69745e+06	5.30273e+06	2.66675e+06
KAK5575806.1	DDB_G0270934	hypothetical protein RB653_006940 [Dictyostelium firmibasis]	Fungal lipase-type domain-containing protein	NA	6.03217e+06	3.21895e+06	4.30493e+06	2895636	3.01203e+06	3.81819e+06	6.41876e+06	8.62893e+06	6.44355e+06	6.44355e+06
KAK5575823.1	DDB_G0270634	hypothetical protein RB653_006957 [Dictyostelium firmibasis]	RRM domain-containing protein	NA	1.08579e+08	1.33045e+08	3.72701e+06	2.02176e+07	5.18058e+07	4.9087e+07	1.61287e+07	9.13373e+06	8.06041e+07	8.92748e+07
KAK5575825.1	DDB_G0269772	hypothetical protein RB653_006959 [Dictyostelium firmibasis]	Proteasome subunit beta	psmB3 DDB_G0269772	1.45096e+07	2.30591e+06	7.20493e+06	28638460	2.41905e+07	2.33517e+07	2.68292e+06	2.68292e+06	3.96753e+06	4.48214e+06
KAK5575866.1	DDB_G0271094	hypothetical protein RB653_007000 [Dictyostelium firmibasis]	fumarylacetoacetase (EC 3.7.1.2)	fah DDB_G0271094	1.68144e+08	7.91957e+07	2.68456e+07	5.69008e+07	9.85131e+07	8.08198e+07	2.31178e+08	2.25473e+08	2.46059e+08	2.21278e+08
KAK5575996.1	DDB_G0269104	hypothetical protein RB653_007132 [Dictyostelium firmibasis]	EF-hand domain-containing protein	calB DDB_G0269104	1.08285e+08	1.38165e+08	180643980	2.21515e+08	1.44532e+08	1.34958e+08	1.09327e+08	101801828	1.82822e+06	312213
KAK5576025.1	DDB_G0269474	hypothetical protein RB653_007163 [Dictyostelium firmibasis]	Long-chain-fatty-acid--CoA ligase (EC 6.2.1.3)	fcsB DDB_G0269474	3.12559e+07	4.99285e+07	1.51694e+07	1.02494e+07	3.21295e+07	3.51558e+07	3.66566e+07	4.6949e+07	3.1667e+07	3.36163e+07
KAK5576031.1	DDB_G0269454	hypothetical protein RB653_007169 [Dictyostelium firmibasis]	tryptophan--tRNA ligase (EC 6.1.1.2) (Tryptophanyl-tRNA synthetase)	trpS DDB_G0269454	2.85804e+07	1.28585e+07	3.88332e+06	622921	1.13847e+07	5.49241e+06	9.22787e+06	1.05747e+07	1.03074e+07	7.58185e+06
KAK5576073.1	DDB_G0269382	hypothetical protein RB653_007211 [Dictyostelium firmibasis]	Xaa-Pro dipeptidase (EC 3.4.13.9) (Imidodipeptidase) (Peptidase D) (Proline dipeptidase)	pepd prd DDB_G0269382	1556208843	2250608789	6.84031e+08	6.18498e+08	7.04853e+08	6.3533e+08	6.32808e+08	7.29871e+08	4.4306e+08	4.98353e+08
KAK5576089.1	DDB_G0269370	hypothetical protein RB653_007227 [Dictyostelium firmibasis]	Cleavage and polyadenylation specificity factor subunit 5	nudt21 cpsf5 DDB_G0269370	2.46362e+06	2.46362e+06	2.23512e+06	2.05336e+06	6.2452e+06	5.81778e+06	4.62523e+06	5.15237e+06	694239	694239
KAK5576144.1	DDB_G0269282	hypothetical protein RB653_007285 [Dictyostelium firmibasis]	ATP-dependent protease subunit HslV	NA	8.8934e+06	8.8934e+06	3.32912e+07	20331381	999970	982256	1.78681e+07	2.06709e+07	1.26813e+07	1.26813e+07
KAK5576181.1	DDB_G0269334	hypothetical protein RB653_007322 [Dictyostelium firmibasis]	C2 domain-containing protein	NA	8.70139e+07	8.02441e+07	1.13472e+08	122490097	7.19237e+07	6.62725e+07	1.53326e+06	2.62391e+06	5.92038e+07	7.92098e+07
KAK5576234.1	DDB_G0268758	hypothetical protein RB653_007375 [Dictyostelium firmibasis]	Obg-like ATPase 1	NA	9.34871e+07	73926700	3.77606e+08	3.76029e+08	6.54031e+07	4.91383e+07	2.95908e+07	2.07677e+07	1.07469e+08	1.9023e+08
KAK5576274.1	DDB_G0269046	hypothetical protein RB653_007415 [Dictyostelium firmibasis]	proton-translocating NAD(P)(+) transhydrogenase (EC 7.1.1.1)	NA	6.2718e+07	6.23071e+07	1.63158e+07	1.61653e+07	9.65556e+06	1.24316e+07	3.24095e+07	4.62907e+07	3.05576e+06	2.09148e+07
KAK5576300.1	DDB_G0268252	hypothetical protein RB653_007441 [Dictyostelium firmibasis]	SET domain-containing protein	NA	6.69811e+06	1.42552e+07	4.40326e+06	4.45912e+06	9.374e+06	10049994	2.34323e+06	1.96811e+06	1.19559e+06	1.19559e+06
KAK5576449.1	DDB_G0285053	hypothetical protein RB653_007593 [Dictyostelium firmibasis]	NADP-dependent oxidoreductase domain-containing protein	alrB	1.52502e+08	1.59937e+08	1.24285e+08	1.04473e+08	7.68352e+07	6.73623e+07	5.40796e+07	5.58667e+07	8.7537e+07	1.2565e+08
KAK5576454.1	DDB_G0268034	hypothetical protein RB653_007598 [Dictyostelium firmibasis]	Rab GDP dissociation inhibitor	NA	1013905051	1309217886	1191100143	622154122	4.17172e+08	4.23972e+08	433882518	3.6265e+08	1.61645e+08	1.99959e+08
KAK5576652.1	DDB_G0267734	hypothetical protein RB653_007796 [Dictyostelium firmibasis]	Methyltransferase type 11 domain-containing protein	NA	3.92289e+08	2.30987e+08	7.87458e+07	6.84284e+07	1.66216e+08	1.47441e+08	1.81733e+07	24348649	5.3128e+06	3.37933e+06
KAK5576678.1	DDB_G0267704	hypothetical protein RB653_007822 [Dictyostelium firmibasis]	Mitochondrial 2-oxodicarboxylate carrier	mcfT slc25a21 DDB_G0267704	3.60924e+06	1.25921e+06	8.2991e+07	8.48791e+07	4.97027e+06	2.48797e+06	7.70698e+07	7.41705e+07	1.11472e+08	9.10646e+07
KAK5576696.1	DDB_G0267390	hypothetical protein RB653_007840 [Dictyostelium firmibasis]	Proteasome subunit beta	psmB6 dapA DDB_G0267390	2.17759e+06	1.78508e+06	8.37912e+06	8.21242e+06	3.55105e+07	2.17729e+07	7.89588e+06	7.6403e+06	29040.6	1.64737e+06
KAK5576770.1	DDB_G0267408	hypothetical protein RB653_007914 [Dictyostelium firmibasis]	Proteasome subunit alpha type	psmA3 prtD DDB_G0267408	1.4627e+08	1.62356e+08	8.86298e+07	8.94316e+07	1.82153e+08	1.45011e+08	1.84538e+08	1.51245e+08	277843437	2.42853e+08
KAK5576787.1	DDB_G0267486	hypothetical protein RB653_007931 [Dictyostelium firmibasis]	2Fe-2S ferredoxin-type domain-containing protein	NA	1.50901e+07	4.09602e+06	8014878	7.95248e+06	6.68172e+06	5.37849e+06	11737876	1.11744e+07	1.2346e+07	1.02996e+07
KAK5576967.1	DDB_G0274105	hypothetical protein RB653_001904 [Dictyostelium firmibasis]	1,4-alpha-glucan branching enzyme (EC 2.4.1.18)	glgB	7.53983e+08	651808718	1.64619e+08	1.55402e+08	1.65302e+08	1.73573e+08	1.78286e+08	1.81829e+08	5.0543e+07	4.79966e+07
KAK5576987.1	DDB_G0274723	hypothetical protein RB653_001924 [Dictyostelium firmibasis]	Uncharacterized protein	NA	3.11729e+06	2.32056e+06	4.35203e+06	4.99697e+06	2.43317e+06	2.80107e+06	3.54588e+06	3.0796e+06	1.53332e+06	1.11731e+06
KAK5576999.1	DDB_G0274553	hypothetical protein RB653_001936 [Dictyostelium firmibasis]	V-type proton ATPase subunit H	vatH DDB_G0274553	1.32511e+08	6.55985e+07	4.08483e+07	6.66926e+07	4.19816e+07	3.40204e+07	2.69991e+07	3.34025e+07	6.56291e+07	1.12563e+07
KAK5577024.1	DDB_G0274395	hypothetical protein RB653_001961 [Dictyostelium firmibasis]	C2 domain-containing protein	adcB	5.68025e+06	9.7548e+06	4.76486e+06	1.51023e+06	6.79578e+06	1.08435e+07	7.30978e+06	3.42816e+06	2.36599e+06	2.36599e+06
KAK5577029.1	DDB_G0274113	hypothetical protein RB653_001966 [Dictyostelium firmibasis]	Large ribosomal subunit protein uL2 C-terminal domain-containing protein	rpl8	1355850577	1570574877	1.02953e+07	6.68351e+06	7.62498e+08	4.96606e+08	9.7094e+08	6.93228e+08	2.1988e+08	2.64579e+08
KAK5577047.1	DDB_G0274627	hypothetical protein RB653_001984 [Dictyostelium firmibasis]	Eukaryotic translation initiation factor 3 subunit D (eIF3d) (Eukaryotic translation initiation factor 3 subunit 7)	eif3d moe1 DDB_G0274627	1.87616e+08	1.68029e+08	9.60819e+07	1.40445e+08	5.57718e+07	5.19277e+07	1.04158e+08	89232873	4.50667e+07	5.24447e+07
KAK5577165.1	DDB_G0274519	hypothetical protein RB653_002103 [Dictyostelium firmibasis]	Uncharacterized protein	napA	4.95074e+07	5.30657e+07	2.27522e+07	1.47839e+07	2.99687e+07	3.86952e+07	1.606e+07	2.21344e+07	4.1741e+06	4.1741e+06
KAK5577175.1	DDB_G0274859	hypothetical protein RB653_002113 [Dictyostelium firmibasis]	Thioredoxin domain-containing protein	prdx4 DDB_G0274859	3.10251e+08	1.20206e+08	1.5175e+08	1.26469e+08	1.33098e+08	9.40923e+07	1.05678e+08	8.86839e+07	9.90615e+07	1.25064e+08
KAK5577196.1	DDB_G0274109	hypothetical protein RB653_002136 [Dictyostelium firmibasis]	LIM zinc-binding domain-containing protein	paxB DDB_G0274109	1.41831e+08	2.09927e+08	9.93775e+07	5.34099e+07	1.68712e+08	1.67733e+08	1.46571e+08	1.09788e+08	2.59612e+07	3.10868e+07
KAK5577251.1	DDB_G0275249	hypothetical protein RB653_002191 [Dictyostelium firmibasis]	COMM domain-containing protein	commd10 DDB_G0275249	1.75269e+06	3.29312e+06	310917	402502	4.1703e+06	5277338	1.21303e+06	1.48233e+06	5.04489e+06	3.42794e+06
KAK5577315.1	DDB_G0275001	hypothetical protein RB653_002256 [Dictyostelium firmibasis]	inosine/xanthosine triphosphatase (EC 3.6.1.73)	NA	1.04029e+07	8.94487e+06	20622230	2.07027e+07	4.94282e+06	5.72099e+06	8.99484e+06	6.31953e+06	2764812	2.76336e+06
KAK5577387.1	DDB_G0275355	hypothetical protein RB653_002328 [Dictyostelium firmibasis]	propionyl-CoA carboxylase (EC 6.4.1.3)	pccA DDB_G0275355	6.46249e+08	7.41893e+08	3.8264e+08	4.34199e+08	6.52945e+07	5.48259e+07	3.91014e+08	459133537	9.41418e+07	1.28026e+08
KAK5577398.1	DDB_G0275389	hypothetical protein RB653_002339 [Dictyostelium firmibasis]	Uncharacterized protein	NA	2.19695e+08	2.73414e+08	4.96098e+07	9.55031e+07	1.54451e+07	1.60079e+07	5.20483e+07	5.86876e+07	8.26505e+07	7.75027e+06
KAK5577405.1	DDB_G0275359	hypothetical protein RB653_002346 [Dictyostelium firmibasis]	SAM-dependent methyltransferase Erg6/SMT-type domain-containing protein	NA	7.25713e+08	8.56489e+08	2.52484e+08	2.42769e+08	7.12621e+07	5.88355e+07	6.35912e+07	7.26459e+07	2.58933e+07	4.70781e+07
KAK5577412.1	DDB_G0275383	hypothetical protein RB653_002353 [Dictyostelium firmibasis]	Transmembrane protein	NA	3.88309e+07	2.2011e+06	22617436	3.26691e+07	2.62404e+07	2.82353e+07	32740504	3.07675e+07	2.35906e+07	2.41362e+07
KAK5577472.1	DDB_G0275537	hypothetical protein RB653_002413 [Dictyostelium firmibasis]	Cytochrome c domain-containing protein	cytC	1.22921e+08	1.24634e+08	1.26244e+08	1.14518e+08	5.25038e+07	5.36896e+07	1.12536e+08	8.36378e+07	2.53021e+06	537593
KAK5577495.1	DDB_G0275863	hypothetical protein RB653_002436 [Dictyostelium firmibasis]	Glycylpeptide N-tetradecanoyltransferase (EC 2.3.1.97)	nmt DDB_G0275863	1.14578e+08	1.00682e+08	5.99782e+07	7.54498e+07	5.9132e+07	5.57469e+07	4.32107e+07	3.39081e+07	1.73352e+07	1.2862e+07
KAK5577525.1	DDB_G0275739	hypothetical protein RB653_002468 [Dictyostelium firmibasis]	Armadillo repeat-containing domain-containing protein	NA	6.36564e+06	1.28479e+07	1.57949e+06	2.83735e+06	2.15321e+06	3.26248e+06	4.36039e+06	5614301	4.61438e+06	3.99058e+06
KAK5577567.1	DDB_G0275451	hypothetical protein RB653_002510 [Dictyostelium firmibasis]	BRO1 domain-containing protein	alxA	6.18213e+07	5.6519e+07	2.2475e+07	2.06848e+07	1.23976e+07	1.41694e+07	2.04094e+07	1.77755e+07	4.66276e+06	1.67131e+07
KAK5577613.1	DDB_G0275455	hypothetical protein RB653_002556 [Dictyostelium firmibasis]	Signal recognition particle 54 kDa protein	srp54 DDB_G0275455	5.34888e+07	7.52308e+07	2.0726e+07	2.34319e+07	1.77822e+07	1.43057e+07	4.84929e+07	4.28311e+07	3.9607e+06	4.73718e+06
KAK5577652.1	DDB_G0276233	hypothetical protein RB653_002595 [Dictyostelium firmibasis]	CCT-theta	cct8 DDB_G0276233	3.66811e+08	4.71946e+08	1.72046e+08	192289595	1.21564e+08	1.23035e+08	2.53675e+08	1.90559e+08	1.22077e+08	1.13488e+08
KAK5577710.1	DDB_G0276067	hypothetical protein RB653_002655 [Dictyostelium firmibasis]	Diaminopimelate decarboxylase	NA	1.28668e+08	5.12705e+07	5.43488e+07	3.98503e+07	3.80723e+07	3.71511e+07	4.18921e+07	4.54283e+07	5.17944e+07	5.13662e+07
KAK5577766.1	DDB_G0276331	hypothetical protein RB653_002714 [Dictyostelium firmibasis]	Dihydroorotate dehydrogenase catalytic domain-containing protein	pyr4 DDB_G0276331	3.0756e+08	3.0564e+08	5.94259e+06	6.96225e+06	1.32866e+08	1.50502e+08	1.29484e+08	1.09634e+08	1.37938e+08	6.21021e+07
KAK5577792.1	DDB_G0276455	hypothetical protein RB653_002740 [Dictyostelium firmibasis]	Uncharacterized protein	gpaG DDB_G0276455	1.80435e+07	1.89042e+07	1.60129e+07	2.0717e+07	1.3412e+07	1.39937e+07	8.75404e+06	1.26863e+07	892788	892788
KAK5577816.1	DDB_G0276933	hypothetical protein RB653_002764 [Dictyostelium firmibasis]	Uncharacterized protein	mcfX DDB_G0276933	4.20079e+06	4.47156e+06	2.28114e+07	2.04085e+07	8.5774e+06	7.63436e+06	1.88269e+06	2.67708e+06	505880	1.16398e+06
KAK5577823.1	DDB_G0276563	hypothetical protein RB653_002771 [Dictyostelium firmibasis]	LIM zinc-binding domain-containing protein	NA	6.04888e+06	3.86202e+06	1.18398e+07	1.34634e+07	9.37552e+06	8148073	1.02438e+07	6.90737e+06	1.5829e+07	1.65531e+07
KAK5577829.1	DDB_G0276765	hypothetical protein RB653_002777 [Dictyostelium firmibasis]	Ubiquitin-like domain-containing protein	ubqC	314657748	3.62165e+08	2.28363e+08	1.57138e+08	2.32242e+08	2.61271e+08	2.28551e+08	2.16634e+08	5.68561e+07	2.96115e+08
KAK5577912.1	DDB_G0276471	hypothetical protein RB653_002860 [Dictyostelium firmibasis]	PX domain-containing protein	NA	2.86134e+07	2.84172e+07	1.09777e+08	9.23336e+07	3.42653e+07	2.96834e+07	3.58475e+07	2.81054e+07	17850235	2.11326e+07
KAK5577919.1	DDB_G0276445	hypothetical protein RB653_002867 [Dictyostelium firmibasis]	Uncharacterized protein	bip2 DDB_G0276445	492591228	5.18194e+08	2.09781e+08	2.98168e+08	1.68362e+08	1.69981e+08	6.60982e+08	659031258	1100525391	894765656
KAK5577927.1	DDB_G0276567	hypothetical protein RB653_002875 [Dictyostelium firmibasis]	ALA-interacting subunit	NA	3.95445e+06	7.21221e+06	1.89251e+06	3.20982e+06	4.33452e+06	6.30367e+06	2.0457e+07	2.07902e+07	2.08524e+07	3.74681e+07
KAK5577941.1	DDB_G0276767	hypothetical protein RB653_002889 [Dictyostelium firmibasis]	Phospholipase B-like (EC 3.1.1.-)	plbA	6.67992e+07	4.10496e+07	9.43711e+07	7.09038e+07	7.85371e+06	1.73446e+07	4.45077e+06	1.66339e+07	21897317	4.1334e+07
KAK5577995.1	DDB_G0276821	hypothetical protein RB653_002943 [Dictyostelium firmibasis]	aldehyde dehydrogenase (NAD(+)) (EC 1.2.1.3)	NA	6018058861	5655189873	2683455253	3109710102	1421481844	1715302989	1850461169	1920695081	1160153239	1354066221
KAK5578038.1	DDB_G0277371	hypothetical protein RB653_002989 [Dictyostelium firmibasis]	RRM domain-containing protein	pabpn1 pab2 DDB_G0277371	1.60775e+06	3.82697e+06	3.31053e+06	3.88799e+06	1.291e+07	8932516	3.22748e+07	2.34252e+07	3.32946e+07	1.82833e+07
KAK5578107.1	DDB_G0277189	hypothetical protein RB653_003060 [Dictyostelium firmibasis]	Ubiquitin-like domain-containing protein	NA	6.12264e+07	6.12264e+07	90344612	8.84416e+07	4.59381e+07	59497763	8.59481e+07	7.64489e+07	4.82049e+07	3.91243e+07
KAK5578121.1	DDB_G0277307	hypothetical protein RB653_003074 [Dictyostelium firmibasis]	Endopeptidase La	NA	2.78859e+06	6.5461e+06	4.24074e+06	3.76495e+06	1.69095e+07	1.64798e+07	9.67402e+06	1.1409e+07	2.42191e+06	2.35617e+06
KAK5578158.1	DDB_G0277493	hypothetical protein RB653_003111 [Dictyostelium firmibasis]	T-complex protein 1 subunit zeta	cct6 DDB_G0277493	2.00043e+08	453710127	153272773	8.7748e+07	8.25195e+07	7.79062e+07	5.86327e+07	4.90268e+07	5.70789e+07	3.78424e+07
KAK5578175.1	DDB_G0277401	hypothetical protein RB653_003128 [Dictyostelium firmibasis]	Vacuolar proton pump subunit B (V-ATPase subunit B) (Vacuolar proton pump subunit B)	vatB dvacB DDB_G0277401	3240258444	3439486502	1154339327	1230200637	1194143626	1427129243	1488613854	1837448546	1012116113	1265038535
KAK5578193.1	DDB_G0277087	hypothetical protein RB653_003146 [Dictyostelium firmibasis]	MGS-like domain-containing protein	purH DDB_G0277087	2300831409	2670554699	1430903189	1512296331	4.90942e+08	5.39358e+08	7.19738e+08	6.58685e+08	7.43459e+08	7.42345e+08
KAK5578240.1	DDB_G0277477	hypothetical protein RB653_003193 [Dictyostelium firmibasis]	Acyl-coenzyme A oxidase	NA	6.75715e+07	9.13645e+07	6.11817e+07	5.30899e+07	3.97036e+07	3.26966e+07	4.9291e+07	7.42665e+07	4.1264e+07	4.42587e+07
KAK5578370.1	DDB_G0287221	hypothetical protein RB653_008040 [Dictyostelium firmibasis]	HECT-type E3 ubiquitin transferase (EC 2.3.2.26)	NA	4.18244e+06	7.90147e+06	7.47887e+06	1.32528e+07	2.90153e+07	2.99619e+07	2.19396e+07	22974283	5.56326e+06	4.41794e+06
KAK5578378.1	DDB_G0287269	hypothetical protein RB653_008048 [Dictyostelium firmibasis]	Aminotransferase class I/classII large domain-containing protein	ccbl kat DDB_G0287269	2.3213e+07	1.25947e+07	7.99733e+06	7.45476e+06	1.83662e+07	9.74635e+06	9.8396e+06	6.64355e+06	5.6202e+06	7.01665e+06
KAK5578423.1	DDB_G0287469	hypothetical protein RB653_008094 [Dictyostelium firmibasis]	Glutamate dehydrogenase	glud1	1784861272	2144999352	8.27997e+08	9.50313e+08	195386365	1.93228e+08	6.20216e+08	6.20919e+08	8.59798e+08	8.3681e+08
KAK5578432.1	DDB_G0287467	hypothetical protein RB653_008103 [Dictyostelium firmibasis]	glutamate--tRNA ligase (EC 6.1.1.17) (Glutamyl-tRNA synthetase)	gluS gluRS DDB_G0287467	4.48477e+08	3.37514e+08	2.08732e+08	1.43865e+08	1.58881e+08	1.61906e+08	1.37721e+08	1.29498e+08	5.70018e+07	8.02342e+07
KAK5578463.1	DDB_G0287519	hypothetical protein RB653_008134 [Dictyostelium firmibasis]	Acetyl-CoA hydrolase (EC 3.1.2.1) (Acetyl-CoA deacylase)	ach1 DDB_G0287519	8.92625e+07	7.57513e+07	4.30028e+07	3.38155e+07	5.36251e+07	2.45463e+07	1.00417e+08	1.06402e+08	9.54136e+07	9.84462e+07
KAK5578467.1	DDB_G0287107	hypothetical protein RB653_008138 [Dictyostelium firmibasis]	lipoate--protein ligase (EC 6.3.1.20)	NA	3.97202e+07	1.1776e+07	4.72042e+06	5.49448e+06	7.79068e+06	5.69382e+06	8.49558e+06	7.05375e+06	1.38764e+06	6.93872e+06
KAK5578541.1	DDB_G0287621	hypothetical protein RB653_008213 [Dictyostelium firmibasis]	mannose-1-phosphate guanylyltransferase (EC 2.7.7.13)	yme2 DDB_G0287621	1.43769e+07	7.36129e+06	3.98981e+06	7.44353e+06	1.35148e+06	1.26201e+06	9.98195e+07	7.60848e+07	503784	848887
KAK5578551.1	DDB_G0287753	hypothetical protein RB653_008223 [Dictyostelium firmibasis]	(d)CMP kinase	NA	1.52756e+06	2.31478e+06	4.64078e+07	5.92333e+07	4.78205e+07	5.74234e+07	2.35728e+07	2.85625e+07	1.19276e+07	4.24391e+06
KAK5578612.1	DDB_G0287827	hypothetical protein RB653_008284 [Dictyostelium firmibasis]	Prefoldin subunit 1	pfdn1	3.47902e+07	1.77787e+07	22344918	2.95543e+07	1.84983e+07	17952113	17920057	1.94847e+07	3.72393e+06	1.84401e+07
KAK5578698.1	DDB_G0288127	hypothetical protein RB653_008371 [Dictyostelium firmibasis]	2-oxoglutarate dehydrogenase, mitochondrial (EC 1.2.4.2) (2-oxoglutarate dehydrogenase complex component E1)	ogdh DDB_G0288127	7.64956e+08	7.6903e+08	3.02831e+08	2.22431e+08	1.55629e+08	1.4545e+08	3.75062e+08	4.56071e+08	2.07422e+08	225548602
KAK5578704.1	DDB_G0288053	hypothetical protein RB653_008377 [Dictyostelium firmibasis]	GOLD domain-containing protein	empA DDB_G0288053	5.48806e+07	4.70208e+07	5.70175e+06	1.50914e+07	1.23155e+06	2.126e+06	1.15477e+07	2.13669e+07	5.00415e+06	5.00415e+06
KAK5578706.1	DDB_G0288073	hypothetical protein RB653_008379 [Dictyostelium firmibasis]	Nucleoprotein TPR/MLP1 domain-containing protein	TPR	5.75956e+07	4.73925e+07	7.17361e+06	1.62544e+07	7.61789e+06	9.48415e+06	6.53481e+07	8.28921e+07	3.41429e+07	2.28678e+07
KAK5578715.1	DDB_G0288137	hypothetical protein RB653_008388 [Dictyostelium firmibasis]	Uncharacterized protein	NA	3.87342e+08	2.82654e+08	2.74156e+08	3.029e+08	1.86842e+08	1.59714e+08	2.15207e+08	3.09042e+08	2.17889e+08	2.21995e+08
KAK5578852.1	DDB_G0288621	hypothetical protein RB653_008527 [Dictyostelium firmibasis]	PCI domain-containing protein	psmD3 DDB_G0288621	4.09886e+08	374093025	9.91301e+07	1.04686e+08	1.74211e+08	1.8469e+08	1.36864e+08	137293028	1.16225e+08	1.63693e+08
KAK5578866.1	DDB_G0288541	hypothetical protein RB653_008541 [Dictyostelium firmibasis]	Amine oxidase (EC 1.4.3.-)	maoA DDB_G0288541	1.26167e+08	9.13891e+07	3.78542e+07	5.31645e+07	4.14095e+07	3.32449e+07	5.31735e+07	5.26582e+07	3.67607e+07	2.3688e+07
KAK5578872.1	DDB_G0288483	hypothetical protein RB653_008547 [Dictyostelium firmibasis]	phosphoglucomutase (alpha-D-glucose-1,6-bisphosphate-dependent) (EC 5.4.2.2)	pgmA DDB_G0288483	5.72715e+07	8.46211e+07	1.32798e+08	8.83019e+07	5.61316e+07	7.51561e+07	118505705	7.23062e+07	3.45521e+07	5.96663e+07
KAK5578884.1	DDB_G0288521	hypothetical protein RB653_008559 [Dictyostelium firmibasis]	Aldehyde dehydrogenase domain-containing protein	NA	4.3144e+07	7.58578e+07	2.7248e+07	3.8513e+07	1.1114e+07	1.30033e+07	1.66306e+07	17761218	1.21337e+07	6.21767e+06
KAK5578946.1	DDB_G0288701	hypothetical protein RB653_008621 [Dictyostelium firmibasis]	Ras-related GTP-binding protein A	ragA DDB_G0288701	3.0538e+06	3.9709e+06	8.95721e+06	1.00629e+07	9.90393e+06	9.04849e+06	1.45651e+06	1.69881e+06	2.18877e+06	7.05852e+06
KAK5578965.1	DDB_G0288697	hypothetical protein RB653_008640 [Dictyostelium firmibasis]	UBC core domain-containing protein	NA	1.96899e+07	4.48456e+07	3.42021e+07	3.40995e+07	8.58195e+06	1.25266e+07	4.8712e+06	4.8712e+06	984995	984995
KAK5579001.1	DDB_G0289157	hypothetical protein RB653_008677 [Dictyostelium firmibasis]	FAD-binding domain-containing protein	cmfB cmfr1 DDB_G0289157	1805526098	2264890944	6.33087e+08	5.95131e+08	4.82678e+08	4.05729e+08	6.01924e+08	7.41516e+08	3.8424e+08	396478689
KAK5579059.1	DDB_G0289027	hypothetical protein RB653_008738 [Dictyostelium firmibasis]	Uncharacterized protein	NA	6.94392e+06	1.83339e+06	38550174	5.60269e+07	2.54029e+07	25743210	28730626	2.83894e+07	702815	702815
KAK5579070.1	DDB_G0288985	hypothetical protein RB653_008749 [Dictyostelium firmibasis]	phosphoribosylglycinamide formyltransferase 1 (EC 2.1.2.2) (5'-phosphoribosylglycinamide transformylase) (GAR transformylase)	purN DDB_G0288985	3.00816e+07	1.8055e+07	6.83569e+06	8481220	1.13636e+07	1.34234e+07	4.85781e+06	4483113	2.61515e+06	2.61515e+06
KAK5579074.1	DDB_G0289003	hypothetical protein RB653_008753 [Dictyostelium firmibasis]	AAA+ ATPase domain-containing protein	psmC4 tbp2 tbpB DDB_G0289003	1.51121e+08	8.22797e+07	100050621	6.86838e+07	1.02859e+08	1.24655e+08	4.79475e+07	34502391	2.96326e+07	1.22741e+07
KAK5579092.1	DDB_G0288937	hypothetical protein RB653_008771 [Dictyostelium firmibasis]	Uncharacterized protein	arpA Arp1 DDB_G0288937	3.63043e+06	1.97488e+07	8.95471e+06	1.6566e+07	1.43147e+07	8.44702e+06	2.28792e+06	3.32375e+06	6.30561e+07	7.14442e+07
KAK5579093.1	DDB_G0288933	hypothetical protein RB653_008772 [Dictyostelium firmibasis]	Cytidine deaminase (EC 3.5.4.5) (Cytidine aminohydrolase)	cda DDB_G0288933	8.32396e+06	9.69057e+06	2.13803e+06	415079	2.35773e+07	1.62962e+07	7.88552e+07	5.36473e+07	23147260	23147260
KAK5579105.1	DDB_G0288891	hypothetical protein RB653_008784 [Dictyostelium firmibasis]	protoporphyrin ferrochelatase (EC 4.98.1.1)	hemH DDB_G0288891	1.0892e+07	1.32027e+07	7.46435e+06	7.23808e+06	575345	2268405	4.97248e+06	7.95048e+06	3.74179e+06	2.6899e+06
KAK5579124.1	DDB_G0288907	hypothetical protein RB653_008803 [Dictyostelium firmibasis]	Methyltransferase (EC 2.1.1.-)	smt1	6.43418e+08	2.84829e+08	1266033400	1875507783	1.04786e+08	7.73555e+07	1.76032e+08	1.94738e+08	1.96148e+06	1.77027e+06
KAK5579158.1	DDB_G0288823	hypothetical protein RB653_008837 [Dictyostelium firmibasis]	Beta-catenin-interacting ICAT domain-containing protein	lzic	2.02018e+07	9.73636e+06	7.00053e+07	7.56252e+07	6.03415e+07	5.1047e+07	41950186	3.23329e+07	2.98727e+07	2.30682e+07
KAK5579205.1	DDB_G0295755	hypothetical protein RB653_008884 [Dictyostelium firmibasis]	Glutamine synthetase	glnA2 DDB_G0295755	7.86027e+07	1.04232e+08	1.11413e+07	1.53506e+07	2.24889e+07	1.47138e+07	1.60158e+08	1.78733e+08	2.5022e+07	1.20181e+08
KAK5579243.1	DDB_G0289429	hypothetical protein RB653_008923 [Dictyostelium firmibasis]	LTD domain-containing protein	lmnB DDB_G0289429	1.93108e+08	1.81564e+08	1.164e+08	1.46873e+08	1.65539e+08	1.58448e+08	231028620	246763749	3.51987e+08	2.9665e+08
KAK5579255.1	DDB_G0289361	hypothetical protein RB653_008936 [Dictyostelium firmibasis]	PCI domain-containing protein	csn2 DDB_G0289361	9.00471e+07	1.30128e+08	6.1307e+07	8.68268e+07	2.21928e+07	2.61892e+07	2.19303e+07	2.39666e+07	9.61805e+06	1.45543e+07
KAK5579259.1	DDB_G0289415	hypothetical protein RB653_008940 [Dictyostelium firmibasis]	Pescadillo homolog	NA	5.65115e+06	5.65115e+06	2.96641e+06	4.52339e+06	7.57675e+06	5.8327e+06	2.41126e+06	2640916	1.3558e+06	1.3558e+06
KAK5579275.1	DDB_G0289469	hypothetical protein RB653_008956 [Dictyostelium firmibasis]	Ribosomal protein S15	NA	1.82163e+08	1.97813e+08	2.75061e+07	3.83368e+07	3.17839e+07	2.82659e+07	7.07527e+07	7.86839e+07	5.67103e+07	5.26324e+07
KAK5579280.1	DDB_G0289811	hypothetical protein RB653_008961 [Dictyostelium firmibasis]	Actin 10	act10	1.42744e+07	6.90403e+06	4.60785e+07	16744005	1.80633e+07	1.12623e+07	5.76046e+06	5.19202e+06	31660476	1.26277e+06
KAK5579296.1	DDB_G0289471	hypothetical protein RB653_008977 [Dictyostelium firmibasis]	Uncharacterized protein	auh DDB_G0289471	1.83429e+07	1.39837e+07	4.12334e+06	10203067	2.40812e+06	1.95034e+06	1.0065e+07	5.4403e+06	4869836	1.30445e+07
KAK5579492.1	DDB_G0290015	hypothetical protein RB653_009175 [Dictyostelium firmibasis]	Glutaredoxin domain-containing protein	grxA	1.64191e+07	1.26107e+07	12300469	1.39729e+07	1.14844e+07	1.2598e+07	12812950	1.31886e+07	20112080	2.12346e+07
KAK5579531.1	DDB_G0290103	hypothetical protein RB653_009215 [Dictyostelium firmibasis]	Elongator complex protein 3 (EC 2.3.1.-)	elp3 DDB_G0290103	1.34275e+07	1.80927e+07	6.15972e+06	4.16175e+06	5.85165e+06	5.63154e+06	3.19759e+06	3.09912e+06	2.0591e+06	2.0591e+06
KAK5579581.1	DDB_G0290223	hypothetical protein RB653_009265 [Dictyostelium firmibasis]	Uncharacterized protein	NA	2.52669e+07	8.12895e+07	4.65315e+07	4.13001e+07	7.27997e+06	1.09263e+07	3.62099e+07	3.87442e+07	3.77735e+07	2.01032e+07
KAK5579682.1	DDB_G0290433	hypothetical protein RB653_009367 [Dictyostelium firmibasis]	peptidylprolyl isomerase (EC 5.2.1.8)	fkbp5 DDB_G0290433	1.73516e+08	2.48714e+08	3.64622e+07	4.46102e+07	7.29473e+07	6.85032e+07	3.61925e+07	49973330	1.44549e+07	1.99847e+07
KAK5579847.1	DDB_G0290909	hypothetical protein RB653_009535 [Dictyostelium firmibasis]	Uncharacterized protein	polr1e rpa49 DDB_G0290909	8.17093e+06	1.65775e+07	9.44455e+06	1.09582e+07	5.04691e+06	4.84459e+06	6.42867e+06	6.94431e+06	2.46922e+06	5.79713e+06
KAK5579930.1	DDB_G0291145	hypothetical protein RB653_009619 [Dictyostelium firmibasis]	Peptide-methionine (R)-S-oxide reductase (EC 1.8.4.12)	msrB	6.4342e+06	6.4342e+06	4.62337e+06	4.62337e+06	188957	188957	6862410	5.78249e+06	1.60572e+07	1.51119e+07
KAK5579994.1	DDB_G0286985	hypothetical protein RB653_000006 [Dictyostelium firmibasis]	ZipA	zipA DDB_G0286985	4.41773e+08	4.54689e+08	9.11883e+07	1.87174e+08	154178960	1.69361e+08	2.48989e+08	2.62391e+08	6.60944e+07	4.95865e+07
KAK5580075.1	DDB_G0287127	hypothetical protein RB653_000088 [Dictyostelium firmibasis]	H(+)-transporting two-sector ATPase (EC 7.1.2.2)	vatA DDB_G0287127	7.04597e+08	1183689543	5.37451e+08	1.67923e+08	1481432849	1396742950	1781067766	2065002108	1349811499	1476956529
KAK5580077.1	DDB_G0286961	hypothetical protein RB653_000090 [Dictyostelium firmibasis]	RBR-type E3 ubiquitin transferase (EC 2.3.2.31)	rbrA DDB_G0286961	3.86017e+07	7.00823e+07	2.87188e+06	2.87188e+06	1.29047e+07	1.99832e+07	1.9433e+07	15891809	1.17544e+07	1.64274e+07
KAK5580122.1	DDB_G0286753	hypothetical protein RB653_000135 [Dictyostelium firmibasis]	W2 domain-containing protein	eif5 DDB_G0286753	6.28751e+07	3.83203e+07	3.62713e+07	5.38056e+07	1.55667e+07	1.45429e+07	1.16394e+07	6.54634e+06	1.98326e+07	8.67245e+06
KAK5580282.1	DDB_G0286359	hypothetical protein RB653_000298 [Dictyostelium firmibasis]	Protein kinase domain-containing protein	svkA DDB_G0286359	1.57096e+08	2.52052e+08	1.24797e+08	8.0759e+07	8.91625e+07	9.64513e+07	8.24696e+07	67255765	1.40553e+07	3.5666e+07
KAK5580293.1	DDB_G0286397	hypothetical protein RB653_000309 [Dictyostelium firmibasis]	Kinesin light chain	NA	5.18315e+06	6.4501e+06	6.35707e+06	3.00634e+06	6.40452e+06	6.59733e+06	8.09003e+06	7.40179e+06	55306.1	2.84928e+06
KAK5580295.1	DDB_G0286389	hypothetical protein RB653_000311 [Dictyostelium firmibasis]	60S ribosomal protein L34	rpl34 DDB_G0286389	4.54504e+07	3.22543e+07	1.1719e+07	1.84679e+07	6.25553e+07	31478852	1.17929e+07	1.93725e+07	20533040	3.11582e+07
KAK5580318.1	DDB_G0286353	hypothetical protein RB653_000334 [Dictyostelium firmibasis]	Mitogen-activated protein kinase (EC 2.7.11.24)	erkA erk1 DDB_G0286353	1.14e+07	1.09156e+07	9.04024e+06	1.15557e+07	6.60878e+06	5.83049e+06	6.2974e+06	3.69392e+06	4.84486e+06	2.05987e+06
KAK5580354.1	DDB_G0286251	hypothetical protein RB653_000370 [Dictyostelium firmibasis]	J domain-containing protein	dnajc3 DDB_G0286251	4.82226e+06	6.22774e+06	7.78542e+07	7.75777e+07	9.21097e+07	8.09806e+07	1.74549e+07	8.19997e+06	4.63409e+06	4.22034e+07
KAK5580373.1	DDB_G0286149	hypothetical protein RB653_000389 [Dictyostelium firmibasis]	aspartyl aminopeptidase (EC 3.4.11.21)	dnpep	272201123	2.82771e+08	150114662	1.00164e+08	5.06384e+07	5.69316e+07	9.59136e+07	9.12934e+07	1.08493e+08	1.30854e+08
KAK5580384.1	DDB_G0286189	hypothetical protein RB653_000400 [Dictyostelium firmibasis]	Ubiquitin-like domain-containing protein	SUMO sumo DDB_G0286189	2.82026e+07	2.82026e+07	21376326	2.5042e+07	3.08369e+07	24628292	6.23544e+07	6.05628e+07	2.33244e+06	2.38543e+06
KAK5580420.1	DDB_G0286171	hypothetical protein RB653_000437 [Dictyostelium firmibasis]	Cytochrome b-c1 complex subunit 7	uqcrb	3.16511e+07	1.20912e+07	459689	459689	1.87073e+08	1.82234e+08	2.93361e+08	2.68214e+08	956929	956929
KAK5580427.1	DDB_G0286075	hypothetical protein RB653_000444 [Dictyostelium firmibasis]	Small ribosomal subunit protein uS7 domain-containing protein	rps5 DDB_G0286075	1.05053e+08	2.43382e+07	2.0564e+07	1.10217e+07	5.49429e+07	3.44688e+07	3.27556e+06	1.17261e+07	4303491	2.70324e+06
KAK5580498.1	DDB_G0285901	hypothetical protein RB653_000517 [Dictyostelium firmibasis]	Vps53 N-terminal domain-containing protein	NA	5.00868e+06	4.494e+06	6.89582e+06	5.55551e+06	9.86343e+06	7.12012e+06	7.99944e+06	1.28508e+07	4.22379e+06	4.22379e+06
KAK5580522.1	DDB_G0285877	hypothetical protein RB653_000542 [Dictyostelium firmibasis]	Glutamine-dependent NAD(+) synthetase (EC 6.3.5.1) (NAD(+) synthase [glutamine-hydrolyzing])	nadsyn1 DDB_G0285877	2.59507e+07	2.48391e+07	2.9073e+07	3.15354e+07	2.02389e+07	2.02895e+07	9.19948e+06	1.21926e+07	1.6883e+07	7.20422e+07
KAK5580533.1	DDB_G0285827	hypothetical protein RB653_000553 [Dictyostelium firmibasis]	TPR repeat-containing protein	NA	2.32724e+07	2.10612e+07	4.7883e+06	3.39579e+06	1.00214e+07	9.76501e+06	7.13792e+06	7.32147e+06	2.57464e+06	2.57464e+06
KAK5580556.1	DDB_G0285725	hypothetical protein RB653_000576 [Dictyostelium firmibasis]	Deoxyhypusine synthase	dhps DDB_G0285725	8.24326e+07	8.35009e+07	7.43743e+07	6.92643e+07	1.30758e+07	1.19429e+07	4.38323e+07	4.20371e+07	2.3193e+07	3.327e+07
KAK5580585.1	DDB_G0285679	hypothetical protein RB653_000605 [Dictyostelium firmibasis]	Nucleolar protein 56	nop56 nol5a DDB_G0285679	2.14404e+08	1.9289e+08	1.43647e+08	2.66115e+08	3.34374e+07	6.25596e+07	1.72605e+08	1.32484e+08	7.43659e+07	121299491
KAK5580613.1	DDB_G0285597	hypothetical protein RB653_000635 [Dictyostelium firmibasis]	40S ribosomal protein S28	rps28 DDB_G0285597	2.62304e+08	1.73771e+08	2.88428e+06	2995958	9.12637e+06	3.28669e+06	218855264	1.78548e+08	5.60387e+06	1.23693e+06
KAK5580646.1	DDB_G0285429	hypothetical protein RB653_000668 [Dictyostelium firmibasis]	Adenylosuccinate synthetase (AMPSase) (AdSS) (EC 6.3.4.4) (IMP--aspartate ligase)	purA DDB_G0285429	2.09438e+08	1.1964e+08	4.57051e+07	6.79942e+07	6.91174e+07	5.65945e+07	2.3951e+07	18252876	1.17032e+06	1.17032e+06
KAK5580655.1	DDB_G0285507	hypothetical protein RB653_000678 [Dictyostelium firmibasis]	Protein CLP1 homolog	clp1 DDB_G0285507	1.24113e+07	1.70128e+07	8.45697e+06	7.79647e+06	7.86498e+06	7.955e+06	3.89405e+06	3491808	413688	2.02685e+06
KAK5580674.1	DDB_G0285509	hypothetical protein RB653_000697 [Dictyostelium firmibasis]	Branched-chain-amino-acid aminotransferase (EC 2.6.1.42)	bcaA DDB_G0285509	3.91127e+07	3.41503e+07	1.73075e+08	1.62722e+08	7.21088e+06	5.22745e+06	7.25836e+06	1.13729e+07	1.63035e+08	1.59304e+08
KAK5580686.1	DDB_G0285741	hypothetical protein RB653_000709 [Dictyostelium firmibasis]	Thioredoxin domain-containing protein	prdx5	8.76835e+07	1.56363e+07	1.73031e+07	17746399	3.50984e+07	1.43675e+07	1.14365e+06	3.20321e+06	5.00007e+06	1.52381e+06
KAK5580756.1	DDB_G0285277	hypothetical protein RB653_000780 [Dictyostelium firmibasis]	60S ribosomal protein L17	rpl17	4.43171e+07	2.86292e+07	3.36609e+07	2.02773e+07	1.791e+08	136687908	8.09574e+06	9.79991e+06	957211	957211
KAK5580782.1	DDB_G0285267	hypothetical protein RB653_000806 [Dictyostelium firmibasis]	Saccharopine dehydrogenase	sdh DDB_G0285267	633714430	6.46032e+08	1.91544e+08	2.22458e+08	2.0287e+08	1.74861e+08	2.28818e+08	2.49932e+08	6.78654e+07	1.37105e+08
KAK5580796.1	DDB_G0285193	hypothetical protein RB653_000820 [Dictyostelium firmibasis]	Hypoxanthine phosphoribosyltransferase (EC 2.4.2.8)	hprT DDB_G0285193	1.21989e+08	1.88955e+08	5.11212e+07	4.99999e+07	2.14002e+07	1.84809e+07	1.52075e+08	1.48246e+08	1.81829e+08	1.3799e+08
KAK5580827.1	DDB_G0285111	hypothetical protein RB653_000851 [Dictyostelium firmibasis]	Alpha-soluble NSF attachment protein	snpA DDB_G0285111	1.60912e+07	1.70872e+07	9.28668e+07	9.73778e+07	1.19135e+07	1.11593e+07	98049087	9.488e+07	1.36182e+07	2.25401e+06
KAK5580851.1	DDB_G0285033	hypothetical protein RB653_000875 [Dictyostelium firmibasis]	Rhamnolipids biosynthesis 3-oxoacyl-[acyl-carrier-protein] reductase	NA	3.48042e+07	25943991	7.09709e+06	6.44419e+06	1.71507e+07	1.39681e+07	1.97124e+07	2.31933e+07	116082	673371
KAK5580854.1	DDB_G0284985	hypothetical protein RB653_000878 [Dictyostelium firmibasis]	Rab GTPase	rab1D DDB_G0284985	3.3153e+06	2.4428e+06	7.0608e+07	9.72951e+07	4.27754e+07	4.63203e+07	4.11924e+07	4.23369e+07	1.37086e+07	1.62124e+07
KAK5580874.1	DDB_G0285071	hypothetical protein RB653_000898 [Dictyostelium firmibasis]	Enoyl-CoA hydratase	echs1 DDB_G0285071	340834750	2.31121e+08	3.94105e+07	3.15976e+07	7.48864e+07	6.09831e+07	2.1522e+08	9.96008e+07	2.64582e+08	5.40933e+07
KAK5580884.1	DDB_G0284953	hypothetical protein RB653_000908 [Dictyostelium firmibasis]	5-oxoprolinase	oplah DDB_G0284953	3.48625e+07	6.61029e+07	1.16839e+07	1.27925e+07	14676798	1.62973e+07	1.81275e+07	1.63928e+07	9.32342e+06	1.04075e+07
KAK5580897.1	DDB_G0284903	hypothetical protein RB653_000921 [Dictyostelium firmibasis]	Cullin family profile domain-containing protein	culC cul3 DDB_G0284903	3.02716e+07	4.26046e+07	8.7757e+06	1.09378e+07	2.27592e+06	3.33382e+06	1.90515e+07	1.32125e+07	4.72927e+06	8.52312e+06
KAK5580908.1	DDB_G0284951	hypothetical protein RB653_000932 [Dictyostelium firmibasis]	Vesicle-associated membrane protein 7	vamp7A vamp7 DDB_G0284951	4.42807e+06	7.60652e+06	8.91892e+06	1.07261e+07	1.0911e+07	9.52237e+06	3.97068e+06	3.03173e+06	5.89953e+06	248309
KAK5580909.1	DDB_G0284947	hypothetical protein RB653_000933 [Dictyostelium firmibasis]	Cytochrome b-c1 complex subunit Rieske, mitochondrial (EC 7.1.1.8)	ucr DDB_G0284947	1.13036e+06	418896	1.42269e+06	1.42269e+06	1.06246e+06	508462	3.66143e+06	4.23916e+06	10023543	2.12504e+06
KAK5581011.1	DDB_G0284669	hypothetical protein RB653_001038 [Dictyostelium firmibasis]	ribose-phosphate diphosphokinase (EC 2.7.6.1)	prsA DDB_G0284669	8.07801e+08	1421148480	2.19042e+07	1.48301e+07	3.5428e+08	3.30667e+08	2.66581e+08	2.40765e+08	2.18562e+08	1.84768e+08
KAK5581061.1	DDB_G0284517	hypothetical protein RB653_001089 [Dictyostelium firmibasis]	AAA+ ATPase domain-containing protein	psmC6 DDB_G0284517	1.86727e+08	242562710	2.12579e+07	9.74913e+06	1.52316e+07	2.10064e+07	2.075e+07	1.49409e+07	3.32142e+08	2.42679e+08
KAK5581093.1	DDB_G0284415	hypothetical protein RB653_001121 [Dictyostelium firmibasis]	AAA+ ATPase domain-containing protein	psmC3 DDB_0232967	2.07723e+08	2.98375e+08	5.91369e+07	4.38532e+07	1.92221e+08	1.77525e+08	2.34133e+07	2777479	3.91957e+08	1.67689e+08
KAK5581102.1	DDB_G0284389	hypothetical protein RB653_001130 [Dictyostelium firmibasis]	Filactin	fia DDB_G0284389	1.41643e+07	5.39414e+06	1.2835e+07	7.58052e+06	8.37314e+06	8.67622e+06	7.80841e+06	8.29862e+06	175900	3.95665e+06
KAK5581124.1	DDB_G0284369	hypothetical protein RB653_001152 [Dictyostelium firmibasis]	Defective in cullin neddylation protein	NA	5.53952e+06	5.20668e+06	5.6531e+06	6.34122e+06	3.17391e+06	1.23563e+06	7.93411e+06	7.98554e+06	248480	2.76867e+06
KAK5581126.1	DDB_G0284363	hypothetical protein RB653_001154 [Dictyostelium firmibasis]	Counting factor 60	cf60 DDB_G0284363	2.86295e+07	4.44436e+07	8.22448e+07	1.46202e+07	3.24071e+07	3.78071e+07	5.99421e+07	7.73094e+07	8.54816e+07	1.22096e+08
KAK5581194.1	DDB_G0284307	hypothetical protein RB653_001224 [Dictyostelium firmibasis]	Mo25-like protein	NA	1.85521e+08	1.83388e+08	1.12591e+08	100059683	5.06324e+07	4.36282e+07	6.66133e+07	4.8223e+07	2.55813e+06	1.38029e+07
KAK5581315.1	DDB_G0283621	hypothetical protein RB653_001346 [Dictyostelium firmibasis]	3-ketoacyl-CoA synthase (EC 2.3.1.-)	cutA DDB_G0283621	2.22296e+07	1.84079e+07	9.77017e+06	1.00382e+07	5.03952e+06	2.75411e+06	4.55771e+06	4651264	1.851e+06	1.851e+06
KAK5581325.1	DDB_G0283917	hypothetical protein RB653_001356 [Dictyostelium firmibasis]	Protein acetyllysine N-acetyltransferase	sir2A DDB_G0283917	2.51793e+07	3.30384e+07	1.36864e+07	5.66038e+06	1.88742e+06	4.45531e+06	7.14273e+06	3148047	1.6674e+06	3.5284e+06
KAK5581329.1	DDB_G0283627	hypothetical protein RB653_001360 [Dictyostelium firmibasis]	Ribose-phosphate pyrophosphokinase N-terminal domain-containing protein	prsC DDB_G0283627	2.61633e+07	3.46978e+07	3.17156e+07	4.20081e+07	1.44291e+07	1.44974e+07	2.53697e+07	2.20123e+07	3.57779e+07	2.94718e+07
KAK5581373.1	DDB_G0283727	hypothetical protein RB653_001405 [Dictyostelium firmibasis]	Uncharacterized protein	NA	2.49446e+08	1.57846e+08	8.92556e+07	104614089	1.33522e+08	5.3213e+07	3.29834e+07	2.86648e+07	3.31425e+06	3.33296e+06
KAK5581419.1	DDB_G0283835	hypothetical protein RB653_001451 [Dictyostelium firmibasis]	Poly(A)+ RNA export protein	rae1 DDB_G0283835	2.60281e+07	5.49864e+07	3.05159e+07	3.0459e+07	1.2117e+07	16139508	5.71492e+07	4.93488e+07	3.60825e+07	37613439
KAK5581425.1	DDB_G0283805	hypothetical protein RB653_001457 [Dictyostelium firmibasis]	Adenylate kinase (EC 2.7.4.3) (ATP-AMP transphosphorylase) (ATP:AMP phosphotransferase) (Adenylate kinase cytosolic and mitochondrial) (Adenylate monophosphate kinase)	adkA DDB_G0283805	3.5642e+08	4.72979e+08	3.20778e+08	3.28356e+08	153708897	1.50682e+08	2.08361e+08	2.14213e+08	2.32129e+08	1.64313e+08
KAK5581426.1	DDB_G0283755	hypothetical protein RB653_001458 [Dictyostelium firmibasis]	Actin-related protein 3	arpC aclA act DDB_G0283755	9.5003e+08	7.46291e+08	3.76184e+08	2.48377e+08	1001252679	9.35666e+08	6.13054e+08	3.74956e+08	381029146	1.86136e+08
KAK5581429.1	DDB_G0283765	hypothetical protein RB653_001461 [Dictyostelium firmibasis]	homogentisate 1,2-dioxygenase (EC 1.13.11.5)	hgd hgo DDB_G0283765	2.22699e+07	9.70984e+06	1.9318e+07	6.77719e+06	1.50648e+07	2.49818e+07	8.64637e+06	8.62463e+06	1.3384e+07	3.09185e+07
KAK5581448.1	DDB_G0283537	hypothetical protein RB653_001481 [Dictyostelium firmibasis]	Uncharacterized protein	rasS	6.85088e+06	4.27323e+06	6.75215e+06	8.50996e+06	6.22854e+06	3.24539e+06	4.72495e+06	4.13729e+06	4.15061e+06	4.93945e+06
KAK5581462.1	DDB_G0283851	hypothetical protein RB653_001495 [Dictyostelium firmibasis]	Tyrosine specific protein phosphatases domain-containing protein	NA	8.18653e+06	7.80487e+06	6.94938e+06	9.50066e+06	6.69243e+06	1.11627e+07	1.12369e+07	1.52485e+07	299622	1.17057e+07
KAK5581489.1	DDB_G0283419	hypothetical protein RB653_001522 [Dictyostelium firmibasis]	Uncharacterized protein	gpaI gpa9 DDB_G0283419	2.06983e+07	1.74078e+07	4.78989e+07	3.88602e+07	2.72191e+07	29324002	1.19207e+07	1.75222e+07	16827.9	1.18564e+07
KAK5581512.1	DDB_G0283401	hypothetical protein RB653_001547 [Dictyostelium firmibasis]	cathepsin X (EC 3.4.18.1)	ctsZ DDB_G0283401	1.73341e+08	1.30291e+08	160108495	154844561	4.72591e+07	5.46546e+07	1.03216e+08	1.7184e+08	4.36508e+07	6.47263e+07
KAK5581522.1	DDB_G0283371	hypothetical protein RB653_001557 [Dictyostelium firmibasis]	CYTH domain-containing protein	udkC DDB_G0283371	2.94817e+07	2.87102e+07	7.5281e+06	3.75313e+06	2.84944e+07	1.88625e+07	6.18008e+06	6252806	2.54103e+06	3.43144e+06
KAK5581577.1	DDB_G0283187	hypothetical protein RB653_001614 [Dictyostelium firmibasis]	Serine/threonine-protein phosphatase (EC 3.1.3.16)	pho2B DDB_G0283187	3.31042e+07	3.18194e+07	3.15973e+07	3.43524e+07	3.82722e+07	3.46284e+07	3.51695e+07	2.76202e+07	1.24689e+06	1.30344e+07
KAK5581590.1	DDB_G0283349	hypothetical protein RB653_001627 [Dictyostelium firmibasis]	Uncharacterized protein	gpaA	5.55959e+07	3.01927e+07	1.70256e+08	1.44207e+08	4.32278e+07	5.05949e+07	5.91377e+07	7.00824e+07	6.48787e+07	2.50151e+07
KAK5581618.1	DDB_G0283157	hypothetical protein RB653_001655 [Dictyostelium firmibasis]	protein-serine/threonine phosphatase (EC 3.1.3.16)	NA	3.93321e+07	4.40847e+07	2.68298e+07	3.24423e+07	3.51684e+07	3.52466e+07	3.09219e+07	2.45431e+07	9.04931e+06	7.28167e+06
KAK5581622.1	DDB_G0283247	hypothetical protein RB653_001659 [Dictyostelium firmibasis]	Pyruvate kinase (EC 2.7.1.40)	pyk	1081635345	1335220978	5.20261e+08	3.8291e+08	5.70613e+08	5.1357e+08	5.08703e+08	459834025	317298963	2.39046e+08
KAK5581623.1	DDB_G0283163	hypothetical protein RB653_001660 [Dictyostelium firmibasis]	Translation initiation factor eIF2B subunit epsilon (eIF2B GDP-GTP exchange factor subunit epsilon)	eif2b5 DDB_G0283163	3.16214e+07	3.45251e+07	1.39149e+07	2.09537e+07	8.17224e+06	8.17857e+06	9.6124e+06	9467434	5.58568e+06	2.74167e+06
KAK5581631.1	DDB_G0283087	hypothetical protein RB653_001668 [Dictyostelium firmibasis]	Carboxylic ester hydrolase (EC 3.1.1.-)	NA	1.87207e+07	2.95099e+07	5.4822e+06	1.02399e+07	4.09212e+06	5.15792e+06	4.02999e+06	7650283	2.40467e+06	5.05934e+06
KAK5581676.1	DDB_G0282961	hypothetical protein RB653_001713 [Dictyostelium firmibasis]	Pseudouridine synthase RsuA/RluA-like domain-containing protein	NA	6.65026e+06	2.33727e+07	5.59298e+06	3.79745e+06	817636	835651	4.90343e+06	3.89226e+06	2.715e+06	3.16878e+06
KAK5581811.1	DDB_G0293784	hypothetical protein RB653_003389 [Dictyostelium firmibasis]	proteasome endopeptidase complex (EC 3.4.25.1)	psmB5 DDB_G0293784	2.44049e+07	1.66104e+07	7.06363e+06	7.39084e+06	1.43605e+07	1.08908e+07	6.78315e+06	9701977	4.81442e+06	3.48772e+06
KAK5581826.1	DDB_G0293770	hypothetical protein RB653_003404 [Dictyostelium firmibasis]	Fucosyltransferase (EC 2.4.1.-)	NA	8.45573e+07	1.54223e+08	4.01854e+07	1.99931e+07	3.6348e+07	3.99976e+07	3.99933e+07	4.06851e+07	8.27168e+06	1.49839e+07
KAK5581916.1	DDB_G0293502	hypothetical protein RB653_003496 [Dictyostelium firmibasis]	Large ribosomal subunit protein uL23 N-terminal domain-containing protein	rpl23a DDB_G0293502	245093046	6.74985e+07	1.93993e+08	1.31423e+08	2.95712e+08	224638399	5.0948e+07	7.02929e+07	3.36204e+06	5.25858e+06
KAK5581923.1	DDB_G0293558	hypothetical protein RB653_003503 [Dictyostelium firmibasis]	Polyadenylate-binding protein (PABP)	pabpc1A DDB_G0293558	1281423867	1662115380	5.75056e+08	8.23399e+08	4.82139e+08	4.83889e+08	7.89775e+08	7.00974e+08	3.26733e+08	3.27917e+08
KAK5581971.1	DDB_G0293366	hypothetical protein RB653_003552 [Dictyostelium firmibasis]	NlpC/P60 domain-containing protein	NA	1.83812e+07	1.83812e+07	15200078	1.96893e+07	1.94282e+07	15055112	15066727	2.66765e+07	11810989	1.89515e+07
KAK5582020.1	DDB_G0293218	hypothetical protein RB653_003602 [Dictyostelium firmibasis]	Vacuolar protein sorting-associated protein 35	vps35 DDB_G0293218	4.07412e+08	4.72294e+08	1.90601e+08	2.34979e+08	8.91985e+07	8.35628e+07	1.29314e+08	168045489	6.77858e+07	5.14969e+07
KAK5582036.1	DDB_G0292994	hypothetical protein RB653_003618 [Dictyostelium firmibasis]	Pyruvate dehydrogenase E1 component subunit alpha (EC 1.2.4.1)	pdhA DDB_G0292994	3.67291e+07	2.00878e+07	2.64402e+07	1.9406e+07	2.46663e+07	1.70043e+07	1.32414e+07	2.88855e+07	4.57599e+07	4.57599e+07
KAK5582047.1	DDB_G0293254	hypothetical protein RB653_003629 [Dictyostelium firmibasis]	Eukaryotic translation initiation factor 3 subunit F (eIF3f) (Eukaryotic translation initiation factor 3 subunit 5)	eif3f eif3s5 DDB_G0293254	1.5971e+08	4.0727e+08	1.17012e+06	5831678	9.21741e+07	9.40157e+07	3.90459e+07	3.73651e+07	1.88754e+07	44331278
KAK5582072.1	DDB_G0293084	hypothetical protein RB653_003655 [Dictyostelium firmibasis]	DOCK family protein	zizB DDB_G0293084	2.5506e+07	3.54892e+07	5.99197e+06	7.04224e+06	2.7462e+07	2.29857e+07	2.67757e+07	4.40784e+07	6.06236e+06	8.84199e+06
KAK5582136.1	DDB_G0292806	hypothetical protein RB653_003719 [Dictyostelium firmibasis]	Clustered mitochondria protein homolog	cluA	4.80602e+08	7.43141e+08	2.46706e+08	1.11702e+08	4.56124e+07	4.90706e+07	5.6281e+07	6.50614e+07	4.02895e+06	9.33496e+06
KAK5582158.1	DDB_G0292974	hypothetical protein RB653_003741 [Dictyostelium firmibasis]	t-SNARE coiled-coil homology domain-containing protein	vti1A vti1 DDB_G0292974	6.44427e+06	7.44744e+06	14782556	1.69781e+07	1.01551e+07	6.96594e+06	5.59759e+06	4.4663e+06	697571	697571
KAK5582197.1	DDB_G0292804	hypothetical protein RB653_003780 [Dictyostelium firmibasis]	Actin-related protein 2/3 complex subunit 3	arcC Arc18 arpF DDB_G0292804	1.17976e+06	8.14536e+06	2.31715e+07	2.72053e+07	2.25907e+07	3.67996e+07	1.59312e+07	4.24093e+07	5.95152e+06	7.51771e+06
KAK5582211.1	DDB_G0292752	hypothetical protein RB653_003794 [Dictyostelium firmibasis]	Calcium channel flower	NA	26105801	2.43239e+07	1.41293e+07	1.29485e+07	8.78415e+06	1.03285e+07	9.72968e+06	11439000	1.25411e+06	1.25411e+06
KAK5582272.1	DDB_G0292404	hypothetical protein RB653_003855 [Dictyostelium firmibasis]	STI1 domain-containing protein	sti1 stip1 DDB_G0292404	8.77811e+07	1.097e+08	4.3567e+07	7.2542e+07	9.04305e+07	7.24043e+07	1.28351e+08	7.70922e+07	7.19105e+07	8.21661e+07
KAK5582287.1	DDB_G0294627	hypothetical protein RB653_003870 [Dictyostelium firmibasis]	MaoC-like domain-containing protein	NA	1.48689e+07	1.55614e+06	93857642	1.42953e+08	4.54986e+07	3.90629e+07	95455412	9.12514e+07	1.97144e+06	1.97379e+06
KAK5582322.1	DDB_G0292382	hypothetical protein RB653_003905 [Dictyostelium firmibasis]	AAA+ ATPase domain-containing protein	psmC5 tbp10 tbpC DDB_G0292382	9.41787e+07	4.66761e+07	3.03776e+07	2.67637e+07	3.62701e+07	2.68063e+07	1.24143e+07	1.6231e+07	1.62299e+08	1.3647e+08
KAK5582333.1	DDB_G0292624	hypothetical protein RB653_003916 [Dictyostelium firmibasis]	Protein kinase domain-containing protein	NA	3.69119e+06	8.87168e+06	5.51275e+07	15687034	1.80627e+06	1.45052e+06	4.45715e+06	4.97642e+06	1.41093e+06	2.12451e+06
KAK5582340.1	DDB_G0292722	hypothetical protein RB653_003923 [Dictyostelium firmibasis]	NADH dehydrogenase [ubiquinone] 1 alpha subcomplex assembly factor 3	NA	1.93815e+06	1.59419e+06	5.37734e+06	5.88444e+06	2.96094e+06	2609584	5.06509e+06	4.94061e+06	7.78045e+06	5.11471e+06
KAK5582375.1	DDB_G0292654	hypothetical protein RB653_003958 [Dictyostelium firmibasis]	ribonucleoside-triphosphate reductase (thioredoxin) (EC 1.17.4.2)	rtpR	417435	443404	1.42348e+06	1.42348e+06	3.03583e+06	2.69206e+06	1.86229e+06	1.86229e+06	1.42296e+06	1.86492e+06
KAK5582387.1	DDB_G0292294	hypothetical protein RB653_003970 [Dictyostelium firmibasis]	Uroporphyrinogen decarboxylase (EC 4.1.1.37)	hemE urod DDB_G0292294	1.03663e+07	1.30478e+07	9.90082e+06	1.07039e+07	7.11962e+07	7.93022e+07	1.00699e+08	9.34467e+07	3.59004e+07	4.86571e+07
KAK5582402.1	DDB_G0292300	hypothetical protein RB653_003985 [Dictyostelium firmibasis]	Uncharacterized protein	rsmM DDB_G0292300	5.33483e+06	8.61604e+06	5.70871e+06	9.86912e+06	8.38148e+06	1.04576e+07	1.26758e+07	1.20956e+07	4.97203e+07	4.97203e+07
KAK5582526.1	DDB_G0279641	hypothetical protein RB653_004111 [Dictyostelium firmibasis]	THIF-type NAD/FAD binding fold domain-containing protein	sae1	6.09127e+06	6.27071e+06	4.01943e+06	3.91133e+06	8.5702e+06	1.11338e+07	848910	848910	934133	4.64001e+06
KAK5582527.1	DDB_G0279637	hypothetical protein RB653_004112 [Dictyostelium firmibasis]	Uncharacterized protein	NA	7.11966e+06	6.32146e+06	9.21629e+06	9.02796e+06	7.57705e+06	6.40029e+06	7.04095e+06	5.81792e+06	4.47504e+06	8.96228e+06
KAK5582530.1	DDB_G0279613	hypothetical protein RB653_004115 [Dictyostelium firmibasis]	Aldehyde dehydrogenase domain-containing protein	NA	4.68638e+07	5.73485e+07	1.26216e+07	3.04302e+07	7.44576e+06	6.05709e+06	1.06746e+07	1.15043e+07	1.09956e+06	3.64123e+06
KAK5582577.1	DDB_G0279591	hypothetical protein RB653_004162 [Dictyostelium firmibasis]	Glutamine synthetase	glnA3 glnB DDB_G0279591	3497111945	3300844508	6.90276e+08	1006062150	8.00597e+08	8.66155e+08	1061744618	1050804182	2.07883e+08	372790176
KAK5582579.1	DDB_G0279411	hypothetical protein RB653_004164 [Dictyostelium firmibasis]	Peptidase A1 domain-containing protein	ctsD CatD DDB_G0279411	7.15809e+08	3.35558e+08	1.40431e+08	2.78668e+08	467291197	3.55437e+08	2.23315e+08	233082939	3.84807e+07	4.79076e+07
KAK5582635.1	DDB_G0279403	hypothetical protein RB653_004220 [Dictyostelium firmibasis]	Uncharacterized protein	cyp51 DDB_G0279403	9.03929e+07	8.13503e+07	2.66923e+07	3.44994e+07	2.56971e+07	1.56886e+07	5.32205e+06	6.43158e+06	945308	5.1681e+06
KAK5582645.1	DDB_G0279289	hypothetical protein RB653_004230 [Dictyostelium firmibasis]	Phosphomannomutase (EC 5.4.2.8)	pmmA DDB_G0279289	4.14512e+07	2.4166e+07	9.94684e+06	8.58324e+06	6.64286e+07	5.82638e+07	1.9375e+07	1.30855e+07	9.91102e+06	9.91102e+06
KAK5582667.1	DDB_G0279291	hypothetical protein RB653_004252 [Dictyostelium firmibasis]	Peptidase M20 dimerisation domain-containing protein	NA	6.99654e+08	5.70851e+08	1.90201e+08	1.95072e+08	4.27916e+08	4.73695e+08	347701888	1.83367e+08	3.85138e+08	2.07512e+08
KAK5582723.1	DDB_G0279133	hypothetical protein RB653_004308 [Dictyostelium firmibasis]	t-SNARE coiled-coil homology domain-containing protein	syn7B DDB_G0279133	1.01956e+06	9.32903e+06	7.39322e+06	9864472	1.1311e+06	3.52172e+06	3.01326e+06	2.86163e+06	1234074	1.10175e+06
KAK5582731.1	DDB_G0279139	hypothetical protein RB653_004316 [Dictyostelium firmibasis]	Ankyrin repeat protein	NA	3.61701e+07	4.92033e+07	2.44672e+07	1.95879e+07	5.14837e+06	3.49429e+06	1.19058e+07	1.29932e+07	6679412	2.0065e+06
KAK5582735.1	DDB_G0279113	hypothetical protein RB653_004320 [Dictyostelium firmibasis]	methionine--tRNA ligase (EC 6.1.1.10) (Methionyl-tRNA synthetase)	metS	1.55522e+08	223272481	5.00112e+07	3.62652e+07	5.04626e+07	6.67103e+07	6.12985e+07	5.30909e+07	2.56662e+07	2.86282e+07
KAK5582743.1	DDB_G0279081	hypothetical protein RB653_004328 [Dictyostelium firmibasis]	Calcium-regulated actin-bundling protein C-terminal domain-containing protein	abpB DDB_G0279081	7.14535e+08	5.97678e+08	4.10441e+07	4.6325e+07	2.8e+08	6.72785e+07	1.99468e+07	3.95376e+07	5.68766e+07	1.05871e+08
KAK5582760.1	DDB_G0279053	hypothetical protein RB653_004346 [Dictyostelium firmibasis]	5'-nucleotidase	nt5c2 DDB_G0279053	2.5008e+08	3.17132e+08	1.11298e+08	9.5962e+07	9.85582e+07	113755490	1.02898e+08	9.47568e+07	3.97768e+07	6.02225e+07
KAK5582773.1	DDB_G0279015	hypothetical protein RB653_004359 [Dictyostelium firmibasis]	D-serine dehydratase-like domain-containing protein	dsd DDB_G0279015	1.7462e+07	1.79781e+07	1.63283e+07	1.95625e+07	9.43556e+06	1.08757e+07	9.20861e+06	8.77014e+06	6.97313e+06	1.31222e+07
KAK5582774.1	DDB_G0279013	hypothetical protein RB653_004360 [Dictyostelium firmibasis]	H/ACA ribonucleoprotein complex subunit	nola1	8.93772e+07	4.11867e+07	1.92574e+08	2.42962e+08	1.31486e+08	7.89571e+07	75711012	9.87494e+07	2.64671e+07	4.68284e+07
KAK5582776.1	DDB_G0279011	hypothetical protein RB653_004362 [Dictyostelium firmibasis]	Glutaredoxin domain-containing protein	NA	1.54824e+08	2.4082e+08	2.60841e+08	218941323	1.17159e+08	1.61279e+08	1.44877e+08	9.26737e+07	5.15051e+07	5.41374e+07
KAK5582780.1	DDB_G0278969	hypothetical protein RB653_004366 [Dictyostelium firmibasis]	GOLD domain-containing protein	empC DDB_G0278969	1.22472e+07	1.53602e+07	6.1827e+06	6.1827e+06	2.70989e+07	2.85348e+07	2.50169e+06	1.85576e+06	455028	455028
KAK5582824.1	DDB_G0278885	hypothetical protein RB653_004412 [Dictyostelium firmibasis]	Translocon Sec61/SecY plug domain-containing protein	sec61a DDB_G0278885	2.27894e+08	3.07211e+08	1.07905e+08	6.3835e+07	4.34969e+07	4.96737e+07	1.63849e+08	2.02958e+08	8.22798e+07	5.09935e+07
KAK5582907.1	DDB_G0278789	hypothetical protein RB653_004496 [Dictyostelium firmibasis]	Uncharacterized protein	NA	1.2447e+07	1.3548e+07	1.11014e+07	1.02913e+07	4.1149e+06	3.76439e+06	9.02985e+06	1.03777e+07	1.65201e+07	6.17246e+06
KAK5582945.1	DDB_G0277843	hypothetical protein RB653_004534 [Dictyostelium firmibasis]	Uncharacterized protein	scaA	9.68382e+06	5.16094e+06	5.48008e+06	1.49946e+06	5.28525e+06	7.8644e+06	2.87796e+06	2.87796e+06	771875	771875
KAK5582949.1	DDB_G0277847	hypothetical protein RB653_004539 [Dictyostelium firmibasis]	Acetyltransferase component of pyruvate dehydrogenase complex (EC 2.3.1.12)	pdhC dlaA DDB_G0277847	9.41044e+08	1065347969	3.74413e+08	2.77165e+08	1.31896e+08	1.54358e+08	3.08476e+08	3.21881e+08	352883082	4.91992e+08
KAK5582979.1	DDB_G0278429	hypothetical protein RB653_004569 [Dictyostelium firmibasis]	Small ribosomal subunit protein uS10 domain-containing protein	rps20 DDB_G0278429	1.61106e+08	4.07106e+07	2.93081e+07	1.38121e+07	2.1419e+07	1.29892e+07	1.74268e+07	9626838	1.77165e+06	3.85533e+06
KAK5583051.1	DDB_G0278333	hypothetical protein RB653_004641 [Dictyostelium firmibasis]	Peptidase S49 domain-containing protein	NA	2.75745e+08	3.44477e+08	1.32709e+08	1.42935e+08	6.33934e+07	7.08241e+07	2.09477e+08	1.97865e+08	6.9777e+07	9.84532e+07
KAK5583116.1	DDB_G0277971	hypothetical protein RB653_004706 [Dictyostelium firmibasis]	V-type proton ATPase subunit G	atp6v1g vatg DDB_G0277971	2.14177e+08	1.1147e+08	2.10786e+08	2.39227e+08	1.30577e+08	1.49324e+08	190716315	2.24925e+08	2.3164e+08	2.65847e+08
KAK5583147.1	DDB_G0278039	hypothetical protein RB653_004737 [Dictyostelium firmibasis]	DNA-directed RNA polymerases I, II, and III subunit RPABC3	polr2h rpb8 DDB_G0278039	6.39074e+06	6.39074e+06	11235961	9.07249e+06	7.92683e+06	7.12095e+06	10573352	7.60288e+06	3.00845e+06	476558
KAK5583191.1	DDB_G0278155	hypothetical protein RB653_004782 [Dictyostelium firmibasis]	Maleylacetoacetate isomerase	mai DDB_G0278155	3.2287e+07	1.5763e+07	3.79033e+07	3.77577e+07	4.27979e+07	4.05229e+07	2.21153e+07	1.90542e+07	3.89969e+06	4.31952e+06
KAK5583202.1	DDB_G0278607	hypothetical protein RB653_004793 [Dictyostelium firmibasis]	Diphosphomevalonate decarboxylase (EC 4.1.1.33)	mvd	2.6173e+08	1.69759e+08	6.53658e+07	5.77885e+07	6.24959e+07	6.53272e+07	7.06589e+07	6.13829e+07	5.23586e+07	1.91611e+07
KAK5583206.1	DDB_G0277825	hypothetical protein RB653_004797 [Dictyostelium firmibasis]	Actin-related protein 2/3 complex subunit	arcA Arc40 arpD DDB_G0277825	5.50476e+06	5.50476e+06	4.96424e+06	1.60814e+06	1.58271e+08	1.30525e+08	1.09505e+08	9.12809e+07	2.99833e+06	2.99833e+06
KAK5583224.1	DDB_G0278095	hypothetical protein RB653_004815 [Dictyostelium firmibasis]	enoyl-[acyl-carrier-protein] reductase (EC 1.3.1.104)	mecr DDB_G0278095	5.04521e+07	1.62768e+07	7.13591e+08	9.57978e+08	3.05517e+07	1.36765e+07	1.92749e+07	3.7075e+07	4.36534e+08	4.71039e+08
KAK5583373.1	DDB_G0291255	hypothetical protein RB653_004966 [Dictyostelium firmibasis]	Uncharacterized protein	29C sctB	1.49571e+06	1.49571e+06	1.11763e+07	1.2592e+07	3.81676e+06	2.27267e+06	313306	546459	158560	1.62537e+06
KAK5583383.1	DDB_G0291283	hypothetical protein RB653_004976 [Dictyostelium firmibasis]	serine C-palmitoyltransferase (EC 2.3.1.50)	sptB DDB_G0291283	3.0167e+07	3.69177e+07	1.26857e+07	1.73148e+07	1.8207e+07	2.12527e+07	1.57863e+07	2.67312e+07	1.01847e+07	7.91678e+06
KAK5583405.1	DDB_G0291648	hypothetical protein RB653_004998 [Dictyostelium firmibasis]	Dihydrolipoyl dehydrogenase (EC 1.8.1.4)	lpd bkdD dld odhC pdhD DDB_G0291648	1739423357	1991853886	7.5751e+08	5.20288e+08	3.8213e+08	4.0604e+08	7.55363e+08	8.94079e+08	8.16921e+08	8.6472e+08
KAK5583442.1	DDB_G0291358	hypothetical protein RB653_005036 [Dictyostelium firmibasis]	CCT-beta	cct2 DDB_G0291358	346984302	3.93837e+08	1.86676e+08	1.76252e+08	7.16778e+07	7.41983e+07	1.20187e+08	129205497	9.32011e+07	8.46387e+07
KAK5583493.1	DDB_G0291532	hypothetical protein RB653_005089 [Dictyostelium firmibasis]	Ras suppressor protein 1	NA	1.48565e+06	1.81057e+06	8.27616e+06	1.03625e+07	7.44516e+06	9278531	1.24136e+07	8.989e+06	4612944	4.2568e+06
KAK5583559.1	DDB_G0291732	hypothetical protein RB653_005156 [Dictyostelium firmibasis]	NmrA-like domain-containing protein	NA	6.11806e+07	2.5216e+07	1.00249e+07	1.25635e+07	5.62351e+07	4.14237e+07	1.06142e+07	1.42373e+07	1.59621e+08	181762656
KAK5583575.1	DDB_G0291750	hypothetical protein RB653_005172 [Dictyostelium firmibasis]	Meiotic nuclear division protein 1 homolog	mnd1	1.49146e+06	945305	4.61685e+06	5.57862e+06	696263	478584	1.10362e+06	667951	1.5527e+06	753460
KAK5583591.1	DDB_G0291814	hypothetical protein RB653_005189 [Dictyostelium firmibasis]	FMN hydroxy acid dehydrogenase domain-containing protein	haox	1.72652e+07	2.22516e+07	7.9882e+06	10720983	2.439e+06	2.01368e+06	7.19459e+06	9.88738e+06	4.06838e+06	4.06838e+06
KAK5583603.1	DDB_G0291870	hypothetical protein RB653_005201 [Dictyostelium firmibasis]	60S ribosomal protein L13	rpl13 DDB_G0291870	189932778	4.42729e+07	4.83958e+07	3.21139e+07	1.53403e+08	7.45304e+07	3.29827e+06	2.72682e+07	33312917	1.61656e+07
KAK5583604.1	DDB_G0291872	hypothetical protein RB653_005202 [Dictyostelium firmibasis]	PARP-type domain-containing protein	NA	3.12673e+07	5.67698e+07	1.14492e+07	1.20853e+07	8.2334e+06	4.53767e+06	1.42453e+07	19060617	3.95977e+06	3.95977e+06
KAK5583657.1	DDB_G0291862	hypothetical protein RB653_005255 [Dictyostelium firmibasis]	60S ribosomal protein L3	rpl3 DDB_G0291862	4.44251e+06	4.44251e+06	2.79927e+06	2.59817e+06	3.59572e+06	2.75698e+06	1.30846e+06	2.95117e+06	2.50317e+06	7.85606e+06
KAK5583693.1	DDB_G0292052	hypothetical protein RB653_005291 [Dictyostelium firmibasis]	Protein SEC13 homolog	sec13 DDB_G0292052	1.90156e+08	225655581	2.09142e+08	1.9369e+08	1.80657e+08	1.82369e+08	2.32491e+08	2.034e+08	1.80096e+08	1.53403e+08
KAK5583774.1	DDB_G0292206	hypothetical protein RB653_005374 [Dictyostelium firmibasis]	Alpha-mannosidase (EC 3.2.1.-)	manA DDB_G0292206	1366273042	1451782983	3.42454e+08	5.62671e+08	2.74038e+08	3.47316e+08	2.04321e+08	4.6455e+08	2.73158e+07	1.11644e+08
KAK5583795.1	DDB_G0280317	hypothetical protein RB653_005395 [Dictyostelium firmibasis]	Glutathione S-transferase	gsta3 DDB_G0280317	1.45512e+08	1.13145e+08	2.33327e+06	4.01861e+06	9.98374e+06	9.4946e+06	3.30612e+06	8.2451e+06	77398.4	7.29626e+06
KAK5583796.1	DDB_G0280313	hypothetical protein RB653_005396 [Dictyostelium firmibasis]	Translocon-associated protein subunit beta	ssr2 DDB_G0280313	1.47802e+07	8.79559e+06	3.05411e+06	6.70041e+06	3.1212e+06	2.29118e+06	905380	3.46305e+06	126277	126277
KAK5583869.1	DDB_G0280187	hypothetical protein RB653_005473 [Dictyostelium firmibasis]	cathepsin X (EC 3.4.18.1)	NA	1.86818e+07	2.1672e+07	5.50477e+06	9207102	1.44155e+07	16995336	1.20479e+07	2.32963e+07	17973386	1.08607e+07
KAK5583888.1	DDB_G0280135	hypothetical protein RB653_005492 [Dictyostelium firmibasis]	RmlD-like substrate binding domain-containing protein	NA	5.67826e+07	7.07126e+07	8.5093e+07	8.66971e+07	4.69528e+07	4.50184e+07	8.84303e+07	6.31531e+07	5.38369e+07	5.59438e+07
KAK5583963.1	DDB_G0280353	hypothetical protein RB653_005569 [Dictyostelium firmibasis]	Transketolase-like pyrimidine-binding domain-containing protein	odhA	2.34307e+08	2.14916e+08	3.80052e+07	3.31965e+07	5.42203e+07	5.45628e+07	1.47984e+08	1.60099e+08	7.51019e+07	1.011e+08
KAK5583979.1	DDB_G0280043	hypothetical protein RB653_005585 [Dictyostelium firmibasis]	Rab GTPase	rab8A sas1 sasA DDB_G0280043	9.12566e+07	7.50964e+07	1.32724e+07	3.96987e+06	5.33342e+07	4.56281e+07	3.02586e+07	32109128	4.29089e+07	1.27365e+07
KAK5583984.1	DDB_G0280345	hypothetical protein RB653_005590 [Dictyostelium firmibasis]	SGTA homodimerisation domain-containing protein	sgtA	9.50613e+07	7.22827e+07	4.37051e+06	4.37051e+06	3.94324e+06	3.98322e+06	4.03642e+08	3.27195e+08	4.00772e+08	2.86755e+08
KAK5584003.1	DDB_G0280407	hypothetical protein RB653_005610 [Dictyostelium firmibasis]	RNA helicase	ddx56	1.76362e+07	1.31578e+07	1.48291e+07	1.13905e+07	5.64195e+06	5.15398e+06	2.52105e+06	4.72632e+06	911623	911623
KAK5584026.1	DDB_G0280495	hypothetical protein RB653_005633 [Dictyostelium firmibasis]	fumarate hydratase (EC 4.2.1.2)	fumH DDB_G0280495	4.15344e+08	4.17855e+08	2.10956e+08	2.33161e+08	1.1308e+08	1.10978e+08	2.28856e+08	2.04694e+08	2.6106e+08	3.20329e+08
KAK5584050.1	DDB_G0280567	hypothetical protein RB653_005657 [Dictyostelium firmibasis]	CTP synthase (EC 6.3.4.2) (UTP--ammonia ligase)	ctps DDB_G0280567	4.40428e+08	4.81903e+08	1.94797e+08	1.88096e+08	1.48909e+08	128525201	1.18098e+08	109041531	4.80657e+07	8.41891e+07
KAK5584128.1	DDB_G0280775	hypothetical protein RB653_005735 [Dictyostelium firmibasis]	RuvB-like helicase (EC 3.6.4.12)	rvb2 DDB_G0280775	3.78623e+07	2.84496e+07	4.08408e+07	8.29135e+07	2.87379e+07	2.62076e+07	101057799	6.68895e+07	7.01482e+07	8.79571e+07
KAK5584140.1	DDB_G0280893	hypothetical protein RB653_005747 [Dictyostelium firmibasis]	Ribokinase (RK) (EC 2.7.1.15)	rbsk DDB_G0280893	3.79941e+06	4.74698e+06	4.48271e+06	4425112	7.83516e+06	10618164	5.15699e+06	4.64092e+06	1.80095e+07	4.2828e+06
KAK5584155.1	DDB_G0280909	hypothetical protein RB653_005762 [Dictyostelium firmibasis]	Transaldolase (EC 2.2.1.2)	tal DDB_G0280909	6.14652e+07	2.10279e+07	1.38869e+07	1.32231e+07	8.14958e+06	4.84945e+06	2.12872e+06	1.92627e+06	5.94159e+08	8.2726e+08
KAK5584205.1	DDB_G0281153	hypothetical protein RB653_005813 [Dictyostelium firmibasis]	Eukaryotic translation initiation factor 3 subunit H (eIF3h)	eif3H eif3s3 DDB_G0281153	3.18855e+08	2.00276e+08	1.29456e+08	1.07329e+08	8.39318e+06	3.69814e+06	5.93289e+07	4.63757e+07	4.82582e+07	3.1199e+07
KAK5584219.1	DDB_G0281109	hypothetical protein RB653_005827 [Dictyostelium firmibasis]	ornithine decarboxylase (EC 4.1.1.17)	odc DDB_G0281109	2.92667e+08	4.13211e+08	2.02803e+08	2.13524e+08	1.89258e+08	1.77457e+08	2.78792e+08	2.68568e+08	2.77829e+08	2.73236e+08
KAK5584228.1	DDB_G0281151	hypothetical protein RB653_005836 [Dictyostelium firmibasis]	Uncharacterized protein	NA	4.19359e+07	3.54952e+07	2.15563e+07	2.21239e+07	2.69062e+07	2.09432e+07	4.23108e+07	4.79452e+07	2.09583e+07	4.16499e+07
KAK5584237.1	DDB_G0281175	hypothetical protein RB653_005845 [Dictyostelium firmibasis]	tRNA (adenine(58)-N(1))-methyltransferase non-catalytic subunit TRM6 (tRNA(m1A58)-methyltransferase subunit TRM6)	trmt6 DDB_G0281175	3.4749e+06	1.82101e+07	2.4981e+06	7.79062e+06	1.60934e+07	2.05215e+07	1.71213e+07	1.41629e+07	2.61617e+06	2.61617e+06
KAK5584268.1	DDB_G0281239	hypothetical protein RB653_005876 [Dictyostelium firmibasis]	Inositol-1-monophosphatase (EC 3.1.3.25)	impa1 DDB_G0281239	4.25922e+07	4.54593e+07	8.55333e+06	1.82081e+06	4.78304e+07	4.35408e+07	2.8691e+07	2.21428e+07	8.83447e+06	8.83447e+06
KAK5584350.1	DDB_G0281437	hypothetical protein RB653_005959 [Dictyostelium firmibasis]	Lysine--tRNA ligase (EC 6.1.1.6) (Lysyl-tRNA synthetase)	lysS	431523642	4.91943e+08	8.01145e+07	9.19023e+07	210540989	212263590	2.25071e+08	1.93442e+08	9.28407e+07	1.06204e+08
KAK5584352.1	DDB_G0281383	hypothetical protein RB653_005961 [Dictyostelium firmibasis]	Alpha-1,4 glucan phosphorylase (EC 2.4.1.1)	glpV DDB_G0281383	6.50009e+08	8.7671e+08	4.35113e+08	3.19026e+08	2.34159e+08	2.49281e+08	2.45064e+08	294708528	5.8511e+07	1.16542e+08
KAK5584390.1	DDB_G0281795	hypothetical protein RB653_006001 [Dictyostelium firmibasis]	Nascent polypeptide-associated complex subunit beta	nacB btf3 DDB_G0281795	5.98077e+08	1335745627	1.76012e+07	1.98611e+07	3.62196e+07	1.18631e+07	638319971	4.8507e+08	2.81054e+08	2.28707e+08
KAK5584392.1	DDB_G0281589	hypothetical protein RB653_006003 [Dictyostelium firmibasis]	CobW C-terminal domain-containing protein	NA	5.62983e+06	3.69392e+06	9.56728e+07	36084758	2.56327e+06	2.05765e+06	2.44087e+06	4.9887e+06	5874536	2.19564e+06
KAK5584430.1	DDB_G0302418	hypothetical protein RB653_006041 [Dictyostelium firmibasis]	Brix domain-containing protein	imp4	2.04779e+07	1.63102e+07	2.24537e+07	2.10331e+07	1.16302e+07	1.0353e+07	6.99005e+06	7.475e+06	1.04911e+06	1.04911e+06
KAK5584466.1	DDB_G0281779	hypothetical protein RB653_006077 [Dictyostelium firmibasis]	U6 snRNA-associated Sm-like protein LSm2	lsm2 DDB_G0281779	7.92385e+06	4.27917e+06	9.07229e+06	9.76988e+06	1.01439e+07	1.04946e+07	1.35504e+07	1.0958e+07	1.20782e+07	1.47497e+07
KAK5584499.1	DDB_G0281849	hypothetical protein RB653_006111 [Dictyostelium firmibasis]	T-complex protein 1 subunit epsilon (CCT-epsilon)	cct5 DDB_G0281849	2.12314e+08	2.50809e+08	1.42828e+08	9.44553e+07	5.50367e+07	5.00718e+07	1.03945e+08	1.09586e+08	8.36106e+07	8.327e+07
KAK5584525.1	DDB_G0281865	hypothetical protein RB653_006137 [Dictyostelium firmibasis]	S-(hydroxymethyl)glutathione dehydrogenase (EC 1.1.1.284)	adh5 DDB_G0281865	1.10495e+07	6.51063e+06	8.42026e+06	7.48776e+06	3.0081e+07	3.96127e+07	3.42362e+07	3.13597e+07	5.49178e+07	1.36119e+08
KAK5584610.1	DDB_G0282097	hypothetical protein RB653_006224 [Dictyostelium firmibasis]	Cytochrome c oxidase subunit VI	cxfA	1.90711e+07	469852	2.62413e+07	2.42196e+07	6.56e+07	5.31799e+07	4.2459e+07	6.05987e+07	7.39196e+06	1.20572e+07
KAK5584664.1	DDB_G0282005	hypothetical protein RB653_006280 [Dictyostelium firmibasis]	Phospholipase/carboxylesterase/thioesterase domain-containing protein	NA	1.07287e+07	7.59279e+06	2.99459e+06	5.55869e+06	4.94234e+06	5.42835e+06	1.42293e+06	1.13915e+06	5.58174e+06	2.22205e+06
KAK5584693.1	DDB_G0282337	hypothetical protein RB653_006309 [Dictyostelium firmibasis]	Phosphatidylserine decarboxylase proenzyme 2 (EC 4.1.1.65) [Cleaved into: Phosphatidylserine decarboxylase 2 beta chain; Phosphatidylserine decarboxylase 2 alpha chain]	PSD2 DDB_G0282337	1.69316e+07	2.23329e+07	1.65267e+07	1.78895e+07	5.16357e+06	4.27771e+06	5.02187e+06	8.70172e+06	4.18902e+06	4.18902e+06
KAK5584737.1	DDB_G0282429	hypothetical protein RB653_006354 [Dictyostelium firmibasis]	Protein kinase domain-containing protein	NA	3.02729e+07	1.60553e+07	2.09168e+07	2.03214e+07	6.94495e+07	5.98896e+07	1.73106e+07	1.48637e+07	1.23204e+07	5.11309e+06
KAK5584819.1	DDB_G0282601	hypothetical protein RB653_006436 [Dictyostelium firmibasis]	Small ribosomal subunit protein uS17 N-terminal domain-containing protein	rps11	2.50635e+08	1.2778e+08	5.43698e+07	4.28912e+07	6.3084e+06	1.54409e+06	4.97448e+07	5.51736e+07	275362	2.23546e+06
KAK5584829.1	DDB_G0282803	hypothetical protein RB653_006446 [Dictyostelium firmibasis]	RNA 3'-terminal phosphate cyclase-like protein	rcl1 DDB_G0282803	1.15527e+06	1.45425e+06	8.27341e+06	7.37803e+06	1.7907e+06	1.06328e+06	3.6285e+06	3.27121e+06	3.55011e+06	3.55011e+06
KAK5584862.1	DDB_G0282793	hypothetical protein RB653_006480 [Dictyostelium firmibasis]	Uncharacterized protein	wdr61	5.05392e+07	3.89983e+07	4.4882e+07	43319404	4.86512e+07	4.81619e+07	2.84046e+07	2.72904e+07	41425436	3.32929e+07
KAK5584883.1	DDB_G0282813	hypothetical protein RB653_006501 [Dictyostelium firmibasis]	Arp2/3 complex 34 kDa subunit	arcB Arc35 arpE DDB_G0282813	1007576713	1417771251	1726190774	2306925868	1.03298e+08	1.42892e+08	1479434712	1001813986	4.88369e+08	535053760
KAK5584888.1	DDB_G0282847	hypothetical protein RB653_006506 [Dictyostelium firmibasis]	Rab GTPase	rab5B	4.78198e+06	2.77021e+06	5.7485e+07	6.61443e+07	1.27113e+07	1.19063e+07	18406354	1.68345e+07	3.1157e+06	3.1157e+06
KAK5584905.1	DDB_G0282739	hypothetical protein RB653_006523 [Dictyostelium firmibasis]	RNA polymerase Rpb4/RPC9 core domain-containing protein	polr2d rpb4 DDB_G0282739	1.72728e+07	4.68588e+06	1.62861e+07	1.76747e+07	8.45514e+06	6.94137e+06	18266108	2.11802e+07	1.39331e+07	1.30317e+07
NP_050071.1	DDB_G0294092	cytochrome oxidase subunit 3 (mitochondrion) [Dictyostelium discoideum]	Cytochrome c oxidase subunit 3 (EC 7.1.1.9) (Cytochrome c oxidase polypeptide III)	cox3	2.84396e+08	3.22206e+08	103817451	7.8262e+07	1.47036e+08	1.28764e+08	1.69962e+08	1.86029e+08	1.17299e+08	8.34265e+07
NP_050073.1	DDB_G0294088	cytochrome oxidase subunit 1 and subunit 2 (mitochondrion) [Dictyostelium discoideum]	Cytochrome c oxidase subunit 1+2 (EC 7.1.1.9) (Cytochrome c oxidase polypeptide I+II)	cox1/2	3.08494e+08	2.89278e+08	1.632e+08	1.19873e+08	5.17803e+07	5.77982e+07	1.79761e+08	198161220	9.83742e+07	1.50697e+08
NP_050101.1	DDB_G0294058	ribosomal protein S13 (mitochondrion) [Dictyostelium discoideum]	Small ribosomal subunit protein uS13m (Ribosomal protein S13, mitochondrial)	mrps13	1.26364e+07	1.06144e+07	1.0727e+07	1.20053e+07	1.56819e+07	1.4504e+07	7762162	8.06176e+06	1.35942e+06	1.35942e+06
O00910.1	DDB_G0281381	RecName: Full=Signal transducer and activator of transcription A; AltName: Full=Dd-STATa; AltName: Full=STAT5 homolog A	Signal transducer and activator of transcription A (Dd-STATa) (STAT5 homolog A)	dstA stat5 statA DDB_G0281381	344613	1.33329e+07	2.44174e+06	379111	1.47236e+07	4.55093e+06	2.057e+07	2.81974e+07	4.36573e+06	5.07004e+06
O96759.1	DDB_G0286183	RecName: Full=Alkyldihydroxyacetonephosphate synthase; Short=Alkyl-DHAP synthase; AltName: Full=Alkylglycerone-phosphate synthase	Alkyldihydroxyacetonephosphate synthase (Alkyl-DHAP synthase) (EC 2.5.1.26) (Alkylglycerone-phosphate synthase)	eapA DDB_G0286183	3.26462e+08	3.52535e+08	1.69034e+08	1.15074e+08	4.26815e+07	3.12725e+07	8.9304e+07	1.41323e+08	4.16913e+07	8.86508e+07
O97113.1	DDB_G0275439	RecName: Full=Putative calcium-dependent cell adhesion molecule 2; Short=CAD-2; Short=DdCAD-2	Putative calcium-dependent cell adhesion molecule 2 (CAD-2) (DdCAD-2)	cad2 DDB_G0275439	1.8398e+06	6.09796e+06	396754	398576	3.3644e+07	35851504	2.41446e+07	1.75761e+07	3.33862e+06	3.33862e+06
P11874.3	DDB_G0276441	RecName: Full=Large ribosomal subunit protein uL30; AltName: Full=60S ribosomal protein L7	Large ribosomal subunit protein uL30 (60S ribosomal protein L7)	rpl7 DDB_G0276441	4.16539e+08	1.17065e+08	8.30265e+07	4.24083e+07	9.33203e+07	6.03966e+07	3.97538e+06	12514108	1.47812e+07	1.81961e+07
P14196.2	DDB_G0284871	RecName: Full=AAC-rich mRNA clone AAC11 protein	AAC-rich mRNA clone AAC11 protein	AAC11 DDB_G0284871	1.32816e+06	3.69765e+06	2.96324e+06	3.01252e+06	400296	400296	5.52398e+06	3.12944e+06	3.07836e+06	3.07836e+06
P14325.2	DDB_G0289481	RecName: Full=Probable glutamine--tRNA ligase; AltName: Full=Glutaminyl-tRNA synthetase; Short=GlnRS; AltName: Full=Vegetative-specific protein H4	Probable glutamine--tRNA ligase (EC 6.1.1.18) (Glutaminyl-tRNA synthetase) (GlnRS) (Vegetative-specific protein H4)	glnS cinA H4 DDB_G0289481	1.59434e+08	2.10363e+08	8.11422e+07	6.93952e+07	4.80185e+07	4.62534e+07	6.92058e+07	7.67347e+07	2.41065e+07	2.53629e+07
P20425.2	DDB_G0287495	RecName: Full=UMP-CMP kinase; AltName: Full=Deoxycytidylate kinase; Short=CK; Short=dCMP kinase; AltName: Full=Uridine monophosphate/cytidine monophosphate kinase; Short=UMP/CMP kinase; Short=UMP/CMPK	UMP-CMP kinase (EC 2.7.4.14) (Deoxycytidylate kinase) (CK) (dCMP kinase) (Uridine monophosphate/cytidine monophosphate kinase) (UMP/CMP kinase) (UMP/CMPK)	pyrK ctpS DDB_G0287495	1.57065e+07	7.91116e+06	3.45457e+06	3.34659e+06	9.63264e+06	6.37527e+06	1.222e+06	2.52333e+06	1.66608e+07	1.58442e+07
P21837.1	DDB_G0285419	RecName: Full=Crystal protein; Flags: Precursor	Crystal protein	cryS DDB_G0285419	2.84404e+08	2.59809e+08	217239889	2.27349e+08	6.88244e+07	8.18411e+07	3.1356e+08	4.74602e+08	1.60474e+08	2.88501e+08
P22684.1	DDB_G0277907	RecName: Full=Large ribosomal subunit protein P1; AltName: Full=60S acidic ribosomal protein P1	Large ribosomal subunit protein P1 (60S acidic ribosomal protein P1)	rplp1	3.72523e+06	2.21092e+06	8.64909e+08	7.86757e+08	241324782	2.75349e+08	526403107	4.45667e+08	379862	379862
P24639.1	DDB_G0269160	RecName: Full=Annexin A7; AltName: Full=Annexin VII; AltName: Full=Annexin-7; AltName: Full=Synexin	Annexin A7 (Annexin VII) (Annexin-7) (Synexin)	nxnA ann7 DDB_G0269160	3291785496	2724054597	1149898481	1093122211	9.82085e+08	1152044113	1946408924	1739174639	1573533567	1506576081
P27685.1	DDB_G0293742	RecName: Full=Small ribosomal subunit protein uS5; AltName: Full=40S ribosomal protein S2; AltName: Full=Protein LLRep3; AltName: Full=Ribosomal protein S4	Small ribosomal subunit protein uS5 (40S ribosomal protein S2) (Protein LLRep3) (Ribosomal protein S4)	rps2 rp29 DDB_G0293742	6.3694e+08	3.61144e+08	1.98535e+08	231110007	2.12166e+08	1.72105e+08	1.53447e+08	1.71585e+08	3.33688e+07	4.73809e+07
P29445.1	DDB_G0294447	RecName: Full=Thioredoxin-1; Short=Trx-1	NA	trxA	8.55633e+06	198261	6593802	7.46397e+06	7.6114e+07	136318596	175322248	1.23862e+08	120706076	1.58005e+08
P34046.2	DDB_G0284469	RecName: Full=Guanine nucleotide-binding protein alpha-8 subunit; Short=G alpha-8	Guanine nucleotide-binding protein alpha-8 subunit (G alpha-8)	gpaH DDB_G0284469	3.25351e+06	1.03166e+07	9.07979e+06	12243844	1.29657e+07	1.33354e+07	7.05916e+06	4.36805e+06	2.8067e+06	2.99075e+06
P34136.2	DDB_G0276615	RecName: Full=3-hydroxy-3-methylglutaryl-coenzyme A reductase 2; Short=HMG-CoA reductase 2	3-hydroxy-3-methylglutaryl-coenzyme A reductase 2 (HMG-CoA reductase 2) (EC 1.1.1.34)	hmgB DDB_G0276615	3.20717e+08	2.16246e+08	9.48352e+07	8.21819e+07	7.89756e+07	7.12035e+07	1.25618e+08	1.0663e+08	1.06622e+08	1.20573e+08
P36416.1	DDB_G0275449	RecName: Full=N-terminal acetyltransferase complex ARD1 subunit homolog	N-terminal acetyltransferase complex ARD1 subunit homolog (EC 2.3.1.-)	natA ard1 DDB_G0275449	1.74191e+06	1.49391e+06	9.67133e+06	1.08398e+07	5.75447e+06	3.0583e+06	5.82976e+06	5.82976e+06	171463	1.73791e+06
P42520.2	DDB_G0290141	RecName: Full=Small ribosomal subunit protein eS17; AltName: Full=40S ribosomal protein S17	Small ribosomal subunit protein eS17 (40S ribosomal protein S17)	rps17 rpgE rpgM DDB_G0290141	6.28545e+07	2.78644e+07	3.1422e+07	1.64246e+07	9.74672e+07	1.30236e+07	6678678	6678678	228189	228189
P42522.2	DDB_G0276617	RecName: Full=Myosin IC heavy chain	Myosin IC heavy chain	myoC dmiC DDB_G0276617	5.66364e+07	7.68615e+07	5.50424e+07	4.06647e+07	2.23449e+07	2.02047e+07	5.5388e+07	42470906	5.87217e+06	5.87217e+06
P52922.2	DDB_G0269148	RecName: Full=Leucine aminopeptidase; AltName: Full=Epoxide hydrolase; AltName: Full=Leukotriene A-4 hydrolase homolog; Short=LTA-4 hydrolase	Leucine aminopeptidase (EC 3.4.11.-) (Epoxide hydrolase) (EC 3.3.2.10) (Leukotriene A-4 hydrolase homolog) (LTA-4 hydrolase)	lkhA DDB_G0269148	920617825	1131432674	3.91076e+08	3.57884e+08	3.30811e+08	3.95134e+08	4.60581e+08	5.56602e+08	3.94176e+08	2.55368e+08
P54642.1	DDB_G0274381	RecName: Full=V-type proton ATPase proteolipid subunit; Short=V-ATPase 16 kDa proteolipid subunit; AltName: Full=Vacuolar proton pump 16 kDa proteolipid subunit	V-type proton ATPase proteolipid subunit (V-ATPase 16 kDa proteolipid subunit) (Vacuolar proton pump 16 kDa proteolipid subunit)	vatP DDB_G0274381	4.59031e+08	540632551	3.58132e+08	254733674	9.97573e+06	8.70846e+06	1.61043e+08	2.30851e+08	6.05931e+06	1.49648e+08
P54658.1	DDB_G0272819	RecName: Full=32 kDa heat shock protein; AltName: Full=Protein 4-1	32 kDa heat shock protein (Protein 4-1)	hspC hsp32 DDB_G0272819	1.66775e+07	2.3319e+07	6.89344e+06	1.24436e+07	7.33753e+06	3.13229e+06	6.64588e+06	1.13302e+07	4.47258e+07	1.14116e+08
P54672.2	DDB_G0289247	RecName: Full=AP-2 complex subunit mu; AltName: Full=Clathrin assembly protein complex 2 mu medium chain; AltName: Full=Clathrin coat assembly protein AP50; AltName: Full=Clathrin coat-associated protein AP50; AltName: Full=Clathrin-adaptor medium chain Apm2; AltName: Full=Mu2-adaptin; AltName: Full=Plasma membrane adaptor AP-2 50 kDa protein	AP-2 complex subunit mu (Clathrin assembly protein complex 2 mu medium chain) (Clathrin coat assembly protein AP50) (Clathrin coat-associated protein AP50) (Clathrin-adaptor medium chain Apm2) (Mu2-adaptin) (Plasma membrane adaptor AP-2 50 kDa protein)	apm2 apm1 apmA DDB_G0277139	4.78582e+07	7.12849e+07	4.66811e+07	3.53143e+07	2.34221e+07	2.55248e+07	4.65862e+07	5.13967e+07	3.54683e+07	2.81371e+07
P54678.2	DDB_G0277861	RecName: Full=Calcium-transporting ATPase PAT1; Short=PAT1	Calcium-transporting ATPase PAT1 (PAT1) (EC 7.2.2.10)	patA DDB_G0277861	1.43687e+08	1.45453e+08	5.93138e+07	4.60744e+07	5.90056e+07	4.94136e+07	3.76516e+07	3.04374e+07	2.3196e+06	2.01243e+07
P54679.2	DDB_G0282817	RecName: Full=Probable plasma membrane ATPase; Short=PAT2; AltName: Full=P-type H(+)-ATPase; AltName: Full=Proton pump	Probable plasma membrane ATPase (PAT2) (EC 7.1.2.1) (P-type H(+)-ATPase) (Proton pump)	patB DDB_G0282817	1.51368e+08	1.55543e+08	1.50867e+08	2.1238e+08	1.77197e+08	1.64198e+08	9.27385e+07	9.41136e+07	1.54376e+08	1.55198e+08
P54697.2	DDB_G0272112	RecName: Full=Myosin-J heavy chain; AltName: Full=Myosin-5b	Myosin-J heavy chain (Myosin-5b)	myoJ myo5B DDB_G0272112	7.99406e+06	2.75701e+07	6.4461e+06	4.40248e+06	316104	316104	2.43685e+06	3.71978e+06	1.37246e+06	1.43309e+06
P54703.2	DDB_G0280849	RecName: Full=Cytoplasmic dynein 1 intermediate chain; Short=DH IC; AltName: Full=Dynein intermediate chain, cytosolic	Cytoplasmic dynein 1 intermediate chain (DH IC) (Dynein intermediate chain, cytosolic)	dicA DDB_G0280849	1.99071e+07	1.90364e+07	6.00717e+06	1.50825e+07	1.4968e+07	1.40618e+07	1.60752e+07	9.01483e+06	1.0007e+07	1.62746e+07
P90520.2	DDB_G0279737	RecName: Full=DNA topoisomerase 2, mitochondrial; Short=DNA topoisomerase II; Flags: Precursor	DNA topoisomerase 2, mitochondrial (DNA topoisomerase II) (EC 5.6.2.2)	top2mt topA DDB_G0279737	1.18079e+07	1.90919e+07	1.46165e+06	3.38676e+06	7.95142e+06	9.61251e+06	5.39924e+06	6.45748e+06	5.4531e+06	5.4531e+06
Q02158.1	DDB_G0292736	RecName: Full=1-phosphatidylinositol 4,5-bisphosphate phosphodiesterase; AltName: Full=Phosphoinositide phospholipase C; Short=PLC	1-phosphatidylinositol 4,5-bisphosphate phosphodiesterase (EC 3.1.4.11) (Phosphoinositide phospholipase C) (PLC)	plc pipA DDB_G0292736	6.25579e+07	9.06182e+07	7.11699e+07	5.53672e+07	1.01254e+07	5.78059e+06	2.56797e+07	3.06766e+07	5.03377e+06	2.31983e+07
Q1ZXE8.1	DDB_G0285821	RecName: Full=Signal recognition particle subunit SRP68; AltName: Full=Signal recognition particle 68 kDa protein homolog	Signal recognition particle subunit SRP68 (Signal recognition particle 68 kDa protein homolog)	srp68 DDB_G0285821	3.44746e+07	3.49618e+07	1.22254e+07	2.00137e+07	2.58267e+07	2.86439e+07	7.94561e+06	6.58301e+06	4.53523e+06	9.58033e+06
Q1ZXF7.1	DDB_G0284553	RecName: Full=GDP-mannose 4,6 dehydratase; AltName: Full=GDP-D-mannose dehydratase; Short=GMD	GDP-mannose 4,6 dehydratase (EC 4.2.1.47) (GDP-D-mannose dehydratase) (GMD)	gmd DDB_G0284553	3.71319e+07	1.83756e+07	4.24951e+06	1.06905e+07	1.59089e+07	1.24294e+07	1.17649e+07	11889852	3.27982e+06	1.35821e+06
Q23924.2	DDB_G0284735	RecName: Full=Coatomer subunit beta; AltName: Full=Beta-coat protein; Short=Beta-COP	Coatomer subunit beta (Beta-coat protein) (Beta-COP)	copb rcdC veg125 DDB_G0284735	8.76303e+07	9.64432e+07	6.49455e+07	3.78569e+07	3.08064e+07	3.5514e+07	3.62801e+07	5.1934e+07	4.57975e+07	8.07694e+07
Q54B67.1	DDB_G0293874	RecName: Full=Mitochondrial substrate carrier family protein Z	Mitochondrial substrate carrier family protein Z	mcfZ mitA DDB_G0293874	8.84043e+07	9.93643e+07	1.7805e+07	1.9159e+07	3.07665e+07	1.61309e+07	6.80686e+07	1.07801e+08	3.98382e+07	2.256e+07
Q54BC2.1	DDB_G0293758	RecName: Full=Histone H2B.v1	Histone H2B.v1	H2Bv1 DDB_G0293758	2.57704e+07	6.85491e+07	2.38569e+07	6590428	1.19054e+07	13239274	1.55468e+07	8.97436e+06	1.3205e+06	1.20078e+06
Q54BH5.2	DDB_G0293730	RecName: Full=PI-PLC X-box domain-containing protein DDB_G0293730	PI-PLC X-box domain-containing protein DDB_G0293730	DDB_G0293730	1.29342e+07	1.5517e+07	1.25153e+07	1.86312e+07	1.33729e+07	9.83216e+06	4.13855e+06	2.93357e+06	922550	922550
Q54BL8.1	DDB_G0293566	RecName: Full=Probable GH family 25 lysozyme 5; AltName: Full=1,4-beta-N-acetylmuramidase 5; Flags: Precursor	Probable GH family 25 lysozyme 5 (EC 3.2.1.17) (1,4-beta-N-acetylmuramidase 5)	DDB_G0293566	2.88557e+07	466658	1.78673e+06	1.66682e+06	1.91597e+07	18968718	14482040	2.67734e+07	1.93408e+06	2.37928e+07
Q54BM1.1	DDB_G0293560	RecName: Full=DNA-directed RNA polymerase I subunit rpa2; AltName: Full=DNA-directed RNA polymerase I polypeptide 2; Short=RNA polymerase I subunit 2	DNA-directed RNA polymerase I subunit rpa2 (EC 2.7.7.6) (DNA-directed RNA polymerase I polypeptide 2) (RNA polymerase I subunit 2)	polr1b rpa2 DDB_G0293560	2.87132e+07	3.60813e+07	1.32697e+07	9.95786e+06	7.58812e+06	6.63373e+06	1.5347e+07	1.67519e+07	6.10106e+06	9.61534e+06
Q54BM7.1	DDB_G0293524	RecName: Full=Polyphosphate kinase; AltName: Full=ATP-polyphosphate phosphotransferase; AltName: Full=Polyphosphate kinase 1; Short=PPK1; AltName: Full=Polyphosphoric acid kinase	Polyphosphate kinase (EC 2.7.4.1) (ATP-polyphosphate phosphotransferase) (Polyphosphate kinase 1) (PPK1) (Polyphosphoric acid kinase)	ppkA DDB_G0293524	114332537	1.72287e+08	3.26546e+07	2.13488e+07	5.15253e+07	5.37297e+07	4.16514e+07	6.08986e+07	2.62803e+07	8.83225e+07
Q54BM8.1	DDB_G0293552	RecName: Full=UPF0652 protein	UPF0652 protein	DDB_G0293552	6.98494e+07	1.22405e+08	3.09988e+07	2.0117e+07	3.1372e+07	2.99867e+07	5.42538e+07	6.1846e+07	2.2391e+07	1.76822e+07
Q54CA7.1	DDB_G0293086	RecName: Full=Probable coatomer subunit zeta-B; AltName: Full=Zeta-B-coat protein; Short=Zeta-B COP	Probable coatomer subunit zeta-B (Zeta-B-coat protein) (Zeta-B COP)	copZb DDB_G0293086	3.74594e+06	4.22276e+06	7.99329e+06	1.47618e+07	4.52157e+06	4425359	6.15145e+06	4.86301e+06	1.14461e+06	302825
Q54CT8.1	DDB_G0292730	RecName: Full=Probable adenylate kinase B; Short=AK B; AltName: Full=ATP-AMP transphosphorylase B; AltName: Full=ATP:AMP phosphotransferase; AltName: Full=Adenylate monophosphate kinase	Probable adenylate kinase B (AK B) (EC 2.7.4.3) (ATP-AMP transphosphorylase B) (ATP:AMP phosphotransferase) (Adenylate monophosphate kinase)	adkB DDB_G0292730	8.38066e+07	6.27331e+07	2.14619e+07	1.69431e+07	2.1316e+07	17291659	583834	583834	218696	7.43336e+06
Q54D07.1	DDB_G0292594	RecName: Full=Cytochrome c1, heme protein, mitochondrial; Short=Cytochrome c-1; AltName: Full=Complex III subunit 4; AltName: Full=Complex III subunit IV; AltName: Full=Cytochrome b-c1 complex subunit 4; Flags: Precursor	Cytochrome c1, heme protein, mitochondrial (Cytochrome c-1) (EC 7.1.1.8) (Complex III subunit 4) (Complex III subunit IV) (Cytochrome b-c1 complex subunit 4)	cyc1 DDB_G0292594	7.1971e+07	3.43655e+07	7.84494e+06	1.41233e+07	2.54316e+07	2.08158e+07	1.04232e+07	3.30899e+07	7.94818e+06	1.2246e+07
Q54DA9.1	DDB_G0292402	RecName: Full=2-hydroxyacyl-CoA lyase 1; AltName: Full=2-hydroxyphytanoyl-CoA lyase; Short=2-HPCL	2-hydroxyacyl-CoA lyase 1 (EC 4.1.2.63) (2-hydroxyphytanoyl-CoA lyase) (2-HPCL)	hacl1 DDB_G0292402	2.00777e+08	2.59338e+08	183177102	1.03493e+08	6.17116e+07	7.6763e+07	9.85126e+07	1.24317e+08	3.52844e+07	7.45853e+07
Q54DD0.1	DDB_G0292266	RecName: Full=AMP deaminase; Short=AMPD1	AMP deaminase (AMPD1) (EC 3.5.4.6)	amdA DDB_G0292266	8.13e+07	7.69659e+07	4.33088e+07	6.02966e+07	1.35938e+07	1.21036e+07	2.9991e+07	2.77635e+07	9.83693e+06	9.83693e+06
Q54DD2.1	DDB_G0292362	RecName: Full=Thimet-like oligopeptidase	Thimet-like oligopeptidase (EC 3.4.24.-)	DDB_G0292362	3.78141e+08	438732949	1.70316e+08	1.55074e+08	1.60904e+08	1.84387e+08	2.18019e+08	2.24971e+08	7.63226e+07	1.13464e+08
Q54DF1.1	DDB_G0292306	RecName: Full=ATP synthase subunit gamma, mitochondrial; AltName: Full=ATP synthase F1 subunit gamma; AltName: Full=F-ATPase gamma subunit; Flags: Precursor	ATP synthase F(1) complex subunit gamma, mitochondrial (ATP synthase F1 subunit gamma) (F-ATPase gamma subunit)	atp5f1c atp5C1 DDB_G0292306	7.80146e+07	5.74614e+07	2.16952e+07	2.95271e+07	3.38093e+07	2.90579e+07	1.03425e+07	3.63269e+07	2.7495e+06	3.43628e+06
Q54DM1.1	DDB_G0292134	RecName: Full=Mitotic checkpoint protein bub3	Mitotic checkpoint protein bub3	bub3 DDB_G0292134	5.24688e+06	6.39945e+06	8.19645e+06	1.44504e+07	5.54172e+06	1.03394e+07	6.97021e+06	6.36822e+06	8.24769e+06	8.61219e+06
Q54DP1.1	DDB_G0292104	RecName: Full=Probable 2-ketogluconate reductase; Short=2KR; AltName: Full=2-ketoaldonate reductase	Probable 2-ketogluconate reductase (2KR) (EC 1.1.1.215) (2-ketoaldonate reductase)	tkrA DDB_G0292104	3.54722e+07	3.278e+07	2.01114e+07	2.00701e+07	2.72095e+07	3.47646e+07	3.49125e+07	3.20637e+07	2.18507e+07	2.15912e+07
Q54DV3.1	DDB_G0292016	RecName: Full=von Willebrand factor A domain-containing protein DDB_G0292016	von Willebrand factor A domain-containing protein DDB_G0292016	DDB_G0292016	1.02727e+07	5.04548e+07	2.30017e+07	3.56702e+07	1.85559e+06	1.82728e+06	2.98993e+07	2.43623e+07	2.52158e+06	2.52158e+06
Q54E48.1	DDB_G0291852	RecName: Full=NADH dehydrogenase (ubiquinone) complex I, assembly factor 6 homolog; Flags: Precursor	NADH dehydrogenase (ubiquinone) complex I, assembly factor 6 homolog	DDB_G0291852	2.27236e+07	2.23295e+07	2.23682e+07	2.20856e+07	1.47699e+07	1.29052e+07	1.42454e+07	1.66185e+07	3.10397e+06	2.96934e+06
Q54EQ8.1	DDB_G0291390	RecName: Full=Nuclear pore complex protein Nup98-Nup96; Contains: RecName: Full=Nuclear pore complex protein Nup98; AltName: Full=Nucleoporin Nup98; Contains: RecName: Full=Nuclear pore complex protein Nup96; AltName: Full=Nucleoporin Nup96; Flags: Precursor	Nuclear pore complex protein Nup98-Nup96 [Cleaved into: Nuclear pore complex protein Nup98 (Nucleoporin Nup98); Nuclear pore complex protein Nup96 (Nucleoporin Nup96)]	nup98 DDB_G0291390	4.32445e+07	4.181e+07	1.83994e+07	2.46762e+07	1.70934e+07	1.65381e+07	2.96049e+07	32205493	1.37586e+07	1.98761e+07
Q54F80.1	DDB_G0291021	RecName: Full=Rho GTPase-activating protein gacD; AltName: Full=GTPase activating factor for raC protein D	Rho GTPase-activating protein gacD (GTPase activating factor for raC protein D)	gacD DDB_G0291021	1.35159e+06	2.2704e+06	1.37923e+07	1.11532e+07	957144	1.13909e+06	8.14579e+06	3.05201e+06	1.30402e+06	1.16836e+06
Q54FD7.1	DDB_G0290927	RecName: Full=Electron transfer flavoprotein subunit alpha, mitochondrial; Short=Alpha-ETF; Flags: Precursor	Electron transfer flavoprotein subunit alpha, mitochondrial (Alpha-ETF)	etfa DDB_G0290927	3.40925e+07	1.46516e+07	5.6991e+06	802796	7.0134e+06	2.67831e+06	1.89855e+06	6.43386e+06	3.91787e+08	297023573
Q54FN9.1	DDB_G0290725	RecName: Full=LYR motif-containing protein 4	LYR motif-containing protein 4	lyrm4 isd11 DDB_G0290725	2.55716e+07	2.55716e+07	1.645e+07	2.29715e+07	1.63482e+07	15916957	2.36743e+07	2.70882e+07	2.08103e+07	9.02688e+07
Q54G70.1	DDB_G0290343	RecName: Full=Superoxide dismutase [Cu-Zn] 5	Superoxide dismutase [Cu-Zn] 5 (EC 1.15.1.1)	sodE DDB_G0290343	2.79874e+07	2.25207e+07	3.55276e+07	2.86711e+07	9.33118e+06	8.13646e+06	8.34992e+06	9.48531e+06	1.60847e+06	1.60847e+06
Q54G78.1	DDB_G0290331	RecName: Full=FACT complex subunit SSRP1; AltName: Full=Facilitates chromatin transcription complex subunit SSRP1; AltName: Full=Structure-specific recognition protein	FACT complex subunit SSRP1 (Facilitates chromatin transcription complex subunit SSRP1) (Structure-specific recognition protein)	ssrp1 ssrp DDB_G0290331	7.97269e+07	1.01198e+08	3.7922e+07	8.82242e+07	3.53544e+07	4.09303e+07	8.0175e+07	8.46732e+07	3.72873e+07	5.66244e+07
Q54G80.1	DDB_G0290327	RecName: Full=Transcription initiation factor IIA subunit 1; AltName: Full=General transcription factor IIA subunit 1	Transcription initiation factor IIA subunit 1 (General transcription factor IIA subunit 1)	gtf2a1 tfiial DDB_G0290327	1.24523e+07	3.51049e+06	20204970	1.45339e+07	1.17503e+07	1.08858e+07	8.71183e+06	7.11115e+06	4865303	4.22011e+06
Q54G86.1	DDB_G0290315	RecName: Full=Large ribosomal subunit protein uL14; AltName: Full=60S ribosomal protein L23	Large ribosomal subunit protein uL14 (60S ribosomal protein L23)	rpl23 DDB_G0290315	3.38267e+07	1.41411e+07	7.26349e+06	9.93485e+06	2.99526e+07	1.74141e+07	1.70516e+07	1.14677e+07	9.26043e+06	9.26043e+06
Q54GC8.1	DDB_G0290237	RecName: Full=Acyl-CoA-binding domain-containing protein 6 homolog	Acyl-CoA-binding domain-containing protein 6 homolog	acbd6 DDB_G0290237	3.40614e+07	2.65533e+07	1.11972e+08	1.32639e+08	5.31114e+07	51305452	7.75577e+07	8.86671e+07	3.43966e+07	7.2945e+07
Q54GD3.1	DDB_G0290227	RecName: Full=Nuclear protein localization protein 4 homolog	Nuclear protein localization protein 4 homolog	nploc4 npl4 DDB_G0290227	7.05971e+07	4.95042e+07	2.78373e+07	2.232e+07	3.45297e+07	3.73654e+07	3.09816e+07	3.53095e+07	6.07839e+06	1.97351e+06
Q54GE3.1	DDB_G0290213	RecName: Full=Vacuolar protein sorting-associated protein 45	Vacuolar protein sorting-associated protein 45	vps45 DDB_G0290213	1.20529e+08	2.16453e+08	5.44118e+07	8.14882e+07	6.4971e+06	7.86221e+06	3.84703e+07	6.08637e+07	1.16636e+07	1.91273e+07
Q54GE6.1	DDB_G0290207	RecName: Full=Probable malate dehydrogenase 1	Probable malate dehydrogenase 1 (EC 1.1.1.37)	mdhA DDB_G0290207	1.41718e+08	1.56446e+08	6.53066e+07	6.13341e+07	3.06077e+07	3.4569e+07	8.84117e+07	9.88385e+07	4.93845e+07	4.29248e+07
Q54GJ2.1	DDB_G0290121	RecName: Full=Bifunctional purine biosynthetic protein purD; Includes: RecName: Full=Phosphoribosylamine--glycine ligase; AltName: Full=Glycinamide ribonucleotide synthetase; Short=GAR synthetase; Short=GARS; AltName: Full=Phosphoribosylglycinamide synthetase; Includes: RecName: Full=Phosphoribosylformylglycinamidine cyclo-ligase; AltName: Full=AIR synthase; Short=AIR synthetase; Short=AIRS; AltN…	Bifunctional purine biosynthetic protein purD [Includes: Phosphoribosylamine--glycine ligase (EC 6.3.4.13) (Glycinamide ribonucleotide synthetase) (GAR synthetase) (GARS) (Phosphoribosylglycinamide synthetase); Phosphoribosylformylglycinamidine cyclo-ligase (EC 6.3.3.1) (AIR synthase) (AIR synthetase) (AIRS) (Phosphoribosyl-aminoimidazole synthetase)]	purD DDB_G0290121	550780056	525005687	2.47748e+08	2.397e+08	1.62754e+08	1.59497e+08	1.4104e+08	1.51907e+08	3.54096e+07	7.74087e+07
Q54GJ7.1	DDB_G0290111	RecName: Full=Probable hydroxyacid-oxoacid transhydrogenase, mitochondrial; Short=HOT; Flags: Precursor	Probable hydroxyacid-oxoacid transhydrogenase, mitochondrial (HOT) (EC 1.1.99.24)	adhfe1 DDB_G0290111	1.6286e+07	1.71561e+07	1.3531e+07	1.26505e+07	4.34554e+06	3.43415e+06	3.11205e+07	2.6147e+07	4.90244e+07	3.98942e+07
Q54GN5.1	DDB_G0290055	RecName: Full=Probable UDP-N-acetylglucosamine pyrophosphorylase	Probable UDP-N-acetylglucosamine pyrophosphorylase (EC 2.7.7.23)	uap1 DDB_G0290055	9.45612e+06	1.11027e+07	1.96052e+07	9.14091e+06	3.3616e+06	2.95946e+06	6.87144e+06	6.27233e+06	2.00075e+06	4.90691e+06
Q54GQ6.1	DDB_G0289993	RecName: Full=Peroxisomal acyl-coenzyme A oxidase 1	Peroxisomal acyl-coenzyme A oxidase 1 (EC 1.3.3.6)	acox1 DDB_G0289993	4.98468e+07	4.93183e+07	1.2595e+07	1.3052e+07	3.8203e+06	3.09148e+06	1.26078e+07	1.39013e+07	1.05519e+06	1.05519e+06
Q54HF1.1	DDB_G0289505	RecName: Full=Putative actin-24	Actin 24	act24	3.80265e+06	6.84722e+06	8.80032e+06	6.7446e+06	5.71811e+06	5.38612e+06	7.01109e+06	7.01109e+06	3.36221e+07	3.36221e+07
Q54HG9.1	DDB_G0289479	RecName: Full=Dolichyl-diphosphooligosaccharide--protein glycosyltransferase subunit swp1; Short=Oligosaccharyl transferase subunit swp1; AltName: Full=Ribophorin II; Short=RPN-II; AltName: Full=Ribophorin-2; Flags: Precursor	Dolichyl-diphosphooligosaccharide--protein glycosyltransferase subunit swp1 (Oligosaccharyl transferase subunit swp1) (Ribophorin II) (RPN-II) (Ribophorin-2)	swp1 rpn2 DDB_G0289479	2.41128e+08	2.55578e+08	1.77174e+08	1.71811e+08	1.74979e+08	1.98706e+08	3.05428e+08	3.71908e+08	1.8995e+08	2.18769e+08
Q54HL0.1	DDB_G0289371	RecName: Full=Coatomer subunit gamma; AltName: Full=Gamma-coat protein; Short=Gamma-COP	Coatomer subunit gamma (Gamma-coat protein) (Gamma-COP)	copG DDB_G0289371	3.10856e+08	3.16953e+08	166487236	1.6062e+08	1.0825e+08	1.19741e+08	2.37008e+08	2.62902e+08	1.57574e+08	1.4267e+08
Q54I10.1	DDB_G0289085	RecName: Full=Probable methylmalonate-semialdehyde/malonate-semialdehyde dehydrogenase [acylating], mitochondrial; Short=MMSDH; AltName: Full=Malonate-semialdehyde dehydrogenase [acylating]; Flags: Precursor	Probable methylmalonate-semialdehyde/malonate-semialdehyde dehydrogenase [acylating], mitochondrial (MMSDH) (EC 1.2.1.27) (Malonate-semialdehyde dehydrogenase [acylating])	mmsdh aldh6 DDB_G0289085	2090201913	1819755305	5.71139e+08	6.87122e+08	5.56172e+08	5.44362e+08	984285901	1106866764	8.3714e+08	1110014850
Q54IN6.1	DDB_G0288629	RecName: Full=Uncharacterized protein DDB_G0288629	Uncharacterized protein DDB_G0288629	DDB_G0288629	6.53178e+06	3.48676e+06	9.74839e+07	122469507	8.92905e+07	87242076	2.374e+08	2.16898e+08	1.85029e+08	1.91677e+08
Q54J66.1	DDB_G0288267	RecName: Full=Probable threonine--tRNA ligase 1, cytoplasmic; AltName: Full=Threonyl-tRNA synthetase; Short=ThrRS	Probable threonine--tRNA ligase 1, cytoplasmic (EC 6.1.1.3) (Threonyl-tRNA synthetase) (ThrRS)	thrS1 DDB_G0288267	6.31776e+08	7.31918e+08	3.01946e+08	2.72427e+08	1.58852e+08	167041853	2.10323e+08	2.06059e+08	7.26775e+07	8.90009e+07
Q54JD4.1	DDB_G0288133	RecName: Full=Uncharacterized protein DDB_G0288133	Uncharacterized protein DDB_G0288133	DDB_G0288133	1.48814e+08	5.54517e+07	3.38068e+07	4.9462e+07	1.07146e+08	1.67934e+07	1.89588e+06	1.31258e+07	6.07426e+08	5.4778e+08
Q54JE3.1	DDB_G0288101	RecName: Full=Large ribosomal subunit protein eL22A; AltName: Full=60S ribosomal protein L22 1	Large ribosomal subunit protein eL22A (60S ribosomal protein L22 1)	rpl22 DDB_G0288101	7.30897e+07	4.38371e+07	1.53197e+07	1.95406e+07	1.3697e+08	50099732	8.81335e+06	6.45743e+06	5.52381e+06	4.81635e+06
Q54JK5.1	DDB_G0287991	RecName: Full=Putative uncharacterized protein DDB_G0287991	Putative uncharacterized protein DDB_G0287991	DDB_G0287991	3.18672e+07	3.60712e+07	2.47073e+07	2.01339e+07	1.14976e+07	1.36161e+07	2.02243e+07	9.35677e+06	1.62483e+07	2.88323e+06
Q54JM3.1	DDB_G0287965	RecName: Full=NEDD8-activating enzyme E1 regulatory subunit	NEDD8-activating enzyme E1 regulatory subunit	nae1 appbp1 DDB_G0287965	1.54474e+08	228667437	1.17177e+08	8.62417e+07	6.43213e+07	7.94091e+07	1.24088e+08	107849390	6.39982e+07	4.08956e+07
Q54JM5.1	DDB_G0287953	RecName: Full=26S proteasome non-ATPase regulatory subunit 1	26S proteasome non-ATPase regulatory subunit 1	psmD1 DDB_G0287953	1.95894e+08	1.83481e+08	1.10149e+08	145883500	1.26718e+08	1.43075e+08	1.03754e+08	1.25432e+08	6.73582e+07	4.43881e+07
Q54JV8.1	DDB_G0287773	RecName: Full=Probable glycine cleavage system H protein 1, mitochondrial; Flags: Precursor	Probable glycine cleavage system H protein 1, mitochondrial	gcvH1	1.41364e+08	5.81024e+07	73965592	8.85777e+07	3.22556e+07	2.62089e+07	107881404	1.18724e+08	47015.7	218255
Q54K74.2	DDB_G0287543	RecName: Full=Endoplasmic reticulum transmembrane protein YET-like	Endoplasmic reticulum transmembrane protein YET-like	DDB_G0287543	1.26315e+08	1.23531e+08	9.89713e+06	2.87441e+07	2.85971e+07	2.82253e+07	8.4396e+07	65614598	9.11773e+06	8.07974e+06
Q54KI0.1	DDB_G0287333	RecName: Full=Eukaryotic translation initiation factor 3 subunit J; Short=eIF3j; AltName: Full=Eukaryotic translation initiation factor 3 subunit 1; AltName: Full=eIF-3-alpha	Eukaryotic translation initiation factor 3 subunit J (eIF3j) (Eukaryotic translation initiation factor 3 subunit 1) (eIF-3-alpha)	eif3J eif3s1 DDB_G0287333	2.22469e+08	1.83452e+08	1.06468e+08	1.00767e+08	1.53285e+08	1.30884e+08	145432274	1.25162e+08	1.62719e+08	99157992
Q54KS4.1	DDB_G0287147	RecName: Full=Guanine nucleotide-binding protein-like 3 homolog	Guanine nucleotide-binding protein-like 3 homolog	gnl3 DDB_G0287147	4.0021e+07	8.57749e+07	3.45187e+07	3.20648e+07	2.93166e+07	3.97448e+07	3.78777e+07	4.55476e+07	1.36898e+06	1.36898e+06
Q54KS8.1	DDB_G0287141	RecName: Full=Phenylalanine--tRNA ligase alpha subunit; AltName: Full=Phenylalanyl-tRNA synthetase alpha subunit; Short=PheRS	Phenylalanine--tRNA ligase alpha subunit (EC 6.1.1.20) (Phenylalanyl-tRNA synthetase alpha subunit) (PheRS)	phesA pheS DDB_G0287141	1.53433e+08	1.5358e+08	7.19438e+07	7.75182e+07	3.63001e+07	3.17132e+07	4.96455e+07	3.86254e+07	9.82763e+06	2.01923e+07
Q54LA5.1	DDB_G0286747	RecName: Full=Histone H2A.z	Histone H2A.z	H2AZ DDB_G0286747	6.93201e+06	1.98344e+06	2.19485e+07	1.5825e+07	1.2077e+07	10629080	27190858	2.21451e+07	692082	692082
Q54LN4.1	DDB_G0286535	RecName: Full=Gamma-glutamyl hydrolase A; AltName: Full=Conjugase A; AltName: Full=GH A; AltName: Full=Gamma-Glu-X carboxypeptidase A; Flags: Precursor	Gamma-glutamyl hydrolase A (EC 3.4.19.9) (Conjugase A) (GH A) (Gamma-Glu-X carboxypeptidase A)	gghA DDB_G0286535	5.71082e+06	3.43832e+06	9.80631e+07	5.51755e+07	5.66032e+07	6.75696e+07	3.64742e+07	7.16438e+07	3.40825e+06	3.51427e+06
Q54LT0.1	DDB_G0286429	RecName: Full=Calcium uniporter protein, mitochondrial; Short=DdMCU; Flags: Precursor	Calcium uniporter protein, mitochondrial (DdMCU)	mcu DDB0186972	1.99883e+07	4.85261e+07	4.00561e+06	4.00561e+06	3.69955e+06	1.0051e+07	9.38628e+06	3.66869e+07	3.04109e+06	3.04109e+06
Q54LV3.1	DDB_G0286399	RecName: Full=Elongation factor Ts, mitochondrial; Short=EF-Ts; Short=EF-TsMt; Flags: Precursor	Elongation factor Ts, mitochondrial (EF-Ts) (EF-TsMt)	tsfm DDB_G0286399	3.52819e+06	3.52819e+06	1.45072e+08	2.26457e+08	1.3929e+08	1.40141e+08	1.27262e+06	1.27262e+06	9.8346e+07	8.95788e+07
Q54MG7.1	DDB_G0285969	RecName: Full=Protein DJ-1 homolog	Protein DJ-1 homolog	DDB_G0285969	1.41128e+06	1.0594e+06	1.79204e+06	5.11985e+06	2.11989e+06	2.52665e+06	2.60711e+06	1.67638e+06	1.58633e+06	1.58633e+06
Q54MR6.1	DDB_G0285709	RecName: Full=Heat shock 70-related protein 5	Heat shock 70-related protein 5	DDB_G0285709	9.54298e+07	1.11462e+08	1.83839e+07	6.53292e+07	2.52823e+07	2.61585e+07	2.34217e+07	35465964	3.15588e+07	3.10725e+07
Q54NE6.1	DDB_G0285311	RecName: Full=Probable phosphoglycerate mutase; AltName: Full=BPG-dependent PGAM; Short=dPGM	Probable phosphoglycerate mutase (EC 5.4.2.11) (EC 5.4.2.4) (BPG-dependent PGAM) (dPGM)	gpmA pgam DDB_G0285311	136481212	5.30936e+07	1.20031e+07	1.92498e+07	5.8106e+06	3.67323e+06	694706	1.57349e+06	1.36318e+08	4.85238e+07
Q54NQ0.1	DDB_G0285105	RecName: Full=26S proteasome non-ATPase regulatory subunit 13; AltName: Full=26S proteasome regulatory subunit RPN9; AltName: Full=26S proteasome regulatory subunit S11	26S proteasome non-ATPase regulatory subunit 13 (26S proteasome regulatory subunit RPN9) (26S proteasome regulatory subunit S11)	psmD13 DDB_G0285105	6.33355e+07	4.05459e+07	2.56894e+07	1.83352e+07	2.40426e+07	1.79607e+07	2.59539e+07	33356553	6.94508e+07	7.85464e+07
Q54NR3.1	DDB_G0285021	RecName: Full=NADH dehydrogenase [ubiquinone] 1 beta subcomplex subunit 9	NADH dehydrogenase [ubiquinone] 1 beta subcomplex subunit 9	ndufb9 DDB_G0285021	1.01506e+07	8.10669e+06	5.70233e+06	8.19832e+06	1.17195e+06	2.12433e+06	1.17923e+07	9.5574e+06	3.09755e+07	29700339
Q54NS7.2	DDB_G0285007	RecName: Full=PRA1 family protein 2	PRA1 family protein 2	prafB DDB_G0285007	1.62808e+07	1.78246e+07	2.65542e+06	4.12172e+06	8.82092e+06	7.99187e+06	6.99063e+06	4.73245e+06	4.40186e+06	3.86961e+06
Q54PF1.1	DDB_G0284601	RecName: Full=Casein kinase II subunit beta; Short=CK II beta	Casein kinase II subunit beta (CK II beta)	csnk2b DDB_G0284601	3.18247e+06	1.24494e+06	908192	716659	6.76662e+06	8130152	1.56273e+07	1.34432e+07	3.20495e+07	1.37832e+07
Q54Q31.1	DDB_G0284117	RecName: Full=Prohibitin-2	Prohibitin-2	phbB DDB_G0284117	2.79056e+07	9.72107e+06	3.89328e+06	2.08395e+06	4.38572e+06	2.32013e+06	2.76878e+06	8.64054e+06	552864	552864
Q54Q51.1	DDB_G0284093	RecName: Full=Small ribosomal subunit protein uS9; AltName: Full=40S ribosomal protein S16	Small ribosomal subunit protein uS9 (40S ribosomal protein S16)	rps16 DDB_G0284093	2.15684e+08	1.25337e+08	3.52975e+06	4.80648e+07	2.24579e+07	2.33311e+07	1.56063e+07	9546246	409398	409398
Q54QN4.1	DDB_G0283731	RecName: Full=Uncharacterized transmembrane protein DDB_G0283731	Uncharacterized transmembrane protein DDB_G0283731	DDB_G0283731	1.42301e+07	7.23514e+06	3.54286e+07	4.19487e+07	6.37831e+06	2.95095e+06	5.88452e+07	6.37266e+07	1.52639e+06	1.52639e+06
Q54QR2.1	DDB_G0283679	RecName: Full=Proteasome subunit beta type-7; Flags: Precursor	Proteasome subunit beta type-7 (EC 3.4.25.1)	psmB7 DDB_G0283679	1.0665e+07	6.15494e+06	8.69529e+06	1.10346e+07	1.92608e+07	14909203	4.88612e+06	4.88612e+06	748891	748891
Q54QT8.1	DDB_G0283609	RecName: Full=Calcium-binding protein G; AltName: Full=Calcium-binding protein 7	Calcium-binding protein G (Calcium-binding protein 7)	cbpG cpb7 DDB_G0283609	1.98521e+06	1.98521e+06	3.07157e+06	3.49109e+06	1.03932e+08	1.77722e+08	372285524	2.39868e+08	1.91833e+06	1.91833e+06
Q54QU5.1	DDB_G0283635	RecName: Full=WD repeat-containing protein 89 homolog	WD repeat-containing protein 89 homolog	wdr89 DDB_G0283635	9.17957e+06	1.49351e+07	1.62198e+07	1.31188e+07	1.06852e+07	1.13779e+07	9.38419e+06	8.0675e+06	4.2543e+06	4.2543e+06
Q54QW1.2	DDB_G0283597	RecName: Full=Eukaryotic translation initiation factor 3 subunit B; Short=eIF3b; AltName: Full=Eukaryotic translation initiation factor 3 subunit 9	Eukaryotic translation initiation factor 3 subunit B (eIF3b) (Eukaryotic translation initiation factor 3 subunit 9)	eif3B eif3s9 DDB_G0283597	2.10341e+08	2.64713e+08	1.41057e+07	6.84791e+07	1.07634e+08	1.12698e+08	131311505	1.29675e+08	5.34538e+07	7.22481e+07
Q54R04.1	DDB_G0283525	RecName: Full=ADP-ribosylation factor-like protein 8	ADP-ribosylation factor-like protein 8	arl8 arlE DDB_G0283525	1.90274e+07	1.39893e+07	3.15446e+07	3.3728e+07	8.66071e+06	8.80022e+06	1.55361e+07	1.4611e+07	4618174	3.58052e+06
Q54RA8.1	DDB_G0283283	RecName: Full=ATP synthase subunit O, mitochondrial; AltName: Full=ATP synthase peripheral stalk subunit OSCP; AltName: Full=Oligomycin sensitivity conferral protein; Short=OSCP; Flags: Precursor	ATP synthase peripheral stalk subunit OSCP, mitochondrial (ATP synthase subunit O) (Oligomycin sensitivity conferral protein) (OSCP)	atp5po atp5O DDB_G0283283	1.98959e+08	4.68354e+07	4.12871e+07	4.48819e+07	7.26063e+07	3.69399e+07	1.3654e+07	3.34161e+07	8.17174e+06	6.58454e+06
Q54RC3.1	DDB_G0283205	RecName: Full=DNA topoisomerase 1; AltName: Full=DNA topoisomerase I	DNA topoisomerase 1 (EC 5.6.2.1) (DNA topoisomerase I)	top1 DDB_G0283205	8.36913e+06	8.96463e+06	9.413e+06	3.14364e+06	2.06875e+06	2.58946e+06	1.38293e+07	1.11134e+07	1.02582e+07	1.14476e+07
Q54RT9.1	DDB_G0283053	RecName: Full=Protein farnesyltransferase/geranylgeranyltransferase type-1 subunit alpha; AltName: Full=CAAX farnesyltransferase subunit alpha; AltName: Full=FTase-alpha; AltName: Full=Ras proteins prenyltransferase subunit alpha; AltName: Full=Type I protein geranyl-geranyltransferase subunit alpha; Short=GGTase-I-alpha	Protein farnesyltransferase/geranylgeranyltransferase type-1 subunit alpha (EC 2.5.1.58) (EC 2.5.1.59) (CAAX farnesyltransferase subunit alpha) (FTase-alpha) (Ras proteins prenyltransferase subunit alpha) (Type I protein geranyl-geranyltransferase subunit alpha) (GGTase-I-alpha)	fntA DDB_G0283053	1.3575e+07	1.50494e+07	1.415e+07	2.01253e+07	1.25038e+07	9.00571e+06	1.18542e+07	1.10516e+07	2.18889e+06	2.49757e+06
Q54RV9.1	DDB_G0282819	RecName: Full=Sphingosine-1-phosphate lyase; Short=S1P lyase; Short=S1PL; Short=SP-lyase; Short=SPL; AltName: Full=Sphingosine-1-phosphate aldolase	Sphingosine-1-phosphate lyase (S1P lyase) (S1PL) (SP-lyase) (SPL) (EC 4.1.2.27) (Sphingosine-1-phosphate aldolase)	sglA DDB_G0282819	2.07396e+08	2.95654e+08	5.7115e+07	4.51513e+07	3.82382e+07	4.90305e+07	1.17497e+08	1.3946e+08	7.18247e+07	8.43531e+07
Q54U86.1	DDB_G0281213	RecName: Full=Peroxisome biogenesis factor 3; AltName: Full=Peroxin-3	Peroxisome biogenesis factor 3 (Peroxin-3)	pex3 DDB_G0281213	888191	888191	598884	598884	545847	545847	2.39504e+06	2.50753e+06	1294084	1.21561e+06
Q54UJ0.1	DDB_G0281051	RecName: Full=26S proteasome non-ATPase regulatory subunit 12; AltName: Full=26S proteasome regulatory subunit RPN5; AltName: Full=26S proteasome regulatory subunit p55	26S proteasome non-ATPase regulatory subunit 12 (26S proteasome regulatory subunit RPN5) (26S proteasome regulatory subunit p55)	psmD12 DDB_G0281051	132885949	1.67412e+08	8.96659e+07	1.00684e+08	1.42609e+08	1.40338e+08	1.69327e+08	178334381	1.09692e+08	9.82782e+07
Q54UU3.1	DDB_G0280823	RecName: Full=Small ribosomal subunit protein eS6; AltName: Full=40S ribosomal protein S6	Small ribosomal subunit protein eS6 (40S ribosomal protein S6)	rps6 DDB_G0280823	329915519	8.49622e+07	1.10277e+08	9.82552e+07	1.88285e+08	1.4211e+08	2.35225e+07	3.13398e+07	5.17399e+08	6.25899e+08
Q54V55.1	DDB_G0280607	RecName: Full=Probable prefoldin subunit 5	Probable prefoldin subunit 5	pfdn5 DDB_G0280607	2.58239e+07	5.05264e+07	3.75817e+07	5.99262e+07	3.46395e+07	2.99671e+07	1.55772e+07	1.37833e+07	1.97542e+07	1.30935e+07
Q54VL5.1	DDB_G0280267	RecName: Full=Allantoicase; AltName: Full=Allantoate amidinohydrolase	Allantoicase (EC 3.5.3.4) (Allantoate amidinohydrolase)	allC DDB_G0280267	5.45689e+06	4.02103e+06	1.01022e+07	1.66765e+07	3.32437e+07	2.81162e+07	3.57978e+07	2.1131e+07	107727	1.37194e+06
Q54VQ7.1	DDB_G0280195	RecName: Full=Type-2 histone deacetylase 2; Short=DdHdaC	Type-2 histone deacetylase 2 (DdHdaC) (EC 3.5.1.98)	hdaC DDB_G0280195	8.33154e+06	1.16516e+07	2.80997e+06	8.8472e+06	4.04526e+06	4.2115e+06	4.44849e+06	4.31958e+06	1.74324e+06	2.14501e+06
Q54W52.1	DDB_G0279903	RecName: Full=Ribosome biogenesis protein WDR12 homolog; AltName: Full=WD repeat-containing protein 12 homolog	Ribosome biogenesis protein WDR12 homolog (WD repeat-containing protein 12 homolog)	wdr12 DDB_G0279903	1.41839e+07	1.44468e+07	9.28223e+06	1.68162e+07	7.55932e+06	6.33029e+06	1.05856e+07	1.04949e+07	1.86462e+06	8.38208e+06
Q54W90.1	DDB_G0279823	RecName: Full=Protein SEY1 homolog	Protein SEY1 homolog (EC 3.6.5.-)	DDB_0206311	1.20907e+08	1.99599e+08	2.97647e+07	2.23575e+07	1.57822e+07	1.57818e+07	4.52883e+07	6.44564e+07	3.0774e+07	2.01864e+07
Q54WG0.1	DDB_G0279677	RecName: Full=Density-regulated protein homolog	Density-regulated protein homolog	denr DDB_G0279677	4.08179e+07	4.90967e+07	3.4249e+07	3.06687e+07	927014	1.54812e+06	2.42561e+07	1.68659e+07	1.77658e+07	2.06575e+06
Q54WI8.1	DDB_G0279633	RecName: Full=26S proteasome non-ATPase regulatory subunit 7; AltName: Full=26S proteasome regulatory subunit RPN8	26S proteasome non-ATPase regulatory subunit 7 (26S proteasome regulatory subunit RPN8)	psmD7 DDB_G0279633	2.763e+08	352642390	4.47075e+08	532593068	3.09252e+08	3.44145e+08	1.63865e+06	1.63865e+06	3.11039e+08	2.5092e+08
Q54WM4.1	DDB_G0279549	RecName: Full=Eukaryotic translation initiation factor 3 subunit G; Short=eIF3g; AltName: Full=Eukaryotic translation initiation factor 3 RNA-binding subunit; Short=eIF-3 RNA-binding subunit; AltName: Full=Eukaryotic translation initiation factor 3 subunit 4	Eukaryotic translation initiation factor 3 subunit G (eIF3g) (Eukaryotic translation initiation factor 3 RNA-binding subunit) (eIF-3 RNA-binding subunit) (Eukaryotic translation initiation factor 3 subunit 4)	eif3G eif3s4 DDB_G0279549	9.41018e+07	9.79244e+07	5.84054e+07	5.33291e+07	1.09347e+08	9.70696e+07	1.0467e+08	1.03438e+08	5.71004e+07	4.0424e+07
Q54WN8.1	DDB_G0279527	RecName: Full=Uncharacterized protein DDB_G0279527	Uncharacterized protein DDB_G0279527	DDB_G0279527	3.1994e+08	4.42142e+08	139697888	1.28699e+08	5.9524e+07	6.62328e+07	1.24608e+08	1.60534e+08	2.42525e+08	1.2988e+08
Q54X04.1	DDB_G0279287	RecName: Full=Probable cysteine desulfurase, mitochondrial; Flags: Precursor	Probable cysteine desulfurase, mitochondrial (EC 2.8.1.7)	nfs1 DDB_0232198	8.08931e+07	7.24702e+07	1.85448e+07	1.29032e+07	3.9626e+07	2.96566e+07	2.96028e+07	37343669	509219	4.70174e+06
Q54XB5.1	DDB_G0279061	RecName: Full=Large ribosomal subunit protein eL31; AltName: Full=60S ribosomal protein L31	Large ribosomal subunit protein eL31 (60S ribosomal protein L31)	rpl31	2.27878e+07	7.39421e+06	1.00181e+07	7.66615e+06	3.51439e+08	3.22199e+08	1.74495e+06	3.14534e+06	1.31951e+06	552960
Q54XP2.1	DDB_G0278821	RecName: Full=Small nuclear ribonucleoprotein F; Short=snRNP-F; AltName: Full=Sm protein F; Short=Sm-F; Short=SmF	Small nuclear ribonucleoprotein F (snRNP-F) (Sm protein F) (Sm-F) (SmF)	snrpf DDB_G0278821	1.06353e+07	1.06353e+07	22350377	2.35839e+07	2.04119e+06	2176046	1.98701e+07	1.83355e+07	30285800	2.72998e+07
Q54XP6.1	DDB_G0278815	RecName: Full=Eukaryotic translation initiation factor 5B; Short=eIF-5B; AltName: Full=Translation initiation factor IF-2	Eukaryotic translation initiation factor 5B (eIF-5B) (EC 3.6.5.3) (Translation initiation factor IF-2)	eif5b DDB_G0278815	2.18768e+08	271407496	1.20172e+08	1.20755e+08	3.78385e+07	3.77373e+07	6.05932e+07	6.3266e+07	1.63079e+07	3.29494e+07
Q54YZ4.1	DDB_G0277991	RecName: Full=Electron transfer flavoprotein subunit beta; Short=Beta-ETF	Electron transfer flavoprotein subunit beta (Beta-ETF)	etfb DDB_G0277991	2.09946e+08	2.17845e+08	1.94007e+06	1.94007e+06	9.51454e+07	6.46738e+07	513046	513046	1.97292e+08	158273965
Q54Z01.1	DDB_G0277983	RecName: Full=Tubulin-specific chaperone B; AltName: Full=Tubulin-folding cofactor B	Tubulin-specific chaperone B (Tubulin-folding cofactor B)	tbcb DDB_G0277983	2.31856e+07	2.22627e+07	3.15851e+07	37901722	1.96595e+07	19897728	2.74002e+07	2.31412e+07	2.61697e+07	1.01797e+07
Q54ZT0.1	DDB_G0277369	RecName: Full=Protein set homolog	Protein set homolog	set DDB_G0277369	3.86753e+07	7.23009e+07	1.17608e+08	6.83139e+07	1.4179e+07	14192917	1.90499e+07	1.40507e+07	1.83742e+07	1.12193e+07
Q550A8.3	DDB_G0277319	RecName: Full=Autophagy-related protein 3	Autophagy-related protein 3	atg3 apg3 DDB_G0277319	2.23782e+06	1.77795e+06	825107	599394	3.54979e+06	7.31267e+06	1.16735e+07	1.40299e+07	2694398	46143.9
Q550D2.2	DDB_G0277303	RecName: Full=Phenylalanine--tRNA ligase beta subunit; AltName: Full=Phenylalanyl-tRNA synthetase beta subunit; Short=PheRS	Phenylalanine--tRNA ligase beta subunit (EC 6.1.1.20) (Phenylalanyl-tRNA synthetase beta subunit) (PheRS)	phesB pheS DDB_G0277303	4.86435e+08	5.97343e+08	1.94628e+08	1.9182e+08	1.40649e+08	130114285	1.26058e+08	121549203	4.22571e+07	8.41886e+07
Q550F6.1	DDB_G0277115	RecName: Full=Protein doublecortin; Short=DdDCX	Protein doublecortin (DdDCX)	dcx DDB_0217917 DDB_G0277115	218304	218304	7.15855e+06	7.13908e+06	846529	2.88778e+06	2.31422e+07	1.74525e+07	2.24787e+06	3.12472e+06
Q551M3.1	DDB_G0276491	RecName: Full=tRNA (guanine-N(7)-)-methyltransferase; AltName: Full=Methyltransferase-like protein 1 homolog; AltName: Full=tRNA (guanine(46)-N(7))-methyltransferase; AltName: Full=tRNA(m7G46)-methyltransferase	tRNA (guanine-N(7)-)-methyltransferase (EC 2.1.1.33) (Methyltransferase-like protein 1 homolog) (tRNA (guanine(46)-N(7))-methyltransferase) (tRNA(m7G46)-methyltransferase)	mettl1 DDB_G0276491	3.48193e+07	3.40756e+07	3.59898e+07	3.51965e+07	3.90777e+07	3.7503e+07	2.83495e+07	2.64597e+07	1.32389e+07	1.70818e+07
Q552U1.1	DDB_G0275719	RecName: Full=Probable U6 snRNA-associated Sm-like protein LSm6	Probable U6 snRNA-associated Sm-like protein LSm6	lsm6 DDB_G0275719	1.139e+07	9.12702e+06	1.17146e+07	1.16405e+07	1.0938e+07	1.27026e+07	12604338	1.26837e+07	5.33216e+06	6.5847e+06
Q553P5.1	DDB_G0275429	RecName: Full=Syntaxin-8A	Syntaxin-8A	syn8A syn8 DDB_G0275429	1.43739e+06	1.43739e+06	7.09212e+06	7.91567e+06	2.808e+06	1.75235e+06	2.7422e+06	2.38622e+06	182873	1.11478e+06
Q553V1.1	DDB_G0275311	RecName: Full=Citrate synthase, mitochondrial; Flags: Precursor	Citrate synthase, mitochondrial (EC 2.3.3.16)	cs DDB_G0275311	4336882544	2552626825	7.36693e+08	5.73747e+08	1129400043	9.725e+08	8.99902e+08	9.56258e+08	768377438	1.49345e+08
Q553X3.1	DDB_G0275185	RecName: Full=Rho GTPase-activating protein gacI; AltName: Full=GTPase activating factor for raC protein I	Rho GTPase-activating protein gacI (GTPase activating factor for raC protein I)	gacI DDB_G0275185	1.7043e+06	4.02064e+06	5.94592e+06	1.7186e+06	3.56734e+06	3.96834e+06	1.15486e+07	12811632	1.21295e+06	1.21295e+06
Q553X7.1	DDB_G0275295	RecName: Full=UDP-glucose 4-epimerase; AltName: Full=Galactowaldenase; AltName: Full=UDP-N-acetylglucosamine 4-epimerase; Short=UDP-GlcNAc 4-epimerase; AltName: Full=UDP-galactosamine 4-epimerase; Short=UDP-GalNAc 4-epimerase; AltName: Full=UDP-galactose 4-epimerase	UDP-glucose 4-epimerase (EC 5.1.3.2) (Galactowaldenase) (UDP-N-acetylglucosamine 4-epimerase) (UDP-GlcNAc 4-epimerase) (EC 5.1.3.7) (UDP-galactosamine 4-epimerase) (UDP-GalNAc 4-epimerase) (UDP-galactose 4-epimerase)	galE DDB_G0275295	7.43116e+07	7.26809e+07	8.78667e+07	7.43e+07	1.40051e+07	1.24571e+07	4.47734e+07	5.817e+07	3394881	4.16212e+06
Q554D9.1	DDB_G0275263	RecName: Full=Asparagine--tRNA ligase, cytoplasmic; AltName: Full=Asparaginyl-tRNA synthetase; Short=AsnRS	Asparagine--tRNA ligase, cytoplasmic (EC 6.1.1.22) (Asparaginyl-tRNA synthetase) (AsnRS)	asnS1 DDB_G0275263	7.2052e+08	906668485	457431094	4.38726e+08	1.96322e+08	2.48767e+08	304291191	2.46554e+08	9.04713e+07	1.50745e+08
Q554Z5.1	DDB_G0274939	RecName: Full=Acyl-CoA synthetase short-chain family member B, mitochondrial; Flags: Precursor	Acyl-CoA synthetase short-chain family member B, mitochondrial (EC 6.2.1.1)	aslB DDB_G0274939	9.36136e+06	6.56425e+06	1.87988e+06	2.83933e+06	1.02533e+06	909330	8.13895e+06	1.00938e+07	2.52421e+06	9.11232e+06
Q55AW9.1	DDB_G0271630	RecName: Full=Phosphatidylinositol-3-phosphatase SAC1; AltName: Full=Phosphatidylinositol-4-phosphate phosphatase	Phosphatidylinositol-3-phosphatase SAC1 (EC 3.1.3.64) (Phosphatidylinositol-4-phosphate phosphatase)	sac1 DDB_G0271630	1.0493e+08	1.11906e+08	1.64625e+07	2.08459e+07	4.01671e+07	4.60092e+07	5.13416e+07	55508025	1.99091e+07	1.99054e+07
Q55BK0.1	DDB_G0271122	RecName: Full=Ubiquitin fusion degradation protein 1 homolog	Ubiquitin fusion degradation protein 1 homolog	ufd1 DDB_G0271122	1.25037e+06	893327	104933371	6.93098e+07	3.85825e+07	62881679	5.57333e+07	5.46297e+07	6.43833e+07	3.60123e+07
Q55BY1.1	DDB_G0270316	RecName: Full=Small ribosomal subunit protein uS2; AltName: Full=40S ribosomal protein SA	Small ribosomal subunit protein uS2 (40S ribosomal protein SA)	rpsA DDB_G0270316	9.02125e+08	4.47865e+08	1.10748e+08	1.38341e+08	1.20937e+08	9.01925e+07	6.21131e+07	1.27573e+08	2.47968e+07	4.39132e+07
Q55CI8.1	DDB_G0270042	RecName: Full=Activating signal cointegrator 1 complex subunit 3-like	Activating signal cointegrator 1 complex subunit 3-like (EC 3.6.4.-)	ascc3l DDB_G0270042	4.12555e+07	4.80314e+07	8.14149e+06	6.50205e+06	6.34327e+06	5.88799e+06	6.8383e+06	1.26896e+07	1.71487e+06	3.91901e+06
Q55CP6.1	DDB_G0269966	RecName: Full=Probable ATP-dependent RNA helicase ddx1; AltName: Full=DEAD box protein 1	Probable ATP-dependent RNA helicase ddx1 (EC 3.6.4.13) (DEAD box protein 1)	ddx1 DDB_G0269966	7.9204e+06	1.62242e+06	7.73187e+06	2.24912e+06	1.18064e+06	1.04875e+06	1.87968e+06	810851	1.28017e+06	1.28017e+06
Q55CS9.1	DDB_G0269916	RecName: Full=ATP synthase subunit beta, mitochondrial; AltName: Full=ATP synthase F1 subunit beta; Flags: Precursor	ATP synthase F(1) complex catalytic subunit beta, mitochondrial (EC 7.1.2.2) (ATP synthase F1 subunit beta)	atp5f1b atp5b DDB_G0269916	16606416231	15970185854	6383650991	6959617789	3621847562	3780144398	7014296979	9356350540	8493614710	7115993852
Q55CT1.1	DDB_G0269912	RecName: Full=NADPH--cytochrome P450 reductase; Short=CPR; Short=P450R; AltName: Full=NADPH oxidoreductase B	NADPH--cytochrome P450 reductase (CPR) (P450R) (EC 1.6.2.4) (NADPH oxidoreductase B)	redB DDB_G0269912	5.30893e+07	6.69824e+07	5.99245e+06	9.15653e+06	1.37768e+07	1.47039e+07	3.07417e+07	2.2888e+07	3.88241e+06	6.70222e+06
Q55DB4.1	DDB_G0269714	RecName: Full=Tryptophan 2,3-dioxygenase; Short=TDO; AltName: Full=Tryptamin 2,3-dioxygenase; AltName: Full=Tryptophan oxygenase; Short=TO; Short=TRPO; AltName: Full=Tryptophan pyrrolase; AltName: Full=Tryptophanase	Tryptophan 2,3-dioxygenase (TDO) (EC 1.13.11.11) (Tryptamin 2,3-dioxygenase) (Tryptophan oxygenase) (TO) (TRPO) (Tryptophan pyrrolase) (Tryptophanase)	tdo DDB_G0269714	4.60623e+07	3.58551e+07	2.61339e+07	1.88578e+07	2.49527e+07	2.41789e+07	1.17986e+07	1.70928e+07	4.64499e+06	8.82953e+06
Q55DJ5.1	DDB_G0269638	RecName: Full=Protein Dr1 homolog; AltName: Full=Negative cofactor 2-beta homolog; Short=NC2-beta homolog	Protein Dr1 homolog (Negative cofactor 2-beta homolog) (NC2-beta homolog)	dr1 DDB_G0269638	7.45791e+06	4.87624e+06	5.46429e+06	9.98316e+06	7.32517e+06	5.78776e+06	8853232	5.21706e+06	18596774	1.81709e+07
Q55DK2.1	DDB_G0269628	RecName: Full=Probable serine/threonine-protein kinase DDB_G0269628	Probable serine/threonine-protein kinase DDB_G0269628 (EC 2.7.11.1)	DDB_G0269628	4.48944e+07	7.08702e+07	8.86879e+06	2.3121e+06	3.05362e+06	1.15077e+07	8.52231e+06	11950553	880691	880691
Q55DY8.1	DDB_G0269470	RecName: Full=Mitoferrin; AltName: Full=Mitochondrial substrate carrier family protein F	Mitoferrin (Mitochondrial substrate carrier family protein F)	mcfF DDB_G0269470	9.90364e+07	1.0264e+08	3.71277e+07	42567537	1.94865e+07	2.20418e+07	3.37835e+07	3.02224e+07	8.39523e+06	1.76672e+07
Q55ED0.1	DDB_G0269292	RecName: Full=Protein SGT1 homolog; AltName: Full=Suppressor of G2 allele of SKP1 homolog	Protein SGT1 homolog (Suppressor of G2 allele of SKP1 homolog)	sugt1 DDB_G0269292	6.46635e+06	5.62198e+06	2.82222e+06	3.3472e+06	1.34605e+06	118402	6.21239e+06	4.71551e+06	6.60147e+06	6.25539e+06
Q55FB8.1	DDB_G0267410	RecName: Full=Presporeless protein A	Presporeless protein A	pslA DDB_G0267410	1.52371e+07	2.145e+07	5.97533e+06	4.97209e+06	1.00978e+07	8.88982e+06	9.7092e+06	1.16557e+07	757390	6.90107e+06
Q55FR8.1	DDB_G0267984	RecName: Full=Probable carboxypeptidase S-like 2	Probable carboxypeptidase S-like 2 (EC 3.4.17.-)	DDB_G0267984	1.2303e+07	2.56146e+07	7.16005e+06	3.97571e+06	6.01677e+06	6.18045e+06	1.47144e+07	1.38294e+07	1.59818e+06	1.59818e+06
Q55GG1.1	DDB_G0267688	RecName: Full=Copine-D	Copine-D	cpnD DDB_G0267688	3.44609e+07	2.51639e+07	2.58944e+06	1.59307e+07	2.5731e+06	2.44674e+06	4.77391e+06	3.61713e+06	2.17861e+06	2.17861e+06
Q55GN3.1	DDB_G0267594	RecName: Full=Probable prefoldin subunit 2	Probable prefoldin subunit 2	pfdn2 DDB_G0267594	3.86361e+07	1.54906e+07	1.5811e+07	17028649	2.24061e+07	2.23177e+07	8.27402e+06	9.52143e+06	1.55438e+06	1.55438e+06
Q55GP8.1	DDB_G0267568	RecName: Full=Rho GTPase-activating protein gacO; AltName: Full=GTPase activating factor for raC protein O	Rho GTPase-activating protein gacO (GTPase activating factor for raC protein O)	gacO DDB_G0267568	2.92775e+07	3.92517e+07	1.67344e+07	1.02684e+07	1.06132e+06	1.83841e+06	3.51868e+06	3.6772e+06	865299	865299
Q5TJ65.1	DDB_G0289541	RecName: Full=Protein VASP homolog; AltName: Full=DdVASP	Protein VASP homolog (DdVASP)	vasp DDB_G0289541	1.16885e+08	1.72027e+08	9.61775e+07	7.02242e+07	1.33477e+08	1.65757e+08	2.02443e+08	1.9189e+08	4.38198e+07	4.70373e+07
Q75JK6.1	DDB_G0276241	RecName: Full=ATP synthase subunit epsilon, mitochondrial; Short=ATPase subunit epsilon; AltName: Full=ATP synthase F1 subunit epsilon	ATP synthase F(1) complex subunit epsilon, mitochondrial (ATPase subunit epsilon) (ATP synthase F1 subunit epsilon)	atp5f1e atp15 atp5e DDB_G0276241	3.96306e+07	6.1041e+07	1.41546e+08	7.78595e+07	4.88379e+07	5.98043e+07	2.33554e+07	1.88789e+07	1.81916e+06	1.98186e+06
Q76NW7.1	DDB_G0276861	RecName: Full=Protein HGH1 homolog	Protein HGH1 homolog	DDB_G0276861	3.84734e+07	7.91336e+07	6.63235e+07	6.83684e+07	5.44e+06	3.64867e+06	4.31747e+06	3.61158e+06	571477	571477
Q7YZN9.1	DDB_G0277919	RecName: Full=Eukaryotic peptide chain release factor GTP-binding subunit; AltName: Full=ERF2; AltName: Full=Eukaryotic release factor 3; Short=ERF-3; Short=ERF3; AltName: Full=Polypeptide release factor 3; AltName: Full=Translation release factor 3	Eukaryotic peptide chain release factor GTP-binding subunit (ERF2) (Eukaryotic release factor 3) (ERF-3) (ERF3) (Polypeptide release factor 3) (Translation release factor 3)	erf3 DDB_G0277919	1.67152e+08	1.48293e+08	6.37105e+07	7.59755e+07	3.15235e+07	4.00786e+07	5.58141e+07	7.72894e+07	32659011	4.39046e+07
Q869S8.1	DDB_G0274447	RecName: Full=Proteasome assembly chaperone 2	Proteasome assembly chaperone 2	psmG2 DDB_G0274447	1.23357e+07	1.42317e+07	5.95432e+06	7.89458e+06	1.30025e+07	8.17146e+06	4.10404e+07	919606	2.99974e+06	1.98979e+06
Q869W6.1	DDB_G0275057	RecName: Full=Probable myosin light chain kinase DDB_G0275057	Probable myosin light chain kinase DDB_G0275057 (EC 2.7.11.18)	DDB_G0275057	1.13682e+07	7.9213e+06	1.65548e+06	1.25915e+06	1.64107e+07	1.72427e+07	1.67166e+07	1.65592e+07	2.98454e+06	2.98454e+06
Q869W9.1	DDB_G0275069	RecName: Full=Probable polyketide synthase 16; Short=dipks16	Probable polyketide synthase 16 (dipks16) (EC 2.3.1.-)	pks16 DDB_G0275069	6417248935	6797854661	9.7668e+08	8.3891e+08	6.3917e+07	4.95083e+07	9.37007e+06	2.55201e+07	3.53225e+06	3.53225e+06
Q86A85.1	DDB_G0274321	RecName: Full=Amidophosphoribosyltransferase; Short=ATase; AltName: Full=Glutamine phosphoribosylpyrophosphate amidotransferase; Short=GPAT; Flags: Precursor	Amidophosphoribosyltransferase (ATase) (EC 2.4.2.14) (Glutamine phosphoribosylpyrophosphate amidotransferase) (GPAT)	purF DDB_G0274321	1.83767e+08	1.76363e+08	5.33702e+07	6.58933e+07	3.74305e+07	3.53386e+07	5.72567e+07	3.50359e+07	1.49501e+07	2.5186e+07
Q86A88.1	DDB_G0274815	RecName: Full=Dynein light chain, cytoplasmic; AltName: Full=Dynein light chain LC8-type 2	Dynein light chain, cytoplasmic (Dynein light chain LC8-type 2)	dlcB DDB_G0274815	8.53578e+06	5.89224e+06	7.54908e+06	7.39901e+06	9.79191e+06	9568494	9267956	1.19816e+07	1.57807e+06	1.57807e+06
Q86B20.1	DDB_G0272078	RecName: Full=Eukaryotic translation initiation factor 3 subunit A; Short=eIF3a; AltName: Full=Eukaryotic translation initiation factor 3 subunit 10	Eukaryotic translation initiation factor 3 subunit A (eIF3a) (Eukaryotic translation initiation factor 3 subunit 10)	eif3A eif3s10 DDB_G0272078	3.07945e+08	3.46337e+08	9.24428e+07	7.07883e+07	9.94676e+07	1.37372e+08	126865655	1.65505e+08	9.33464e+07	1.02062e+08
Q86HD3.1	DDB_G0276411	RecName: Full=Ribosome assembly factor mrt4; AltName: Full=mRNA turnover protein 4	Ribosome assembly factor mrt4 (mRNA turnover protein 4)	mrt4 DDB_G0276411	2.6815e+07	3.5981e+07	7.34233e+06	8.25588e+06	9.30933e+06	6.40319e+06	4.01247e+06	3.40953e+06	1.07007e+07	1.63813e+06
Q8I8U2.1	DDB_G0281957	RecName: Full=AP-1 complex subunit gamma; AltName: Full=Adaptor protein complex AP-1 subunit gamma; AltName: Full=Adaptor-related protein complex 1 subunit gamma; AltName: Full=Clathrin assembly protein complex 1 gamma large chain; AltName: Full=Gamma1-adaptin	AP-1 complex subunit gamma (Adaptor protein complex AP-1 subunit gamma) (Adaptor-related protein complex 1 subunit gamma) (Clathrin assembly protein complex 1 gamma large chain) (Gamma1-adaptin)	ap1g1 aptC DDB_G0281957	1.25385e+08	119205434	9.39894e+07	8.64081e+07	5.47617e+07	5.77382e+07	8.22478e+07	78279763	2.88661e+06	3.80509e+06
Q8MYF0.1	DDB_G0277451	RecName: Full=Mitochondrial genome maintenance protein mgm101 homolog; Flags: Precursor	Mitochondrial genome maintenance protein mgm101 homolog	mgm101 DDB_G0277451	101946854	6.91051e+07	8.91651e+06	7.05623e+06	2.9215e+07	27105865	2.87087e+07	2.21755e+07	5.11208e+07	1.57524e+07
Q8T137.2	DDB_G0272754	RecName: Full=Glutathione reductase; Short=GR; Short=GRase; Short=GSR	Glutathione reductase (GR) (GRase) (GSR) (EC 1.8.1.7)	gsr DDB_G0272754	1.78115e+08	1.8152e+08	5.87327e+07	7.99671e+07	9.48235e+07	1.18235e+08	8.76963e+07	128747712	2.97756e+07	2.90778e+07
Q8T2K9.2	DDB_G0275887	RecName: Full=Malate synthase	Malate synthase (EC 2.3.3.9)	masA DDB_G0275887	1.52925e+08	1.86463e+08	8.28731e+07	4.42817e+07	3.0676e+07	2.50483e+07	6.55437e+07	7.68638e+07	1.49452e+08	151647332
Q8T662.1	DDB_G0293528	RecName: Full=ATPase ASNA1 homolog; AltName: Full=Arsenical pump-driving ATPase homolog; AltName: Full=Arsenite-stimulated ATPase	ATPase ASNA1 homolog (EC 3.6.-.-) (Arsenical pump-driving ATPase homolog) (Arsenite-stimulated ATPase)	arsA DDB_G0293528	1.1258e+08	1.21531e+08	9.52044e+07	1.15565e+08	2.35887e+07	26869521	5.47645e+07	4.40407e+07	6.09556e+07	2.69746e+07
Q8T6B7.1	DDB_G0284047	RecName: Full=ABC transporter F family member 2	ABC transporter F family member 2	abcF2 DDB_G0284047	2.70401e+08	3.33097e+08	5.56104e+07	5.00173e+07	1.55249e+07	1.67706e+07	2.42806e+07	2.51042e+07	1.18143e+07	1.13384e+07
Q9NGQ2.1	DDB_G0290963	RecName: Full=Kinesin-related protein 1; AltName: Full=Kinesin family member 1; AltName: Full=Kinesin-3	Kinesin-related protein 1 (Kinesin family member 1) (Kinesin-3)	kif1 kif1A unc104 DDB_G0290963	6.32725e+07	7.48852e+07	40580036	3.64439e+07	8.47672e+07	8.96039e+07	2.31838e+07	2.29499e+07	2.29879e+06	5.53671e+06
Q9NH02.1	DDB_G0290011	RecName: Full=Isopentenyl-diphosphate Delta-isomerase; AltName: Full=Isopentenyl pyrophosphate isomerase; Short=IPP isomerase; Short=IPPI	Isopentenyl-diphosphate Delta-isomerase (EC 5.3.3.2) (Isopentenyl pyrophosphate isomerase) (IPP isomerase) (IPPI)	ipi Dipi idi DDB_G0290011	8.02685e+07	6.57069e+07	7.2785e+07	5.51139e+07	2.60569e+07	2.43856e+07	4.22174e+07	3.55769e+07	3.2495e+07	5.62616e+07
Q9U1M9.1	DDB_G0277851	RecName: Full=Dynamin-B	Dynamin-B	dymB DDB_G0277851	7.42753e+06	2.57354e+07	2.34748e+07	2.09934e+07	9.02581e+06	5.65107e+06	2.88433e+07	3.40478e+07	1.95067e+07	3.21094e+07
XP_001134585.2	DDB_G0278713	hypothetical protein DDB_G0278713 [Dictyostelium discoideum AX4]	Pyridoxal phosphate homeostasis protein (PLP homeostasis protein)	prosc	1.49102e+07	1.02336e+07	1.24348e+06	1.27634e+06	3.55432e+06	1.88026e+06	3.05789e+06	2.87841e+06	3.90524e+06	1.54382e+07
XP_001134616.1	DDB_G0272476	hypothetical protein DDB_G0272476 [Dictyostelium discoideum AX4]	Ribosomal protein/NADH dehydrogenase domain-containing protein	NA	4.01697e+07	6.12937e+07	3.72205e+07	5.70616e+07	3.90486e+07	3.02424e+07	76897683	9.28822e+07	666454	1.84523e+06
XP_001134630.2	DDB_G0272781	phosphomannomutase B [Dictyostelium discoideum AX4]	Phosphomannomutase 2 (PMM 2) (EC 5.4.2.8)	pmmB	1.04533e+07	3.21651e+06	1.64032e+07	3.04436e+07	1.33552e+06	983569	1.33903e+06	964006	6189789	1.42605e+06
XP_001732950.1	DDB_G0268646	hypothetical protein DDB_G0268646 [Dictyostelium discoideum AX4]	ATP synthase-coupling factor 6, mitochondrial	NA	8.70561e+06	8.70561e+06	1.73526e+07	6.42206e+06	1.04409e+06	1.64201e+06	5101311	4.81909e+06	3.31779e+06	3.31779e+06
XP_001732952.1	DDB_G0269616	saposin B domain-containing protein [Dictyostelium discoideum AX4]	Saposin B domain-containing protein	aplG	6.69231e+07	3.4801e+06	56323004	5.90499e+07	1.80363e+07	1.66569e+07	20336423	2.14415e+07	2.14493e+07	2.91091e+07
XP_001732956.1	DDB_G0295677	transmembrane protein [Dictyostelium discoideum AX4]	Mannose-P-dolichol utilization defect 1 protein homolog	mpdu1	1.0018e+07	5.46791e+07	9.93005e+06	5.07649e+06	4.68471e+06	4.91169e+06	9.75398e+06	14268137	6.26401e+06	3.86271e+06
XP_001732969.1	DDB_G0272418	thioredoxin fold domain-containing protein [Dictyostelium discoideum AX4]	Thioredoxin fold domain-containing protein	NA	8.70052e+07	5.8727e+07	7.90366e+07	7.87191e+07	7.04239e+07	7.08587e+07	8.62624e+07	8.21549e+07	3.91294e+07	1.15789e+08
XP_001732982.1	DDB_G0295697	Mss4-like family protein [Dictyostelium discoideum AX4]	Mss4-like family protein	rabif	6.26527e+06	5.262e+06	1.05194e+07	8.98948e+06	2.52316e+06	1.24158e+06	3.7178e+06	3.7178e+06	239012	863872
XP_001732994.1	DDB_G0294609	hypothetical protein DDB_G0294609 [Dictyostelium discoideum AX4]	DNA polymerase delta subunit 3	NA	2.46121e+06	2.46121e+06	3.54575e+06	3.08316e+06	2.75968e+06	2.43065e+06	2.59923e+06	1864273	1.48194e+06	1.48194e+06
XP_001733005.1	DDB_G0282979	glutathione S-transferase domain-containing protein [Dictyostelium discoideum AX4]	Glutathione S-transferase domain-containing protein	efa1G	2158051720	1916107030	849474482	6.24682e+08	1223256345	1282633611	742613508	6.1589e+08	108287255	8.1903e+07
XP_001733055.1	DDB_G0295669	isochorismatase hydrolase [Dictyostelium discoideum AX4]	Isochorismatase hydrolase	NA	5.05985e+06	4.32893e+06	4.85032e+07	5.12675e+07	2.50736e+07	1.84381e+07	40742396	3.14434e+07	7.83147e+07	6.02989e+07
XP_002649098.1	DDB_G0292528	pirin family protein [Dictyostelium discoideum AX4]	Pirin family protein	NA	5.45466e+07	5.68279e+07	5.8454e+07	82106495	6.40021e+07	5.93573e+07	2.69247e+07	2.31257e+07	7.30752e+06	1.75678e+07
XP_002649169.1	DDB_G0295725	hypothetical protein DDB_G0295725 [Dictyostelium discoideum AX4]	Uncharacterized protein	NA	5.80855e+06	2.31178e+06	2.47805e+06	2.47805e+06	1.98779e+07	2.26428e+07	7.3588e+06	6.68862e+06	1.88195e+07	2.24889e+07
XP_002649182.2	DDB_G0274915	hypothetical protein DDB_G0274915 [Dictyostelium discoideum AX4]	Nuclear pore complex protein DDB_G0274915	NA	4.81586e+06	4.01405e+06	1.05824e+07	1.09945e+07	4.02374e+06	4.28265e+06	1.00645e+07	5.70709e+06	284681	2.88033e+06
XP_003283572.1	DDB_G0292818	uncharacterized protein DICPUDRAFT_147256 [Dictyostelium purpureum]	DNL-type domain-containing protein	NA	2.27385e+06	2.27385e+06	1.49833e+06	1.86895e+06	799852	926294	1743752	1.50859e+06	3139740	2.04504e+06
XP_003284093.1	DDB_G0282529	WD-40 repeat-containing protein [Dictyostelium purpureum]	WD-40 repeat-containing protein	rbbD	1.04362e+07	6.85765e+06	1.98558e+07	3.9276e+07	1.15799e+07	1.18634e+07	5.74896e+07	40895930	1.38348e+08	1.3577e+08
XP_003285489.1	DDB_G0284383	uncharacterized protein DICPUDRAFT_29382 [Dictyostelium purpureum]	Nucleolar complex protein 2 homolog	NA	1.19965e+07	1.50959e+07	1.09444e+07	9.10555e+06	7.77817e+06	1.17584e+07	3.40061e+06	7724042	2.04252e+06	7.20582e+06
XP_003285741.1	DDB_G0280251	uncharacterized protein DICPUDRAFT_29826 [Dictyostelium purpureum]	Ribosomal RNA-processing protein 42	NA	1.99281e+06	1.99281e+06	1.70587e+07	1.64592e+07	3.27201e+06	2.28512e+06	1.19299e+07	1.29513e+07	8.02176e+06	8.02176e+06
XP_003286442.1	DDB_G0291866	uncharacterized protein DICPUDRAFT_91715 [Dictyostelium purpureum]	Acyl carrier protein	ndufab1	1.07785e+07	3.44541e+06	1.76929e+08	2.08095e+08	1.23825e+08	1.26818e+08	8.1412e+06	1.23519e+07	556536	7.75219e+06
XP_003286800.1	DDB_G0268098	uncharacterized protein DICPUDRAFT_31443 [Dictyostelium purpureum]	Nop domain-containing protein	NA	3.47881e+07	2.65961e+07	2.54377e+07	4.55081e+07	9.75587e+07	8.30673e+07	9.94919e+07	5.69121e+07	5.31954e+07	8.99234e+07
XP_003288595.1	DDB_G0279137	methylenetetrahydrofolate reductase [Dictyostelium purpureum]	methylenetetrahydrofolate reductase (NADH) (EC 1.5.1.54)	NA	8.81266e+07	1.09437e+08	1.26435e+08	1.03898e+08	3.46765e+07	3.2817e+07	2.239e+07	20540229	1.83184e+07	1.19545e+07
XP_003288616.1	DDB_G0270482	uncharacterized protein DICPUDRAFT_152862 [Dictyostelium purpureum]	Elongation factor G, mitochondrial (EF-Gmt) (Elongation factor G 1, mitochondrial) (mEF-G 1) (Elongation factor G1)	gfm1	3.38669e+08	4.60831e+08	9.22542e+07	101339568	4.36808e+07	3.22121e+07	9.76888e+07	1.14532e+08	5.92618e+07	5.56205e+07
XP_003288620.1	DDB_G0269236	uncharacterized protein DICPUDRAFT_92126 [Dictyostelium purpureum]	Rab GTPase	rab7A	2.33279e+08	1.4728e+08	4.98414e+06	1.26762e+07	3.19748e+07	1.78272e+07	4.72527e+07	5.26264e+07	2511086	370579
XP_003288692.1	DDB_G0290181	uncharacterized protein DICPUDRAFT_152947 [Dictyostelium purpureum]	S1 motif domain-containing protein	NA	4.21411e+06	1.17474e+07	4.48951e+06	4.48951e+06	6.94385e+06	5.95943e+06	4.83761e+06	4.41516e+06	713927	812616
XP_003288844.1	DDB_G0292810	beta glucosidase [Dictyostelium purpureum]	beta-glucosidase (EC 3.2.1.21)	gluA	2.50695e+08	1.87051e+08	54601135	8.095e+07	2.70323e+07	3.98212e+07	1.0739e+08	1.8423e+08	9.03552e+08	7.0418e+08
XP_003289161.1	DDB_G0271976	uncharacterized protein DICPUDRAFT_48405 [Dictyostelium purpureum]	Uncharacterized protein	rpl32	1.27943e+08	1.17458e+08	2.62077e+07	2.01612e+07	1.03625e+07	4.29e+06	6.62651e+06	18713443	2.23432e+06	5.78215e+06
XP_003289343.1	DDB_G0293088	uncharacterized protein DICPUDRAFT_94872 [Dictyostelium purpureum]	Reticulon-like protein	rtnlc	2.39747e+08	2.44018e+08	2.40098e+08	119739735	278802128	2.94496e+08	3.0448e+08	312315245	1.08396e+08	1.38656e+08
XP_003289653.1	DDB_G0284485	uncharacterized protein DICPUDRAFT_48737 [Dictyostelium purpureum]	Short-chain dehydrogenase/reductase family protein	NA	5.89024e+07	2.61191e+07	10526193	1.34404e+07	2.00106e+07	1.38891e+07	1.44097e+07	2.68281e+07	1.66459e+07	1.45314e+07
XP_003293768.1	DDB_G0276033	uncharacterized protein DICPUDRAFT_99752 [Dictyostelium purpureum]	Cytochrome b5 heme-binding domain-containing protein	cyb5A	1.74355e+08	2.84741e+07	9.03612e+07	1.18357e+08	9.26005e+07	7.89102e+07	1.30004e+08	1.25892e+08	1.20316e+07	1.04251e+07
XP_003294130.1	DDB_G0279443	uncharacterized protein DICPUDRAFT_58856 [Dictyostelium purpureum]	Aquaporin	NA	3.0552e+06	2.37458e+06	2.30585e+06	1.72258e+06	3.3292e+06	3.44658e+06	3.49848e+06	4809543	2.24103e+06	3.49099e+06
XP_003294579.1	DDB_G0291237	uncharacterized protein DICPUDRAFT_59134 [Dictyostelium purpureum]	small monomeric GTPase (EC 3.6.5.2)	rapA	7.31543e+07	4.56246e+07	2.00921e+07	2.2317e+07	6.6962e+07	5.07207e+07	2.32929e+07	3.47801e+07	9.02798e+06	13498276
XP_003294594.1	DDB_G0288895	uncharacterized protein DICPUDRAFT_159621 [Dictyostelium purpureum]	SH3 domain-containing protein	NA	8.07125e+07	1.03589e+08	3.57172e+07	1.47841e+08	4.86995e+07	4.18734e+07	6.0689e+07	4.54362e+07	3.54449e+07	2.89512e+07
XP_003294736.1	DDB_G0276415	40S ribosomal protein S18 [Dictyostelium purpureum]	40S ribosomal protein S18	rps18	5.6125e+06	5.10061e+06	2.85319e+06	2.69527e+06	6.1804e+06	1.1159e+07	2.38257e+08	2.06992e+08	336488	1.10897e+06
XP_012749847.1	DDB_G0278649	hypothetical protein SAMD00019534_105550, partial [Acytostelium subglobosum LB1]	NA	iliK	6.64393e+06	4.66942e+06	1.51391e+07	1.53012e+07	3.49012e+06	4.23157e+06	1.83441e+06	1.34598e+06	9.18724e+06	1.04842e+07
XP_012752937.1	DDB_G0283701	hypothetical protein SAMD00019534_070760, partial [Acytostelium subglobosum LB1]	NA	guaB	2128723859	3034289276	7.93218e+08	8.77523e+08	3.91995e+08	4.23721e+08	7.8099e+08	6.09156e+08	3.14003e+08	4.37292e+08
XP_012752958.1	DDB_G0276405	hypothetical protein SAMD00019534_070970 [Acytostelium subglobosum LB1]	NA	pfp1	1.4497e+06	3.04964e+06	9.90334e+07	5.39661e+07	6.44165e+06	6.04792e+06	2.3008e+06	2.3008e+06	2.0074e+07	7.21658e+06
XP_012753141.1	DDB_G0283587	hypothetical protein SAMD00019534_072800, partial [Acytostelium subglobosum LB1]	NA	csn1	2.36301e+08	2.51456e+08	1.41513e+08	1.35586e+08	8.51485e+07	8.45595e+07	1.15795e+08	100119793	5.86996e+07	6.24325e+07
XP_012753695.1	DDB_G0285503	hypothetical protein SAMD00019534_064210 [Acytostelium subglobosum LB1]	NA	dynB	3.57585e+07	4.76933e+07	3.57449e+07	2.13369e+07	2.56391e+07	2.86183e+07	2.08368e+07	1.34905e+07	6.45374e+07	4.70304e+07
XP_012755147.1	DDB_G0281569	hypothetical protein SAMD00019534_052220 [Acytostelium subglobosum LB1]	NA	tor	6.24849e+07	1.06271e+08	2.64977e+07	1.74341e+07	2.6707e+07	2.46613e+07	2.26741e+07	30447353	1.31846e+07	9.35762e+06
XP_628890.1	DDB_G0293938	hypothetical protein DDB_G0293938 [Dictyostelium discoideum AX4]	Uncharacterized protein	NA	1.40491e+07	1.31785e+07	3.62551e+06	3.22486e+06	1.68648e+07	5.5126e+06	2.87345e+07	5.30156e+07	1.69868e+07	2.27015e+07
XP_628948.1	DDB_G0293800	ankyrin repeat-containing protein [Dictyostelium discoideum AX4]	Ankyrin repeat, bromo and BTB domain-containing protein DDB_G0293800	NA	1.31005e+07	2.33875e+07	2.41275e+07	8.7587e+06	1.29138e+07	1.18492e+07	2.87262e+07	2.62451e+07	1.20786e+07	1.86886e+07
XP_628968.1	DDB_G0293752	26S proteasome regulatory subunit S2 [Dictyostelium discoideum AX4]	26S proteasome non-ATPase regulatory subunit 2	psmD2	4.84686e+08	756352251	3.5628e+08	2.11986e+08	3.22677e+08	3.64806e+08	3.70038e+08	425912348	1.77948e+08	2.06129e+08
XP_628990.1	DDB_G0293526	Rho GTPase [Dictyostelium discoideum AX4]	Rho-related protein racC	racC	848947	848947	4.8035e+07	5.72947e+07	6.76206e+06	3005791	27427485	2.18832e+07	972885	972885
XP_629095.1	DDB_G0293532	transcriptional repressor [Dictyostelium discoideum AX4]	Signal transducer and activator of transcription C (Dd-STATc) (STAT5 homolog C)	dstC	4.49392e+06	5.57284e+06	2.62733e+06	3.759e+06	9.91482e+06	1.08164e+07	6.86966e+06	7.2421e+06	3.29604e+06	3.03789e+06
XP_629147.1	DDB_G0293424	hypothetical protein DDB_G0293424 [Dictyostelium discoideum AX4]	Uncharacterized protein	NA	252902	1.4495e+07	1.37639e+07	1.92876e+07	1.5504e+06	2.24644e+06	4.57504e+06	2.55809e+06	2.78236e+06	3.2192e+06
XP_629166.1	DDB_G0293370	hypothetical protein DDB_G0293370 [Dictyostelium discoideum AX4]	NGG1p interacting factor NIF3	NA	7.9504e+06	1.83065e+06	5.3549e+06	6.74426e+06	3.70244e+06	3.47197e+06	1.98306e+06	1.54749e+06	2.37721e+06	4.46375e+06
XP_629171.1	DDB_G0293378	hypothetical protein DDB_G0293378 [Dictyostelium discoideum AX4]	Thioredoxin domain-containing protein	NA	1.3468e+07	1.07875e+07	8.22389e+06	5.73689e+06	1.58042e+07	1.58001e+07	1.21173e+07	1.52151e+07	8.81208e+06	1.01721e+07
XP_629218.1	DDB_G0293252	hypothetical protein DDB_G0293252 [Dictyostelium discoideum AX4]	Uncharacterized protein	NA	3.16764e+06	1.55815e+06	2.43302e+06	2.84719e+06	3.92015e+06	3.67499e+06	6.74559e+06	7.04792e+06	2.76918e+06	3.02585e+06
XP_629238.1	DDB_G0293226	AAA ATPase domain-containing protein [Dictyostelium discoideum AX4]	RuvB-like helicase (EC 3.6.4.12)	rvb1	8.05101e+07	1.28435e+08	5.43112e+07	5.65534e+07	4.21181e+07	3.6066e+07	7.8465e+07	4.54271e+07	8.7467e+07	6.2024e+07
XP_629275.1	DDB_G0293030	isoleucyl-tRNA synthetase [Dictyostelium discoideum AX4]	Probable isoleucine--tRNA ligase, mitochondrial (EC 6.1.1.5) (Isoleucyl-tRNA synthetase) (IleRS)	mileS	4.56138e+07	4.69428e+07	1.25634e+07	9.26303e+06	3.69597e+06	2.84905e+06	1.60349e+07	2.00405e+07	5.30719e+06	1.89382e+07
XP_629304.1	DDB_G0293070	WD40 repeat-containing protein [Dictyostelium discoideum AX4]	WD40 repeat-containing protein	NA	9.94455e+07	113960980	4.77281e+07	3.06083e+07	3.07334e+07	3.2373e+07	2.19162e+07	2.5859e+07	4.21288e+06	4.21288e+06
XP_629350.1	DDB_G0293126	hypothetical protein DDB_G0293126 [Dictyostelium discoideum AX4]	Uncharacterized protein	NA	3.31544e+07	2.24258e+07	1.46112e+06	1.06229e+06	3.76016e+07	4.51535e+07	1.70503e+06	1.86022e+06	72862.8	488675
XP_629373.1	DDB_G0292820	hypothetical protein DDB_G0292820 [Dictyostelium discoideum AX4]	Poly [ADP-ribose] polymerase (PARP) (EC 2.4.2.-)	adprt2	5.27971e+06	4.81484e+06	5.76481e+07	6.57536e+07	1.99727e+07	1.95406e+07	5.37757e+07	4.90605e+07	2.00345e+07	2.00345e+07
XP_629417.1	DDB_G0292892	hypothetical protein DDB_G0292892 [Dictyostelium discoideum AX4]	Stress-response A/B barrel domain-containing protein	NA	2.9735e+07	1.66839e+07	7.38638e+07	5.24054e+07	2.42854e+07	26101917	23321727	2.01352e+07	2.99373e+07	3.27739e+07
XP_629423.1	DDB_G0292898	hypothetical protein DDB_G0292898 [Dictyostelium discoideum AX4]	Probable 6-phosphogluconolactonase (6PGL) (EC 3.1.1.31)	pgl	9.38102e+07	6.21467e+07	1.77229e+07	1.96251e+07	2.71754e+07	2.18422e+07	4.19491e+07	1.88781e+07	1.20085e+07	2.08489e+06
XP_629432.1	DDB_G0292948	myb domain-containing protein [Dictyostelium discoideum AX4]	Myb domain-containing protein	isw	1.39538e+07	1.57878e+07	4.24084e+06	2.38563e+06	417000	363962	5.11954e+06	4.97302e+06	1.6179e+06	4.20006e+06
XP_629444.1	DDB_G0292922	hypothetical protein DDB_G0292922 [Dictyostelium discoideum AX4]	UspA domain-containing protein	NA	3.27729e+06	8.53018e+06	2.75118e+07	1.58141e+07	2.54621e+06	4.35846e+06	1.74623e+07	1.30571e+07	8.63916e+06	8.07391e+06
[truncated: 378 more rows]

## Sheet: Stable proteome
					LogFC data									Imputed abundance value										Average abundance value
[truncated: 728 more rows]
